# Supplementary material for: Judicious Use of Chalcogens in Multiresonant Thermally Activated Delayed Fluorescent Emitters Leads to OLEDs with Efficiencies Exceeding 36% and Showing Mild Efficiency Roll‐Off
Source: Angew Chem Int Ed Engl. 2025 Aug 6;64(39):e202511866. doi: 10.1002/anie.202511866 (PMC12455388; doi:10.1002/anie.202511866)
Supplement: Supplementary file 2 — Supporting Information [file ANIE-64-e202511866-s001.zip]

Archive with 4 entries (3 files):
- New anie202511866-sup-0002-SuppMat/BCzBN.cif
- New anie202511866-sup-0002-SuppMat/BN-S.cif
- New anie202511866-sup-0002-SuppMat/BN-Se.cif
- New anie202511866-sup-0002-SuppMat/
