# Supplementary material for: Judicious Use of Chalcogens in Multiresonant Thermally Activated Delayed Fluorescent Emitters Leads to OLEDs with Efficiencies Exceeding 36% and Showing Mild Efficiency Roll‐Off
Source: Angew Chem Int Ed Engl. 2025 Aug 6;64(39):e202511866. doi: 10.1002/anie.202511866 (PMC12455388; doi:10.1002/anie.202511866)
Supplement: Supplementary file 2 — Supporting Information [file ANIE-64-e202511866-s001.zip › New anie202511866-sup-0002-SuppMat/BCzBN.cif]

####################################################################### 
# 
# This file contains crystal structure data downloaded from the 
# Cambridge Structural Database (CSD) hosted by the Cambridge 
# Crystallographic Data Centre (CCDC).
# 
# Full information about CCDC data access policies and citation 
# guidelines are available at http://www.ccdc.cam.ac.uk/access/V1 
# 
# Audit and citation data items may have been added by the CCDC. 
# Please retain this information to preserve the provenance of 
# this file and to allow appropriate attribution of the data. 
# 
#######################################################################

data_qys
_audit_block_doi                 10.5517/ccdc.csd.cc27n468
_database_code_depnum_ccdc_archive 'CCDC 2074929'
loop_
_citation_id
_citation_doi
_citation_year
1 10.1002/anie.202201886 2022
loop_
_audit_author_name
_audit_author_address
'Yang-Kun Qu' 'Soochow University'
_audit_update_record             
;
2021-04-02 deposited with the CCDC.	2024-04-30 downloaded from the CCDC.
;
_audit_creation_date             2021-01-19
_audit_creation_method           
;
Olex2 1.2
(compiled 2018.05.29 svn.r3508 for OlexSys, GUI svn.r5506)
;
_shelx_SHELXL_version_number     2018/3
_chemical_name_common            ?
_chemical_name_systematic        TCzBN
_chemical_formula_moiety         'C46 H49 B N2'
_chemical_formula_sum            'C46 H49 B N2'
_chemical_formula_weight         640.68
_chemical_melting_point          ?
loop_
_atom_type_symbol
_atom_type_description
_atom_type_scat_dispersion_real
_atom_type_scat_dispersion_imag
_atom_type_scat_source
C C 0.0033 0.0016 'International Tables Vol C Tables 4.2.6.8 and 6.1.1.4'
H H 0.0000 0.0000 'International Tables Vol C Tables 4.2.6.8 and 6.1.1.4'
B B 0.0013 0.0007 'International Tables Vol C Tables 4.2.6.8 and 6.1.1.4'
N N 0.0061 0.0033 'International Tables Vol C Tables 4.2.6.8 and 6.1.1.4'

_shelx_space_group_comment       
;
The symmetry employed for this shelxl refinement is uniquely defined
by the following loop, which should always be used as a source of
symmetry information in preference to the above space-group names.
They are only intended as comments.
;
_space_group_crystal_system      monoclinic
_space_group_IT_number           14
_space_group_name_H-M_alt        'P 1 21/c 1'
_space_group_name_Hall           '-P 2ybc'
loop_
_space_group_symop_operation_xyz
'x, y, z'
'-x, y+1/2, -z+1/2'
'-x, -y, -z'
'x, -y-1/2, z-1/2'

_cell_length_a                   27.278(8)
_cell_length_b                   5.6695(17)
_cell_length_c                   22.642(8)
_cell_angle_alpha                90
_cell_angle_beta                 96.791(11)
_cell_angle_gamma                90
_cell_volume                     3477.1(19)
_cell_formula_units_Z            4
_cell_measurement_reflns_used    1981
_cell_measurement_temperature    100
_cell_measurement_theta_max      24.672
_cell_measurement_theta_min      2.487
_shelx_estimated_absorpt_T_max   0.994
_shelx_estimated_absorpt_T_min   0.979
_exptl_absorpt_coefficient_mu    0.070
_exptl_absorpt_correction_T_max  0.7452
_exptl_absorpt_correction_T_min  0.6334
_exptl_absorpt_correction_type   multi-scan
_exptl_absorpt_process_details   
'SADABS-2016/2 (Bruker,2016/2) was used for absorption correction. wR2(int) was 0.1372 before and 0.0778 after correction. The Ratio of minimum to maximum transmission is 0.8500. The \l/2 correction factor is Not present.'
_exptl_absorpt_special_details   ?
_exptl_crystal_colour            colourless
_exptl_crystal_colour_primary    colourless
_exptl_crystal_density_diffrn    1.224
_exptl_crystal_density_meas      ?
_exptl_crystal_density_method    ?
_exptl_crystal_description       plate
_exptl_crystal_F_000             1376
_exptl_crystal_size_max          0.3
_exptl_crystal_size_mid          0.12
_exptl_crystal_size_min          0.08
_exptl_transmission_factor_max   ?
_exptl_transmission_factor_min   ?
_diffrn_reflns_av_R_equivalents  0.1140
_diffrn_reflns_av_unetI/netI     0.1466
_diffrn_reflns_Laue_measured_fraction_full 0.985
_diffrn_reflns_Laue_measured_fraction_max 0.985
_diffrn_reflns_limit_h_max       32
_diffrn_reflns_limit_h_min       -32
_diffrn_reflns_limit_k_max       6
_diffrn_reflns_limit_k_min       -6
_diffrn_reflns_limit_l_max       27
_diffrn_reflns_limit_l_min       -23
_diffrn_reflns_number            16429
_diffrn_reflns_point_group_measured_fraction_full 0.985
_diffrn_reflns_point_group_measured_fraction_max 0.985
_diffrn_reflns_theta_full        25.106
_diffrn_reflns_theta_max         25.106
_diffrn_reflns_theta_min         2.256
_diffrn_ambient_temperature      100.0
_diffrn_detector_area_resol_mean ?
_diffrn_measured_fraction_theta_full 0.985
_diffrn_measured_fraction_theta_max 0.985
_diffrn_measurement_device_type  'Bruker APEX-II CCD'
_diffrn_measurement_method       '\f and \w scans'
_diffrn_radiation_type           MoK\a
_diffrn_radiation_wavelength     0.71073
_diffrn_source                   ?
_diffrn_standards_number         0
_reflns_Friedel_coverage         0.000
_reflns_Friedel_fraction_full    .
_reflns_Friedel_fraction_max     .
_reflns_number_gt                3649
_reflns_number_total             6106
_reflns_special_details          
;
 Reflections were merged by SHELXL according to the crystal
 class for the calculation of statistics and refinement.
 
 _reflns_Friedel_fraction is defined as the number of unique
 Friedel pairs measured divided by the number that would be
 possible theoretically, ignoring centric projections and
 systematic absences. Completness statistics refer to single and
 composite reflections containing twin component 1 only.
;
_reflns_threshold_expression     'I > 2\s(I)'
_computing_cell_refinement       'SAINT V8.40A (?, 2016)'
_computing_data_collection       ?
_computing_data_reduction        'SAINT V8.40A (?, 2016)'
_computing_molecular_graphics    'Olex2 (Dolomanov et al., 2009)'
_computing_publication_material  'Olex2 (Dolomanov et al., 2009)'
_computing_structure_refinement  'ShelXL (Sheldrick, 2015)'
_computing_structure_solution    'ShelXT (Sheldrick, 2015)'
_refine_diff_density_max         0.366
_refine_diff_density_min         -0.328
_refine_diff_density_rms         0.079
_refine_ls_extinction_coef       .
_refine_ls_extinction_method     none
_refine_ls_goodness_of_fit_ref   1.047
_refine_ls_hydrogen_treatment    constr
_refine_ls_matrix_type           full
_refine_ls_number_parameters     455
_refine_ls_number_reflns         6106
_refine_ls_number_restraints     0
_refine_ls_R_factor_all          0.1655
_refine_ls_R_factor_gt           0.0972
_refine_ls_restrained_S_all      1.047
_refine_ls_shift/su_max          0.002
_refine_ls_shift/su_mean         0.000
_refine_ls_structure_factor_coef Fsqd
_refine_ls_weighting_details     
'w=1/[\s^2^(Fo^2^)+(0.1280P)^2^+9.0287P] where P=(Fo^2^+2Fc^2^)/3'
_refine_ls_weighting_scheme      calc
_refine_ls_wR_factor_gt          0.2423
_refine_ls_wR_factor_ref         0.2945
_refine_special_details          
;
 Refined as a 2-component twin.
;
_olex2_refinement_description    
;
1. Twinned data refinement
 Scales: 0.870(2)
 0.130(2)
2. Fixed Uiso
 At 1.2 times of:
  All C(H) groups
 At 1.5 times of:
  All C(H,H,H) groups
3.a Aromatic/amide H refined with riding coordinates:
 C10(H10), C42(H42), C40(H40), C29(H29), C26(H26), C13(H13), C31(H31), C9(H9),
 C25(H25), C32(H32), C6(H6), C24(H24), C16(H16)
3.b Idealised Me refined as rotating group:
 C18(H18A,H18B,H18C), C46(H46A,H46B,H46C), C44(H44A,H44B,H44C), C45(H45A,H45B,
 H45C), C2(H2A,H2B,H2C), C36(H36A,H36B,H36C), C35(H35A,H35B,H35C), C1(H1A,H1B,
 H1C), C4(H4A,H4B,H4C), C19(H19A,H19B,H19C), C20(H20A,H20B,H20C), C34(H34A,H34B,
 H34C)
;
_atom_sites_solution_hydrogens   geom
_atom_sites_solution_primary     dual
_atom_sites_solution_secondary   ?
loop_
_atom_site_label
_atom_site_type_symbol
_atom_site_fract_x
_atom_site_fract_y
_atom_site_fract_z
_atom_site_U_iso_or_equiv
_atom_site_adp_type
_atom_site_occupancy
_atom_site_site_symmetry_order
_atom_site_calc_flag
_atom_site_refinement_flags_posn
_atom_site_refinement_flags_adp
_atom_site_refinement_flags_occupancy
_atom_site_disorder_assembly
_atom_site_disorder_group
N1 N 0.76805(16) 0.6770(9) 0.2985(2) 0.0204(11) Uani 1 1 d . . . . .
N2 N 0.62887(17) 0.2516(9) 0.3625(2) 0.0226(12) Uani 1 1 d . . . . .
C38 C 0.8017(2) 0.5266(11) 0.3315(3) 0.0194(13) Uani 1 1 d . . . . .
C23 C 0.7165(2) 0.6555(10) 0.2987(3) 0.0196(13) Uani 1 1 d . . . . .
C27 C 0.7961(2) 0.8311(10) 0.2651(3) 0.0191(13) Uani 1 1 d . . . . .
C41 C 0.8795(2) 0.2698(10) 0.3901(3) 0.0197(13) Uani 1 1 d . . . . .
C12 C 0.6600(2) 0.1182(11) 0.4032(3) 0.0217(14) Uani 1 1 d . . . . .
C10 C 0.4950(2) 0.0931(11) 0.3373(3) 0.0215(14) Uani 1 1 d . . . . .
H10 H 0.465141 0.128433 0.312960 0.026 Uiso 1 1 calc R . . . .
C28 C 0.8459(2) 0.7642(10) 0.2760(3) 0.0189(13) Uani 1 1 d . . . . .
C42 C 0.8884(2) 0.4469(11) 0.3495(3) 0.0223(14) Uani 1 1 d . . . . .
H42 H 0.921290 0.480888 0.342515 0.027 Uiso 1 1 calc R . . . .
C40 C 0.8302(2) 0.2211(11) 0.3970(3) 0.0221(14) Uani 1 1 d . . . . .
H40 H 0.823638 0.094697 0.422464 0.027 Uiso 1 1 calc R . . . .
C39 C 0.7898(2) 0.3473(10) 0.3686(3) 0.0189(13) Uani 1 1 d . . . . .
C11 C 0.6316(2) -0.0412(11) 0.4326(3) 0.0213(14) Uani 1 1 d . . . . .
C7 C 0.5809(2) -0.0104(11) 0.4066(3) 0.0206(13) Uani 1 1 d . . . . .
C29 C 0.8818(2) 0.8741(11) 0.2466(3) 0.0223(14) Uani 1 1 d . . . . .
H29 H 0.915171 0.824157 0.253967 0.027 Uiso 1 1 calc R . . . .
C37 C 0.8495(2) 0.5736(10) 0.3192(3) 0.0177(13) Uani 1 1 d . . . . .
C26 C 0.6149(2) 0.6057(11) 0.3024(3) 0.0202(13) Uani 1 1 d . . . . .
H26 H 0.580291 0.591502 0.303576 0.024 Uiso 1 1 calc R . . . .
C5 C 0.4937(2) -0.0764(10) 0.3827(3) 0.0183(13) Uani 1 1 d . . . . .
C13 C 0.7325(2) -0.0074(11) 0.4609(3) 0.0226(14) Uani 1 1 d . . . . .
H13 H 0.767218 0.003181 0.471146 0.027 Uiso 1 1 calc R . . . .
C8 C 0.5801(2) 0.1652(10) 0.3625(3) 0.0211(14) Uani 1 1 d . . . . .
C15 C 0.7064(2) -0.1657(10) 0.4928(3) 0.0209(14) Uani 1 1 d . . . . .
C17 C 0.7334(2) -0.3000(11) 0.5456(3) 0.0220(14) Uani 1 1 d . . . . .
C14 C 0.7106(2) 0.1376(11) 0.4144(3) 0.0202(13) Uani 1 1 d . . . . .
C18 C 0.7011(2) -0.4887(11) 0.5687(3) 0.0265(15) Uani 1 1 d . . . . .
H18A H 0.672297 -0.414807 0.583009 0.040 Uiso 1 1 calc GR . . . .
H18B H 0.720102 -0.574103 0.601401 0.040 Uiso 1 1 calc GR . . . .
H18C H 0.690178 -0.599277 0.536522 0.040 Uiso 1 1 calc GR . . . .
C31 C 0.8196(2) 1.1291(11) 0.1994(3) 0.0242(14) Uani 1 1 d . . . . .
H31 H 0.810534 1.258683 0.173858 0.029 Uiso 1 1 calc R . . . .
C33 C 0.9083(2) 1.1696(11) 0.1720(3) 0.0238(14) Uani 1 1 d . . . . .
C9 C 0.5373(2) 0.2105(11) 0.3263(3) 0.0228(14) Uani 1 1 d . . . . .
H9 H 0.536769 0.319724 0.294402 0.027 Uiso 1 1 calc R . . . .
C43 C 0.9223(2) 0.1441(11) 0.4266(3) 0.0195(13) Uani 1 1 d . . . . .
C25 C 0.6338(2) 0.7878(12) 0.2718(3) 0.0256(15) Uani 1 1 d . . . . .
H25 H 0.611704 0.900039 0.252153 0.031 Uiso 1 1 calc R . . . .
C21 C 0.6473(2) 0.4437(11) 0.3314(3) 0.0208(14) Uani 1 1 d . . . . .
C32 C 0.7829(2) 1.0217(11) 0.2279(3) 0.0229(14) Uani 1 1 d . . . . .
H32 H 0.749781 1.077128 0.222040 0.028 Uiso 1 1 calc R . . . .
C6 C 0.5376(2) -0.1272(11) 0.4167(3) 0.0228(14) Uani 1 1 d . . . . .
H6 H 0.538423 -0.242354 0.447309 0.027 Uiso 1 1 calc R . . . .
C24 C 0.6836(2) 0.8129(12) 0.2686(3) 0.0259(15) Uani 1 1 d . . . . .
H24 H 0.695357 0.937200 0.245928 0.031 Uiso 1 1 calc R . . . .
C46 C 0.9575(2) 0.0349(12) 0.3863(3) 0.0260(15) Uani 1 1 d . . . . .
H46A H 0.940149 -0.087244 0.361386 0.039 Uiso 1 1 calc GR . . . .
H46B H 0.985757 -0.035538 0.410906 0.039 Uiso 1 1 calc GR . . . .
H46C H 0.969272 0.157669 0.360954 0.039 Uiso 1 1 calc GR . . . .
C44 C 0.9046(2) -0.0518(11) 0.4657(3) 0.0253(15) Uani 1 1 d . . . . .
H44A H 0.883709 0.016477 0.493628 0.038 Uiso 1 1 calc GR . . . .
H44B H 0.933284 -0.128463 0.487994 0.038 Uiso 1 1 calc GR . . . .
H44C H 0.885676 -0.168509 0.440575 0.038 Uiso 1 1 calc GR . . . .
C30 C 0.8690(2) 1.0577(11) 0.2062(3) 0.0217(14) Uani 1 1 d . . . . .
C22 C 0.6993(2) 0.4674(11) 0.3337(3) 0.0219(14) Uani 1 1 d . . . . .
C45 C 0.9507(2) 0.3271(11) 0.4678(3) 0.0273(15) Uani 1 1 d . . . . .
H45A H 0.961109 0.457916 0.443931 0.041 Uiso 1 1 calc GR . . . .
H45B H 0.979768 0.252404 0.489592 0.041 Uiso 1 1 calc GR . . . .
H45C H 0.929136 0.387149 0.496108 0.041 Uiso 1 1 calc GR . . . .
C3 C 0.4447(2) -0.1859(11) 0.3935(3) 0.0225(14) Uani 1 1 d . . . . .
C2 C 0.4220(2) -0.3179(12) 0.3385(3) 0.0306(16) Uani 1 1 d . . . . .
H2A H 0.416781 -0.208469 0.304802 0.046 Uiso 1 1 calc GR . . . .
H2B H 0.390331 -0.385983 0.345964 0.046 Uiso 1 1 calc GR . . . .
H2C H 0.444382 -0.444352 0.329148 0.046 Uiso 1 1 calc GR . . . .
C16 C 0.6553(2) -0.1862(11) 0.4764(3) 0.0238(14) Uani 1 1 d . . . . .
H16 H 0.636881 -0.299828 0.495302 0.029 Uiso 1 1 calc R . . . .
C36 C 0.8877(2) 1.3626(12) 0.1300(3) 0.0284(15) Uani 1 1 d . . . . .
H36A H 0.862324 1.296586 0.100343 0.043 Uiso 1 1 calc GR . . . .
H36B H 0.914388 1.429769 0.109841 0.043 Uiso 1 1 calc GR . . . .
H36C H 0.873154 1.486449 0.152557 0.043 Uiso 1 1 calc GR . . . .
C35 C 0.9498(2) 1.2756(13) 0.2162(3) 0.0320(16) Uani 1 1 d . . . . .
H35A H 0.936836 1.410067 0.236736 0.048 Uiso 1 1 calc GR . . . .
H35B H 0.976839 1.328514 0.194596 0.048 Uiso 1 1 calc GR . . . .
H35C H 0.962009 1.155517 0.245440 0.048 Uiso 1 1 calc GR . . . .
C1 C 0.4503(2) -0.3526(13) 0.4471(3) 0.0312(16) Uani 1 1 d . . . . .
H1A H 0.471796 -0.484726 0.439232 0.047 Uiso 1 1 calc GR . . . .
H1B H 0.417836 -0.412869 0.454015 0.047 Uiso 1 1 calc GR . . . .
H1C H 0.465018 -0.266672 0.482410 0.047 Uiso 1 1 calc GR . . . .
C4 C 0.4085(2) 0.0109(12) 0.4077(3) 0.0301(16) Uani 1 1 d . . . . .
H4A H 0.421248 0.088752 0.445008 0.045 Uiso 1 1 calc GR . . . .
H4B H 0.376125 -0.058418 0.411675 0.045 Uiso 1 1 calc GR . . . .
H4C H 0.405159 0.126971 0.375385 0.045 Uiso 1 1 calc GR . . . .
C19 C 0.7480(2) -0.1188(12) 0.5953(3) 0.0293(15) Uani 1 1 d . . . . .
H19A H 0.769272 0.002110 0.580712 0.044 Uiso 1 1 calc GR . . . .
H19B H 0.765822 -0.198794 0.629696 0.044 Uiso 1 1 calc GR . . . .
H19C H 0.718189 -0.044378 0.606985 0.044 Uiso 1 1 calc GR . . . .
C20 C 0.7807(2) -0.4169(12) 0.5281(3) 0.0281(15) Uani 1 1 d . . . . .
H20A H 0.772099 -0.522629 0.494259 0.042 Uiso 1 1 calc GR . . . .
H20B H 0.796653 -0.507480 0.561931 0.042 Uiso 1 1 calc GR . . . .
H20C H 0.803345 -0.294659 0.517150 0.042 Uiso 1 1 calc GR . . . .
C34 C 0.9300(3) 0.9801(12) 0.1353(3) 0.0329(17) Uani 1 1 d . . . . .
H34A H 0.942962 0.851136 0.161450 0.049 Uiso 1 1 calc GR . . . .
H34B H 0.956795 1.047743 0.115482 0.049 Uiso 1 1 calc GR . . . .
H34C H 0.904249 0.919127 0.105329 0.049 Uiso 1 1 calc GR . . . .
B1 B 0.7346(2) 0.3102(12) 0.3734(3) 0.0195(15) Uani 1 1 d . . . . .

loop_
_atom_site_aniso_label
_atom_site_aniso_U_11
_atom_site_aniso_U_22
_atom_site_aniso_U_33
_atom_site_aniso_U_23
_atom_site_aniso_U_13
_atom_site_aniso_U_12
N1 0.016(2) 0.023(3) 0.022(3) 0.004(2) 0.003(2) 0.001(2)
N2 0.018(2) 0.024(3) 0.024(3) 0.007(2) -0.004(2) -0.004(2)
C38 0.020(3) 0.022(3) 0.016(3) 0.002(3) 0.000(2) 0.003(3)
C23 0.020(3) 0.016(3) 0.023(3) -0.001(3) 0.004(3) 0.002(2)
C27 0.024(3) 0.017(3) 0.017(3) 0.000(3) 0.003(2) -0.004(2)
C41 0.025(3) 0.018(3) 0.016(3) -0.001(3) 0.004(3) 0.002(3)
C12 0.025(3) 0.019(3) 0.021(3) 0.004(3) 0.000(3) 0.002(3)
C10 0.015(3) 0.024(3) 0.025(4) 0.002(3) -0.001(3) 0.000(3)
C28 0.022(3) 0.016(3) 0.018(3) 0.000(3) 0.001(2) 0.001(3)
C42 0.016(3) 0.028(3) 0.022(3) 0.001(3) -0.001(3) 0.002(3)
C40 0.023(3) 0.023(3) 0.021(3) 0.002(3) 0.004(3) 0.000(3)
C39 0.020(3) 0.020(3) 0.017(3) 0.003(3) 0.005(2) 0.002(3)
C11 0.018(3) 0.024(3) 0.020(3) 0.004(3) -0.002(3) -0.003(3)
C7 0.016(3) 0.024(3) 0.021(3) -0.003(3) -0.001(2) 0.000(3)
C29 0.018(3) 0.024(3) 0.026(4) 0.000(3) 0.003(3) -0.001(3)
C37 0.020(3) 0.018(3) 0.015(3) -0.002(3) 0.002(2) -0.004(2)
C26 0.016(3) 0.023(3) 0.021(3) 0.001(3) 0.000(2) 0.002(3)
C5 0.020(3) 0.015(3) 0.019(3) 0.000(3) -0.002(2) -0.003(2)
C13 0.016(3) 0.024(3) 0.028(4) 0.006(3) 0.006(3) -0.001(3)
C8 0.017(3) 0.021(3) 0.025(3) 0.000(3) 0.000(3) -0.004(3)
C15 0.021(3) 0.017(3) 0.025(3) 0.005(3) 0.006(3) 0.006(3)
C17 0.019(3) 0.024(3) 0.022(3) 0.004(3) -0.001(3) -0.003(3)
C14 0.019(3) 0.020(3) 0.021(3) 0.002(3) 0.001(3) -0.001(3)
C18 0.025(3) 0.027(3) 0.028(4) 0.008(3) 0.004(3) -0.001(3)
C31 0.027(3) 0.024(3) 0.020(3) 0.003(3) -0.001(3) 0.000(3)
C33 0.025(3) 0.025(3) 0.021(3) 0.003(3) 0.002(3) -0.003(3)
C9 0.023(3) 0.022(3) 0.023(3) 0.003(3) 0.004(3) -0.001(3)
C43 0.019(3) 0.024(3) 0.015(3) 0.003(3) -0.002(2) 0.001(3)
C25 0.024(3) 0.027(3) 0.025(4) 0.005(3) -0.001(3) 0.005(3)
C21 0.022(3) 0.023(3) 0.019(3) 0.002(3) 0.005(3) -0.001(3)
C32 0.019(3) 0.024(3) 0.026(4) 0.001(3) 0.005(3) 0.002(3)
C6 0.022(3) 0.021(3) 0.026(4) 0.002(3) 0.008(3) 0.000(3)
C24 0.026(3) 0.029(3) 0.023(4) 0.010(3) 0.003(3) -0.001(3)
C46 0.018(3) 0.026(3) 0.035(4) 0.000(3) 0.010(3) 0.004(3)
C44 0.023(3) 0.029(4) 0.024(4) 0.006(3) 0.004(3) 0.005(3)
C30 0.027(3) 0.019(3) 0.019(3) 0.004(3) 0.002(3) -0.003(3)
C22 0.020(3) 0.019(3) 0.027(4) 0.005(3) 0.003(3) 0.000(3)
C45 0.026(3) 0.025(3) 0.029(4) -0.002(3) -0.005(3) -0.001(3)
C3 0.025(3) 0.021(3) 0.020(3) 0.000(3) -0.002(3) -0.006(3)
C2 0.027(3) 0.034(4) 0.030(4) -0.006(3) 0.000(3) -0.008(3)
C16 0.025(3) 0.026(3) 0.021(3) 0.004(3) 0.005(3) -0.002(3)
C36 0.021(3) 0.033(4) 0.031(4) 0.008(3) 0.002(3) 0.001(3)
C35 0.028(3) 0.037(4) 0.032(4) -0.003(3) 0.007(3) -0.014(3)
C1 0.024(3) 0.036(4) 0.033(4) 0.011(3) 0.003(3) -0.007(3)
C4 0.024(3) 0.032(4) 0.035(4) -0.006(3) 0.006(3) -0.004(3)
C19 0.033(4) 0.026(4) 0.027(4) -0.001(3) -0.001(3) -0.003(3)
C20 0.023(3) 0.029(4) 0.033(4) 0.008(3) 0.003(3) 0.006(3)
C34 0.037(4) 0.032(4) 0.033(4) 0.000(3) 0.018(3) -0.003(3)
B1 0.023(3) 0.020(4) 0.014(4) -0.003(3) -0.001(3) 0.000(3)

_geom_special_details            
;
 All esds (except the esd in the dihedral angle between two l.s. planes)
 are estimated using the full covariance matrix.  The cell esds are taken
 into account individually in the estimation of esds in distances, angles
 and torsion angles; correlations between esds in cell parameters are only
 used when they are defined by crystal symmetry.  An approximate (isotropic)
 treatment of cell esds is used for estimating esds involving l.s. planes.
;
loop_
_geom_bond_atom_site_label_1
_geom_bond_atom_site_label_2
_geom_bond_distance
_geom_bond_site_symmetry_2
_geom_bond_publ_flag
N1 C38 1.402(7) . ?
N1 C23 1.413(7) . ?
N1 C27 1.435(7) . ?
N2 C12 1.398(8) . ?
N2 C8 1.416(7) . ?
N2 C21 1.421(8) . ?
C38 C39 1.381(8) . ?
C38 C37 1.391(8) . ?
C23 C24 1.386(8) . ?
C23 C22 1.438(8) . ?
C27 C28 1.405(8) . ?
C27 C32 1.391(9) . ?
C41 C42 1.401(9) . ?
C41 C40 1.401(8) . ?
C41 C43 1.524(8) . ?
C12 C11 1.407(8) . ?
C12 C14 1.380(8) . ?
C10 H10 0.9500 . ?
C10 C5 1.411(8) . ?
C10 C9 1.380(8) . ?
C28 C29 1.393(8) . ?
C28 C37 1.453(8) . ?
C42 H42 0.9500 . ?
C42 C37 1.393(8) . ?
C40 H40 0.9500 . ?
C40 C39 1.405(8) . ?
C39 B1 1.535(9) . ?
C11 C7 1.449(8) . ?
C11 C16 1.387(9) . ?
C7 C8 1.407(9) . ?
C7 C6 1.398(8) . ?
C29 H29 0.9500 . ?
C29 C30 1.403(9) . ?
C26 H26 0.9500 . ?
C26 C25 1.377(9) . ?
C26 C21 1.387(8) . ?
C5 C6 1.375(8) . ?
C5 C3 1.519(8) . ?
C13 H13 0.9500 . ?
C13 C15 1.399(8) . ?
C13 C14 1.410(9) . ?
C8 C9 1.370(8) . ?
C15 C17 1.531(8) . ?
C15 C16 1.404(8) . ?
C17 C18 1.517(8) . ?
C17 C19 1.541(9) . ?
C17 C20 1.543(8) . ?
C14 B1 1.547(9) . ?
C18 H18A 0.9800 . ?
C18 H18B 0.9800 . ?
C18 H18C 0.9800 . ?
C31 H31 0.9500 . ?
C31 C32 1.394(8) . ?
C31 C30 1.398(8) . ?
C33 C30 1.531(8) . ?
C33 C36 1.513(9) . ?
C33 C35 1.542(9) . ?
C33 C34 1.521(9) . ?
C9 H9 0.9500 . ?
C43 C46 1.532(8) . ?
C43 C44 1.534(8) . ?
C43 C45 1.541(9) . ?
C25 H25 0.9500 . ?
C25 C24 1.376(8) . ?
C21 C22 1.419(8) . ?
C32 H32 0.9500 . ?
C6 H6 0.9500 . ?
C24 H24 0.9500 . ?
C46 H46A 0.9800 . ?
C46 H46B 0.9800 . ?
C46 H46C 0.9800 . ?
C44 H44A 0.9800 . ?
C44 H44B 0.9800 . ?
C44 H44C 0.9800 . ?
C22 B1 1.526(9) . ?
C45 H45A 0.9800 . ?
C45 H45B 0.9800 . ?
C45 H45C 0.9800 . ?
C3 C2 1.520(9) . ?
C3 C1 1.532(9) . ?
C3 C4 1.549(9) . ?
C2 H2A 0.9800 . ?
C2 H2B 0.9800 . ?
C2 H2C 0.9800 . ?
C16 H16 0.9500 . ?
C36 H36A 0.9800 . ?
C36 H36B 0.9800 . ?
C36 H36C 0.9800 . ?
C35 H35A 0.9800 . ?
C35 H35B 0.9800 . ?
C35 H35C 0.9800 . ?
C1 H1A 0.9800 . ?
C1 H1B 0.9800 . ?
C1 H1C 0.9800 . ?
C4 H4A 0.9800 . ?
C4 H4B 0.9800 . ?
C4 H4C 0.9800 . ?
C19 H19A 0.9800 . ?
C19 H19B 0.9800 . ?
C19 H19C 0.9800 . ?
C20 H20A 0.9800 . ?
C20 H20B 0.9800 . ?
C20 H20C 0.9800 . ?
C34 H34A 0.9800 . ?
C34 H34B 0.9800 . ?
C34 H34C 0.9800 . ?

loop_
_geom_angle_atom_site_label_1
_geom_angle_atom_site_label_2
_geom_angle_atom_site_label_3
_geom_angle
_geom_angle_site_symmetry_1
_geom_angle_site_symmetry_3
_geom_angle_publ_flag
C38 N1 C23 122.3(5) . . ?
C38 N1 C27 107.2(4) . . ?
C23 N1 C27 130.4(5) . . ?
C12 N2 C8 108.0(5) . . ?
C12 N2 C21 121.2(5) . . ?
C8 N2 C21 130.7(5) . . ?
C39 C38 N1 125.9(5) . . ?
C39 C38 C37 123.8(5) . . ?
C37 C38 N1 110.2(5) . . ?
N1 C23 C22 117.1(5) . . ?
C24 C23 N1 121.9(5) . . ?
C24 C23 C22 121.0(5) . . ?
C28 C27 N1 107.9(5) . . ?
C32 C27 N1 132.6(5) . . ?
C32 C27 C28 119.5(5) . . ?
C42 C41 C43 120.7(5) . . ?
C40 C41 C42 117.2(5) . . ?
C40 C41 C43 122.1(5) . . ?
N2 C12 C11 109.6(5) . . ?
C14 C12 N2 126.5(5) . . ?
C14 C12 C11 123.9(5) . . ?
C5 C10 H10 118.2 . . ?
C9 C10 H10 118.2 . . ?
C9 C10 C5 123.7(6) . . ?
C27 C28 C37 107.7(5) . . ?
C29 C28 C27 120.9(5) . . ?
C29 C28 C37 131.3(6) . . ?
C41 C42 H42 119.6 . . ?
C37 C42 C41 120.8(5) . . ?
C37 C42 H42 119.6 . . ?
C41 C40 H40 118.0 . . ?
C41 C40 C39 124.1(6) . . ?
C39 C40 H40 118.0 . . ?
C38 C39 C40 115.2(5) . . ?
C38 C39 B1 116.5(5) . . ?
C40 C39 B1 128.3(6) . . ?
C12 C11 C7 106.3(5) . . ?
C16 C11 C12 118.9(5) . . ?
C16 C11 C7 134.7(6) . . ?
C8 C7 C11 107.9(5) . . ?
C6 C7 C11 131.4(6) . . ?
C6 C7 C8 120.6(5) . . ?
C28 C29 H29 119.7 . . ?
C28 C29 C30 120.7(6) . . ?
C30 C29 H29 119.7 . . ?
C38 C37 C28 106.8(5) . . ?
C38 C37 C42 118.7(5) . . ?
C42 C37 C28 134.5(5) . . ?
C25 C26 H26 120.7 . . ?
C25 C26 C21 118.6(5) . . ?
C21 C26 H26 120.7 . . ?
C10 C5 C3 119.6(5) . . ?
C6 C5 C10 117.0(5) . . ?
C6 C5 C3 123.3(5) . . ?
C15 C13 H13 117.9 . . ?
C15 C13 C14 124.3(5) . . ?
C14 C13 H13 117.9 . . ?
C7 C8 N2 108.0(5) . . ?
C9 C8 N2 131.9(6) . . ?
C9 C8 C7 119.8(5) . . ?
C13 C15 C17 119.7(5) . . ?
C13 C15 C16 117.8(5) . . ?
C16 C15 C17 122.4(5) . . ?
C15 C17 C19 107.3(5) . . ?
C15 C17 C20 110.7(5) . . ?
C18 C17 C15 112.1(5) . . ?
C18 C17 C19 109.2(5) . . ?
C18 C17 C20 108.8(5) . . ?
C19 C17 C20 108.7(5) . . ?
C12 C14 C13 114.6(5) . . ?
C12 C14 B1 115.2(5) . . ?
C13 C14 B1 130.2(5) . . ?
C17 C18 H18A 109.5 . . ?
C17 C18 H18B 109.5 . . ?
C17 C18 H18C 109.5 . . ?
H18A C18 H18B 109.5 . . ?
H18A C18 H18C 109.5 . . ?
H18B C18 H18C 109.5 . . ?
C32 C31 H31 118.0 . . ?
C32 C31 C30 124.1(6) . . ?
C30 C31 H31 118.0 . . ?
C30 C33 C35 109.7(5) . . ?
C36 C33 C30 112.8(5) . . ?
C36 C33 C35 108.4(5) . . ?
C36 C33 C34 107.9(5) . . ?
C34 C33 C30 108.9(5) . . ?
C34 C33 C35 109.0(5) . . ?
C10 C9 H9 120.9 . . ?
C8 C9 C10 118.2(6) . . ?
C8 C9 H9 120.9 . . ?
C41 C43 C46 111.1(5) . . ?
C41 C43 C44 112.3(5) . . ?
C41 C43 C45 108.1(5) . . ?
C46 C43 C44 108.2(5) . . ?
C46 C43 C45 109.1(5) . . ?
C44 C43 C45 107.8(5) . . ?
C26 C25 H25 118.8 . . ?
C24 C25 C26 122.3(6) . . ?
C24 C25 H25 118.8 . . ?
C26 C21 N2 119.9(5) . . ?
C26 C21 C22 122.3(5) . . ?
C22 C21 N2 117.8(5) . . ?
C27 C32 C31 118.0(6) . . ?
C27 C32 H32 121.0 . . ?
C31 C32 H32 121.0 . . ?
C7 C6 H6 119.8 . . ?
C5 C6 C7 120.4(6) . . ?
C5 C6 H6 119.8 . . ?
C23 C24 H24 120.2 . . ?
C25 C24 C23 119.5(6) . . ?
C25 C24 H24 120.2 . . ?
C43 C46 H46A 109.5 . . ?
C43 C46 H46B 109.5 . . ?
C43 C46 H46C 109.5 . . ?
H46A C46 H46B 109.5 . . ?
H46A C46 H46C 109.5 . . ?
H46B C46 H46C 109.5 . . ?
C43 C44 H44A 109.5 . . ?
C43 C44 H44B 109.5 . . ?
C43 C44 H44C 109.5 . . ?
H44A C44 H44B 109.5 . . ?
H44A C44 H44C 109.5 . . ?
H44B C44 H44C 109.5 . . ?
C29 C30 C33 120.2(5) . . ?
C31 C30 C29 116.6(5) . . ?
C31 C30 C33 123.2(5) . . ?
C23 C22 B1 122.3(5) . . ?
C21 C22 C23 116.0(5) . . ?
C21 C22 B1 121.6(5) . . ?
C43 C45 H45A 109.5 . . ?
C43 C45 H45B 109.5 . . ?
C43 C45 H45C 109.5 . . ?
H45A C45 H45B 109.5 . . ?
H45A C45 H45C 109.5 . . ?
H45B C45 H45C 109.5 . . ?
C5 C3 C2 110.5(5) . . ?
C5 C3 C1 111.8(5) . . ?
C5 C3 C4 109.5(5) . . ?
C2 C3 C1 109.8(5) . . ?
C2 C3 C4 108.5(5) . . ?
C1 C3 C4 106.6(5) . . ?
C3 C2 H2A 109.5 . . ?
C3 C2 H2B 109.5 . . ?
C3 C2 H2C 109.5 . . ?
H2A C2 H2B 109.5 . . ?
H2A C2 H2C 109.5 . . ?
H2B C2 H2C 109.5 . . ?
C11 C16 C15 120.2(6) . . ?
C11 C16 H16 119.9 . . ?
C15 C16 H16 119.9 . . ?
C33 C36 H36A 109.5 . . ?
C33 C36 H36B 109.5 . . ?
C33 C36 H36C 109.5 . . ?
H36A C36 H36B 109.5 . . ?
H36A C36 H36C 109.5 . . ?
H36B C36 H36C 109.5 . . ?
C33 C35 H35A 109.5 . . ?
C33 C35 H35B 109.5 . . ?
C33 C35 H35C 109.5 . . ?
H35A C35 H35B 109.5 . . ?
H35A C35 H35C 109.5 . . ?
H35B C35 H35C 109.5 . . ?
C3 C1 H1A 109.5 . . ?
C3 C1 H1B 109.5 . . ?
C3 C1 H1C 109.5 . . ?
H1A C1 H1B 109.5 . . ?
H1A C1 H1C 109.5 . . ?
H1B C1 H1C 109.5 . . ?
C3 C4 H4A 109.5 . . ?
C3 C4 H4B 109.5 . . ?
C3 C4 H4C 109.5 . . ?
H4A C4 H4B 109.5 . . ?
H4A C4 H4C 109.5 . . ?
H4B C4 H4C 109.5 . . ?
C17 C19 H19A 109.5 . . ?
C17 C19 H19B 109.5 . . ?
C17 C19 H19C 109.5 . . ?
H19A C19 H19B 109.5 . . ?
H19A C19 H19C 109.5 . . ?
H19B C19 H19C 109.5 . . ?
C17 C20 H20A 109.5 . . ?
C17 C20 H20B 109.5 . . ?
C17 C20 H20C 109.5 . . ?
H20A C20 H20B 109.5 . . ?
H20A C20 H20C 109.5 . . ?
H20B C20 H20C 109.5 . . ?
C33 C34 H34A 109.5 . . ?
C33 C34 H34B 109.5 . . ?
C33 C34 H34C 109.5 . . ?
H34A C34 H34B 109.5 . . ?
H34A C34 H34C 109.5 . . ?
H34B C34 H34C 109.5 . . ?
C39 B1 C14 128.1(5) . . ?
C22 B1 C39 115.7(5) . . ?
C22 B1 C14 116.2(5) . . ?

_shelx_res_file                  
;
TITL qys_a.res in P2(1)/c
    qys.res
    created by SHELXL-2018/3 at 18:28:31 on 19-Jan-2021
REM Old TITL QYS in P2(1)/c
REM SHELXT solution in P2(1)/c
REM R1 0.269, Rweak 0.050, Alpha 0.119, Orientation as input
REM Formula found by SHELXT: C47 N2
CELL 0.71073 27.2778 5.6695 22.6424 90 96.791 90
ZERR 4 0.0076 0.0017 0.0078 0 0.011 0
LATT 1
SYMM -X,0.5+Y,0.5-Z
SFAC C H B N
UNIT 184 196 4 8

L.S. 4 0 0
PLAN  20
SIZE 0.12 0.08 0.3
TEMP -173.15
BOND $H
list 4
fmap 2 53
acta
TWIN 1 0 0.285 0 -1 0 0 0 -1 2
OMIT -2 0 2
OMIT -2 1 5
OMIT 4 0 2
OMIT -5 1 1
OMIT -6 0 6
OMIT -20 0 12
OMIT 7 1 5
OMIT -5 2 7
OMIT 9 1 7
REM <olex2.extras>
REM <HklSrc "%.\\QYS.hkl">
REM </olex2.extras>

WGHT    0.128000    9.028701
BASF   0.12981
FVAR       0.13934
N1    4    0.768050    0.676968    0.298478    11.00000    0.01621    0.02316 =
         0.02208    0.00438    0.00307    0.00123
N2    4    0.628870    0.251631    0.362526    11.00000    0.01809    0.02393 =
         0.02418    0.00709   -0.00394   -0.00365
C38   1    0.801668    0.526557    0.331509    11.00000    0.01972    0.02193 =
         0.01618    0.00190    0.00032    0.00321
C23   1    0.716466    0.655475    0.298727    11.00000    0.01966    0.01596 =
         0.02348   -0.00088    0.00362    0.00239
C27   1    0.796089    0.831125    0.265064    11.00000    0.02435    0.01669 =
         0.01652   -0.00005    0.00348   -0.00447
C41   1    0.879519    0.269844    0.390074    11.00000    0.02513    0.01795 =
         0.01638   -0.00098    0.00439    0.00152
C12   1    0.659960    0.118155    0.403172    11.00000    0.02459    0.01866 =
         0.02100    0.00370   -0.00027    0.00159
C10   1    0.495029    0.093138    0.337315    11.00000    0.01497    0.02424 =
         0.02462    0.00217   -0.00070    0.00026
AFIX  43
H10   2    0.465141    0.128433    0.312960    11.00000   -1.20000
AFIX   0
C28   1    0.845934    0.764188    0.275967    11.00000    0.02208    0.01617 =
         0.01820   -0.00042    0.00139    0.00078
C42   1    0.888358    0.446872    0.349481    11.00000    0.01598    0.02778 =
         0.02222    0.00063   -0.00148    0.00185
AFIX  43
H42   2    0.921290    0.480888    0.342515    11.00000   -1.20000
AFIX   0
C40   1    0.830181    0.221063    0.396978    11.00000    0.02293    0.02296 =
         0.02086    0.00165    0.00400   -0.00014
AFIX  43
H40   2    0.823638    0.094697    0.422464    11.00000   -1.20000
AFIX   0
C39   1    0.789777    0.347292    0.368578    11.00000    0.01976    0.02023 =
         0.01722    0.00326    0.00471    0.00235
C11   1    0.631640   -0.041170    0.432612    11.00000    0.01838    0.02431 =
         0.02040    0.00350   -0.00168   -0.00337
C7    1    0.580925   -0.010373    0.406552    11.00000    0.01617    0.02436 =
         0.02064   -0.00325   -0.00082   -0.00036
C29   1    0.881765    0.874098    0.246567    11.00000    0.01752    0.02353 =
         0.02598    0.00037    0.00320   -0.00052
AFIX  43
H29   2    0.915171    0.824157    0.253967    11.00000   -1.20000
AFIX   0
C37   1    0.849453    0.573642    0.319203    11.00000    0.02028    0.01838 =
         0.01458   -0.00248    0.00240   -0.00375
C26   1    0.614860    0.605745    0.302379    11.00000    0.01595    0.02293 =
         0.02129    0.00061    0.00033    0.00208
AFIX  43
H26   2    0.580291    0.591502    0.303576    11.00000   -1.20000
AFIX   0
C5    1    0.493679   -0.076374    0.382747    11.00000    0.01982    0.01545 =
         0.01853   -0.00050   -0.00223   -0.00266
C13   1    0.732501   -0.007365    0.460858    11.00000    0.01597    0.02433 =
         0.02846    0.00552    0.00631   -0.00057
AFIX  43
H13   2    0.767218    0.003181    0.471146    11.00000   -1.20000
AFIX   0
C8    1    0.580149    0.165240    0.362549    11.00000    0.01743    0.02074 =
         0.02455   -0.00005    0.00037   -0.00379
C15   1    0.706386   -0.165681    0.492780    11.00000    0.02116    0.01718 =
         0.02507    0.00523    0.00582    0.00610
C17   1    0.733372   -0.300040    0.545574    11.00000    0.01923    0.02353 =
         0.02244    0.00433   -0.00144   -0.00312
C14   1    0.710649    0.137579    0.414405    11.00000    0.01858    0.02035 =
         0.02121    0.00199    0.00088   -0.00077
C18   1    0.701136   -0.488749    0.568669    11.00000    0.02524    0.02656 =
         0.02772    0.00841    0.00374   -0.00096
AFIX 137
H18A  2    0.672297   -0.414807    0.583009    11.00000   -1.50000
H18B  2    0.720102   -0.574103    0.601401    11.00000   -1.50000
H18C  2    0.690178   -0.599277    0.536522    11.00000   -1.50000
AFIX   0
C31   1    0.819622    1.129053    0.199414    11.00000    0.02745    0.02364 =
         0.02049    0.00310   -0.00103   -0.00027
AFIX  43
H31   2    0.810534    1.258683    0.173858    11.00000   -1.20000
AFIX   0
C33   1    0.908262    1.169599    0.171962    11.00000    0.02493    0.02515 =
         0.02092    0.00255    0.00160   -0.00279
C9    1    0.537325    0.210478    0.326287    11.00000    0.02303    0.02212 =
         0.02340    0.00269    0.00355   -0.00090
AFIX  43
H9    2    0.536769    0.319724    0.294402    11.00000   -1.20000
AFIX   0
C43   1    0.922281    0.144121    0.426569    11.00000    0.01863    0.02388 =
         0.01502    0.00275   -0.00206    0.00135
C25   1    0.633805    0.787788    0.271774    11.00000    0.02363    0.02714 =
         0.02496    0.00479   -0.00149    0.00519
AFIX  43
H25   2    0.611704    0.900039    0.252153    11.00000   -1.20000
AFIX   0
C21   1    0.647339    0.443686    0.331409    11.00000    0.02151    0.02268 =
         0.01870    0.00153    0.00459   -0.00065
C32   1    0.782870    1.021742    0.227871    11.00000    0.01865    0.02436 =
         0.02622    0.00062    0.00454    0.00203
AFIX  43
H32   2    0.749781    1.077128    0.222040    11.00000   -1.20000
AFIX   0
C6    1    0.537556   -0.127186    0.416728    11.00000    0.02238    0.02144 =
         0.02573    0.00173    0.00802    0.00004
AFIX  43
H6    2    0.538423   -0.242354    0.447309    11.00000   -1.20000
AFIX   0
C24   1    0.683593    0.812866    0.268605    11.00000    0.02593    0.02869 =
         0.02310    0.01005    0.00349   -0.00095
AFIX  43
H24   2    0.695357    0.937200    0.245928    11.00000   -1.20000
AFIX   0
C46   1    0.957539    0.034921    0.386331    11.00000    0.01830    0.02628 =
         0.03495    0.00040    0.00982    0.00363
AFIX 137
H46A  2    0.940149   -0.087244    0.361386    11.00000   -1.50000
H46B  2    0.985757   -0.035538    0.410906    11.00000   -1.50000
H46C  2    0.969272    0.157669    0.360954    11.00000   -1.50000
AFIX   0
C44   1    0.904646   -0.051770    0.465725    11.00000    0.02286    0.02907 =
         0.02421    0.00615    0.00354    0.00515
AFIX 137
H44A  2    0.883709    0.016477    0.493628    11.00000   -1.50000
H44B  2    0.933284   -0.128463    0.487994    11.00000   -1.50000
H44C  2    0.885676   -0.168509    0.440575    11.00000   -1.50000
AFIX   0
C30   1    0.869018    1.057742    0.206151    11.00000    0.02744    0.01857 =
         0.01888    0.00383    0.00177   -0.00257
C22   1    0.699324    0.467434    0.333666    11.00000    0.01953    0.01899 =
         0.02699    0.00467    0.00255   -0.00003
C45   1    0.950657    0.327052    0.467804    11.00000    0.02606    0.02487 =
         0.02873   -0.00222   -0.00548   -0.00087
AFIX 137
H45A  2    0.961109    0.457916    0.443931    11.00000   -1.50000
H45B  2    0.979768    0.252404    0.489592    11.00000   -1.50000
H45C  2    0.929136    0.387149    0.496108    11.00000   -1.50000
AFIX   0
C3    1    0.444687   -0.185936    0.393460    11.00000    0.02508    0.02142 =
         0.01990   -0.00013   -0.00228   -0.00556
C2    1    0.422033   -0.317907    0.338458    11.00000    0.02690    0.03393 =
         0.03029   -0.00575    0.00004   -0.00793
AFIX 137
H2A   2    0.416781   -0.208469    0.304802    11.00000   -1.50000
H2B   2    0.390331   -0.385983    0.345964    11.00000   -1.50000
H2C   2    0.444382   -0.444352    0.329148    11.00000   -1.50000
AFIX   0
C16   1    0.655305   -0.186184    0.476365    11.00000    0.02495    0.02565 =
         0.02118    0.00368    0.00454   -0.00163
AFIX  43
H16   2    0.636881   -0.299828    0.495302    11.00000   -1.20000
AFIX   0
C36   1    0.887723    1.362596    0.129979    11.00000    0.02088    0.03327 =
         0.03094    0.00811    0.00223    0.00100
AFIX 137
H36A  2    0.862324    1.296586    0.100343    11.00000   -1.50000
H36B  2    0.914388    1.429769    0.109841    11.00000   -1.50000
H36C  2    0.873154    1.486449    0.152557    11.00000   -1.50000
AFIX   0
C35   1    0.949770    1.275585    0.216218    11.00000    0.02846    0.03661 =
         0.03176   -0.00305    0.00665   -0.01432
AFIX 137
H35A  2    0.936836    1.410067    0.236736    11.00000   -1.50000
H35B  2    0.976839    1.328514    0.194596    11.00000   -1.50000
H35C  2    0.962009    1.155517    0.245440    11.00000   -1.50000
AFIX   0
C1    1    0.450344   -0.352565    0.447114    11.00000    0.02432    0.03576 =
         0.03322    0.01089    0.00260   -0.00726
AFIX 137
H1A   2    0.471796   -0.484726    0.439232    11.00000   -1.50000
H1B   2    0.417836   -0.412869    0.454015    11.00000   -1.50000
H1C   2    0.465018   -0.266672    0.482410    11.00000   -1.50000
AFIX   0
C4    1    0.408479    0.010927    0.407689    11.00000    0.02380    0.03212 =
         0.03499   -0.00550    0.00589   -0.00439
AFIX 137
H4A   2    0.421248    0.088752    0.445008    11.00000   -1.50000
H4B   2    0.376125   -0.058418    0.411675    11.00000   -1.50000
H4C   2    0.405159    0.126971    0.375385    11.00000   -1.50000
AFIX   0
C19   1    0.747995   -0.118777    0.595265    11.00000    0.03302    0.02619 =
         0.02747   -0.00142   -0.00089   -0.00302
AFIX 137
H19A  2    0.769272    0.002110    0.580712    11.00000   -1.50000
H19B  2    0.765822   -0.198794    0.629696    11.00000   -1.50000
H19C  2    0.718189   -0.044378    0.606985    11.00000   -1.50000
AFIX   0
C20   1    0.780682   -0.416856    0.528138    11.00000    0.02261    0.02890 =
         0.03291    0.00764    0.00319    0.00630
AFIX 137
H20A  2    0.772099   -0.522629    0.494259    11.00000   -1.50000
H20B  2    0.796653   -0.507480    0.561931    11.00000   -1.50000
H20C  2    0.803345   -0.294659    0.517150    11.00000   -1.50000
AFIX   0
C34   1    0.929999    0.980057    0.135297    11.00000    0.03712    0.03193 =
         0.03309   -0.00003    0.01846   -0.00325
AFIX 137
H34A  2    0.942962    0.851136    0.161450    11.00000   -1.50000
H34B  2    0.956795    1.047743    0.115482    11.00000   -1.50000
H34C  2    0.904249    0.919127    0.105329    11.00000   -1.50000
AFIX   0
B1    3    0.734646    0.310196    0.373402    11.00000    0.02322    0.02010 =
         0.01436   -0.00324   -0.00061   -0.00005
HKLF 4


REM  qys_a.res in P2(1)/c
REM wR2 = 0.2945, GooF = S = 1.047, Restrained GooF = 1.047 for all data
REM R1 = 0.0972 for 3649 Fo > 4sig(Fo) and 0.1655 for all 6106 data
REM 455 parameters refined using 0 restraints

END

WGHT      0.1273      9.0802

REM Highest difference peak  0.366,  deepest hole -0.328,  1-sigma level  0.079
Q1    1   0.7828  1.2442  0.2014  11.00000  0.05    0.37
Q2    1   0.7814 -0.1768  0.5206  11.00000  0.05    0.34
Q3    1   0.8363 -0.2487  0.5378  11.00000  0.05    0.33
Q4    1   0.7184  0.8244  0.2019  11.00000  0.05    0.32
Q5    1   0.5595  0.3717  0.3853  11.00000  0.05    0.30
Q6    1   0.3787 -0.2168  0.3784  11.00000  0.05    0.29
Q7    1   0.7807 -0.6028  0.4566  11.00000  0.05    0.29
Q8    1   1.0000  0.5000  0.5000  10.50000  0.05    0.28
Q9    1   0.6016  0.4413  0.4013  11.00000  0.05    0.27
Q10   1   0.6355  0.2499  0.4222  11.00000  0.05    0.27
Q11   1   0.8016 -0.3474  0.5023  11.00000  0.05    0.27
Q12   1   0.7211 -0.6624  0.6426  11.00000  0.05    0.27
Q13   1   0.6597 -0.6159  0.6192  11.00000  0.05    0.26
Q14   1   0.6998 -0.4956  0.6207  11.00000  0.05    0.25
Q15   1   0.6230 -0.2310  0.5262  11.00000  0.05    0.25
Q16   1   0.6360 -0.3388  0.4765  11.00000  0.05    0.25
Q17   1   0.8456 -0.0978  0.5159  11.00000  0.05    0.25
Q18   1   0.4968  0.4238  0.2568  11.00000  0.05    0.24
Q19   1   0.7993  1.3791  0.1757  11.00000  0.05    0.24
Q20   1   0.6015  0.9295  0.3040  11.00000  0.05    0.24
;
_shelx_res_checksum              63067
_shelx_hkl_file                  
;
   0   0  -3   -0.02    0.42
   0   0   3    0.10    0.40
   0   0   4  230.92   16.62
   0   0  -4  232.84   16.62
   0   0   5    2.16    1.15
   0   0  -5    2.47    1.12
   0   0  -6   23.95    2.29
   0   0   6   18.11    2.20
   0   0   7   -0.39    0.88
   0   0  -7    0.88    0.98
   0   0  -8    1.49    0.98
   0   0   8    2.54    0.95
   0   0   9   -0.63    0.88
   0   0  -9   -0.38    1.07
   0   0  10   12.42    1.86
   0   0 -10   11.07    1.94
   0   0  11   -0.53    1.25
   0   0 -11    1.33    1.27
   0   0 -12    0.05    1.19
   0   0  12   -0.24    1.16
   0   0 -13   -0.72    1.15
   0   0  13   -1.62    1.06
   0   0  14   12.72    2.14
   0   0 -14   12.75    2.33
   0   0  15   -0.59    1.22
   0   0 -15   -0.42    1.32
   0   0  16   23.94    3.05
   0   0 -16   27.02    3.27
   0   0  17   -0.31    1.43
   0   0 -17    0.69    1.52
   0   0  18    0.50    1.79
   0   0 -18    2.30    1.82
   0   0 -19    3.15    1.93
   0   0  19    1.79    2.01
   0   0  20    5.18    2.26
   0   0  21   -0.68    1.87
   0   0  22    0.71    2.01
   0   0  23   -2.19    1.77
   0   0  24    9.55    2.81
   0   0  25    0.45    2.04
   0   0  26    0.74    2.11
   0   1   0    0.12    0.37
   0   1   1   55.59    4.69
   0   1  -1   58.50    4.57
   0  -1   1   72.55    4.57
   0   1   2   23.57    2.24
   0  -1  -2   20.67    2.06
   0   1   3  285.16   20.28
   0   1  -3  284.71   20.04
   0  -1  -3  275.67   20.24
   0   1   4  792.55   62.16
   0   1  -4  988.96   61.98
   0  -1   4  960.16   61.97
   0  -1  -4  762.79   62.14
   0   1   5  723.75   52.21
   0   1  -5  725.86   51.97
   0  -1   5  776.33   51.95
   0  -1  -5  709.71   52.19
   0   1   6  553.58   39.06
   0   1  -6  556.05   38.83
   0  -1  -6  562.34   39.07
   0  -1   6  515.65   38.75
   0   1  -7   12.68    1.44
   0   1   7   14.75    1.90
   0  -1  -7   14.25    1.91
   0  -1   7   10.24    1.36
   0   1   8   91.14    7.27
   0   1  -8   86.51    6.96
   0  -1   8   98.41    6.90
   0  -1  -8   90.96    7.24
   0   1   9  145.32   10.16
   0   1  -9  135.47    9.82
   0  -1   9  117.09    9.66
   0  -1  -9  128.79   10.06
   0   1  10   16.98    2.66
   0   1 -10   14.89    2.05
   0  -1  10   13.69    1.81
   0  -1 -10   17.71    2.38
   0   1 -11   20.03    2.52
   0   1  11   16.80    2.64
   0  -1  11   15.66    2.39
   0  -1 -11   20.02    2.84
   0   1 -12    0.36    1.23
   0   1  12    0.97    1.47
   0  -1 -12    1.25    1.36
   0  -1  12    0.71    0.95
   0   1  13    3.37    1.68
   0   1 -13    1.30    1.30
   0  -1 -13    3.69    1.65
   0  -1  13    3.98    1.33
   0   1  14    1.03    1.75
   0   1 -14    1.25    1.30
   0  -1 -14    0.61    1.34
   0  -1  14    1.44    1.20
   0   1  15   23.14    3.20
   0   1 -15   23.02    3.10
   0  -1 -15   18.69    3.09
   0  -1  15   25.72    2.79
   0   1  16   -0.20    1.67
   0   1 -16    2.70    1.65
   0  -1  16    3.42    1.46
   0  -1 -16    1.17    1.59
   0   1 -17    3.51    1.87
   0   1  17    4.08    2.30
   0  -1  17    2.84    1.48
   0  -1 -17    2.86    2.03
   0   1  18    3.15    2.02
   0   1 -18    5.63    2.35
   0  -1  18    1.26    1.45
   0  -1 -18    4.25    2.03
   0   1 -19    0.84    1.86
   0   1  19    1.45    2.03
   0  -1 -19    0.12    2.90
   0  -1  19    5.34    1.92
   0  -1  20    9.99    2.23
   0   1  21    2.48    2.26
   0  -1  21    3.32    2.21
   0   1  22    6.24    2.76
   0  -1  22    0.81    1.63
   0   1  23    3.47    2.33
   0  -1  23    2.03    1.75
   0   1  24    3.71    2.34
   0  -1  24    1.68    1.94
   0   1  25    0.47    2.41
   0  -1  25   -0.96    1.63
   0   1  26    3.93    2.66
   0  -1  26    1.08    2.00
   0   2   0    0.00    0.39
   0   2  -1   17.34    1.60
   0   2   1   17.78    1.88
   0   2   1   19.19    1.63
   0  -2   1   18.23    1.60
   0   2   2   40.89    3.37
   0  -2   2   39.41    3.08
   0   2   3    3.92    1.05
   0  -2   3    2.57    0.61
   0   2  -4   40.99    3.39
   0   2   4   46.91    3.82
   0  -2  -4   43.11    3.74
   0  -2   4   42.83    3.44
   0   2  -5   58.50    4.77
   0   2   5   65.38    5.32
   0  -2  -5   67.29    5.19
   0   2  -6    1.53    0.70
   0   2   6    0.83    1.36
   0  -2  -6    0.57    1.05
   0   2   7   60.00    5.21
   0   2  -7   59.88    4.60
   0  -2  -7   57.26    5.17
   0   2   8   70.07    7.37
   0  -2   8   92.35    6.47
   0  -2  -8   84.16    6.88
   0   2  -9  281.20   22.57
   0   2   9  340.21   23.12
   0  -2  -9  327.25   23.05
   0  -2   9  309.82   22.55
   0   2  10    3.34    1.67
   0   2 -10    5.53    1.26
   0  -2 -10    3.48    1.53
   0  -2  10    2.06    1.69
   0   2 -11    2.41    1.12
   0   2  11    1.16    1.50
   0  -2 -11    3.21    1.40
   0  -2  11    3.32    1.02
   0   2 -12   33.67    3.13
   0   2  12   29.78    3.78
   0  -2 -12   33.92    3.55
   0  -2  12   26.07    2.86
   0   2 -13   -0.38    1.09
   0   2  13    2.27    1.73
   0  -2  13    1.18    0.99
   0  -2 -13    2.64    1.53
   0   2 -14    3.99    1.56
   0   2  14   -0.99    1.64
   0  -2 -14    1.52    1.72
   0  -2  14    2.07    1.20
   0   2  15    1.81    2.27
   0   2 -15    1.29    1.44
   0  -2  15    2.54    1.25
   0   2 -16   -0.26    1.36
   0   2  16    2.54    2.32
   0  -2 -16    1.20    1.86
   0  -2  16    6.04    1.57
   0   2  17    4.88    2.34
   0   2 -17    4.86    1.83
   0  -2  17    4.25    1.43
   0  -2 -17    0.06    1.70
   0   2 -18   -1.18    1.50
   0   2  18    0.42    2.07
   0  -2  18    2.20    1.54
   0   2 -19    9.91    2.45
   0   2  19    9.00    2.92
   0  -2  19   11.25    2.19
   0   2  20    0.59    2.45
   0  -2  20    7.26    2.26
   0   2  21   11.81    3.12
   0  -2  21   13.03    2.43
   0   2  22    7.86    2.73
   0  -2  22    8.29    2.21
   0   2  23   -0.92    2.34
   0  -2  23    2.79    1.73
   0   2  24    2.10    2.52
   0  -2  24    0.66    1.44
   0   2  25   -2.38    2.63
   0  -2  25    9.63    2.27
   0   3   0    0.18    0.57
   0   3   1    3.48    0.76
   0   3   1    1.83    1.10
   0   3  -1    2.65    0.77
   0   3   2    7.21    1.52
   0   3   2    7.37    1.09
   0  -3   2    6.54    1.07
   0   3   3   20.93    2.70
   0  -3   3   19.71    1.90
   0  -3   4    2.21    0.69
   0   3  -5    2.99    0.94
   0   3   5    3.44    1.52
   0  -3   5    3.25    0.81
   0   3   6   -0.83    1.24
   0   3  -6    0.33    0.64
   0  -3   6   -0.18    0.65
   0   3  -7    1.33    0.74
   0   3   7    1.42    1.50
   0  -3  -7    1.19    1.07
   0  -3   7    0.34    0.75
   0   3  -8    1.91    0.80
   0   3   8    3.85    1.57
   0  -3  -8   -0.24    1.03
   0   3   9   15.29    2.79
   0   3  -9   12.29    1.63
   0  -3   9   11.57    1.86
   0  -3  -9   14.73    2.48
   0   3  10    0.61    1.77
   0   3 -10    0.42    0.83
   0  -3 -10   -0.61    1.22
   0   3 -11    3.73    1.22
   0   3  11    7.40    2.25
   0  -3 -11    3.84    1.58
   0   3 -12   10.28    1.81
   0   3  12    7.94    2.25
   0  -3 -12    8.81    2.17
   0   3  13  110.13    9.92
   0   3 -13  123.25    9.35
   0  -3 -13  121.71   10.26
   0   3 -14   65.54    5.66
   0   3  14   64.71    6.31
   0  -3 -14   61.33    6.00
   0   3  15    6.25    2.47
   0   3 -15    9.34    2.60
   0  -3 -15    9.16    2.40
   0   3  16   -0.11    2.35
   0   3 -16    1.34    1.58
   0   3  17   13.44    4.05
   0   3 -17   18.63    2.94
   0  -3  17   12.40    2.27
   0   3 -18   -1.43    1.76
   0   3  18    2.60    2.70
   0  -3  18    1.17    1.66
   0   3  19    5.42    2.94
   0   3  20   -1.17    2.07
   0  -3  20    1.71    1.53
   0   3  21   -0.47    2.08
   0  -3  21   -0.80    1.59
   0   3  22    0.98    2.68
   0  -3  22   -1.97    1.58
   0   3  23    0.51    2.89
   0  -3  23    1.69    1.85
   0   3  24    0.26    2.46
   0  -3  24    2.30    1.96
   0   4   0    0.96    0.76
   0   4   0   -0.48    1.07
   0   4   1    2.50    0.83
   0   4   1    3.18    1.42
   0   4  -1    4.05    1.01
   0   4   2   -0.48    0.62
   0   4   2   -1.62    0.99
   0   4   3   17.88    2.69
   0   4   3   14.06    1.73
   0   4   4   -0.44    1.20
   0   4   4    1.62    0.89
   0  -4   4    1.80    0.85
   0   4   5   17.60    2.09
   0   4   5   17.80    2.87
   0  -4   5   15.50    1.87
   0   4   6   -0.16    1.35
   0   4  -6    0.05    0.87
   0  -4   6   -1.06    1.14
   0   4   7   19.59    3.11
   0   4  -7   14.01    1.83
   0  -4   7   14.46    1.81
   0   4   8    5.17    2.12
   0   4  -8    2.53    1.11
   0  -4   8    1.33    0.89
   0   4  -9    4.89    1.30
   0   4   9    9.31    2.51
   0  -4   9    4.92    1.20
   0   4 -10    5.54    1.34
   0   4  10    6.20    2.18
   0  -4  10    8.39    1.53
   0   4  11   22.30    3.70
   0   4 -11   23.77    2.56
   0  -4 -11   20.89    3.34
   0  -4  11   21.32    2.58
   0   4 -12   -0.02    1.01
   0   4  12    1.84    2.21
   0  -4  12    1.60    1.17
   0  -4 -12   -1.42    1.42
   0   4 -13    2.37    1.31
   0   4  13   -4.29    1.44
   0  -4  13    0.59    1.06
   0   4 -14    1.38    1.29
   0  -4  14   -0.80    1.17
   0   4  15    0.04    2.29
   0   4 -15    1.66    1.43
   0  -4  15    0.94    1.44
   0   4  16    7.91    2.98
   0  -4  16    7.13    1.94
   0   4  17    3.00    2.66
   0   4  18   14.22    3.49
   0   4  19    5.11    2.89
   0   4  20    2.57    2.62
   0   4  21    1.37    2.97
   0   5   0    1.08    1.01
   0   5   0   -1.56    1.28
   0   5  -1   -0.67    1.30
   0   5   1    0.48    0.97
   0   5   1   -0.69    1.44
   0   5   2    5.15    1.93
   0   5   2    4.86    1.21
   0   5   3    1.25    0.94
   0   5   3    0.95    1.81
   0   5   4    5.09    2.19
   0   5   5   16.17    3.05
   0   5   5   11.56    1.72
   0   5   6    5.83    2.29
   0   5   6    2.58    1.19
   0   5  -7   10.18    1.93
   0   5   7   13.29    1.88
   0   5   7   13.67    3.07
   0  -5   7   12.18    1.77
   0   5   8    5.56    2.25
   0   5  -8    7.95    1.57
   0   5   8    7.38    1.62
   0  -5   8    7.16    1.42
   0   5  -9   12.86    1.97
   0   5   9    9.41    2.80
   0  -5   9    9.75    1.65
   0   5 -10    0.98    1.02
   0  -5  10    1.22    0.98
   0   5  11    0.95    2.13
   0   5 -11    1.55    1.17
   0  -5  11   -0.90    0.88
   0   5  12    0.22    1.84
   0   5 -12    2.45    1.51
   0  -5  12    3.10    1.22
   0   5  13   -2.46    1.93
   0  -5  13    0.04    0.97
   0   5  14    0.12    2.03
   0   5  15    1.71    2.45
   0  -5  15    5.67    1.47
   0   5  16   -4.80    1.99
   0  -5  16    4.73    1.45
   0   5  17   -1.42    2.03
   0   5  18   -2.94    2.19
   0   6   0   24.06    4.06
   0   6  -1    9.48    2.55
   0   6  -2    2.28    1.81
   0   6   2    2.35    2.36
   0   6   2    2.20    1.29
   0   6   3   12.08    2.80
   0   6   3    9.77    1.70
   0   6  -3    9.38    2.52
   0   6  -4   -1.23    1.35
   0   6   4   -0.40    1.00
   0   6   4    0.18    1.80
   0   6   5    5.74    2.42
   0   6   5    5.00    1.29
   0   6   6    0.82    0.98
   0   6   6   -0.37    1.90
   0   6   7   -0.26    0.94
   0   6   7   -3.56    1.78
   0   6   8    0.80    1.93
   0   6   8    0.92    1.09
   0   6   9    0.02    0.96
   0   6  10    4.80    2.45
   0   6  10   -1.31    0.94
   0  -6  10   -0.92    1.00
   0   6  11    1.65    2.15
   0   6  11    0.41    1.06
   0  -6  11   -0.44    1.05
   0   6  12    3.12    2.45
   0   6  12   -2.79    1.14
   0  -6  12   -2.59    1.03
  -1   0  26    1.83    2.26
  -1   0  25   -2.92    1.96
  -1   0  24    0.87    2.11
  -1   0  23   -0.33    1.92
  -1   0  22    3.49    2.29
  -1   0  21   -0.49    2.05
  -1   0  20    3.43    1.95
   1   0 -19    1.82    2.04
  -1   0  19    2.06    1.81
   1   0 -18    4.10    2.17
  -1   0  18    3.40    1.86
   1   0 -17    1.44    1.52
  -1   0  17   -0.48    1.37
  -1   0  16    0.73    1.43
   1   0 -16    2.68    1.58
  -1   0  15    0.97    1.35
   1   0 -15    0.98    1.36
  -1   0  14   31.21    3.22
   1   0 -14   27.09    3.23
   1   0 -13   -1.34    1.20
  -1   0  13   -0.42    1.14
   1   0 -12   31.01    3.15
  -1   0  12   25.91    3.12
  -1   0  11   -0.72    1.22
   1   0 -11    0.21    1.23
  -1   0  10   14.01    2.01
  -1   0   9   -0.77    0.90
   1   0  -9   -1.19    0.84
  -1   0   8   81.80    6.14
   1   0  -8   75.79    6.14
  -1   0   7    0.56    0.88
   1   0  -7   -0.94    0.73
   1   0  -6   14.19    1.85
  -1   0   6   12.88    1.75
   1   0  -5    0.19    1.01
  -1   0   5    1.71    1.19
  -1   0   3    0.55    0.50
   1   0  -3    0.67    0.49
  -1   0  -3   -0.64    0.40
   1   0   3    0.43    0.40
   1   0   4  336.18   23.60
  -1   0  -4  326.29   23.61
  -1   0  -5    2.30    1.11
   1   0   5    1.80    1.00
  -1   0  -6   -0.33    0.83
   1   0   6    2.29    0.87
   1   0   7    1.24    0.90
  -1   0  -7   -0.39    0.91
  -1   0  -8   46.67    3.80
   1   0   8   41.20    3.66
   1   0   9    0.83    1.09
  -1   0  -9    0.53    1.01
  -1   0 -10   19.56    2.60
   1   0  10   16.51    2.18
  -1   0 -11   -1.01    1.17
   1   0  12   71.16    5.66
  -1   0 -12   62.66    5.69
  -1   0 -13    0.61    1.27
   1   0  13    1.04    1.17
   1   0  14   22.31    2.68
  -1   0 -14   21.22    3.04
   1   0  15   -0.44    1.19
  -1   0 -15   -2.14    1.14
  -1   0 -16   -1.62    1.27
   1   0  16    1.32    1.60
   1   0  17   -0.11    1.65
  -1   0 -18   28.71    3.74
   1   0  18   28.29    3.49
   1   0  19    0.14    1.61
  -1   0 -19   -2.23    1.70
   1   0  20    5.11    1.99
   1   0  21   -1.17    1.54
   1   0  22    2.14    1.89
   1   0  23   -1.49    1.62
   1   0  24    3.44    2.07
   1   0  25   -4.20    1.73
   1   0  26   -1.59    1.88
  -1   1  26    1.05    2.66
  -1  -1  26    2.28    2.06
  -1   1  25    6.26    2.69
  -1  -1  25    8.76    2.30
  -1   1  24   27.03    4.05
  -1  -1  24   24.08    3.54
  -1   1  23    0.05    2.22
  -1  -1  23   -1.87    1.71
  -1   1  22    3.30    2.29
  -1  -1  22    5.32    2.08
  -1   1  21    0.81    2.25
  -1   1  20    4.30    3.91
   1   1 -20    4.98    2.82
  -1  -1  20    6.16    1.92
  -1   1  19    3.00    2.10
   1   1 -19   -3.20    1.80
   1  -1 -19    2.73    2.03
  -1  -1  19    0.89    1.70
   1   1 -18    2.44    1.86
  -1   1  18    1.38    1.96
   1  -1 -18    7.14    2.47
  -1  -1  18    4.05    1.69
  -1   1  17    8.65    2.63
   1   1 -17    9.98    2.50
   1  -1 -17   13.78    2.88
  -1  -1  17    9.21    2.13
  -1   1  16    0.56    1.67
   1   1 -16    2.59    1.65
  -1  -1  16    3.43    1.38
   1  -1 -16    2.72    1.72
   1   1 -15   21.98    2.97
  -1   1  15   13.21    2.64
   1  -1 -15   12.18    2.52
  -1  -1  15   15.92    2.17
  -1   1  14    1.07    1.73
   1   1 -14    1.55    1.28
   1  -1 -14    0.64    1.39
  -1  -1  14    0.52    1.05
   1   1 -13   10.52    1.96
  -1   1  13   13.56    2.54
   1  -1 -13   11.04    2.15
  -1  -1  13    9.42    1.66
   1   1 -12   10.96    1.98
  -1   1  12   12.02    2.42
  -1  -1  12   11.70    1.73
   1  -1 -12   15.68    2.53
   1   1 -11   19.90    2.44
  -1   1  11   18.45    2.82
  -1  -1  11   22.46    2.38
   1  -1 -11   21.56    2.73
  -1   1  10   12.42    2.47
   1  -1 -10   13.63    2.29
  -1  -1  10   18.86    1.92
   1   1  -9    1.19    0.94
  -1   1   9    0.77    1.27
   1  -1  -9    2.63    1.42
  -1  -1   9    1.53    0.84
  -1   1   8   22.15    2.59
   1   1  -8   17.26    1.95
  -1  -1   8   20.00    1.97
   1  -1  -8   20.52    2.39
   1   1  -7   21.15    1.97
  -1   1   7   20.97    2.29
   1  -1  -7   19.51    2.24
  -1  -1   7   17.63    1.77
  -1   1   6    3.39    1.36
   1   1  -6    5.28    0.94
  -1  -1   6    3.85    0.73
   1  -1  -6    6.40    1.38
  -1   1   5  782.96   56.16
   1   1  -5  735.01   55.89
   1  -1  -5  773.54   56.15
  -1  -1   5  868.85   55.89
  -1   1   3  231.73   16.35
   1   1  -3  232.85   16.07
   1  -1  -3  212.48   16.29
  -1   1   2    4.58    1.05
   1  -1  -2    4.13    1.05
  -1  -1   2    4.38    0.80
  -1  -1   1   63.14    4.63
   1   1   0    1.33    0.50
  -1   1   0    2.66    0.38
   1   1   1  115.86    8.41
  -1  -1  -1  111.59    8.38
   1  -1   1  118.98    8.25
   1   1   2   27.35    2.63
  -1  -1  -2   29.42    2.60
  -1  -1  -3   83.92    6.40
   1   1   4  216.38   16.43
   1  -1   4  256.95   16.24
  -1  -1  -4  205.23   16.39
  -1   1  -5  375.09   26.86
   1   1   5  423.83   27.14
  -1  -1  -5  365.13   27.06
   1  -1   5  348.03   26.82
   1   1   6   18.44    2.23
   1  -1   6   20.60    1.76
  -1  -1  -6   16.28    2.07
  -1   1  -7   21.74    2.08
   1   1   7   20.00    2.40
  -1  -1  -7   18.19    2.31
   1  -1   7   26.55    2.03
   1   1   8   -1.43    1.02
  -1   1  -8    1.34    0.81
  -1  -1  -8   -0.32    0.97
   1  -1   8    0.03    0.73
  -1   1  -9   41.73    3.72
   1   1   9   41.59    3.83
   1  -1   9   34.35    3.29
  -1  -1  -9   40.15    3.74
  -1   1 -10    5.92    1.51
   1   1  10    7.33    2.29
  -1  -1 -10    6.19    1.82
   1  -1  10    4.59    1.26
   1   1  11   21.88    2.98
  -1   1 -11   19.86    2.38
   1  -1  11   19.92    2.48
  -1  -1 -11   21.71    2.72
  -1   1 -12    7.69    1.74
   1   1  12    7.64    2.07
  -1  -1 -12    4.24    1.56
   1  -1  12    5.28    1.33
  -1   1 -13    0.82    1.15
   1   1  13    3.55    1.66
   1  -1  13    4.21    1.35
  -1  -1 -13    4.17    1.52
  -1   1 -14    0.93    1.33
   1   1  14    1.36    1.60
   1  -1  14    4.31    1.35
  -1  -1 -14    1.34    1.40
   1   1  15   -0.11    1.54
  -1   1 -15    0.11    1.31
  -1  -1 -15    1.00    1.36
   1  -1  15    0.38    1.09
  -1   1 -16   -2.10    1.44
   1   1  16    0.83    1.79
   1  -1  16    0.04    1.14
  -1  -1 -16    1.29    1.67
   1   1  17    3.81    2.02
   1  -1  17    1.88    1.39
  -1  -1 -17    4.34    1.95
   1   1  18   -1.11    1.89
  -1   1 -18    1.40    1.79
   1  -1  18    0.29    1.50
  -1  -1 -18    2.34    2.06
   1   1  19    3.19    2.21
  -1   1 -19    1.77    2.16
   1  -1  19    3.47    1.69
   1   1  20    2.46    2.58
   1  -1  20    4.95    1.74
   1   1  21    2.12    2.36
   1  -1  21    9.73    2.31
   1   1  22    4.06    2.07
   1  -1  22    1.41    1.58
   1   1  23    5.73    2.37
   1  -1  23    8.79    2.34
   1   1  24   11.58    2.86
   1  -1  24    7.00    2.33
   1   1  25   10.02    3.04
   1  -1  25    5.03    2.04
   1   1  26    5.86    2.79
   1  -1  26    8.72    2.49
  -1   2  25    2.35    2.54
  -1  -2  25    0.34    1.79
  -1   2  24    0.78    2.42
  -1  -2  24   -0.87    1.40
  -1   2  23    1.78    2.32
  -1  -2  23    3.84    1.78
  -1   2  22    4.78    2.80
  -1  -2  22    1.53    1.60
  -1   2  21    6.33    2.56
  -1  -2  21    8.69    2.08
  -1   2  20    4.56    2.53
  -1  -2  20    3.00    1.69
   1   2 -19    8.39    2.79
  -1   2  19   15.44    3.58
  -1  -2  19    9.99    2.12
  -1   2  18   21.78    4.00
   1   2 -18   24.71    3.52
  -1  -2  18   17.16    2.72
  -1   2  17   16.83    3.33
  -1  -2  17   11.11    2.05
   1  -2 -17   18.96    3.32
   1   2 -16    8.55    2.24
  -1   2  16    7.54    2.75
  -1  -2  16    5.35    1.61
   1  -2 -16    4.35    2.03
   1   2 -15    5.30    1.82
  -1   2  15    9.89    2.69
  -1  -2  15    5.22    1.39
  -1   2  14   -1.62    1.42
   1   2 -14    2.06    1.20
  -1  -2  14    0.54    1.08
   1  -2 -14    0.73    1.48
   1   2 -13   32.41    3.24
  -1   2  13   33.97    3.83
   1  -2 -13   28.15    3.50
  -1  -2  13   29.24    2.96
  -1   2  12    2.28    1.58
   1   2 -12   -0.25    1.03
  -1  -2  12    5.37    1.19
   1  -2 -12    6.43    1.81
  -1   2  11   17.81    2.86
   1   2 -11   13.96    2.13
   1  -2 -11   14.27    2.59
  -1  -2  11   21.59    2.10
  -1   2  10  188.86   13.39
   1   2 -10  151.51   12.75
  -1  -2  10  173.07   12.67
   1  -2 -10  184.15   13.26
   1   2  -9   66.65    4.70
  -1   2   9   40.21    4.79
  -1  -2   9   61.58    4.36
   1  -2  -9   41.17    4.67
   1   2  -8  267.35   19.28
  -1  -2   8  274.65   19.25
   1  -2  -8  258.44   19.69
   1   2  -7    0.91    0.70
  -1   2   7    1.14    1.50
   1  -2  -7    0.18    1.11
  -1   2   6   77.04    6.57
   1   2  -6   83.59    6.08
  -1   2   5   23.36    2.88
   1   2  -5   33.98    2.49
  -1  -2   5   33.45    2.68
   1  -2  -5   23.13    2.80
   1   2  -4   20.71    1.74
  -1   2   4   16.26    2.24
   1  -2  -4   18.44    2.13
  -1  -2   4   17.63    1.81
  -1   2   3    1.56    0.94
  -1  -2   3    1.56    0.57
   1   2  -2   27.25    2.29
  -1   2   2   26.61    2.54
  -1  -2   2   26.03    2.20
   1   2  -1   10.84    1.14
   1   2   0    7.38    0.88
  -1   2   0    5.57    0.76
   1   2   1   28.40    2.39
   1   2   1   27.91    2.56
  -1   2  -1   28.99    2.31
   1  -2   1   30.25    2.29
   1   2   2    6.31    1.14
   1  -2   2    4.75    0.68
   1   2   3    5.11    1.11
  -1  -2  -3    3.22    1.03
   1  -2   3    3.62    0.67
  -1   2  -4   15.14    1.39
   1   2   4    8.30    1.61
  -1  -2  -4   13.20    1.79
   1  -2   4   13.01    1.42
   1   2   5    3.94    1.45
  -1   2  -5    3.32    0.78
  -1  -2  -5    4.44    1.26
  -1   2  -6   48.41    3.80
   1   2   6   46.67    4.31
  -1  -2  -6   47.80    4.23
  -1   2  -7  148.94   10.45
   1   2   7  134.93   10.86
  -1  -2  -7  139.03   10.79
   1   2   8   75.36    6.34
  -1   2  -8   67.57    5.45
  -1  -2  -8   67.88    5.85
   1   2   9   72.49    6.42
  -1   2  -9   77.67    6.02
   1  -2   9   72.60    6.02
  -1  -2  -9   84.63    6.50
   1   2  10   34.10    3.47
  -1   2 -10   28.33    2.84
  -1  -2 -10   27.70    3.35
   1  -2  10   28.10    2.68
  -1   2 -11   30.12    2.93
   1   2  11   34.24    3.78
   1  -2  11   28.83    2.75
  -1  -2 -11   29.64    3.36
  -1   2 -12   23.02    2.70
   1   2  12   25.85    3.35
  -1  -2 -12   28.71    3.22
   1  -2  12   26.68    2.64
  -1   2 -13    4.36    1.42
   1   2  13    7.21    2.15
  -1  -2 -13    3.56    1.72
   1  -2  13    6.17    1.32
   1   2  14    1.77    2.19
  -1   2 -14    2.07    1.47
   1  -2  14    1.27    1.09
  -1  -2 -14    3.86    1.88
  -1   2 -15    8.68    1.97
   1   2  15   12.05    2.86
   1  -2  15   10.60    1.81
   1   2  16   22.56    3.65
  -1   2 -16   29.93    3.43
   1  -2  16   24.37    2.87
  -1  -2 -16   16.96    3.40
   1   2  17    4.27    2.37
  -1   2 -17    3.54    2.08
   1  -2  17    5.88    1.55
  -1  -2 -17    2.80    2.04
   1   2  18    4.38    2.51
  -1   2 -18    6.52    2.22
   1  -2  18    6.22    1.82
   1   2  19   12.89    3.47
   1  -2  19   22.46    2.94
   1   2  20    4.15    2.48
   1  -2  20    0.58    2.50
   1   2  21    2.84    2.54
   1  -2  21    0.02    1.57
   1   2  22    9.71    2.89
   1  -2  22    9.91    2.24
   1   2  23    9.39    3.02
   1   2  24    0.62    2.33
   1  -2  24    0.60    1.58
   1   2  25    2.25    2.93
   1  -2  25   -2.92    1.29
  -1   3  24   -1.82    2.23
  -1  -3  24   -1.68    1.81
  -1   3  23    5.32    3.09
  -1  -3  23   -2.63    1.61
  -1   3  22   -2.32    2.57
  -1  -3  22    0.08    1.60
  -1   3  21    2.57    2.78
  -1  -3  21    1.85    1.44
  -1   3  20   -2.58    2.00
  -1  -3  20    1.49    1.62
  -1   3  19    4.77    2.85
  -1  -3  19    7.93    2.09
   1   3 -18    0.21    1.51
  -1   3  18    1.36    2.18
  -1  -3  18    2.10    1.74
   1   3 -17   12.88    2.58
  -1   3  17    9.77    3.46
  -1  -3  17   13.16    2.41
  -1   3  16   18.28    3.64
   1   3 -16   15.29    3.01
  -1  -3  16   18.95    2.61
   1   3 -15   27.26    3.18
  -1   3  15   23.69    4.04
   1  -3 -15   21.12    3.56
  -1   3  14   28.88    3.79
   1   3 -14   19.19    2.88
   1  -3 -14   22.73    3.57
  -1   3  13   76.39    7.27
   1   3 -13   81.82    6.56
   1  -3 -13   77.54    7.18
  -1   3  12    7.18    2.27
   1   3 -12    7.66    1.72
   1  -3 -12    9.81    2.29
  -1   3  11   76.23    6.50
   1   3 -11   63.75    5.61
   1  -3 -11   70.78    6.26
  -1   3  10    3.08    1.80
   1   3 -10    2.83    1.08
   1  -3 -10    2.41    1.53
  -1  -3  10    2.89    1.21
   1   3  -9    1.20    0.77
  -1   3   9    1.91    1.52
  -1  -3   9    1.58    0.94
   1  -3  -9   -0.49    1.18
   1   3  -8    0.88    0.71
  -1   3   8    1.17    1.54
   1  -3  -8    1.51    1.10
  -1  -3   8    0.66    0.87
  -1   3   7    0.73    1.35
   1   3  -7    1.40    0.77
  -1  -3   7    2.18    0.92
   1  -3  -7    3.53    1.27
   1   3  -6    0.13    0.62
  -1   3   6   -0.38    1.05
  -1  -3   6    0.28    0.64
   1   3  -5    1.97    0.84
  -1   3   5   -0.18    1.13
  -1  -3   5    1.88    0.77
  -1   3   4    7.29    1.70
  -1  -3   4    4.45    0.92
  -1  -3   3   13.10    1.49
   1   3  -2   15.09    1.79
  -1   3   2   18.97    2.14
  -1   3   2   15.77    1.63
  -1  -3   2   16.91    1.78
  -1   3   1    1.50    0.60
   1   3  -1    2.74    0.76
   1   3   0    0.93    0.66
  -1   3   0    0.33    0.54
  -1   3  -1   10.61    1.28
   1   3   1   10.05    1.62
   1   3   1    9.16    1.27
   1   3   2    5.81    1.04
   1   3   2    4.63    1.41
   1   3   3    9.67    1.96
   1  -3   3   15.40    1.46
   1   3   4   17.08    2.49
   1  -3   4   19.24    1.77
   1   3   5    5.03    1.65
  -1   3  -5    6.19    1.09
   1  -3   5    5.08    0.92
   1   3   6    2.48    1.56
  -1   3  -6    0.48    0.73
   1  -3   6    1.95    0.81
  -1  -3  -6    1.51    1.16
  -1   3  -7   20.98    2.16
   1   3   7   22.95    2.83
   1  -3   7   22.15    2.21
  -1  -3  -7   19.76    2.56
   1   3   8    8.05    2.13
   1  -3   8    7.59    1.38
  -1  -3  -8   11.70    1.97
   1   3   9    2.55    1.72
  -1   3  -9    4.94    1.06
  -1  -3  -9    4.35    1.57
   1   3  10   -1.28    1.35
  -1   3 -10    1.38    0.85
  -1  -3 -10    1.16    1.30
   1   3  11   33.48    4.04
  -1   3 -11   37.57    3.30
  -1  -3 -11   28.16    3.63
  -1   3 -12    9.21    1.75
   1   3  12   12.88    2.68
  -1  -3 -12   11.44    2.62
  -1   3 -13   31.18    3.25
   1   3  13   33.02    4.34
  -1  -3 -13   33.53    5.89
   1   3  14    1.76    1.98
  -1   3 -14   -0.12    1.22
  -1  -3 -14    0.10    1.56
  -1   3 -15    3.88    1.60
   1   3  15    2.19    2.24
  -1  -3 -15    1.43    1.94
   1   3  16    4.45    2.35
  -1   3 -16    0.24    1.51
  -1   3 -17    2.05    1.67
   1   3  17    6.43    3.14
   1  -3  17    4.12    1.72
   1   3  18    6.78    2.77
   1  -3  18   11.17    2.26
   1   3  19   -0.09    2.14
   1  -3  19   -0.59    1.36
   1   3  20    2.63    2.39
   1  -3  20    0.23    1.69
   1   3  21   -0.38    2.66
   1  -3  21    3.38    1.94
   1   3  22    1.51    2.38
   1  -3  22    1.74    1.65
   1   3  23    3.91    2.83
   1  -3  23    3.02    2.01
  -1   4  21    0.22    2.55
  -1   4  20    5.64    2.88
  -1   4  19   23.83    4.25
  -1   4  18   -3.21    1.99
  -1   4  17    5.50    2.76
  -1  -4  17   10.71    2.45
   1   4 -16   24.14    3.17
  -1   4  16   20.12    3.78
  -1  -4  16   23.48    2.97
   1   4 -15   -1.68    1.23
  -1   4  15   -0.90    1.80
  -1  -4  15   -0.85    1.35
   1   4 -14    2.22    1.41
  -1   4  14    2.53    3.43
  -1  -4  14    2.94    1.35
   1   4 -13    5.02    1.88
  -1   4  13    6.32    2.48
  -1  -4  13    5.67    1.55
   1   4 -12    1.04    1.13
  -1   4  12    1.43    2.17
  -1  -4  12    1.70    1.20
   1  -4 -12    1.33    1.49
  -1   4  11    2.32    2.03
   1   4 -11    1.30    1.03
  -1  -4  11    1.80    1.12
   1   4 -10   19.25    2.19
  -1   4  10   16.75    3.11
  -1  -4  10   18.27    2.23
   1   4  -9   11.69    1.78
  -1   4   9   13.26    2.88
  -1  -4   9   11.73    1.76
   1   4  -8   15.51    1.89
  -1   4   8   17.48    3.08
  -1  -4   8   13.52    1.93
   1   4  -7   11.53    1.65
  -1   4   7   11.14    2.41
  -1  -4   7    9.68    1.48
  -1   4   6    0.35    1.40
   1   4  -6    0.57    0.85
  -1  -4   6   -0.23    0.78
  -1   4   5    6.69    1.27
  -1   4   5    6.32    2.02
  -1   4   4    3.79    1.02
  -1   4   4    6.43    1.78
  -1  -4   4    3.56    1.04
  -1   4   3    7.54    1.17
  -1   4   3    6.32    1.79
  -1   4   2    2.12    1.38
  -1   4   2    0.47    0.68
   1   4  -1    6.13    1.22
  -1   4   1    5.45    1.67
  -1   4   1    6.11    1.04
   1   4   0    2.34    0.93
  -1   4   0    2.43    0.87
   1   4   0    2.02    1.34
   1   4   1    3.19    1.41
   1   4   1    6.60    1.16
   1   4   2    3.21    1.44
   1   4   2    1.57    0.84
   1   4   3    5.24    1.14
   1   4   3    4.74    1.64
   1   4   4    0.46    0.88
   1   4   4   -0.31    1.31
   1  -4   4    1.19    0.77
   1   4   5    1.21    1.49
   1   4   5    1.16    0.96
   1  -4   5    0.28    0.67
   1   4   6    0.91    1.63
  -1   4  -6    2.01    1.01
   1  -4   6    2.19    0.87
  -1   4  -7   13.38    1.92
   1   4   7   11.46    2.68
   1   4   8    8.17    2.40
  -1   4  -8    6.65    1.51
   1  -4   8    7.21    1.30
  -1   4  -9    4.78    1.38
   1   4   9    6.53    2.36
   1  -4   9    4.78    1.15
  -1   4 -10    0.55    0.90
   1   4  10    1.70    1.81
   1  -4  10    0.16    0.93
  -1  -4 -10   -1.37    1.16
  -1   4 -11   14.89    2.03
   1   4  11    7.70    2.54
  -1  -4 -11    7.25    2.04
   1  -4  11    9.52    1.73
   1   4  12   10.98    2.88
  -1   4 -12    7.34    1.87
  -1  -4 -12   10.23    2.57
   1  -4  12   12.94    2.05
   1   4  13   -1.29    1.77
  -1   4 -13    0.16    1.18
   1  -4  13   -1.46    0.97
  -1   4 -14    0.64    1.24
   1  -4  14   -0.10    1.09
   1   4  15   10.43    2.88
  -1   4 -15    8.08    2.01
   1  -4  15    8.61    1.96
   1   4  16    9.51    3.12
   1   4  17   10.60    3.19
   1   4  18    2.61    2.70
   1   4  19    8.80    2.99
   1   4  20    1.19    2.32
   1   4  21    2.43    2.64
  -1   5  18   -1.65    2.34
  -1   5  17    6.10    2.73
  -1   5  16    1.40    2.09
  -1  -5  16   -0.70    1.24
  -1   5  15    4.91    2.18
  -1  -5  15   -1.38    1.00
  -1   5  14    2.10    2.06
  -1  -5  14    3.29    1.21
  -1   5  13    0.33    2.28
   1   5 -13    3.68    1.63
  -1  -5  13   -0.54    0.87
  -1   5  12    0.64    2.23
   1   5 -12    1.86    1.17
  -1  -5  12   -0.64    0.98
  -1   5  11    0.08    1.86
   1   5 -11    2.53    1.24
  -1  -5  11    2.14    1.06
  -1   5  10    2.48    2.16
   1   5 -10    2.08    1.03
  -1  -5  10   -0.43    0.91
  -1   5   9   -1.04    1.96
   1   5  -9    1.48    1.07
  -1  -5   9    1.37    1.05
  -1   5   8    5.89    1.44
  -1   5   8    5.14    2.39
  -1  -5   8    6.32    1.35
   1   5  -7    1.82    1.04
  -1   5   7   -0.78    1.84
  -1   5   7    0.10    1.04
  -1  -5   7   -1.22    0.87
  -1   5   6   29.95    4.36
   1   5  -6   42.10    3.63
  -1   5   6   35.92    3.42
  -1   5   5    7.84    1.53
  -1   5   5    9.22    2.46
  -1   5   4    4.00    2.03
  -1   5   4    4.88    1.18
  -1   5   3   -0.24    1.54
  -1   5   3    1.65    0.89
  -1   5   2    6.14    2.16
   1   5  -2    7.31    1.91
  -1   5   2    7.55    1.39
  -1   5   1   -0.42    0.83
   1   5  -1    2.02    1.55
  -1   5   1    1.66    1.69
   1   5   0    1.47    1.50
  -1   5   0   -0.14    1.47
   1   5   0   -0.33    0.96
  -1   5  -1    9.71    2.23
   1   5   1    4.34    1.92
   1   5   1   10.53    1.86
   1   5   2    8.33    2.23
   1   5   3    0.80    1.65
   1   5   3   -0.07    0.95
   1   5   4   12.88    2.73
   1   5   4    7.37    1.45
   1   5   5    9.25    2.55
   1   5   5    8.34    1.50
   1   5   6   13.13    2.84
   1   5   6    8.35    1.72
  -1   5  -6   12.92    1.97
   1   5   7    3.34    1.28
   1   5   7    1.16    1.99
  -1   5  -7    6.24    1.37
   1  -5   7    5.70    1.22
   1   5   8   -1.09    1.64
   1   5   8    0.55    1.17
  -1   5  -8    0.75    1.03
   1  -5   8   -0.03    0.80
   1   5   9    1.29    2.10
  -1   5  -9    3.52    1.29
   1  -5   9    2.79    1.08
  -1   5 -10    5.22    1.42
   1  -5  10    7.76    1.43
   1   5  11    5.17    2.33
  -1   5 -11    1.46    1.29
   1  -5  11   -0.79    0.87
   1   5  12   -3.29    1.80
   1  -5  12   -0.44    0.82
   1   5  13   -0.53    1.71
   1  -5  13    2.69    1.02
   1   5  14    2.33    1.93
   1  -5  14    2.18    1.19
   1   5  15    2.37    2.23
   1  -5  15   -0.38    1.20
   1   5  16    0.65    2.25
   1  -5  16   -0.83    1.27
   1   5  17    3.85    2.63
  -1   6  12    0.25    2.29
  -1   6  12    1.16    1.25
  -1   6  11   -1.28    2.23
  -1   6  11    1.25    1.21
  -1  -6  11    2.52    1.24
  -1   6  10    0.30    1.07
  -1   6  10    2.08    2.30
  -1  -6  10    0.13    1.14
  -1   6   9    2.98    2.24
  -1   6   9    0.79    1.07
  -1   6   8   -0.08    1.01
  -1   6   8   -1.04    2.03
  -1   6   7    7.52    1.43
  -1   6   7    2.17    2.15
  -1   6   6   13.19    3.06
  -1   6   6   13.44    1.88
  -1   6   5    1.22    0.98
  -1   6   5   -0.58    1.98
   1   6  -4    1.75    1.68
  -1   6   4    1.16    1.92
  -1   6   3    1.48    1.96
   1   6  -3    2.01    1.63
  -1   6   2    2.43    2.00
   1   6  -2    1.86    1.74
  -1   6   1    5.79    2.08
   1   6  -1    4.76    2.07
  -1   6   0   -0.92    1.81
   1   6   0    0.91    1.80
   1   6   1    0.12    1.84
   1   6   2   -1.59    1.03
   1   6   2    0.44    1.80
   1   6   3    2.28    1.24
   1   6   4    2.12    1.11
   1   6   4    0.62    1.84
   1   6   5    0.88    1.06
   1   6   5    2.63    2.13
   1   6   6   -0.84    1.79
   1   6   6   -0.49    0.89
   1   6   7    2.60    2.06
   1   6   7    0.21    1.01
   1   6   8   -2.23    1.67
   1   6   8    0.29    1.03
   1   6   9    1.25    1.15
   1   6   9   -1.99    1.77
   1   6  10   14.98    3.51
   1   6  10    9.09    1.82
   1   6  11    3.21    2.45
   1   6  11    2.25    1.32
   1  -6  11   -0.06    1.04
   1   6  12    0.06    1.27
   1   6  12   -0.85    2.37
   1  -6  12    1.76    1.15
  -2   0  26   15.03    3.31
  -2   0  25    1.49    2.17
  -2   0  24   17.23    3.22
  -2   0  23    1.54    1.91
  -2   0  22    2.26    2.04
  -2   0  20    4.25    2.01
   2   0 -20    2.35    2.37
  -2   0  19   -1.58    1.50
   2   0 -19   -0.64    1.58
   2   0 -18    0.32    1.76
  -2   0  18    3.55    1.96
  -2   0  17   -0.29    1.69
   2   0 -17    0.95    1.70
  -2   0  16   34.67    3.87
   2   0 -16   34.85    3.80
   2   0 -15   -1.30    1.18
  -2   0  15    0.12    1.32
  -2   0  14    0.28    1.29
   2   0 -14    1.04    1.43
   2   0 -13    0.05    1.15
  -2   0  13   -1.63    1.24
   2   0 -12   15.62    2.50
  -2   0  12   17.59    2.33
   2   0 -11   -0.34    1.08
  -2   0  11    0.44    1.23
   2   0 -10   46.21    4.53
  -2   0  10   47.22    4.23
   2   0  -9   -0.86    0.96
  -2   0   9   -0.22    0.95
  -2   0   8   25.66    2.43
   2   0  -8   22.01    2.43
  -2   0   7    0.11    0.86
   2   0  -7   -0.53    0.84
   2   0  -6    7.26    1.26
  -2   0   6    4.93    1.28
   2   0  -5    1.85    1.14
  -2   0   5    1.93    1.19
   2   0  -3    0.04    0.51
  -2   0   3   -0.32    0.42
  -2   0   2    9.05    0.84
   2   0  -2    8.19    0.82
  -2   0  -2   74.60    5.21
   2   0   2   68.75    5.18
   2   0   3   -0.62    0.54
  -2   0  -3   -0.11    0.47
   2   0   4  899.33   67.11
  -2   0  -4 1000.00   67.15
  -2   0  -5    0.55    1.03
   2   0   5    1.01    0.90
  -2   0  -6   54.71    4.45
   2   0   6   57.25    4.44
   2   0   7    0.15    0.72
  -2   0  -7    0.75    0.85
  -2   0  -8    3.77    1.16
   2   0   8    4.89    1.12
  -2   0  -9   -0.81    1.10
   2   0   9    0.70    1.06
   2   0  10    0.41    1.07
  -2   0 -10    1.69    1.27
   2   0  11   -0.13    1.07
  -2   0 -11   -0.60    1.16
  -2   0 -12   -1.83    1.06
   2   0  12    0.00    1.14
   2   0  13   -0.73    1.10
  -2   0 -13    0.95    1.28
  -2   0 -14   15.61    2.69
   2   0  14   21.33    2.52
   2   0  15    0.85    1.46
  -2   0 -15    1.02    1.61
  -2   0 -16   47.33    4.70
   2   0  16   39.18    4.28
   2   0  17   -0.01    1.44
  -2   0 -17    0.57    1.95
   2   0  18   17.14    2.82
  -2   0 -18   17.08    3.09
   2   0  19   -0.02    1.86
  -2   0 -19    2.70    1.89
   2   0  20    8.32    2.89
   2   0  21   -0.13    1.85
   2   0  22    7.26    2.23
   2   0  23    0.79    1.77
   2   0  24    7.06    2.27
   2   0  25    0.49    1.85
   2   0  26   18.00    3.37
  -2   1  26    0.30    2.47
  -2  -1  26    2.04    2.14
  -2   1  25    3.81    2.39
  -2  -1  25    2.69    1.90
  -2   1  24    8.80    2.98
  -2  -1  24    5.03    2.24
  -2   1  23    6.59    2.59
  -2  -1  23    8.20    2.44
  -2   1  22   19.82    3.63
  -2  -1  22   18.29    2.93
  -2   1  21   10.16    2.68
  -2  -1  21    7.57    2.61
   2   1 -20    1.39    2.05
  -2   1  20   -0.21    2.10
  -2  -1  20    2.78    1.85
   2   1 -19    1.41    1.82
  -2   1  19    0.93    2.03
   2  -1 -19    0.72    2.04
  -2  -1  19    2.97    1.60
  -2   1  18    5.31    2.49
   2  -1 -18    8.19    2.54
  -2  -1  18    5.28    1.90
  -2   1  17    2.02    1.92
   2   1 -17   -1.73    1.67
  -2  -1  17    2.22    1.38
   2  -1 -17    1.27    1.97
   2   1 -16    2.08    1.62
  -2   1  16    3.87    1.93
  -2  -1  16    3.42    1.52
   2  -1 -16    2.81    1.75
  -2   1  15    1.65    1.60
   2   1 -15    4.36    1.80
  -2  -1  15    4.38    1.46
   2  -1 -15    1.94    1.60
   2   1 -14    1.53    1.33
  -2   1  14    0.20    1.56
   2  -1 -14   -0.85    1.28
  -2  -1  14    0.87    1.14
   2   1 -13   -0.22    1.25
  -2   1  13   -0.49    1.45
  -2  -1  13    1.39    1.05
   2  -1 -13   -0.38    1.41
  -2   1  12    1.85    1.57
   2   1 -12    4.91    1.58
   2  -1 -12    3.45    1.54
  -2  -1  12    4.97    1.50
   2   1 -11   54.25    4.77
  -2   1  11   56.59    5.19
   2  -1 -11   51.15    4.91
  -2  -1  11   57.60    4.58
  -2   1  10   51.16    4.63
   2   1 -10   54.46    4.39
   2  -1 -10   45.95    4.46
  -2  -1  10   47.74    4.07
   2   1  -9    0.98    1.02
  -2   1   9    2.63    1.53
   2  -1  -9   -1.00    1.10
  -2  -1   9   -0.57    0.70
   2  -1  -8    8.90    1.68
  -2   1   7    5.10    1.38
   2   1  -7    5.18    1.01
   2  -1  -7    4.50    1.29
  -2  -1   7    5.89    0.97
   2   1  -6  176.53   11.92
  -2   1   6  161.06   12.19
   2  -1  -6  153.85   12.14
  -2   1   5    8.23    1.50
   2   1  -5    7.50    1.03
   2  -1  -5    6.79    1.41
   2   1  -4  364.89   26.68
  -2   1   4  373.07   26.97
  -2  -1   4  387.50   26.67
   2  -1  -4  379.51   26.95
  -2   1   3  498.37   34.98
   2   1  -3  463.62   34.72
  -2  -1   3  489.35   34.89
   2  -1  -3  515.19   34.99
   2   1  -2  107.80    7.88
  -2   1   2  106.18    7.97
  -2  -1   2  108.32    7.82
   2   1  -1  130.93    9.78
  -2  -1   1  141.13    9.79
   2   1   0   59.07    4.68
   2   1   0   65.33    4.73
  -2  -1   0   66.55    4.75
   2   1   1   31.66    2.58
  -2  -1  -1   28.17    2.45
   2   1   2   29.90    2.67
  -2  -1  -2   28.00    2.64
  -2   1  -3   32.89    2.56
  -2  -1  -3   27.29    2.87
   2   1   4  108.34    7.81
  -2   1  -4   97.11    7.56
  -2  -1  -4  113.68    7.84
   2  -1   4   97.75    7.58
  -2   1  -5   -0.15    0.50
   2   1   5   -0.34    0.90
  -2  -1  -5   -0.13    0.96
   2  -1   5   -0.34    0.53
  -2   1  -6   77.07    6.04
   2  -1   6   90.40    6.06
  -2  -1  -6   73.24    6.25
  -2   1  -7    1.68    0.76
   2   1   7    3.41    1.24
   2  -1   7    1.35    0.69
  -2  -1  -7    1.16    0.99
   2  -1   8   22.67    2.17
   2   1   9    4.77    1.69
  -2   1  -9    5.82    1.52
  -2  -1  -9    3.25    1.31
   2  -1   9    5.26    1.09
   2   1  10   59.16    8.38
  -2   1 -10   81.31    6.64
   2  -1  10   95.21    6.57
  -2  -1 -10   85.55    6.84
   2   1  11   13.54    2.29
  -2   1 -11   11.93    1.97
   2  -1  11   14.07    1.76
  -2  -1 -11   12.57    2.21
   2   1  12   12.26    2.33
  -2   1 -12   14.87    2.17
   2  -1  12   16.55    2.09
  -2  -1 -12   11.64    2.20
  -2   1 -13    3.20    1.40
   2   1  13    4.90    1.90
   2  -1  13    4.04    1.25
  -2  -1 -13    1.69    1.36
  -2   1 -14    6.35    1.75
   2   1  14    6.00    1.95
  -2  -1 -14    6.56    1.82
   2  -1  14    7.24    1.60
  -2   1 -15    3.60    1.68
   2   1  15    2.91    1.91
  -2  -1 -15    1.76    1.77
   2  -1  15    5.15    1.58
  -2   1 -16    3.56    1.74
   2   1  16    3.69    1.86
  -2  -1 -16    5.40    2.27
   2  -1  16    2.92    1.53
  -2   1 -17    1.19    1.77
   2   1  17    3.32    2.00
   2  -1  17   -0.61    1.40
  -2  -1 -17    0.22    1.84
  -2   1 -18    5.42    2.41
   2   1  18    5.87    2.28
   2  -1  18    6.96    1.85
  -2  -1 -18    5.40    2.28
   2   1  19    1.41    2.19
  -2   1 -19    1.74    1.89
   2  -1  19    2.35    1.63
   2   1  20    0.57    2.01
   2  -1  20    0.88    2.51
   2   1  21   29.16    3.75
   2  -1  21   21.32    3.00
   2   1  22    6.07    2.31
   2  -1  22    4.65    1.96
   2   1  23    5.07    2.59
   2  -1  23    6.08    1.90
   2   1  24    9.84    2.91
   2  -1  24    8.08    2.29
   2   1  25    4.05    2.48
   2  -1  25   -0.19    1.48
   2   1  26    1.57    2.24
   2  -1  26    3.62    2.19
  -2   2  25   -1.47    2.08
  -2  -2  25    0.85    1.82
  -2   2  24    1.56    2.27
  -2  -2  24    1.07    1.77
  -2   2  23    2.86    2.60
  -2  -2  23   -0.06    1.36
  -2   2  22   -0.28    2.21
  -2  -2  22   -0.83    1.48
  -2   2  21   -0.08    2.55
  -2  -2  21   -0.63    2.15
  -2   2  20   -0.03    2.34
  -2  -2  20    2.35    1.64
  -2   2  19   33.77    5.38
   2   2 -19   27.48    4.19
  -2  -2  19   35.23    3.58
   2   2 -18    0.74    1.76
  -2   2  18    1.33    2.32
  -2   2  17   14.03    3.25
   2   2 -17   13.78    2.81
  -2  -2  17   17.56    2.28
   2  -2 -17   19.71    3.54
   2   2 -16   18.12    3.01
  -2  -2  16   20.39    2.51
   2  -2 -16   17.14    3.21
   2   2 -15    3.29    1.62
  -2   2  15   -0.75    2.12
  -2  -2  15   -0.19    0.96
   2   2 -14    5.43    1.54
  -2   2  14    5.12    2.09
  -2  -2  14    5.43    1.41
   2  -2 -14    6.26    1.97
   2   2 -13   19.89    2.71
  -2   2  13   21.53    3.30
   2  -2 -13   28.22    3.17
  -2  -2  13   25.38    2.51
  -2   2  12   27.63    3.34
   2   2 -12   26.59    2.78
   2  -2 -12   25.47    3.14
  -2  -2  12   24.33    2.56
   2   2 -11   31.77    3.19
  -2   2  11   34.60    3.75
   2  -2 -11   35.39    3.77
  -2   2  10   63.59    6.12
   2   2 -10   69.35    5.64
  -2  -2  10   82.75    5.55
   2  -2 -10   61.92    6.07
   2   2  -9  155.53   12.30
  -2   2   9  169.16   12.89
  -2  -2   9  176.34   12.22
   2  -2  -9  166.77   12.76
  -2   2   8  145.68   11.48
   2   2  -8  140.67   10.43
   2  -2  -8  144.86   10.88
  -2  -2   8  136.35   10.36
   2   2  -7   40.85    3.20
  -2   2   7   33.52    3.95
   2  -2  -7   37.94    3.70
  -2   2   6   17.16    2.32
   2   2  -6   14.39    1.55
  -2  -2   6   16.08    1.93
   2  -2  -6   20.13    2.72
   2   2  -5    0.22    0.52
  -2   2   5    1.49    1.12
   2  -2  -5    0.31    0.89
  -2  -2   5   -0.43    0.64
   2   2  -4   35.06    2.97
  -2   2   4   40.29    3.44
  -2  -2   4   38.99    3.09
  -2   2   3   15.46    1.87
  -2  -2   3   16.81    1.60
  -2   2   2    0.39    0.83
   2   2  -2   -0.89    0.49
  -2  -2   2   -0.43    0.44
   2   2  -1   12.54    1.28
  -2   2   1   12.69    1.13
  -2  -2   1   12.23    1.31
   2   2   0    0.84    0.53
  -2   2   0    0.56    0.34
   2   2   0    1.00    0.62
   2   2   1    1.12    0.71
   2   2   2    0.34    0.74
   2  -2   2    0.07    0.34
   2   2   3   35.18    3.67
  -2  -2  -3   43.71    3.65
   2  -2   3   48.99    3.37
   2   2   4   25.91    2.90
  -2  -2  -4   32.28    2.85
   2   2   5   13.56    2.17
  -2   2  -5   17.47    1.60
  -2  -2  -5   12.02    1.93
  -2   2  -6   16.21    1.71
   2   2   6   16.41    2.35
  -2  -2  -6   15.69    2.19
   2   2   7   66.36    5.44
  -2   2  -7   57.66    4.81
  -2  -2  -7   62.77    5.29
   2   2   8    6.22    1.67
  -2  -2  -8    4.30    1.50
  -2   2  -9   46.56    3.77
  -2  -2  -9   43.20    4.18
   2  -2   9   41.29    4.06
   2   2  10   44.63    5.20
  -2   2 -10   64.40    4.84
  -2  -2 -10   47.98    5.03
   2  -2  10   69.70    4.82
   2   2  11   46.62    4.61
  -2   2 -11   46.16    4.14
   2  -2  11   49.28    3.97
  -2  -2 -11   45.03    4.46
   2   2  12    3.72    2.05
  -2   2 -12    6.16    1.57
  -2  -2 -12    4.26    1.67
   2  -2  12    6.93    1.41
  -2   2 -13    7.33    1.80
   2   2  13    4.71    2.31
   2  -2  13    8.63    1.52
  -2  -2 -13    7.07    2.08
   2   2  14   -0.37    1.93
  -2   2 -14    0.51    1.34
   2  -2  14    1.44    1.12
  -2  -2 -14    2.36    1.59
  -2   2 -15    7.66    1.99
   2   2  15    9.04    2.77
   2  -2  15   10.95    1.87
   2   2  16   -0.07    1.92
   2  -2  16    1.60    1.40
  -2  -2 -16    0.95    1.94
  -2   2 -17   18.90    3.13
   2   2  17   17.90    3.42
  -2  -2 -17   18.51    3.49
   2  -2  17   13.38    2.27
   2   2  18   18.68    3.85
  -2   2 -18   25.11    3.73
   2  -2  18   23.05    3.06
   2   2  19    8.10    2.77
   2  -2  19   11.78    2.31
   2   2  20   18.51    3.62
   2  -2  20   25.05    2.93
   2   2  21   11.69    2.89
   2  -2  21   11.90    2.23
   2   2  22    3.93    2.64
   2  -2  22    0.93    1.59
   2   2  23    2.24    2.44
   2  -2  23    2.97    1.82
   2   2  24   -1.29    2.54
   2  -2  24   -0.04    1.71
   2   2  25    2.67    2.57
   2  -2  25   -0.16    1.63
  -2   3  24    3.31    3.20
  -2  -3  24    1.75    1.73
  -2   3  23   -1.60    2.48
  -2  -3  23    1.08    1.73
  -2   3  22    0.30    2.33
  -2  -3  22    2.13    1.75
  -2   3  21    8.12    3.00
  -2  -3  21    9.54    2.20
  -2   3  20    0.82    2.31
  -2  -3  20    1.69    2.62
  -2   3  19   -0.57    2.51
  -2  -3  19    0.60    1.47
   2   3 -18    3.78    1.91
  -2   3  18    3.25    2.78
  -2  -3  18    2.45    1.66
  -2   3  17    1.49    2.51
   2   3 -17    2.27    1.82
  -2  -3  17    3.80    1.66
  -2   3  16    4.20    2.50
   2   3 -16    5.69    2.15
  -2  -3  16    7.61    1.78
   2   3 -15   24.44    3.06
  -2   3  15   19.88    3.76
   2  -3 -15   20.60    3.52
   2   3 -14  100.60    7.80
  -2   3  14   91.56    8.35
   2  -3 -14   93.18    8.25
   2   3 -13   24.04    2.92
  -2   3  13   23.36    3.75
   2  -3 -13   29.97    3.59
   2   3 -12    0.54    1.12
  -2   3  12    3.34    1.94
   2  -3 -12   -1.64    1.46
  -2   3  11   66.04    6.17
   2   3 -11   74.18    5.51
   2  -3 -11   57.84    5.82
  -2  -3  11   64.22    5.62
  -2   3  10    0.86    1.58
   2   3 -10    0.69    0.82
  -2  -3  10   -0.01    0.95
   2  -3 -10    1.73    1.28
  -2   3   9   36.41    3.95
   2   3  -9   38.59    3.21
   2  -3  -9   33.65    3.78
  -2  -3   9   34.29    3.39
  -2   3   8    4.58    1.89
   2   3  -8    4.58    1.01
  -2  -3   8    5.37    1.20
   2  -3  -8    4.49    1.51
  -2   3   7    0.21    1.44
   2   3  -7    1.43    0.72
  -2  -3   7    0.50    0.81
  -2   3   6    0.48    1.22
  -2  -3   6   -0.81    0.60
  -2   3   5    4.45    1.59
   2   3  -5    3.42    0.89
  -2  -3   5    4.06    0.96
  -2   3   4    4.36    1.40
  -2  -3   4    6.26    1.02
   2   3  -3   33.51    3.04
  -2   3   3   33.73    3.39
  -2  -3   3   33.95    2.95
   2   3  -2    2.27    0.85
  -2   3   2    1.21    0.62
  -2  -3   2    1.57    0.80
   2   3  -1    8.33    1.29
  -2   3   1   10.08    1.12
   2   3   0    0.22    0.62
  -2   3   0   -0.36    0.47
   2   3   0    0.69    0.93
   2   3   1    0.78    0.94
   2   3   1    1.64    0.71
   2   3   2   15.14    2.08
   2   3   2   14.85    1.73
   2   3   3    1.10    0.84
   2   3   3    0.98    1.16
   2  -3   3    0.96    0.55
   2   3   4   21.64    2.68
   2  -3   4   22.01    1.95
   2  -3   5    1.67    0.65
   2   3   6    0.24    1.36
  -2   3  -6    0.09    0.73
   2  -3   6    0.41    0.66
  -2  -3  -6    0.67    1.17
   2   3   7    2.94    1.60
  -2   3  -7    8.55    1.41
  -2  -3  -7    6.90    1.68
   2  -3   7    6.86    1.24
   2   3   8    1.86    1.64
  -2  -3  -8    2.46    1.41
  -2   3  -9   15.07    1.87
   2   3   9   23.15    3.17
  -2  -3  -9   19.61    2.76
   2   3  10   10.65    2.35
  -2  -3 -10   11.95    2.26
  -2   3 -11   46.72    3.98
  -2  -3 -11   37.82    4.45
  -2   3 -12   17.00    2.34
   2   3  12   14.07    3.03
  -2  -3 -12   21.95    3.15
  -2   3 -13   28.50    3.23
   2   3  13   40.19    4.30
   2   3  14   32.49    4.40
  -2  -3 -14   36.56    4.20
  -2   3 -15   79.84    7.22
   2   3  15   97.06    8.01
  -2  -3 -15   83.09    7.64
   2   3  16    1.13    2.12
  -2   3 -16    4.28    1.83
  -2   3 -17   15.03    3.11
   2   3  17   11.80    3.54
   2  -3  17   17.01    2.48
   2   3  18   11.84    3.07
   2  -3  18   11.41    3.27
   2   3  19   -2.15    2.20
   2  -3  19   -1.70    1.49
   2   3  20    0.92    2.64
   2  -3  20    3.03    1.97
   2   3  21    5.16    2.72
   2  -3  21    2.54    1.95
   2   3  22   -1.92    2.53
   2  -3  22   -1.65    1.84
   2   3  23    1.17    2.45
   2  -3  23    1.93    2.12
  -2   4  21    8.87    3.57
  -2   4  20    5.16    2.79
  -2   4  19   -0.65    2.39
  -2   4  18    7.77    2.93
  -2   4  17   13.59    3.42
   2   4 -17    7.19    2.60
  -2  -4  17   11.74    2.65
  -2   4  16   -2.16    2.03
   2   4 -16    2.44    1.62
  -2  -4  16    1.47    1.47
   2   4 -15    4.14    1.77
  -2   4  15    7.88    2.54
  -2  -4  15    7.32    1.79
  -2   4  14    1.07    2.33
  -2  -4  14   -0.86    1.17
  -2   4  13    2.23    2.49
   2   4 -13    3.24    1.37
  -2  -4  13    0.18    1.24
   2   4 -12   10.46    1.90
  -2   4  12    6.26    2.48
  -2  -4  12    8.72    1.82
  -2   4  11    0.30    1.81
   2   4 -11   -0.24    1.01
  -2  -4  11   -0.79    1.03
   2   4 -10   25.65    2.69
  -2   4  10   30.81    4.06
  -2  -4  10   27.59    2.82
   2   4  -9    0.00    0.84
  -2   4   9    2.85    2.16
  -2  -4   9    0.62    0.87
   2   4  -8    2.61    0.95
  -2   4   8    2.78    1.87
  -2  -4   8    0.43    0.86
  -2   4   7    4.77    2.11
   2   4  -7    8.84    1.39
  -2  -4   7    6.23    1.27
   2   4  -6    1.14    0.90
  -2   4   6    0.23    1.37
  -2  -4   6    1.10    0.88
  -2   4   5    7.67    2.15
  -2  -4   5    5.42    1.27
  -2   4   4   -0.01    1.26
  -2   4   4    1.50    0.78
  -2  -4   4    1.33    0.95
  -2   4   3    5.68    1.00
  -2   4   3    4.72    1.73
   2   4  -2    2.85    1.10
  -2   4   2    2.20    0.75
  -2   4   2    2.05    1.50
   2   4  -1    8.31    1.46
  -2   4   1    6.93    1.83
   2   4  -1    9.59    1.82
  -2   4   1    7.83    1.16
   2   4   0    0.25    1.10
  -2   4   0    0.77    0.68
   2   4   0    0.68    0.79
   2   4   1    0.04    1.16
   2   4   1    2.55    0.88
   2   4   2    6.62    1.70
   2   4   2    8.29    1.35
   2   4   3   10.57    2.05
   2   4   3   10.51    1.57
   2   4   4    2.36    1.13
   2   4   4    2.08    1.54
   2  -4   4    1.24    0.76
   2   4   5    5.63    1.37
   2   4   5    0.62    1.57
   2  -4   5    3.80    0.92
  -2   4  -6    1.10    0.86
   2   4   6    2.19    1.68
   2  -4   6    1.53    0.70
  -2   4  -7    6.43    1.29
   2   4   7    6.58    2.07
   2  -4   7    5.29    1.11
   2   4   8   22.96    3.46
  -2   4  -8   21.64    2.36
  -2   4  -9   42.69    3.88
   2   4   9   47.60    4.93
   2  -4   9   41.14    3.72
   2   4  10   22.95    3.83
  -2   4 -10   20.41    2.70
  -2  -4 -10   26.62    3.88
   2  -4  10   20.42    2.43
   2   4  11   14.77    3.09
  -2  -4 -11   18.52    3.07
   2  -4  11   23.71    2.53
  -2   4 -12   30.61    3.04
   2   4  12   34.23    4.19
   2  -4  12   22.91    2.90
  -2  -4 -12   25.18    3.75
  -2   4 -13    0.90    1.23
   2   4  13    3.90    2.33
   2  -4  13    1.95    1.13
  -2   4 -14    1.57    1.39
   2  -4  14    0.64    1.19
   2   4  15    5.35    2.31
   2   4  16    2.16    2.28
   2   4  17    2.53    2.26
   2   4  18    0.97    2.12
   2   4  19    6.02    2.71
   2   4  20    0.45    2.54
   2   4  21    6.83    3.30
  -2   5  18   -3.36    1.94
  -2   5  17    2.46    2.25
  -2   5  16    0.17    2.14
  -2   5  15   -2.74    2.08
  -2  -5  15    0.62    1.16
  -2   5  14   -0.53    2.36
  -2  -5  14    1.12    1.08
  -2   5  13   -1.28    1.75
   2   5 -13   -0.89    1.09
  -2   5  12    1.58    2.19
   2   5 -12    0.59    1.22
  -2  -5  12   -0.88    0.97
  -2   5  11    0.00    2.16
   2   5 -11   -0.24    1.02
  -2  -5  11    3.05    1.06
  -2   5  10    6.59    2.50
   2   5 -10    4.91    1.49
  -2  -5  10    3.86    1.31
   2   5  -9   -1.53    0.99
  -2  -5   9    0.58    1.02
  -2   5   8    2.52    2.20
   2   5  -8    1.36    1.05
  -2  -5   8    1.86    1.11
  -2   5   7   23.24    3.73
  -2   5   7   21.14    2.48
   2   5  -7   23.01    2.40
  -2  -5   7   23.49    2.56
  -2   5   6    5.19    1.21
  -2   5   6    2.96    2.02
   2   5  -6    3.25    1.24
  -2   5   5   14.02    1.79
  -2   5   5   17.05    3.04
  -2   5   4    2.77    1.94
  -2   5   4    4.58    1.06
  -2   5   3   -0.24    0.76
  -2   5   3    1.20    1.76
  -2   5   2    1.89    0.96
  -2   5   2    2.28    1.69
   2   5  -2    1.05    1.45
   2   5  -1    3.39    1.66
   2   5  -1    3.61    1.36
  -2   5   1    1.58    1.39
   2   5   0    3.60    1.72
  -2   5   0    1.94    1.53
   2   5   0    1.92    1.13
   2   5   1    4.72    1.32
   2   5   1    6.23    1.91
   2   5   2   -0.02    1.61
   2   5   2    0.81    1.03
   2   5   3   13.95    1.96
   2   5   3   13.47    2.73
   2   5   4    1.40    1.04
   2   5   4    2.35    1.95
   2   5   5    1.29    1.07
   2   5   5   -0.68    1.62
   2   5   6   64.03    5.94
   2   5   6   56.49    4.98
  -2   5  -6   55.74    5.02
  -2   5  -7    6.73    1.56
   2   5   7    5.63    2.25
   2   5   7    6.01    1.56
   2   5   8    2.21    1.30
  -2   5  -8    3.04    1.18
   2   5   8    0.21    1.79
   2  -5   8    1.81    0.91
  -2   5  -9    1.02    1.13
   2   5   9    5.09    2.28
   2  -5   9    3.22    0.99
  -2   5 -10    0.11    1.40
   2   5  10    2.14    2.22
   2  -5  10    3.41    1.05
   2   5  11    0.87    2.06
   2  -5  11    2.04    1.05
   2   5  12   -0.64    1.94
   2  -5  12   -0.20    0.86
   2   5  13   -0.64    1.74
   2  -5  13   -1.36    0.86
   2   5  14    0.73    2.02
   2  -5  14    1.13    1.06
   2   5  15    2.81    2.20
   2   5  16    3.53    2.46
   2  -5  16    3.18    1.49
   2   5  17    2.42    2.23
   2  -5  17    5.45    1.67
  -2   6  12   -1.50    2.01
  -2   6  12   -0.34    1.22
  -2  -6  12    0.76    1.21
  -2   6  11    4.32    1.44
  -2   6  11    5.06    2.67
  -2   6  10    0.06    2.16
  -2   6  10    1.05    1.13
  -2  -6  10   -0.69    1.10
  -2   6   9    1.65    1.14
  -2   6   9    4.20    2.46
  -2   6   8   -0.11    1.84
  -2   6   8    1.52    1.02
  -2   6   7    0.14    1.87
  -2   6   7    0.09    0.90
  -2   6   6    1.60    2.20
  -2   6   6    2.36    1.07
   2   6  -6   -0.62    1.11
  -2   6   5   -0.52    1.88
   2   6  -5   -0.49    0.95
   2   6  -5    0.04    1.53
  -2   6   4   -0.40    0.89
  -2   6   4    0.11    1.87
   2   6  -4    2.82    1.78
   2   6  -3    9.64    2.30
  -2   6   3    9.45    1.55
  -2   6   3    4.79    2.35
   2   6  -2   -0.23    1.66
  -2   6   2    2.00    1.96
  -2   6   1    0.78    1.86
   2   6  -1    3.07    1.89
   2   6   0   15.71    3.01
   2   6   1    6.97    1.65
   2   6   1    4.66    2.17
  -2   6  -1    4.73    2.08
   2   6   2    3.38    2.01
   2   6   2    7.23    1.51
  -2   6  -2    5.11    1.89
   2   6   3    0.05    1.10
  -2   6  -3    2.41    1.59
   2   6   3    1.05    1.80
   2   6   4    6.28    1.50
   2   6   5    2.06    1.20
   2   6   5    2.85    2.12
   2   6   6    3.75    2.03
   2   6   6    5.27    1.38
   2   6   7    1.17    1.11
   2   6   7    3.67    2.23
   2   6   8   -2.33    1.88
   2   6   8    1.30    1.17
   2   6   9    3.07    2.11
   2   6   9    2.46    1.23
   2   6  10    2.65    1.32
   2   6  10    0.02    2.07
   2   6  11    1.68    2.31
   2   6  11   -0.24    1.19
   2  -6  11    2.29    1.20
   2   6  12    4.12    2.65
  -3   0  27   -3.77    2.12
  -3   0  26   33.43    4.62
  -3   0  25   -1.64    2.07
  -3   0  24    8.42    2.58
  -3   0  23   -0.20    1.75
  -3   0  22    2.18    2.01
  -3   0  21   -0.73    3.15
  -3   0  20   13.05    2.80
   3   0 -20    9.19    2.82
  -3   0  19   -0.77    1.75
   3   0 -19   -1.08    1.64
  -3   0  18    2.48    1.84
   3   0 -18    3.89    2.18
   3   0 -17   -1.21    1.55
  -3   0  17   -0.34    1.45
  -3   0  16    1.46    1.66
   3   0 -16    2.12    1.36
   3   0 -15   -1.15    1.26
  -3   0  15   -0.09    1.32
   3   0 -14   57.64    5.11
  -3   0  14   55.84    5.00
   3   0 -13    0.69    1.32
  -3   0  13    0.83    1.36
  -3   0  12    0.48    1.27
   3   0 -12    0.55    1.28
  -3   0  11   -1.26    1.34
   3   0 -11   -0.75    1.05
   3   0 -10    8.67    1.65
  -3   0  10    7.59    1.74
  -3   0   9   -0.96    1.04
   3   0  -9   -0.33    1.01
  -3   0   8    6.02    1.29
   3   0  -8    3.16    1.02
   3   0  -7   -0.27    0.73
  -3   0   7   -0.77    0.88
   3   0  -6    1.68    0.93
  -3   0   6    0.92    1.01
  -3   0   5    1.10    1.11
   3   0  -5    1.12    1.05
   3   0  -4  622.73   45.12
  -3   0   4  650.83   45.13
  -3   0   3   -0.33    0.57
   3   0  -3   -0.49    0.55
  -3   0   2  170.11   12.12
   3   0  -2  169.89   12.12
   3   0  -1   -0.30    0.22
  -3   0   1    0.16    0.22
   3   0   0   31.72    2.46
  -3   0   0   34.49    2.47
   3   0   1   -0.11    0.21
  -3   0  -1   -0.15    0.21
  -3   0  -2  158.65   10.41
   3   0   2  132.39   10.37
  -3   0  -3    0.61    0.63
   3   0   3    0.52    0.60
  -3   0  -4  150.69   11.96
   3   0   4  180.77   11.99
  -3   0  -5    1.71    0.85
   3   0   5   -0.03    0.76
  -3   0  -6   39.71    3.55
   3   0   6   45.81    3.51
   3   0   7    0.68    0.76
  -3   0  -7   -0.50    0.77
  -3   0  -8    0.11    0.89
   3   0   8    0.41    0.89
   3   0   9   -0.14    1.03
   3   0  10    6.62    1.57
  -3   0 -10    8.19    1.67
   3   0  11    0.38    1.11
  -3   0 -11   -1.08    1.08
   3   0  12    2.37    1.29
  -3   0 -12    2.58    1.47
  -3   0 -13    1.01    1.33
   3   0  13    0.11    1.24
   3   0  14   23.84    2.84
  -3   0 -14   25.33    3.42
   3   0  15   -1.81    1.28
  -3   0 -15    1.86    1.55
   3   0  16    7.08    1.80
  -3   0 -16    5.11    2.01
   3   0  17   -0.93    1.24
  -3   0 -17    3.54    1.87
  -3   0 -18    6.01    2.45
   3   0  18    7.00    2.10
  -3   0 -19    0.92    2.98
   3   0  19   -1.18    1.40
   3   0  21    0.55    1.49
   3   0  22    1.01    1.74
   3   0  23    1.65    1.94
   3   0  24    1.83    1.86
   3   0  25    2.85    2.06
   3   0  26   38.40    4.54
  -3   1  26   -0.34    2.22
  -3  -1  26    0.56    1.81
  -3   1  25   -0.09    2.21
  -3  -1  25    1.46    1.92
  -3   1  24   -2.16    2.31
  -3  -1  24   -0.43    1.90
  -3   1  23    1.54    2.22
  -3  -1  23    4.85    2.23
  -3   1  22   -1.23    2.30
  -3  -1  22    1.19    1.68
  -3   1  21    4.44    2.29
  -3  -1  21    6.26    1.95
  -3   1  20   14.00    3.31
   3   1 -20   10.28    2.75
  -3  -1  20   19.24    2.85
   3   1 -19    1.53    1.69
  -3   1  19    1.21    2.16
  -3  -1  19    0.22    1.45
   3  -1 -19    2.06    1.98
   3   1 -18   10.21    4.27
  -3   1  18   11.99    2.74
   3  -1 -18   11.85    2.73
  -3  -1  18   12.33    2.32
   3   1 -17    2.74    1.94
  -3   1  17    2.79    1.98
   3  -1 -17   -0.85    1.69
  -3  -1  17    1.47    1.48
   3   1 -16    3.04    1.74
  -3   1  16    4.38    2.16
   3  -1 -16    6.22    2.04
  -3  -1  16    3.57    1.55
  -3   1  15    1.81    1.86
   3   1 -15    0.58    1.46
  -3  -1  15    4.62    1.37
   3  -1 -15    3.06    1.57
   3   1 -14    6.20    1.82
  -3   1  14    3.12    1.81
  -3  -1  14    4.65    1.47
   3  -1 -14    3.25    1.69
   3   1 -13    1.25    1.13
  -3   1  13    1.53    1.63
  -3  -1  13    1.24    1.12
   3  -1 -13    1.68    1.30
  -3   1  12    1.72    1.67
   3   1 -12    0.82    1.28
   3  -1 -12   -0.32    1.21
  -3   1  11    7.32    1.93
   3   1 -11    7.50    1.67
   3  -1 -11   10.40    2.08
  -3  -1  11    7.64    1.48
  -3   1  10   10.65    2.21
   3   1 -10   16.12    2.09
  -3  -1  10   12.18    1.72
   3  -1 -10   15.29    2.32
   3   1  -8    1.43    0.90
  -3   1   8    0.64    1.17
   3  -1  -8    1.56    1.08
  -3  -1   8    0.55    0.74
   3   1  -7   62.80    4.37
  -3   1   7   58.39    4.71
  -3  -1   7   46.76    4.20
   3  -1  -7   55.04    4.68
   3   1  -6   59.41    4.56
  -3   1   6   61.29    4.92
  -3  -1   6   57.84    4.48
   3  -1  -6   61.18    4.87
  -3   1   5    2.87    1.18
   3   1  -5    5.89    0.86
  -3  -1   5    4.76    0.68
   3  -1  -5    4.31    1.23
  -3   1   4   64.84    5.45
   3   1  -4   71.28    5.14
   3  -1  -4   69.33    5.44
  -3  -1   4   72.45    5.09
  -3  -1   4   69.69    5.38
   3   1  -3   44.79    3.34
  -3   1   3   41.93    3.72
  -3  -1   3   46.98    3.35
  -3  -1   3   45.48    3.64
   3  -1  -3   45.90    3.72
   3   1  -2   20.46    2.07
   3   1  -2   20.95    1.69
  -3   1   2   24.11    2.13
  -3  -1   2   21.67    2.00
   3   1  -1   71.62    5.20
  -3  -1   1   67.27    5.18
   3   1   0  742.29   51.47
   3   1   0  713.11   51.38
  -3  -1   0  727.41   51.47
   3   1   1   11.74    1.53
  -3  -1  -1   12.62    1.50
   3   1   2   43.17    3.36
  -3  -1  -2   37.01    3.36
  -3   1  -3    9.83    1.29
   3   1   3   11.54    1.48
  -3  -1  -3   11.11    1.57
   3   1   4    4.79    1.20
  -3   1  -4    7.78    1.05
   3  -1   4    8.01    1.03
  -3  -1  -4    4.53    1.14
  -3   1  -5   75.33    5.86
  -3  -1  -5   80.38    6.08
   3  -1   5   80.76    5.87
  -3   1  -6   27.33    2.42
  -3  -1  -6   24.07    2.63
   3  -1   6   31.92    2.48
  -3   1  -7    7.34    1.21
   3   1   7    6.49    1.45
  -3  -1  -7    7.43    1.53
   3  -1   7    6.42    1.09
   3   1   8   11.58    1.90
  -3   1  -8   12.28    1.63
   3  -1   8   12.97    1.50
  -3  -1  -8   11.13    1.86
   3   1   9   31.11    3.56
  -3   1  -9   40.04    3.46
  -3  -1  -9   35.45    3.67
   3  -1   9   40.60    3.21
  -3   1 -10    9.14    1.59
  -3  -1 -10    5.13    1.66
  -3   1 -11    5.52    1.52
   3   1  11    6.43    1.79
   3  -1  11    9.79    1.43
  -3  -1 -11    3.58    1.62
   3   1  12   19.67    2.79
  -3   1 -12   16.38    2.25
   3  -1  12   15.74    2.11
  -3  -1 -12   19.64    2.50
   3   1  13    1.78    1.51
  -3   1 -13    2.00    1.37
   3  -1  13    0.22    0.95
  -3  -1 -13    1.44    1.28
  -3   1 -14   16.10    2.59
   3   1  14   11.72    2.36
   3  -1  14   17.68    2.25
  -3  -1 -14   11.75    2.49
  -3   1 -15    3.62    1.77
   3   1  15    2.34    1.88
  -3  -1 -15    2.37    1.57
   3  -1  15    0.00    1.06
   3   1  16   -0.65    1.61
  -3   1 -16    2.59    1.79
   3  -1  16    2.69    1.32
   3   1  17    3.24    1.96
  -3   1 -17    5.88    2.16
   3  -1  17    5.97    1.67
  -3  -1 -17    4.91    1.98
  -3   1 -18    0.87    1.77
   3   1  18    1.69    2.03
   3  -1  18    6.69    1.73
  -3  -1 -18    4.88    2.16
   3   1  19    1.25    2.03
   3  -1  19   -0.39    1.41
   3   1  20    0.28    2.03
   3  -1  20   -0.81    2.03
   3   1  21    4.33    2.49
   3  -1  21    5.05    1.69
   3   1  22    3.96    2.44
   3  -1  22    7.54    2.15
   3   1  23    3.76    2.17
   3  -1  23    0.51    1.44
   3   1  24   -0.17    2.10
   3  -1  24    3.18    1.80
   3   1  25   17.50    3.38
   3  -1  25   13.60    2.60
   3   1  26    3.66    2.35
   3  -1  26    3.99    2.10
  -3   2  25    0.96    2.55
  -3  -2  25    1.33    1.64
  -3   2  24    2.24    2.51
  -3  -2  24    3.26    1.92
  -3   2  23    2.37    2.77
  -3  -2  23    1.15    1.62
  -3  -2  22   -1.97    1.11
  -3   2  21    8.02    2.83
  -3  -2  21    7.18    2.36
   3   2 -20    7.97    2.55
  -3   2  20    6.96    2.66
  -3  -2  20    5.97    1.86
  -3   2  19    6.31    3.84
   3   2 -19    3.98    2.06
  -3  -2  19   12.55    2.17
   3   2 -18    8.47    2.80
  -3   2  18    9.97    2.85
  -3  -2  18    9.24    1.96
  -3   2  17    9.25    2.68
   3   2 -17    7.22    2.21
   3  -2 -17    6.06    2.33
  -3  -2  17    4.37    1.46
  -3   2  16    3.67    2.15
   3   2 -16    5.64    1.94
  -3  -2  16    5.59    1.51
   3  -2 -16    3.08    2.06
  -3   2  15   13.05    2.93
   3   2 -15   14.21    2.47
  -3  -2  15   14.21    1.90
   3   2 -14    1.36    1.32
  -3   2  14    4.52    1.97
  -3  -2  14    1.26    1.11
   3  -2 -14    2.35    1.62
   3   2 -13    4.68    1.40
  -3   2  13    4.56    1.99
   3  -2 -13    7.40    1.87
  -3  -2  13    5.41    1.26
   3   2 -12    9.24    1.73
  -3   2  12    5.65    1.97
   3  -2 -12   11.93    2.33
  -3  -2  12   14.50    1.68
  -3   2  11    8.86    2.19
   3   2 -11   10.32    1.74
   3  -2 -11   11.58    2.14
  -3  -2  11    8.62    1.49
  -3   2  10    0.73    1.68
  -3  -2  10    2.58    0.89
   3  -2 -10    3.47    1.50
  -3   2   9   51.02    5.35
   3   2  -9   70.82    4.93
   3  -2  -9   56.19    5.26
  -3   2   8   72.71    6.19
   3   2  -8   61.59    5.49
   3  -2  -8   74.75    6.12
  -3  -2   8   78.44    5.50
  -3   2   7  261.64   19.74
   3   2  -7  279.15   19.28
   3  -2  -7  263.94   19.69
  -3  -2   7  266.61   19.53
  -3   2   6   13.68    2.30
  -3  -2   6   21.05    2.14
   3  -2  -6   21.85    2.42
   3   2  -5   51.94    3.96
  -3   2   5   50.11    4.46
  -3  -2   5   53.63    4.23
   3   2  -4   75.09    5.86
  -3   2   4   84.78    6.38
  -3  -2   4   81.37    6.03
  -3   2   3  120.14    9.16
   3   2  -3  124.24    9.05
  -3  -2   3  121.07    8.95
   3   2  -2   12.11    1.43
  -3  -2   2   13.14    1.43
  -3   2   0    0.77    0.33
   3   2   0    1.62    0.66
   3   2   0    1.65    0.68
   3   2   1   21.95    2.12
   3   2   1   22.93    2.09
   3   2   2   -1.04    0.68
   3  -2   2    0.32    0.31
   3   2   3    0.86    0.95
  -3  -2  -3    0.38    0.80
   3   2   4   34.94    3.19
  -3  -2  -4   31.09    3.03
   3   2   5   40.93    4.05
  -3   2  -5   49.27    3.71
  -3  -2  -5   43.05    3.96
   3   2   6   67.74    5.41
  -3   2  -6   62.00    5.10
  -3  -2  -6   59.98    5.31
  -3   2  -7   66.06    5.39
   3   2   7   76.42    5.95
  -3  -2  -7   68.28    5.90
  -3   2  -8   20.20    1.91
   3   2   8   14.27    2.49
  -3  -2  -8   14.50    2.38
  -3   2  -9   73.42    6.25
   3   2   9   80.30    6.73
   3  -2   9   79.94    6.30
  -3  -2  -9   91.30    6.83
   3   2  10   17.18    2.64
  -3   2 -10   17.91    2.12
  -3  -2 -10   14.39    2.41
  -3   2 -11    1.89    1.00
   3   2  11    2.66    1.68
   3  -2  11    2.22    1.03
  -3  -2 -11    2.06    1.40
   3   2  12    2.45    1.80
   3  -2  12    2.17    1.15
  -3  -2 -12    2.46    1.62
  -3   2 -13    1.25    1.15
   3   2  13    0.56    1.59
   3  -2  13    2.15    1.05
  -3  -2 -13    0.09    1.26
   3   2  14   13.22    2.66
  -3   2 -14   12.59    2.18
   3  -2  14   12.03    1.90
  -3  -2 -14   11.39    2.66
  -3   2 -15   10.45    2.26
   3   2  15    8.11    2.71
   3  -2  15   16.74    2.22
  -3   2 -16    1.43    1.47
   3   2  16    0.24    1.97
  -3  -2 -16    0.68    1.71
   3  -2  16    1.25    1.38
   3   2  17   22.29    3.58
  -3   2 -17   20.80    3.21
  -3  -2 -17   21.90    3.61
   3  -2  17   20.26    2.67
   3   2  18   -0.44    2.38
  -3   2 -18    1.03    2.17
   3  -2  18    5.00    1.75
   3   2  19   25.03    3.85
   3  -2  19   24.60    4.67
   3   2  20    0.13    2.46
   3  -2  20    1.83    1.41
   3   2  21    2.65    2.35
   3  -2  21    4.11    1.63
   3   2  22    4.41    2.60
   3  -2  22   11.49    2.25
   3   2  23   -1.40    2.44
   3  -2  23    1.32    1.78
   3   2  24    2.82    2.67
   3  -2  24    2.45    1.90
   3   2  25    3.03    2.48
   3  -2  25    2.12    1.87
  -3   3  24   -0.37    3.02
  -3  -3  24    0.07    1.74
  -3   3  23   -1.35    2.53
  -3  -3  23    1.46    1.63
  -3   3  22   -3.17    2.35
  -3  -3  22   -1.13    1.49
  -3   3  21    2.19    2.55
  -3  -3  21   -0.97    1.40
  -3   3  20    0.77    2.44
  -3  -3  20    1.21    1.66
   3   3 -19   -0.85    1.58
  -3   3  19   -1.91    2.04
  -3  -3  19    0.13    1.39
  -3   3  18   -0.16    2.15
   3   3 -18    2.11    1.74
  -3  -3  18    0.41    1.53
   3   3 -17    2.11    1.86
  -3   3  17   -0.43    2.44
  -3  -3  17    0.76    1.51
  -3   3  16    7.11    2.95
   3   3 -16    4.26    1.82
  -3  -3  16    8.25    1.86
  -3   3  15    8.30    2.70
   3   3 -15    7.45    1.98
   3  -3 -15   11.11    2.78
  -3  -3  15   13.05    2.07
   3   3 -14    5.35    1.71
  -3   3  14    5.13    2.46
   3  -3 -14    9.35    2.52
  -3   3  13    8.71    2.47
   3  -3 -13   12.31    2.39
  -3   3  12   19.80    3.32
   3   3 -12   22.31    2.54
   3  -3 -12   18.75    3.14
  -3  -3  12   20.77    2.72
  -3   3  11   14.16    2.78
   3   3 -11   13.48    1.98
  -3  -3  11   13.34    2.20
   3  -3 -11   16.20    2.68
   3   3 -10   -0.08    0.90
  -3   3  10    1.86    1.66
  -3  -3  10    0.45    1.06
   3  -3 -10    1.82    1.38
  -3   3   9   -0.89    1.32
   3   3  -9   -0.26    0.72
  -3  -3   9    1.31    1.03
   3  -3  -9    1.22    1.20
   3   3  -8   29.91    2.66
  -3   3   8   39.96    3.72
  -3  -3   8   26.43    2.85
  -3   3   7   16.67    2.67
  -3  -3   7   12.76    1.70
   3   3  -6    0.22    0.56
  -3   3   6    1.22    1.41
  -3  -3   6    0.87    0.84
  -3   3   5   -1.21    1.13
   3   3  -5    0.15    0.60
  -3  -3   5    0.80    0.75
  -3   3   4    7.18    1.59
  -3  -3   4    7.78    1.22
  -3   3   3    2.39    1.32
   3   3  -3    0.67    0.84
  -3  -3   3    1.26    0.82
  -3   3   2   16.37    2.11
  -3   3   2   16.01    1.51
   3   3  -2   15.99    1.88
  -3  -3   2   18.77    1.93
  -3   3   1   33.12    2.61
   3   3  -1   34.46    2.91
  -3   3   0   24.04    1.92
   3   3   0   20.68    2.13
   3   3   0   22.69    2.35
   3   3   1   23.34    2.13
   3   3   1   18.40    2.28
   3   3   2   46.41    4.19
   3   3   2   48.47    3.95
   3   3   3    9.04    1.44
   3   3   3    7.17    1.60
   3  -3   3    7.10    0.94
   3   3   4    6.39    1.61
   3  -3   4    7.81    1.00
   3   3   5   10.21    2.13
   3  -3   5    8.66    1.18
  -3  -3  -5    8.60    1.68
  -3   3  -6   -0.73    0.69
   3   3   6    0.72    1.39
   3  -3   6    0.26    0.62
  -3  -3  -6    0.31    1.17
  -3   3  -7    7.76    1.29
   3   3   7    6.82    1.78
  -3  -3  -7    4.95    1.62
   3   3   8   15.11    2.58
  -3   3  -8   11.40    1.69
  -3  -3  -8    8.67    2.06
   3   3   9    2.37    1.48
  -3   3  -9    3.24    1.08
  -3  -3  -9    4.10    1.64
  -3   3 -10    2.70    1.04
   3   3  10    2.12    1.60
  -3  -3 -10    2.50    1.65
  -3   3 -11   18.74    2.41
   3   3  11   20.06    3.20
  -3  -3 -11   20.68    3.11
   3   3  12   23.80    3.50
  -3   3 -12   22.05    2.60
  -3  -3 -12   26.10    3.62
   3   3  13   11.15    2.65
  -3   3 -13   12.29    2.13
  -3   3 -14    4.50    1.59
   3   3  14    3.82    2.29
  -3  -3 -14    7.50    2.40
  -3   3 -15    0.86    1.45
   3   3  15    6.87    2.41
  -3  -3 -15    3.69    2.11
  -3   3 -16   15.51    2.77
   3   3  16    8.84    2.89
   3   3  17    4.41    2.93
   3   3  18    5.04    2.62
   3  -3  18   -0.91    1.33
   3   3  19   -3.15    2.17
   3  -3  19    2.33    1.81
   3   3  20   -0.85    2.06
   3  -3  20   -0.97    1.44
   3   3  21    0.72    2.58
   3  -3  21   -1.34    1.61
   3   3  22    0.73    2.22
   3  -3  22    2.79    1.99
   3   3  23    0.05    2.50
   3  -3  23   -1.59    1.48
  -3   4  21    0.57    2.79
  -3   4  20    1.17    2.82
  -3   4  19    2.79    2.91
  -3   4  18    0.77    2.52
   3   4 -17    4.63    1.86
  -3   4  17    2.42    2.39
  -3   4  16    1.60    1.99
   3   4 -16    2.66    1.63
  -3  -4  16    3.87    1.52
  -3   4  15    0.87    2.37
   3   4 -15    2.39    1.67
  -3  -4  15    3.82    1.48
   3   4 -14    1.27    1.27
  -3   4  14   -1.15    1.91
   3   4 -13    3.97    1.43
  -3   4  13    6.07    2.41
  -3  -4  13    8.04    1.64
  -3   4  12   10.13    2.73
   3   4 -12    9.26    1.81
  -3  -4  12    8.30    1.83
  -3   4  11   19.46    3.52
   3   4 -11   19.66    2.26
  -3  -4  11   17.32    2.36
  -3   4  10    3.68    2.31
   3   4 -10    4.83    1.23
  -3  -4  10    6.70    1.40
  -3   4   9   20.36    3.40
   3   4  -9   16.46    1.98
  -3  -4   9   18.77    2.22
  -3   4   8   -0.80    1.66
   3   4  -8    2.15    0.90
  -3  -4   8   -0.54    0.89
  -3   4   7    2.71    1.98
   3   4  -7    7.40    1.32
  -3  -4   7    7.68    1.41
  -3   4   6    2.97    1.66
   3   4  -6    1.13    0.84
  -3  -4   6    0.71    0.91
  -3   4   5    0.26    1.40
  -3  -4   5   -0.47    0.87
  -3   4   4    5.04    1.65
  -3   4   4    2.68    0.84
  -3  -4   4    3.76    1.16
  -3   4   3    8.12    1.07
  -3   4   3    5.75    1.88
  -3   4   2    1.11    0.61
  -3   4   2   -0.19    1.14
   3   4  -2    1.17    0.99
   3   4  -1    0.91    0.86
  -3   4   1    0.76    0.58
  -3   4   1    1.50    1.14
   3   4  -1    2.30    1.23
   3   4   0    5.62    1.56
   3   4   0   10.00    1.53
   3   4   1   11.05    2.02
   3   4   1    9.70    1.54
   3   4   2    4.41    1.16
   3   4   2    4.30    1.49
   3   4   3    0.74    1.35
   3   4   3    3.42    1.87
   3   4   4   -0.21    0.92
   3   4   4    0.91    1.41
   3   4   5   19.99    2.93
   3   4   5   19.22    2.43
   3  -4   5   20.98    1.95
   3   4   6    3.20    1.65
  -3   4  -6    2.86    1.10
   3  -4   6    4.56    0.84
  -3   4  -7   14.72    2.10
   3   4   7   20.27    3.13
   3  -4   7   15.28    1.75
   3   4   8    0.40    1.73
  -3   4  -8    4.31    1.18
   3  -4   8    0.70    0.76
  -3   4  -9    3.42    1.31
   3   4   9    3.27    2.05
   3  -4   9    1.74    1.05
  -3  -4  -9    4.30    1.86
   3   4  10   26.25    3.98
   3  -4  10   33.60    3.05
   3   4  11   29.51    3.65
  -3   4 -11   25.91    2.76
  -3  -4 -11   28.12    3.55
   3  -4  11   22.25    2.76
  -3   4 -12    1.65    1.30
   3   4  12    2.36    2.17
  -3  -4 -12   -1.31    1.32
   3  -4  12    1.54    1.15
   3   4  13    3.52    2.30
  -3   4 -13    8.24    1.78
   3  -4  13    2.65    1.35
  -3  -4 -13    3.84    2.53
   3   4  14    9.05    2.90
   3   4  15    3.28    2.24
   3   4  16   14.61    3.32
   3   4  17    0.81    2.05
   3   4  18    5.25    2.77
   3   4  19   -3.51    2.30
   3   4  20    1.67    2.42
   3   4  21    1.01    2.40
  -3   5  18    1.71    2.63
  -3   5  17    3.02    2.59
  -3   5  16    0.77    2.36
  -3   5  15    0.69    2.09
  -3  -5  15   -0.15    1.09
   3   5 -14    2.00    1.34
  -3   5  14   -0.18    1.81
  -3  -5  14   -0.70    1.07
   3   5 -13   -0.43    1.24
  -3   5  13   -0.53    2.26
  -3  -5  13   -1.06    1.01
   3   5 -12    2.73    1.14
  -3   5  12   -3.52    1.52
  -3  -5  12    1.07    1.16
  -3   5  11   -0.07    1.89
   3   5 -11    0.42    1.45
  -3  -5  11    0.65    1.08
   3   5 -10    0.32    1.01
  -3   5  10    3.40    2.24
  -3  -5  10    0.96    1.05
   3   5  -9    1.96    1.05
  -3   5   9    1.25    2.09
  -3  -5   9   -0.44    0.95
   3   5  -8    0.49    0.85
  -3   5   8   -1.16    1.93
  -3  -5   8    1.15    1.00
  -3   5   7    5.50    2.46
   3   5  -7   10.79    1.68
  -3   5   7    8.97    1.52
  -3  -5   7    9.05    1.67
   3   5  -6    0.32    0.92
  -3   5   6    3.30    0.97
  -3   5   6    0.73    1.85
  -3   5   5   17.43    3.27
  -3   5   5   12.69    1.66
  -3   5   4    6.74    2.27
  -3   5   4    5.86    1.13
  -3   5   3    7.31    2.25
   3   5  -3    2.76    1.57
  -3   5   3    6.58    1.15
  -3   5   2   -1.25    1.53
  -3   5   2    1.59    0.88
   3   5  -2    2.79    1.57
   3   5  -1    2.12    1.22
  -3   5   1    3.69    1.91
   3   5  -1    2.84    1.59
   3   5   0    8.70    2.26
  -3   5   0   10.70    2.45
   3   5   0   16.58    2.18
   3   5   1    5.34    1.90
   3   5   1    5.55    1.37
   3   5   2    1.31    1.09
   3   5   2    0.93    1.50
   3   5   3    5.70    2.06
   3   5   3    8.95    1.62
   3   5   4   21.09    3.40
   3   5   4   26.96    2.75
   3   5   5   45.57    4.11
   3   5   5   42.84    4.82
   3   5   6    5.20    2.05
   3   5   6    3.55    1.38
  -3   5  -6   -0.05    1.06
   3   5   7    2.52    1.34
  -3   5  -7    1.90    1.22
   3   5   7    6.47    2.33
   3  -5   7    2.19    0.95
  -3   5  -8    9.05    1.80
   3   5   8    8.84    1.93
   3   5   8   11.63    2.67
   3   5   9    0.25    1.93
   3  -5   9    0.59    0.88
   3   5  10    0.37    1.86
   3  -5  10    2.71    0.97
   3   5  11    3.44    2.59
   3  -5  11    1.50    0.97
   3   5  12   -3.02    1.66
   3  -5  12   -2.18    0.75
   3   5  13    0.59    2.15
   3  -5  13    1.32    1.00
   3   5  14   -0.41    2.07
   3  -5  14    1.90    1.15
   3   5  15   -1.06    2.06
   3  -5  15    0.77    1.20
   3   5  16   -2.51    2.11
   3  -5  16    2.50    1.38
   3   5  17    2.76    2.79
   3  -5  17    3.57    1.65
  -3   6  12    3.59    2.45
  -3   6  12    0.88    1.18
  -3  -6  12    1.25    1.25
  -3   6  11    0.60    1.24
  -3   6  11    1.26    2.35
  -3  -6  11    2.85    1.32
  -3   6  10   -1.88    0.87
  -3   6  10   -3.93    1.92
  -3   6   9    0.00    1.93
   3   6  -9    4.96    1.51
  -3   6   9    1.30    0.99
   3   6  -8    0.63    0.98
  -3   6   8    0.97    0.97
  -3   6   8    3.43    2.41
   3   6  -7    1.47    1.05
  -3   6   7   -0.37    1.96
  -3   6   6    0.79    0.86
  -3   6   6   -1.74    1.82
   3   6  -6    0.41    1.08
  -3   6   5   -0.27    0.84
   3   6  -5    0.21    1.05
   3   6  -5    0.14    1.43
  -3   6   5   -0.62    1.86
   3   6  -4    8.46    2.20
  -3   6   4    7.00    2.47
  -3   6   4    8.86    1.47
  -3   6   3    1.05    1.93
   3   6  -3    1.15    1.68
  -3   6   2    4.88    2.11
   3   6  -2    3.11    1.93
  -3   6   1   11.64    2.75
   3   6  -1    9.31    2.38
  -3   6   0    6.60    2.39
   3   6   0   13.03    2.21
   3   6   0   11.16    2.66
  -3   6  -1   27.24    3.89
   3   6   1   30.51    4.14
   3   6   1   32.58    3.37
  -3   6  -2   26.74    3.86
   3   6   2   23.35    3.74
   3   6   2   27.63    3.00
   3   6   3    0.83    1.19
   3   6   3    1.93    1.92
   3   6   4    2.10    1.26
   3   6   4    2.02    1.96
   3   6   5    2.74    1.24
   3   6   6    0.01    1.81
   3   6   6   -0.42    1.02
   3   6   7    2.65    2.15
   3   6   7    0.71    1.14
   3   6   8    3.00    2.27
   3   6   8   -1.66    1.10
   3   6   9    6.07    2.43
   3   6   9    1.06    1.27
   3   6  10    0.57    1.37
   3   6  10    3.23    2.25
   3   6  11    1.64    1.32
   3   6  11    3.89    2.55
   3  -6  11    0.73    1.10
  -4   0  27    3.57    2.58
  -4   0  26   19.08    3.63
  -4   0  25   -2.68    1.97
  -4   0  24    1.78    2.04
  -4   0  23   -0.33    1.80
  -4   0  22    3.20    2.19
  -4   0  21    0.80    2.16
   4   0 -20    1.62    2.20
  -4   0  20    5.70    2.10
   4   0 -19    0.99    1.72
  -4   0  19   -0.33    1.68
  -4   0  18    1.44    1.97
   4   0 -17    2.38    1.88
  -4   0  17    0.29    1.73
   4   0 -16    2.41    1.66
  -4   0  16    2.16    1.60
   4   0 -15   -2.33    1.00
  -4   0  15    1.16    1.57
   4   0 -14    7.45    1.84
  -4   0  14    2.47    1.43
   4   0 -13    0.81    1.27
  -4   0  13    0.82    1.47
   4   0 -12    1.69    1.28
  -4   0  12    5.84    2.44
   4   0 -11   -0.09    1.20
  -4   0  11   -1.12    1.25
  -4   0  10   32.13    3.27
   4   0 -10   30.44    3.08
  -4   0   9   -0.49    1.15
   4   0  -9    1.45    1.19
   4   0  -8    4.85    1.33
  -4   0   8    7.56    1.44
   4   0  -7   -0.70    0.82
  -4   0   7   -0.21    0.92
  -4   0   6   92.25    7.06
   4   0  -6   94.64    7.07
   4   0  -5    0.49    0.90
  -4   0   5    2.02    0.99
   4   0  -4  263.20   18.64
  -4   0   4  257.01   18.65
   4   0  -3    1.17    0.73
  -4   0   3    1.03    0.78
   4   0  -2  222.04   15.55
  -4   0   2  209.81   15.50
  -4   0   2  220.19   15.46
  -4   0   1   -0.40    0.33
   4   0  -1   -0.60    0.30
  -4   0   0   58.62    4.41
   4   0   0   61.58    4.41
  -4   0  -1   -0.09    0.32
   4   0   1   -0.01    0.35
   4   0   2   26.76    2.12
  -4   0  -3    2.43    0.87
   4   0   3    1.71    0.69
  -4   0  -4   44.24    3.47
   4   0   4   41.71    3.45
   4   0   5    0.18    0.77
  -4   0  -5   -0.24    0.63
  -4   0  -6   71.79    5.71
   4   0   6   76.47    5.66
   4   0   7   -0.90    0.71
  -4   0  -7    0.29    0.75
   4   0   8   68.90    5.47
  -4   0  -8   70.66    5.62
  -4   0  -9   -0.02    1.07
   4   0   9    0.78    1.09
  -4   0 -10    6.05    1.66
   4   0  10    2.35    2.01
   4   0  11    0.81    1.09
  -4   0 -11   -0.17    1.13
  -4   0 -12   61.71    5.35
   4   0  12   60.35    5.20
  -4   0 -13    1.38    1.47
   4   0  13    1.86    1.27
   4   0  14   25.29    2.94
  -4   0 -14   29.26    3.31
  -4   0 -15   -0.99    1.34
   4   0  15    0.29    1.38
   4   0  16    0.10    1.27
  -4   0 -16   -2.20    1.80
   4   0  17   -0.33    1.55
  -4   0 -17    2.06    1.83
   4   0  18   20.29    2.92
  -4   0 -18   17.22    3.18
   4   0  19    1.18    1.53
   4   0  20    8.81    2.44
   4   0  21   -2.37    1.32
   4   0  22   -1.68    1.44
   4   0  23    0.47    1.92
   4   0  24   56.25    5.80
   4   0  25   -1.21    1.79
   4   0  26    3.37    2.21
  -4   1  26    0.03    2.27
  -4  -1  26   -0.43    1.74
  -4   1  25    3.94    2.68
  -4  -1  25    0.48    2.04
  -4   1  24   -0.28    2.17
  -4  -1  24   -2.53    1.72
  -4   1  23   -0.90    2.32
  -4  -1  23    0.60    1.93
  -4   1  22   14.04    3.09
  -4  -1  22   16.25    2.90
  -4   1  21    3.50    2.55
  -4  -1  21    4.99    1.86
   4   1 -20    6.18    2.10
  -4   1  20    6.06    2.51
  -4  -1  20    6.61    2.06
   4   1 -19   10.35    2.60
  -4   1  19   12.60    2.90
  -4  -1  19   12.59    2.43
   4  -1 -19   17.28    3.22
   4   1 -18    6.19    2.20
  -4   1  18   11.54    2.87
  -4  -1  18    7.07    1.88
   4  -1 -18    7.63    2.39
   4   1 -17   12.00    2.61
  -4   1  17   13.30    2.96
  -4  -1  17   11.27    2.19
   4   1 -16    0.29    1.51
  -4   1  16   -1.81    1.79
  -4  -1  16    1.94    1.25
   4  -1 -16   -0.63    1.39
   4   1 -15   20.95    2.97
  -4   1  15   15.30    3.04
   4  -1 -15   18.69    3.11
  -4  -1  15   20.94    2.51
  -4   1  14    3.98    1.85
   4   1 -14    0.39    1.21
  -4  -1  14    1.83    1.10
   4  -1 -14    1.35    1.41
  -4   1  13    2.66    1.68
   4   1 -13   -0.79    1.16
   4  -1 -13    0.17    1.33
  -4  -1  13    0.35    1.11
  -4   1  12    6.86    1.90
   4   1 -12    6.46    1.68
   4  -1 -12    5.82    1.86
  -4  -1  12    6.45    1.45
  -4   1  11   37.71    3.91
   4  -1 -11   37.19    3.79
  -4  -1  11   33.10    3.21
   4   1 -10    2.74    1.27
  -4   1  10    1.64    1.41
  -4  -1  10    2.07    1.04
   4  -1 -10    2.39    1.40
  -4   1   9   12.26    2.16
   4   1  -9    8.69    1.53
  -4  -1   9   12.13    1.53
   4  -1  -9    7.71    1.80
   4   1  -8   87.99    6.42
  -4   1   8   90.50    6.85
  -4  -1   8   77.78    6.27
   4  -1  -8   79.06    6.69
  -4   1   7    0.08    0.97
   4   1  -7    1.04    0.77
   4  -1  -7   -0.04    1.04
  -4  -1   7    0.90    0.61
   4   1  -6  139.85   10.64
  -4   1   6  156.47   11.04
  -4  -1   6  142.98   10.58
   4  -1  -6  149.86   10.97
   4   1  -5   11.76    1.27
  -4   1   5   10.18    1.69
   4  -1  -5   15.01    1.82
  -4   1   4   12.85    1.71
   4   1  -4   10.74    1.16
   4  -1  -4   12.86    1.65
  -4  -1   4   12.29    1.07
  -4  -1   4   12.02    1.55
   4   1  -3    4.25    1.12
   4   1  -3    5.78    0.72
  -4   1   3    5.17    1.13
  -4  -1   3    5.56    0.66
  -4  -1   3    5.79    1.03
   4   1  -2   21.26    1.61
   4   1  -2   19.50    1.99
  -4  -1   2   23.49    2.05
   4   1  -1    1.18    0.46
  -4   1   1    0.96    0.37
   4   1  -1    1.52    0.79
  -4  -1   1    1.16    0.75
   4   1   0   12.64    1.55
   4   1   0   16.22    1.48
  -4  -1   0   14.67    1.60
  -4  -1   0   13.71    1.34
   4   1   1   12.25    1.46
  -4  -1  -1   11.68    1.50
   4   1   2    3.37    0.97
  -4  -1  -2    5.61    1.00
   4   1   3  461.45   29.04
  -4   1  -3  346.98   28.89
  -4  -1  -3  414.05   29.00
   4   1   4    6.89    1.23
  -4  -1  -4    7.67    1.20
   4   1   5   13.02    1.61
  -4  -1  -5   11.69    1.55
   4   1   6    2.82    1.05
  -4   1  -6    3.35    0.87
   4  -1   6    3.85    0.89
  -4  -1  -6    2.53    1.04
   4   1   7   56.67    4.30
  -4   1  -7   48.53    3.94
   4  -1   7   44.47    3.86
  -4  -1  -7   46.51    4.19
   4   1   8    1.83    1.25
  -4   1  -8    4.09    1.21
   4  -1   8    1.96    0.91
  -4  -1  -8    1.96    1.20
   4   1   9    0.14    1.39
  -4   1  -9    1.35    1.02
  -4  -1  -9    0.01    1.13
   4  -1   9    1.73    0.85
   4   1  10    0.87    1.43
  -4   1 -10    2.67    1.17
  -4  -1 -10    2.39    1.32
   4  -1  10    2.30    1.00
   4   1  11    8.44    1.88
  -4   1 -11    9.80    1.76
  -4  -1 -11   10.45    2.06
   4  -1  11   11.36    1.61
  -4   1 -12    4.60    1.45
   4   1  12    2.16    1.43
   4  -1  12    2.28    1.01
  -4  -1 -12    5.36    1.59
   4   1  13    4.35    1.64
  -4   1 -13    3.01    1.38
  -4  -1 -13    5.25    1.61
   4  -1  13    4.81    1.32
   4   1  14   10.05    2.24
  -4   1 -14    7.58    1.85
   4  -1  14    6.14    1.45
  -4  -1 -14    8.82    2.05
   4   1  15    0.18    1.71
  -4   1 -15    0.80    1.51
   4  -1  15   -0.51    0.99
  -4  -1 -15   -0.72    1.41
   4   1  16   16.66    2.91
   4  -1  16   16.63    2.46
  -4   1 -17    6.53    2.08
   4   1  17    3.59    1.97
   4  -1  17    7.56    1.83
  -4  -1 -17    5.98    2.29
   4   1  18    1.57    1.77
  -4   1 -18   -0.68    1.68
   4  -1  18   -1.38    1.32
  -4  -1 -18    0.02    1.62
   4   1  19    0.41    1.93
   4  -1  19    1.78    1.50
   4   1  20   19.43    3.20
   4  -1  20   13.98    2.39
   4   1  21    3.65    2.20
   4  -1  21   -1.24    1.33
   4   1  22    5.56    2.24
   4  -1  22    8.91    2.21
   4   1  23    0.60    2.02
   4  -1  23    0.75    1.51
   4   1  24    5.94    2.42
   4  -1  24    5.26    2.08
   4   1  25    3.24    2.57
   4  -1  25    4.15    1.70
  -4   2  25    4.61    3.03
  -4  -2  25    2.91    1.88
  -4   2  24    0.81    2.27
  -4  -2  24    0.07    1.55
  -4   2  23   -3.02    1.95
  -4  -2  23   -0.05    1.58
  -4   2  22   -0.04    2.52
  -4  -2  22    3.24    1.69
  -4   2  21    1.65    2.58
  -4  -2  21    0.95    1.30
   4   2 -20    6.77    2.53
  -4   2  20    2.62    2.49
  -4  -2  20    2.69    1.56
   4   2 -19    2.93    2.15
  -4  -2  19    2.56    1.48
  -4   2  18    2.84    2.47
   4   2 -18    4.73    3.18
  -4  -2  18    9.15    1.81
  -4   2  17    3.88    2.56
   4   2 -17    5.14    2.06
  -4  -2  17    3.63    1.46
   4  -2 -17    2.73    1.99
   4   2 -16   20.71    3.06
  -4   2  16   20.95    3.58
   4  -2 -16   18.97    3.37
  -4  -2  16   17.40    2.43
   4   2 -15    1.22    1.55
  -4   2  15    6.14    2.30
  -4  -2  15    4.34    1.31
   4   2 -14    2.95    1.48
  -4   2  14    3.77    2.05
  -4  -2  14    3.55    1.19
   4  -2 -14    3.24    1.74
  -4   2  13    2.29    1.79
   4   2 -13    1.26    1.20
   4  -2 -13    1.64    1.48
  -4  -2  13    2.16    1.02
   4   2 -12    5.21    1.37
  -4   2  12    6.57    1.98
   4  -2 -12    4.90    1.85
  -4  -2  12    5.74    2.10
  -4   2  11   14.83    2.63
   4   2 -11   12.44    1.86
   4  -2 -11   11.18    2.21
  -4  -2  11   15.00    1.74
  -4   2  10    8.54    2.06
   4   2 -10    6.22    1.34
   4  -2 -10    9.49    1.90
  -4  -2  10   10.94    1.34
  -4   2   9    2.03    1.52
   4   2  -8   33.31    2.94
  -4   2   8   33.65    3.62
   4  -2  -8   34.46    3.47
  -4  -2   8   34.47    3.29
  -4  -2   8   32.76    2.84
   4   2  -7   65.17    4.51
  -4   2   7   55.63    5.37
  -4  -2   7   53.72    4.77
   4  -2  -7   50.76    4.97
  -4   2   6    2.80    1.46
   4  -2  -6    4.24    1.26
  -4  -2   6    3.19    0.98
  -4   2   5   84.85    6.40
   4   2  -5   79.33    5.78
  -4  -2   5   72.01    6.00
  -4   2   4   29.22    2.87
   4   2  -4   30.44    2.37
  -4  -2   4   29.30    2.64
   4   2  -3    1.66    0.82
  -4   2   3    1.10    0.92
  -4  -2   3    0.91    0.64
   4   2  -2    4.62    0.92
  -4  -2   2    1.78    0.73
   4   2  -1   11.03    1.38
   4   2  -1   10.06    1.25
  -4  -2   1   11.41    1.39
   4   2   0    1.01    0.67
   4   2   0    1.61    0.71
   4   2   1    9.68    1.30
   4   2   1    9.08    1.31
   4   2   2    3.55    1.06
  -4  -2  -2    4.39    0.96
   4  -2   2    3.68    0.52
   4   2   3   30.20    2.87
  -4  -2  -3   30.25    2.76
   4   2   4   21.34    2.41
  -4  -2  -4   19.28    2.26
   4   2   5   29.07    3.16
  -4   2  -5   29.33    3.00
  -4  -2  -5   37.81    3.22
   4   2   6   26.51    3.00
  -4   2  -6   31.12    2.78
  -4  -2  -6   31.97    3.21
  -4   2  -7  112.66    9.23
   4   2   7  145.24    9.71
  -4  -2  -7  118.24    9.59
   4   2   8   68.55    6.75
  -4   2  -8   91.09    6.47
  -4  -2  -8   90.24    6.88
   4   2   9    2.58    1.63
  -4   2  -9    3.64    1.09
  -4  -2  -9    3.39    1.55
  -4   2 -10   17.07    1.98
   4   2  10   13.68    2.51
   4  -2  10   12.75    1.79
  -4  -2 -10   10.70    2.13
   4   2  11   22.62    3.00
  -4   2 -11   16.82    2.07
   4  -2  11   14.08    2.00
  -4  -2 -11   15.81    2.64
  -4   2 -12    1.34    1.07
   4   2  12   -0.30    1.62
   4  -2  12    1.11    1.08
  -4  -2 -12    0.22    1.35
  -4   2 -13   14.02    2.27
   4   2  13   22.60    3.23
  -4  -2 -13   14.03    2.60
   4  -2  13   13.38    2.07
   4   2  14    2.88    1.97
  -4   2 -14    4.89    1.59
   4  -2  14    2.71    1.26
  -4  -2 -14    1.78    1.61
   4   2  15   22.90    3.55
   4  -2  15   21.01    2.77
  -4  -2 -15   22.23    3.91
   4   2  16    4.22    2.22
  -4   2 -16    1.29    1.59
  -4  -2 -16   -1.51    1.82
   4  -2  16    5.28    1.67
   4   2  17   15.29    3.06
  -4   2 -17   14.80    2.66
  -4  -2 -17   15.07    3.17
   4  -2  17   15.65    2.38
   4   2  18   12.46    2.93
   4  -2  18   17.64    2.67
   4   2  19    1.92    2.27
   4  -2  19    2.05    1.72
   4   2  20    7.99    2.64
   4  -2  20    5.64    1.83
   4   2  21    5.13    2.88
   4  -2  21    4.53    1.76
   4   2  22    0.40    2.49
   4  -2  22    1.50    1.51
   4   2  23   -1.13    2.20
   4  -2  23    3.08    1.80
   4   2  24    7.47    3.10
   4  -2  24    6.11    2.18
   4   2  25    8.91    3.38
   4  -2  25    7.75    2.41
  -4   3  24    0.86    2.63
  -4  -3  24   -0.77    1.53
  -4   3  23    0.40    2.95
  -4  -3  23    0.39    1.56
  -4   3  22    0.23    2.80
  -4  -3  22   -1.53    1.45
  -4   3  21    3.77    2.85
  -4  -3  21    4.67    1.83
  -4   3  20   -0.62    2.47
  -4  -3  20    2.14    1.55
  -4   3  19    1.05    2.57
   4   3 -19    1.12    1.75
  -4  -3  19    3.52    1.62
   4   3 -18    3.37    2.02
  -4   3  18    0.42    2.50
  -4  -3  18    3.37    1.58
   4   3 -17    4.81    2.20
  -4   3  17    1.76    2.30
  -4  -3  17    6.86    1.85
   4   3 -16   18.84    2.85
  -4   3  16   12.07    3.11
  -4  -3  16   17.38    2.46
  -4   3  15    4.43    2.48
   4   3 -15    1.00    1.49
  -4  -3  15    5.38    1.59
   4  -3 -15    2.91    1.81
  -4   3  14   16.59    3.38
   4   3 -14   20.13    2.67
   4  -3 -14   22.30    3.45
   4   3 -13   89.13    6.87
  -4   3  13   75.71    7.54
   4  -3 -13   78.51    7.41
  -4  -3  13   89.95    7.17
   4   3 -12    5.82    1.59
  -4   3  12    4.76    2.23
  -4  -3  12    8.26    1.74
  -4   3  11   38.36    4.40
   4   3 -11   35.92    3.57
   4  -3 -11   40.78    4.16
  -4  -3  11   44.14    3.90
  -4   3  10    8.82    2.20
   4   3 -10    3.34    1.08
   4  -3 -10    2.49    1.48
  -4  -3  10    2.69    1.26
   4   3  -9    8.32    1.33
  -4   3   9    6.22    2.02
  -4  -3   9    9.33    1.69
   4  -3  -9    6.21    1.78
  -4   3   8    0.19    1.34
  -4  -3   8    2.42    1.01
   4   3  -7   11.83    1.48
  -4   3   7   14.74    2.57
  -4  -3   7   15.33    1.75
   4   3  -6    2.49    0.75
  -4   3   6    3.21    1.54
  -4  -3   6    1.54    0.86
  -4   3   5    1.75    1.37
   4   3  -5    2.28    0.65
  -4  -3   5    0.02    0.74
  -4   3   4   16.97    2.41
  -4  -3   4   16.06    2.93
  -4   3   3    2.68    1.33
   4   3  -3    2.40    1.01
  -4  -3   3    1.40    0.85
   4   3  -1   11.08    1.51
  -4   3   1   10.32    1.02
   4   3  -1   10.47    1.54
   4   3   0   30.20    2.81
   4   3   0   30.09    2.70
   4   3   1    3.03    0.90
   4   3   1    1.11    0.97
   4   3   2   23.17    2.62
   4   3   2   24.09    2.37
   4   3   3    8.31    1.61
   4   3   3    6.03    1.39
   4  -3   3    7.90    0.90
   4   3   4   37.18    3.57
   4  -3   4   36.10    2.84
   4   3   5    5.80    1.77
  -4  -3  -5    4.77    1.40
   4  -3   5    8.38    1.06
   4   3   6    2.31    1.38
   4  -3   6    4.37    0.87
  -4  -3  -6    5.11    1.41
   4   3   7    6.30    1.87
  -4   3  -7    6.92    1.33
  -4  -3  -7    5.92    1.65
  -4   3  -8    1.05    0.80
   4   3   8   -1.81    1.26
  -4  -3  -8    0.35    1.12
   4   3   9   -0.05    1.37
  -4   3  -9    0.09    0.82
  -4  -3  -9   -0.40    1.24
   4   3  10   -0.17    1.61
  -4   3 -10   -0.87    0.87
  -4  -3 -10   -1.17    1.15
   4   3  11   52.10    5.03
  -4   3 -11   51.90    4.39
  -4  -3 -11   44.66    4.86
   4   3  12   59.12    5.76
  -4   3 -12   54.52    4.94
  -4  -3 -12   58.71    5.45
   4   3  13    2.89    2.35
  -4  -3 -13    5.95    3.38
  -4   3 -14   44.24    4.30
   4   3  14   46.71    5.28
  -4  -3 -14   45.82    4.83
  -4   3 -15   21.57    3.04
   4   3  15   15.31    3.18
  -4  -3 -15   20.42    3.49
   4   3  16    2.71    2.23
   4   3  17    3.12    2.61
   4   3  18    0.05    2.34
   4   3  19    0.00    1.87
   4  -3  19    0.72    1.45
   4   3  20    0.63    2.47
   4  -3  20   -0.49    1.52
   4   3  21   -1.56    2.08
   4  -3  21   -1.14    1.38
   4   3  22   -0.05    2.41
   4  -3  22    0.93    1.59
   4   3  23   -5.03    1.79
   4  -3  23    3.39    2.01
  -4   4  21   13.70    3.62
  -4   4  20    2.08    2.65
  -4   4  19    8.28    2.83
  -4   4  18   -0.01    2.10
   4   4 -18    0.42    1.66
   4   4 -17    5.16    1.89
  -4   4  17    3.60    2.43
  -4   4  16    0.36    2.22
   4   4 -16    4.27    1.72
  -4  -4  16    0.01    1.35
  -4   4  15    0.86    2.03
   4   4 -15   -0.48    1.38
  -4  -4  15   -1.72    1.18
   4   4 -14    2.57    1.47
  -4   4  14    4.53    2.40
  -4  -4  14    3.19    1.40
   4   4 -13    0.54    1.28
  -4  -4  13    0.76    1.43
  -4   4  12    4.51    2.48
   4   4 -12    0.54    1.12
  -4  -4  12    0.40    1.10
   4   4 -11   25.37    2.79
  -4   4  11   28.22    4.14
  -4  -4  11   27.33    2.89
   4   4 -10   -0.02    0.91
  -4   4  10    0.11    1.87
  -4  -4  10   -0.49    0.88
  -4   4   9    3.06    1.88
   4   4  -9    2.39    0.97
  -4  -4   9    3.20    1.22
  -4   4   8    3.81    1.89
   4   4  -8    6.31    1.16
  -4  -4   8    4.03    1.17
  -4   4   7    2.48    1.71
   4   4  -7    3.57    1.02
  -4  -4   7    0.90    0.98
  -4   4   6    0.87    1.63
   4   4  -6    0.65    0.76
  -4  -4   6    0.74    0.99
  -4   4   5    1.45    1.39
   4   4  -5    0.39    0.72
  -4  -4   5   -0.65    0.89
  -4   4   4    1.84    0.72
  -4   4   4    3.57    1.70
  -4  -4   4    1.88    1.09
   4   4  -3    6.44    1.74
  -4   4   3    7.46    0.98
  -4   4   3    5.51    1.75
  -4   4   2   11.59    2.32
   4   4  -2   14.75    3.09
  -4   4   2   12.87    1.32
   4   4   0    6.56    1.64
   4   4   0    7.55    2.18
   4   4   1   -0.48    1.09
   4   4   1    0.01    0.89
   4   4   2    1.91    1.28
   4   4   2    1.96    1.00
   4   4   3   20.70    2.74
   4   4   3   19.18    2.29
   4   4   4   20.45    2.35
   4   4   4   21.25    2.86
   4   4   5   13.97    2.07
   4   4   5   15.23    2.51
   4  -4   5   12.00    1.41
  -4   4  -6   16.71    2.25
   4   4   6   16.10    2.65
   4  -4   6   13.83    1.54
   4   4   7    1.06    1.64
  -4   4  -7    7.24    1.47
   4  -4   7    4.85    0.95
   4   4   8   13.59    2.65
  -4   4  -8   12.38    1.98
   4  -4   8   10.10    1.47
   4   4   9   50.98    5.21
  -4  -4  -9   49.73    4.90
  -4   4 -10   14.58    2.17
   4   4  10   10.63    2.49
   4  -4  10   12.91    1.87
  -4   4 -11   24.70    2.72
   4   4  11   21.97    3.61
   4  -4  11   24.50    2.61
  -4  -4 -11   16.16    3.15
   4   4  12   -0.08    1.95
  -4   4 -12    0.54    1.14
  -4  -4 -12   -1.05    1.39
   4  -4  12    2.41    1.26
  -4   4 -13   -1.75    1.20
   4   4  13    0.88    1.84
  -4  -4 -13    1.08    2.03
   4   4  14   -0.88    2.00
   4   4  15    0.02    2.02
   4   4  16   10.68    3.02
   4   4  17    3.40    2.60
   4   4  18    4.86    2.80
   4   4  19    3.72    2.43
   4   4  20    0.54    2.33
  -4   5  18    4.65    2.91
  -4   5  17    2.44    2.21
  -4   5  16   -1.60    1.86
  -4   5  15   -1.78    2.03
   4   5 -15   -0.88    1.29
   4   5 -14    1.36    1.37
  -4   5  14    1.05    2.41
  -4  -5  14    1.02    1.17
   4   5 -13    1.81    1.16
  -4   5  13    2.57    2.22
  -4  -5  13    1.93    1.25
  -4   5  12    0.40    1.95
  -4  -5  12   -1.53    0.95
  -4   5  11    0.43    2.02
   4   5 -11    0.41    0.98
  -4  -5  11    0.22    0.99
   4   5 -10    3.77    1.25
  -4   5  10    4.03    2.24
  -4  -5  10    3.56    1.33
  -4   5   9    0.38    1.79
   4   5  -9   -0.94    0.71
  -4  -5   9    0.51    1.01
   4   5  -8    8.88    1.51
  -4   5   8    3.87    3.55
  -4  -5   8    5.70    1.50
   4   5  -7   11.22    2.01
  -4   5   7   11.47    2.70
  -4   5   7   10.13    1.52
  -4  -5   7    9.49    1.72
  -4   5   6    9.73    2.48
   4   5  -6   12.77    2.18
  -4   5   5    0.69    1.67
  -4   5   5    1.59    0.75
   4   5  -4   10.86    1.89
  -4   5   4    7.71    2.39
  -4   5   4    6.90    1.11
   4   5  -3   16.27    2.62
  -4   5   3   15.84    1.72
  -4   5   3   17.68    3.14
   4   5  -2   -1.35    1.03
  -4   5   2    0.37    1.65
   4   5  -2   -0.16    1.24
  -4   5   1   11.47    2.58
   4   5  -1   11.02    2.28
   4   5  -1   11.66    1.97
   4   5   0    7.21    1.94
   4   5   0    9.39    1.83
  -4   5   0    3.88    1.92
   4   5   1    5.90    1.95
   4   5   1    6.13    1.42
   4   5   2   13.05    2.00
   4   5   2   12.09    2.50
   4   5   3    4.77    1.36
   4   5   3    5.08    2.08
   4   5   4    0.60    1.06
   4   5   4    2.78    1.92
   4   5   5    3.54    1.92
   4   5   5    4.57    1.44
  -4   5  -6   78.41    6.48
   4   5   6   76.89    7.14
   4   5   6   77.18    6.42
   4   5   7    9.67    2.60
  -4   5  -7   10.33    1.84
   4   5   7    9.44    1.86
   4   5   8    1.07    1.99
   4   5   8    2.27    1.36
   4  -5   8    1.42    0.85
   4   5   9    3.59    2.10
   4   5   9    4.13    1.58
   4   5  10    1.93    1.81
   4  -5  10    1.47    0.86
   4  -5  11   -0.21    0.82
   4   5  12    2.50    2.18
   4  -5  12    1.78    0.98
   4   5  13    0.85    2.16
   4  -5  13   -1.15    0.89
   4   5  14   -1.90    1.89
   4  -5  14    1.77    1.10
   4   5  15   -2.22    2.20
   4  -5  15    0.60    1.13
   4   5  16    3.78    2.57
   4  -5  16    1.60    1.38
   4   5  17    5.55    2.96
   4  -5  17   -0.12    1.44
  -4   6  12    0.87    1.23
  -4   6  12    3.16    2.49
  -4  -6  12   -1.61    1.29
  -4   6  11    5.60    1.43
  -4   6  11    6.04    2.95
  -4  -6  11    2.36    1.42
  -4   6  10    1.45    2.25
   4   6 -10    2.49    1.31
  -4   6  10    7.26    1.38
  -4  -6  10    4.91    1.52
   4   6  -9    1.96    1.11
  -4   6   9    2.30    1.09
  -4   6   9    4.06    2.64
  -4   6   8    4.88    2.46
   4   6  -8    1.75    1.12
  -4   6   7    0.89    1.83
  -4   6   7   -0.77    0.79
   4   6  -7    0.23    1.01
   4   6  -6    2.91    1.24
  -4   6   6    2.37    2.34
   4   6  -6    4.88    1.82
  -4   6   6    3.77    1.05
   4   6  -5    1.25    1.18
  -4   6   5   -1.34    1.69
  -4   6   5    1.95    0.87
   4   6  -5    0.17    1.51
  -4   6   4    4.69    2.44
   4   6  -4    4.00    1.85
  -4   6   3    0.21    1.87
   4   6  -3    1.21    1.73
   4   6  -2    1.98    1.86
  -4   6   2   -1.76    1.71
   4   6  -1   17.52    3.15
  -4   6   1   17.19    3.27
   4   6   0   17.42    2.65
   4   6   0   18.64    3.19
  -4   6   0   17.07    3.32
   4   6   1    8.39    1.87
   4   6   1    7.56    2.31
  -4   6  -1    8.11    2.42
  -4   6  -2    4.13    1.88
   4   6   2    6.36    1.59
   4   6   2    1.65    1.81
   4   6   3    8.36    2.48
   4   6   3    8.22    1.81
   4   6   4    1.16    2.00
   4   6   4   -1.07    0.98
   4   6   5   -1.08    1.00
   4   6   5    2.86    2.20
   4   6   6    4.68    2.66
   4   6   6    4.19    1.35
   4   6   7    4.44    2.39
   4   6   7    2.79    1.32
   4   6   8   -0.40    1.99
   4   6   8   -2.10    1.05
   4   6   9    0.45    1.31
   4   6   9   -0.93    1.86
   4   6  10   -0.15    1.33
   4   6  10   -2.49    1.85
   4   6  11    4.50    1.99
   4   6  11    5.54    2.20
   4  -6  11    3.89    1.20
  -5   0  27    0.74    2.44
  -5   0  26   16.82    3.48
  -5   0  25    0.30    2.20
  -5   0  24   53.61    5.61
  -5   0  23   -0.85    1.97
  -5   0  22    1.52    1.99
  -5   0  21    3.93    2.11
  -5   0  20    3.00    2.05
   5   0 -20    1.28    2.10
   5   0 -19    1.36    1.81
  -5   0  19   -1.42    1.83
  -5   0  18    4.38    1.93
  -5   0  17   -1.34    1.62
   5   0 -17    1.79    1.58
   5   0 -16   40.40    4.60
  -5   0  16   49.79    4.50
   5   0 -15    1.51    1.54
  -5   0  15    0.51    1.55
  -5   0  14   24.12    2.94
   5   0 -14   24.45    3.11
  -5   0  13   -0.74    1.33
   5   0 -13   -0.01    1.28
   5   0 -12   -0.80    1.19
   5   0 -11    0.96    1.12
  -5   0  11    0.46    1.35
   5   0 -10    3.15    1.41
  -5   0  10    4.16    1.43
  -5   0   9   -0.73    1.14
   5   0  -9    0.37    0.97
  -5   0   8    4.60    1.21
   5   0  -8    4.97    1.32
  -5   0   7   -0.35    0.83
   5   0  -7   -1.05    0.62
  -5   0   6   15.42    1.77
   5   0  -6   13.41    1.76
   5   0  -5    0.52    0.81
  -5   0   5    0.90    0.91
  -5   0   4   18.18    1.90
   5   0  -4   14.79    1.79
   5   0  -3    1.84    0.77
  -5   0   3    2.15    0.84
  -5   0   3    1.47    0.86
  -5   0   2  351.06   26.57
   5   0  -2  398.26   26.65
  -5   0   1    0.10    0.54
   5   0  -1    0.72    0.55
  -5   0   0  109.73    8.16
   5   0   0  115.47    8.16
  -5   0  -1    0.72    0.52
  -5   0  -2   21.43    1.67
   5   0   2   14.94    1.58
  -5   0  -3   -0.43    0.73
   5   0   3    0.05    0.60
  -5   0  -4   42.37    3.59
   5   0   4   49.16    3.57
   5   0   5   -0.54    0.56
  -5   0  -5   -1.03    0.64
   5   0   7    0.24    0.73
  -5   0  -7   -0.50    0.66
   5   0   8   17.81    1.98
  -5   0  -9   -1.60    1.05
   5   0   9    0.48    1.01
  -5   0 -10   28.03    3.17
   5   0  10   35.60    3.34
   5   0  11   -0.27    0.96
  -5   0 -11    0.74    1.37
   5   0  12   31.62    3.17
  -5   0 -12   32.16    3.37
   5   0  13    1.91    1.25
  -5   0 -13   -1.18    1.12
   5   0  14   66.81    5.48
  -5   0 -14   60.55    5.78
  -5   0 -15    1.13    1.45
   5   0  15    1.48    1.43
   5   0  16   63.58    5.56
  -5   0 -17   -0.30    1.91
   5   0  17    0.20    1.41
   5   0  18    8.55    1.99
  -5   0 -18    6.39    2.38
   5   0  19    2.63    1.63
   5   0  20    8.16    2.20
   5   0  21   -1.73    1.72
   5   0  22   27.79    3.61
   5   0  23    0.74    1.73
   5   0  24   -3.61    1.72
   5   0  25   -3.47    1.93
   5   0  26   37.34    4.53
  -5   1  26   -3.33    2.08
  -5  -1  26    5.01    2.28
  -5   1  25    1.47    2.48
  -5  -1  25    4.53    2.35
  -5   1  24   12.50    3.08
  -5  -1  24   18.33    3.16
  -5   1  23    1.35    2.47
  -5  -1  23    1.45    1.95
  -5   1  22    3.35    2.28
  -5  -1  22    2.70    2.75
  -5   1  21    1.65    2.24
  -5  -1  21    5.09    1.87
   5   1 -20   25.32    3.40
  -5   1  20   21.98    3.87
  -5  -1  20   21.30    3.16
   5   1 -19    7.27    2.21
  -5   1  19    7.22    2.58
  -5  -1  19    5.21    2.00
   5  -1 -19    7.78    2.48
  -5   1  18    1.83    2.08
   5   1 -18    0.41    1.47
  -5  -1  18    3.83    1.68
   5  -1 -18    1.30    1.72
  -5   1  17    0.57    1.90
   5   1 -17    1.95    1.63
  -5  -1  17    2.72    1.42
  -5   1  16    7.10    2.31
   5   1 -16    3.69    1.74
   5  -1 -16    7.08    2.08
  -5  -1  16    6.99    1.73
   5   1 -15    0.75    1.31
  -5   1  15    1.56    1.93
   5  -1 -15    2.17    1.51
  -5  -1  15    1.01    1.12
  -5   1  14    8.85    2.38
   5   1 -14    6.75    1.80
  -5  -1  14    6.76    1.63
   5  -1 -14    8.90    2.05
   5   1 -13   25.98    2.89
  -5   1  13   22.69    3.07
   5  -1 -13   26.89    3.01
  -5  -1  13   20.48    2.44
  -5   1  12   -1.51    1.23
   5   1 -12   -0.76    1.05
  -5  -1  12    0.21    1.04
   5  -1 -12    0.91    1.31
   5   1 -11    6.80    1.69
  -5   1  11    8.16    1.99
   5  -1 -11   13.16    2.30
  -5  -1  11   11.61    1.69
   5   1 -10  126.54   10.87
  -5   1  10  154.75   11.38
   5  -1 -10  147.20   11.19
  -5  -1  10  156.90   10.84
  -5   1   9    8.90    2.08
   5   1  -9   12.43    1.83
  -5  -1   9   11.89    1.58
   5  -1  -9   11.48    2.15
   5   1  -8   13.24    1.70
  -5   1   8   10.77    2.06
   5  -1  -8   10.52    1.89
  -5  -1   8   12.03    1.54
   5   1  -7    8.21    1.29
  -5   1   7    9.83    1.81
  -5  -1   7    7.79    1.10
   5  -1  -7    9.66    1.73
   5   1  -6   46.01    3.59
  -5   1   6   47.76    3.95
  -5  -1   6   44.42    3.48
   5  -1  -6   44.58    3.88
  -5   1   5  190.07   13.06
   5   1  -5  176.61   12.71
  -5  -1   5  167.02   12.63
  -5  -1   5  167.16   12.94
   5  -1  -5  186.68   13.01
   5   1  -4   37.58    2.69
  -5   1   4   35.35    3.03
  -5  -1   4   32.27    2.58
  -5  -1   4   34.55    2.93
  -5   1   3  120.13    8.51
   5   1  -3  108.53    8.46
   5   1  -2   13.19    1.53
  -5  -1   2   11.07    1.45
   5   1  -1   -0.41    0.35
   5   1   0  102.55    7.90
   5   1   0  112.48    7.71
   5  -1   0  103.55    7.64
  -5  -1   0  110.23    7.72
   5   1   1   48.55    3.51
   5   1   1   40.63    3.68
  -5  -1  -1   47.44    3.55
   5   1   2   33.69    2.75
  -5  -1  -2   33.26    2.76
   5   1   3   59.29    4.93
  -5   1  -3   69.96    4.94
  -5  -1  -3   65.79    5.01
   5   1   4  206.58   15.36
  -5   1  -4  197.25   15.28
  -5  -1  -4  235.16   15.43
  -5   1  -5   11.07    1.24
   5   1   5    8.24    1.48
   5  -1   5   13.75    1.46
  -5  -1  -5    9.69    1.49
  -5   1  -6   28.22    2.44
   5   1   6   28.60    2.76
   5  -1   6   28.08    2.49
  -5  -1  -6   27.69    2.77
  -5   1  -7   66.29    5.32
   5   1   7   70.54    5.33
  -5  -1  -7   56.84    5.28
   5  -1   7   65.60    5.06
  -5   1  -8   44.43    3.77
   5  -1   8   44.37    3.69
  -5   1  -9   31.14    2.97
   5   1   9   28.09    3.17
  -5  -1  -9   29.59    3.14
   5   1  10    5.69    1.59
  -5   1 -10    7.09    1.45
  -5  -1 -10    4.37    1.53
   5  -1  10    5.11    1.23
   5   1  11   23.03    2.75
  -5   1 -11   26.40    2.73
  -5  -1 -11   23.84    2.94
   5  -1  11   20.70    2.33
  -5   1 -12    1.13    1.08
   5   1  12    0.95    1.35
   5  -1  12    0.77    0.97
  -5  -1 -12    3.34    1.49
   5   1  13    3.30    1.60
  -5   1 -13    3.70    1.44
  -5  -1 -13    5.27    1.82
   5  -1  13    5.61    1.29
  -5   1 -14    3.47    1.46
   5   1  14    4.77    1.72
  -5  -1 -14    4.06    1.75
   5  -1  14    3.42    1.34
   5   1  15    8.85    2.11
  -5   1 -15    6.54    1.91
   5  -1  15    6.65    1.52
  -5  -1 -15    3.13    1.73
   5   1  16    5.14    2.00
  -5   1 -16    4.78    1.95
  -5  -1 -16   10.65    2.61
   5  -1  16    5.81    1.51
   5   1  17   -0.95    1.77
  -5   1 -17   -0.70    1.59
  -5  -1 -17    0.01    1.71
   5  -1  17    0.29    1.27
   5   1  18   26.96    3.57
  -5   1 -18   21.17    3.35
   5  -1  18   12.76    2.37
  -5  -1 -18   18.75    3.32
   5  -1  19    0.41    1.48
   5   1  20   45.38    4.91
   5  -1  20   37.72    4.02
   5   1  21   23.25    3.72
   5  -1  21   20.51    3.05
   5   1  22   -0.16    2.20
   5  -1  22    2.71    1.62
   5   1  23    7.25    2.71
   5   1  24    4.08    2.45
   5  -1  24    4.42    1.90
   5   1  25    5.15    2.63
   5  -1  25    2.07    1.80
  -5   2  25    2.96    2.89
  -5  -2  25   -1.89    1.50
  -5   2  24   13.52    3.33
  -5   2  23    4.64    2.52
  -5  -2  23    3.76    1.70
  -5   2  22    1.46    2.26
  -5  -2  22    3.29    1.84
  -5   2  21   17.22    3.80
  -5  -2  21   16.91    2.53
  -5   2  20    0.43    2.67
   5   2 -20    0.72    1.91
  -5  -2  20   -1.80    1.21
   5   2 -19    1.20    1.83
  -5   2  19    3.83    4.21
  -5  -2  19    5.79    1.55
  -5   2  18    3.98    2.41
   5   2 -18    5.30    2.22
  -5  -2  18    3.07    1.43
   5   2 -17    3.19    1.96
  -5   2  17    6.23    2.56
   5  -2 -17    9.67    2.62
  -5  -2  17    5.55    1.55
  -5   2  16    7.85    2.40
   5   2 -16    8.99    2.17
  -5  -2  16    9.93    1.71
   5  -2 -16    5.13    2.16
  -5   2  15   15.04    2.95
   5   2 -15   16.27    2.61
  -5  -2  15   15.76    2.05
  -5   2  14    2.65    1.99
   5   2 -14    2.01    1.42
   5  -2 -14    0.24    1.44
  -5  -2  14    1.65    1.04
   5   2 -13    3.70    1.37
  -5   2  13   -0.46    1.54
   5  -2 -13    2.85    1.73
  -5  -2  13    3.17    1.03
  -5   2  12   11.59    2.38
   5   2 -12   11.94    1.94
   5  -2 -12   13.16    2.40
  -5  -2  12   11.51    1.62
  -5   2  11   40.97    4.46
   5   2 -11   33.06    3.80
  -5  -2  11   48.21    3.55
   5  -2 -11   42.77    4.26
  -5   2  10  161.29   11.77
   5   2 -10  147.04   11.13
  -5  -2  10  136.65   10.95
   5  -2 -10  161.43   11.73
  -5   2   9   14.80    2.55
   5   2  -9   14.69    1.77
  -5  -2   9   13.57    2.13
   5  -2  -9   11.55    2.14
  -5   2   8   52.79    4.63
   5   2  -8   45.66    3.74
   5  -2  -8   54.42    4.37
  -5  -2   8   43.91    4.06
  -5  -2   8   40.38    3.61
   5   2  -7   25.85    2.38
  -5  -2   7   27.86    2.77
   5  -2  -7   27.05    2.91
  -5   2   6   25.14    2.89
  -5  -2   6   26.44    2.60
   5   2  -5   65.80    4.84
  -5   2   5   66.90    5.42
  -5  -2   5   63.05    5.11
   5   2  -4   44.95    3.81
  -5   2   4   43.17    3.92
   5   2  -4   44.45    3.33
  -5  -2   4   42.97    3.63
   5   2  -3   13.06    1.67
  -5   2   3   12.62    1.80
  -5  -2   3   13.78    1.56
   5   2  -2   15.81    1.66
  -5  -2   2   13.15    1.63
   5   2  -1   53.03    4.18
   5   2  -1   52.75    4.04
  -5  -2   1   52.56    4.23
   5   2   0    8.32    1.18
   5   2   0    7.97    1.26
   5   2   1   11.30    1.50
   5   2   2   -0.29    0.83
   5   2   2    0.02    0.79
  -5  -2  -2    0.19    0.73
   5   2   3   13.78    1.80
  -5  -2  -3   11.11    1.63
   5   2   4    7.67    1.49
  -5  -2  -4    9.42    1.53
  -5   2  -5   11.17    1.54
   5   2   5   11.55    1.89
  -5  -2  -5   12.51    1.90
   5   2   6   45.82    3.99
  -5   2  -6   39.76    3.53
  -5  -2  -6   42.39    3.94
  -5   2  -7    9.69    1.43
   5   2   7    5.90    1.61
  -5  -2  -7    6.79    1.79
  -5   2  -9   28.07    2.86
   5   2   9   34.98    3.59
  -5  -2  -9   33.60    3.49
   5   2  10    7.63    2.06
  -5   2 -10   10.06    1.66
  -5  -2 -10   10.75    2.13
   5  -2  10   11.31    1.70
  -5   2 -11    2.59    1.10
   5   2  11    7.12    2.05
   5  -2  11   10.59    1.74
  -5  -2 -11    6.05    1.88
  -5   2 -12   11.31    1.90
   5   2  12   11.01    2.28
  -5  -2 -12    8.49    2.17
   5  -2  12    9.33    1.70
   5   2  13    8.25    2.12
  -5   2 -13    6.70    1.64
   5  -2  13    5.93    1.59
  -5  -2 -13    6.40    2.12
   5   2  14   14.86    2.85
  -5   2 -14   13.32    2.35
   5  -2  14   12.77    2.11
  -5  -2 -14   12.08    2.72
  -5   2 -15   -0.05    1.48
   5   2  15    1.17    1.85
   5  -2  15   -0.69    1.25
  -5  -2 -15    0.58    1.63
  -5   2 -16    7.58    2.15
   5   2  16    2.78    2.38
   5  -2  16    9.48    1.96
  -5  -2 -16    4.86    2.40
  -5   2 -17    0.51    1.57
   5   2  17    3.32    2.24
   5  -2  17    0.38    1.32
  -5  -2 -17    2.61    2.09
   5   2  18   17.33    5.19
   5  -2  18   21.39    3.01
   5   2  19    3.32    2.40
   5  -2  19   -1.60    1.28
   5   2  20    2.79    2.45
   5  -2  20    0.19    1.39
   5   2  21   -1.91    2.12
   5  -2  21    0.29    1.42
   5   2  22   -0.47    2.11
   5  -2  22    2.67    1.63
   5   2  23    3.28    2.79
   5  -2  23    5.24    1.89
   5   2  24    0.59    2.63
   5  -2  24   -0.67    1.67
  -5   3  24    0.25    2.42
  -5  -3  24   -0.58    1.54
  -5   3  23    2.65    2.65
  -5  -3  23    0.35    1.56
  -5   3  22    2.14    2.65
  -5  -3  22    1.90    1.55
  -5   3  21    2.64    2.45
   5   3 -20   -0.61    1.72
  -5   3  20   -3.67    1.97
  -5  -3  20   -0.40    1.38
   5   3 -19   -0.09    1.80
  -5   3  19   -0.99    2.08
  -5  -3  19    1.62    1.56
   5   3 -18    0.40    1.56
  -5   3  18    1.66    2.14
  -5  -3  18   -0.42    1.35
   5   3 -17   19.91    3.00
  -5   3  17   19.19    3.68
  -5  -3  17   17.21    2.55
   5   3 -16   43.85    4.23
  -5   3  16   38.66    4.76
  -5  -3  16   37.22    3.80
  -5   3  15   15.96    3.26
   5   3 -15   18.86    2.76
   5  -3 -15   22.95    3.69
  -5  -3  15   16.89    2.34
  -5   3  14    1.34    2.16
   5   3 -14    3.65    1.59
  -5  -3  14    3.19    1.66
   5  -3 -14    3.39    1.82
   5   3 -13   27.69    3.21
  -5   3  13   28.59    4.30
  -5  -3  13   36.15    3.56
   5  -3 -13   29.35    3.65
  -5   3  12   12.85    2.81
   5   3 -12    9.94    1.84
  -5  -3  12   10.46    2.06
  -5   3  11  122.99    9.94
   5   3 -11  118.17    9.06
  -5  -3  11  105.02    9.23
   5  -3 -11  132.62    9.77
  -5   3  10   44.94    4.92
   5   3 -10   50.35    3.94
  -5  -3  10   41.13    4.12
   5  -3 -10   44.33    4.51
  -5   3   9    5.06    1.80
  -5  -3   9    4.80    1.32
   5   3  -8    1.88    0.73
  -5   3   8   -1.07    1.31
  -5  -3   8    2.10    0.94
  -5   3   7   14.52    2.45
   5   3  -7   14.71    1.54
  -5  -3   7   13.98    1.80
  -5   3   6    0.38    1.23
   5   3  -6    2.48    0.71
  -5  -3   6    1.09    0.82
  -5   3   5   13.59    2.29
   5   3  -5   12.11    1.32
  -5  -3   5   11.23    1.63
   5   3  -4   41.35    3.72
  -5   3   4   42.59    4.04
  -5  -3   4   40.92    3.57
  -5   3   3    5.85    1.56
   5   3  -3    7.39    1.41
  -5  -3   3    6.47    1.26
   5   3  -2   19.72    2.04
  -5   3   2   21.19    1.61
   5   3  -2   20.17    2.21
  -5  -3   2   18.45    2.45
   5   3  -1  132.52    9.91
   5   3  -1  133.78    9.90
   5   3   0   21.02    2.14
   5   3   0   18.40    2.17
   5   3   2    2.32    0.98
   5   3   2    0.68    1.02
   5   3   3    2.21    1.17
   5   3   3    2.01    1.05
   5  -3   3    1.58    0.43
   5   3   4   -0.22    1.10
   5  -3   4    0.88    0.42
  -5  -3  -4   -0.29    0.87
   5   3   5   24.94    2.68
  -5  -3  -5   20.59    2.39
   5  -3   5   18.18    1.81
  -5   3  -6    0.74    0.75
   5   3   6    1.81    1.60
  -5  -3  -6    1.42    1.11
  -5   3  -7    7.28    1.40
   5   3   7    5.85    1.76
  -5  -3  -7    4.55    1.53
   5   3   8    0.59    1.47
  -5   3  -8    2.78    1.02
  -5  -3  -8    0.88    1.30
   5   3   9    0.71    1.38
  -5   3  -9    6.16    1.22
  -5  -3  -9    4.29    1.66
   5   3  10   16.58    2.80
  -5   3 -10   10.24    1.78
  -5  -3 -10   10.72    2.33
   5   3  11   12.47    2.50
  -5   3 -11    6.64    1.50
  -5  -3 -11    8.54    2.14
   5   3  12    3.12    2.09
  -5   3 -12    0.71    2.00
  -5  -3 -12    3.58    2.02
  -5   3 -13    7.08    1.82
   5   3  13    3.97    2.30
   5   3  14   17.20    3.33
  -5   3 -14   11.67    2.33
  -5  -3 -14   12.84    2.82
   5   3  15   11.36    3.01
  -5   3 -15   12.03    2.40
  -5  -3 -15   11.37    2.66
   5   3  16    7.03    2.49
   5   3  17    2.59    2.44
   5   3  18   -1.60    2.16
   5   3  19    3.48    2.39
   5   3  20    2.82    2.62
   5   3  21   -0.22    2.04
   5  -3  21    2.52    1.66
   5   3  22    5.79    2.63
   5  -3  22    5.87    2.10
   5   3  23    4.13    2.96
   5  -3  23   -0.30    1.81
  -5   4  21   -3.39    2.19
  -5   4  20   -0.22    2.34
  -5   4  19    3.69    2.59
   5   4 -18    7.72    2.12
  -5   4  18    4.36    2.72
  -5   4  17    0.99    2.34
   5   4 -17    2.49    1.63
  -5   4  16   17.70    3.62
   5   4 -15    3.08    1.65
  -5   4  15    5.78    2.71
  -5  -4  15    9.97    2.06
  -5   4  14   -0.34    2.22
   5   4 -14    0.39    1.26
  -5  -4  14   -2.31    1.15
   5   4 -13   -1.63    1.04
  -5   4  12   66.11    6.46
   5   4 -12   70.29    5.53
  -5  -4  12   58.31    5.54
   5   4 -11    6.49    1.48
  -5   4  11    5.90    2.43
  -5  -4  11    4.67    1.32
   5   4 -10    5.76    1.33
  -5   4  10    8.01    2.60
  -5  -4  10   10.63    1.70
   5   4  -9    2.43    0.97
  -5   4   9    2.17    1.98
  -5  -4   9    2.80    1.19
  -5   4   8   16.07    3.02
   5   4  -8   10.49    1.63
  -5  -4   8   14.74    2.02
   5   4  -7   16.17    1.82
  -5   4   7   13.70    2.77
  -5  -4   7   17.15    2.23
   5   4  -6   11.77    1.44
  -5  -4   6    8.35    1.64
   5   4  -5    2.16    0.87
  -5   4   5    4.51    1.84
  -5  -4   5    2.53    1.20
  -5   4   4    3.56    1.69
  -5   4   4   10.61    1.12
  -5  -4   4    7.48    1.51
  -5   4   3    7.07    2.04
   5   4  -3    9.52    1.79
  -5   4   3   11.55    1.15
   5   4  -2    5.57    1.43
  -5   4   2    3.48    1.57
   5   4  -2    4.23    1.35
  -5   4   2    5.27    0.78
   5   4  -1    4.92    1.47
   5   4  -1    6.48    1.39
   5   4   0   16.09    2.06
   5   4   0   13.28    2.39
   5   4   1    4.41    1.20
   5   4   1    6.00    1.78
   5   4   2    4.82    1.23
   5   4   2    1.55    1.38
   5   4   3   -0.31    0.92
   5   4   3   -0.70    1.23
   5   4   4   12.93    2.31
   5   4   4   13.25    2.05
   5   4   5   16.47    2.60
   5   4   5   15.43    2.24
   5  -4   5   13.19    1.43
   5   4   6   13.96    2.11
  -5   4  -6   11.51    1.88
   5   4   6    9.46    2.17
   5  -4   6    9.50    1.22
  -5   4  -7   15.50    2.10
   5   4   7   13.71    2.64
   5  -4   7   14.24    1.53
   5   4   8    2.75    1.85
   5  -4   8    3.81    0.91
  -5  -4  -8    1.99    1.55
   5   4   9    0.91    1.75
  -5   4  -9    2.91    1.30
  -5  -4  -9    0.35    1.53
   5  -4   9    3.90    1.10
  -5   4 -10   20.77    2.43
   5   4  10   23.02    3.46
   5  -4  10   17.44    2.34
  -5  -4 -10   27.23    5.12
  -5   4 -11    4.40    1.39
   5   4  11    6.47    2.20
  -5  -4 -11    7.45    2.13
   5  -4  11    4.68    1.37
   5   4  12    2.07    1.87
  -5   4 -12    0.36    0.95
  -5  -4 -12    0.27    1.61
   5   4  13    0.58    1.76
  -5  -4 -13    4.26    2.23
   5   4  14   -0.57    1.85
   5   4  15   -2.36    1.58
   5   4  16   -1.47    2.02
   5   4  17   -1.22    2.18
   5   4  18    0.72    2.47
   5   4  19   -2.36    1.87
   5   4  20    0.81    2.58
  -5   5  18    3.07    2.40
  -5   5  17    3.05    2.54
   5   5 -16    0.74    1.44
  -5   5  16    3.94    2.68
   5   5 -15   -1.13    1.38
  -5   5  15   -0.18    2.24
  -5   5  14   -0.52    2.26
   5   5 -14    1.54    1.39
  -5  -5  14    1.48    1.36
  -5   5  13   -0.44    1.98
  -5  -5  13    3.13    1.27
  -5   5  12    4.03    2.43
   5   5 -12   -0.45    1.10
  -5  -5  12   -2.58    0.99
   5   5 -11   -1.58    0.87
  -5   5  11   -1.94    1.76
  -5  -5  11    0.61    1.09
  -5   5  10    2.87    2.55
   5   5 -10    6.69    1.36
  -5  -5  10    6.82    1.59
   5   5  -9    1.95    0.99
  -5   5   9    1.60    2.03
  -5  -5   9    2.18    1.22
  -5   5   8   -0.08    1.75
   5   5  -8    5.45    1.23
  -5  -5   8    2.15    1.21
   5   5  -7    3.83    1.13
  -5   5   7    3.02    0.98
  -5  -5   7    1.17    1.12
  -5   5   6   13.50    3.02
   5   5  -6   11.82    1.75
  -5   5   6   12.28    1.54
  -5   5   5   18.98    3.26
  -5   5   5   20.97    1.82
   5   5  -5   13.66    2.06
  -5   5   4    1.15    0.70
  -5   5   4   -1.23    1.49
   5   5  -4   -0.38    1.19
   5   5  -3    3.80    1.51
  -5   5   3    0.08    1.56
   5   5  -2    1.28    1.23
  -5   5   2    1.37    1.73
   5   5  -2    2.63    1.47
  -5   5   1   10.89    2.66
   5   5  -1   13.69    2.13
   5   5  -1   15.31    2.46
   5   5   0    2.06    1.30
   5   5   0    1.64    1.62
   5   5   1   22.11    3.02
   5   5   1   22.08    2.56
   5   5   2   14.78    2.62
   5   5   2   14.89    2.18
   5   5   3   12.88    2.65
   5   5   3   13.70    2.11
   5   5   4   16.17    2.35
   5   5   4   20.10    3.10
   5   5   5    0.55    1.64
   5   5   5    4.61    1.51
   5   5   6   -1.00    1.75
   5   5   6   -0.31    1.20
   5   5   7    3.31    2.07
   5   5   7    2.53    1.30
   5   5   8   13.52    2.91
   5   5   8   15.37    2.43
   5  -5   8   10.70    1.47
   5   5   9    4.77    1.68
   5   5   9    1.41    1.84
   5  -5   9    1.05    0.77
   5   5  10   22.47    3.30
   5  -5  10   13.67    1.85
   5  -5  11    5.61    1.24
   5   5  12    2.39    2.24
   5  -5  12    5.29    1.19
   5   5  13    4.31    2.39
   5  -5  13    5.07    1.27
   5   5  14    1.01    2.25
   5  -5  14    0.74    1.03
   5   5  15   -3.01    1.87
   5  -5  15    2.59    1.32
   5   5  16    0.29    2.33
   5   5  17    2.60    2.13
  -5   6  12   -1.44    1.08
  -5   6  12   -4.76    2.17
   5   6 -11   -0.27    1.04
  -5   6  11    2.16    1.14
  -5   6  11    1.57    2.29
  -5  -6  11    0.41    1.33
  -5   6  10   -1.54    2.23
   5   6 -10   -0.14    1.04
  -5   6  10    1.30    1.04
  -5  -6  10    0.06    1.42
   5   6  -9    0.16    1.00
  -5   6   9    1.94    2.30
  -5   6   8    1.52    0.83
   5   6  -8   -0.71    0.92
  -5   6   8    4.59    2.27
   5   6  -7    2.09    1.07
  -5   6   7    4.21    2.40
   5   6  -7    1.14    1.46
  -5   6   7    4.42    1.03
   5   6  -6    2.76    1.09
  -5   6   6    0.64    2.02
   5   6  -6    0.32    1.42
  -5   6   6    0.40    0.82
   5   6  -5    0.46    1.42
   5   6  -5   -1.56    0.94
  -5   6   5    4.35    2.12
   5   6  -4    7.37    2.16
  -5   6   4   13.45    3.00
  -5   6   3   12.04    2.96
   5   6  -3   16.95    2.92
  -5   6   2    4.70    2.18
   5   6  -2    0.80    1.66
   5   6  -1    7.41    2.19
  -5   6   1    4.61    2.02
   5   6  -1    5.31    1.73
   5   6   0   -0.13    1.22
   5   6   0   -0.14    1.57
  -5   6   0    0.94    1.74
  -5   6  -1   22.11    3.77
   5   6   1   22.21    2.82
   5   6   1   23.94    3.53
   5   6   2   24.23    3.67
   5   6   2   20.53    2.73
   5   6   3   11.35    2.92
   5   6   3   13.68    2.15
   5   6   4    3.52    2.12
   5   6   4    6.70    1.53
   5   6   5    0.38    1.13
   5   6   5   -1.04    1.63
   5   6   6   -0.97    1.05
   5   6   7    1.17    1.13
   5   6   7   -1.02    1.89
   5   6   8    5.24    2.38
   5   6   8    4.96    1.60
   5   6   9    3.32    2.23
   5   6   9    4.52    1.68
   5   6  10    0.46    1.76
   5   6  10   -0.42    1.57
   5   6  11    2.63    2.10
  -6   0  26    3.72    2.58
  -6   0  25   -0.40    2.20
  -6   0  24   17.96    3.24
  -6   0  23   -1.77    1.88
  -6   0  22    2.41    2.10
  -6   0  21    0.98    1.83
   6   0 -20    0.90    2.22
  -6   0  20    1.85    2.12
   6   0 -19   -0.41    1.61
  -6   0  19    0.78    1.95
  -6   0  18   56.39    5.50
   6   0 -18   57.67    6.28
  -6   0  17   -0.60    1.71
   6   0 -17   -1.77    1.52
   6   0 -16   -1.84    1.16
  -6   0  16    5.92    1.92
  -6   0  15    0.65    1.39
   6   0 -15   -0.96    1.16
  -6   0  14   55.25    4.98
   6   0 -14   54.23    4.94
  -6   0  13   -1.12    1.33
   6   0 -13    0.51    1.32
  -6   0  12    1.91    2.48
   6   0 -12    5.26    1.51
   6   0 -11    1.07    1.32
  -6   0  11   -2.14    1.22
   6   0 -10   33.08    3.35
  -6   0  10   33.33    3.29
  -6   0   9    1.47    1.21
   6   0  -9   -0.92    1.01
   6   0  -8    2.42    1.03
  -6   0   7    0.28    0.87
   6   0  -7   -0.20    0.76
   6   0  -6    0.71    0.85
   6   0  -5    0.08    0.74
  -6   0   5   -0.82    0.75
   6   0  -4  126.75    9.14
  -6   0   4  134.43    9.20
  -6   0   4  114.76    9.22
  -6   0   3   -0.46    0.71
  -6   0   3   -0.30    0.71
  -6   0   2    3.28    0.85
   6   0  -2    3.53    0.85
   6   0  -1    2.02    0.78
  -6   0   1    1.38    0.66
   6   0   0  240.28   17.17
  -6   0  -1    0.85    0.59
  -6   0  -2  253.91   17.75
   6   0   2  244.39   17.74
   6   0   3    0.16    0.52
  -6   0  -3    0.35    0.54
   6   0   4    4.28    0.77
  -6   0  -4    6.02    0.98
   6   0   5   -0.67    0.58
  -6   0  -5   -0.27    0.57
  -6   0  -6   16.10    1.73
   6   0   6   15.63    1.66
   6   0   7   -0.41    0.68
  -6   0  -7   -0.51    0.70
   6   0   8    9.39    1.48
  -6   0  -9   -0.19    0.99
   6   0   9   -0.66    0.89
  -6   0 -10   10.00    1.86
   6   0  10   15.77    2.06
   6   0  11   -0.34    1.00
  -6   0 -11   -0.80    1.11
  -6   0 -12   66.10    5.68
   6   0  12   65.43    5.46
   6   0  13   -0.12    1.08
  -6   0 -13    0.08    1.35
  -6   0 -14   20.41    2.95
   6   0  14   19.35    2.50
   6   0  15    1.30    1.20
  -6   0 -15   -0.52    1.57
   6   0  16    4.75    1.77
  -6   0 -16    4.10    1.98
   6   0  17   -1.21    1.39
  -6   0 -17   -2.67    1.69
  -6   0 -18   13.68    2.92
   6   0  18    8.79    2.37
   6   0  20   13.05    2.77
   6   0  21    0.38    1.66
   6   0  22    9.43    2.51
   6   0  23   -1.14    1.65
   6   0  24    0.98    1.90
   6   0  25   -0.52    1.81
  -6   1  26    1.39    2.40
  -6  -1  26    0.45    1.99
  -6   1  25   13.48    3.43
  -6  -1  25   12.89    2.93
  -6   1  24    6.53    2.68
  -6  -1  24    9.11    2.46
  -6   1  23   -2.74    2.24
  -6  -1  23    0.58    1.74
  -6   1  22    2.12    2.54
  -6   1  21    2.63    2.26
   6   1 -21    1.92    1.78
  -6  -1  21    0.37    1.61
  -6   1  20    4.15    2.40
   6   1 -20    3.66    1.96
  -6  -1  20    4.98    2.00
   6   1 -19    5.24    2.55
  -6   1  19    5.81    2.65
  -6  -1  19   11.46    2.37
   6  -1 -19   17.63    3.06
   6   1 -18    2.88    1.68
  -6   1  18    1.85    2.38
  -6  -1  18   -0.86    1.53
   6  -1 -18   -0.34    1.55
   6   1 -17    2.01    1.70
  -6   1  17   -2.31    2.01
  -6  -1  17    2.31    1.59
  -6   1  16    1.86    1.89
   6   1 -16    2.62    1.64
   6  -1 -16    2.84    1.91
  -6  -1  16    2.83    1.54
  -6   1  15    1.95    1.73
   6   1 -15    1.16    1.37
   6  -1 -15    1.72    1.48
  -6  -1  15    2.04    1.36
  -6   1  14   16.68    2.80
   6   1 -14    7.76    1.91
  -6  -1  14   12.52    1.96
   6  -1 -14   11.72    2.36
   6   1 -13   -1.05    1.01
  -6   1  13   -1.22    1.28
   6  -1 -13   -0.04    1.19
  -6  -1  13    1.95    1.80
  -6   1  12   23.81    2.93
   6   1 -12   19.40    2.55
  -6  -1  12   21.90    2.44
   6  -1 -12   20.72    2.74
   6   1 -11    7.71    1.67
  -6   1  11    8.78    2.03
  -6  -1  11   10.68    1.62
   6  -1 -11    9.63    2.07
   6   1 -10   19.63    2.50
  -6   1  10   22.56    3.30
  -6  -1  10   22.11    2.35
   6  -1 -10   23.11    2.86
  -6   1   9   49.53    4.28
   6   1  -9   42.65    3.82
   6  -1  -9   45.69    4.15
  -6  -1   9   43.02    3.73
  -6   1   8    0.64    1.19
   6   1  -8    1.22    0.90
  -6  -1   8    0.19    0.77
   6  -1  -8    2.35    1.17
  -6   1   7   18.15    2.31
   6   1  -7   14.02    1.69
  -6  -1   7   15.45    1.60
   6  -1  -7   17.66    2.15
   6   1  -6    6.69    1.00
  -6   1   6    4.81    1.28
  -6  -1   6    6.09    1.24
   6  -1  -6    5.57    1.20
  -6  -1   6    5.71    0.84
   6   1  -5   18.34    1.64
  -6   1   5   16.38    2.09
  -6  -1   5   20.02    1.56
  -6  -1   5   15.66    1.93
   6  -1  -5   20.00    2.04
   6   1  -4  153.44   11.44
  -6   1   4  154.89   11.39
   6   1  -4  139.92   11.05
  -6  -1   4  165.27   11.37
  -6  -1   4  162.55   11.02
   6   1  -3   39.59    3.22
  -6   1   3   38.33    3.15
   6   1  -3   33.25    2.76
  -6  -1   3   39.62    3.09
  -6  -1   3   40.17    2.72
  -6   1   2   -0.04    0.41
  -6  -1   2    0.36    0.52
  -6   1   1    9.30    0.90
   6   1  -1    6.86    1.14
  -6  -1   1   11.80    1.28
   6   1   0    2.53    0.47
   6   1   0    3.67    0.88
  -6  -1   0    3.26    0.60
   6  -1   0    2.84    0.47
   6   1   1   16.34    1.51
   6   1   1   19.07    1.81
  -6  -1  -1   18.42    1.61
   6   1   2    0.46    0.59
  -6  -1  -2    0.55    0.66
   6   1   3   18.68    1.65
  -6  -1  -3   14.42    1.74
   6   1   4    2.43    0.84
  -6   1  -4    6.20    0.92
  -6  -1  -4    4.57    1.03
  -6   1  -5   94.15    7.42
   6   1   5  108.11    7.54
  -6  -1  -5  100.05    7.60
   6  -1   5   98.37    7.44
   6   1   6    6.55    1.26
  -6   1  -6    5.33    1.02
  -6  -1  -6    6.62    1.42
   6  -1   6    6.72    1.19
  -6   1  -7   77.43    6.07
   6   1   7   84.59    6.22
  -6  -1  -7   80.92    6.30
   6  -1   7   71.50    5.96
  -6   1  -8    5.36    1.24
   6   1   8    3.91    1.42
  -6  -1  -8    2.24    1.49
   6  -1   8    5.28    1.17
  -6   1  -9    3.52    1.15
   6   1   9    4.60    1.39
   6  -1   9    5.28    1.21
  -6  -1  -9    3.90    1.64
  -6   1 -10   60.17    5.12
   6   1  10   63.15    5.18
   6  -1  10   58.41    4.88
  -6  -1 -10   61.20    5.28
   6   1  11   28.32    3.16
  -6   1 -11   27.71    2.94
  -6  -1 -11   25.99    3.07
   6  -1  11   26.83    2.68
  -6   1 -12    4.52    1.48
   6   1  12    7.85    1.91
  -6  -1 -12    5.76    1.83
   6  -1  12    8.60    1.57
   6   1  13    2.87    1.57
  -6   1 -13    6.02    1.70
  -6  -1 -13    2.62    1.55
   6  -1  13    4.61    1.24
  -6   1 -14   10.71    2.16
   6   1  14   11.74    2.21
  -6  -1 -14   11.04    2.36
   6  -1  14   12.63    1.96
   6   1  15    0.65    1.55
  -6   1 -15    2.19    1.81
   6  -1  15    1.79    1.14
  -6  -1 -15    1.94    1.70
  -6   1 -16    2.43    1.59
   6   1  16    2.36    1.82
  -6  -1 -16    5.47    2.08
   6  -1  16    1.90    1.32
   6   1  17    5.02    2.26
  -6   1 -17    4.51    2.09
  -6  -1 -17   -0.47    1.63
   6  -1  17    4.46    1.69
   6   1  18   37.13    4.20
   6  -1  18   27.83    3.38
   6   1  19    4.93    3.66
   6  -1  19    2.26    1.89
   6   1  20   11.34    2.70
   6  -1  20    8.28    2.11
   6   1  21    1.81    1.96
   6  -1  21    3.22    1.67
   6   1  22    8.10    2.43
   6  -1  22    5.04    1.81
   6   1  23   12.93    2.99
   6  -1  23   12.97    2.71
   6   1  24    2.60    2.24
   6  -1  24    0.32    1.65
   6   1  25   15.65    3.13
   6  -1  25   11.30    2.70
  -6   2  25    0.37    2.66
  -6  -2  25   -0.48    1.57
  -6   2  24    3.77    2.82
  -6  -2  24    5.09    1.82
  -6   2  23   -2.11    2.02
  -6  -2  23   -0.73    1.43
  -6   2  22   10.19    3.17
   6   2 -21    6.24    2.45
  -6   2  21    2.59    2.41
  -6  -2  21    5.30    1.77
   6   2 -20   27.43    3.91
  -6   2  20   20.16    3.74
  -6  -2  20   20.49    2.80
  -6   2  19   27.31    5.04
   6   2 -19   39.20    4.70
  -6  -2  19   33.99    3.55
   6   2 -18   15.00    2.85
  -6   2  18   14.61    3.21
  -6  -2  18   13.20    2.17
   6   2 -17    2.95    1.78
  -6   2  17    2.59    2.47
   6  -2 -17   -1.36    1.75
  -6  -2  17    4.22    1.48
   6   2 -16   22.56    3.26
  -6   2  16   22.82    3.62
   6  -2 -16   24.91    3.64
  -6  -2  16   22.34    2.57
  -6   2  15    5.29    2.33
   6   2 -15    6.78    1.91
  -6  -2  15    8.99    1.54
  -6   2  14    1.76    1.72
   6   2 -14    3.29    1.60
  -6  -2  14    2.90    1.14
   6  -2 -14    5.58    1.79
  -6   2  13   -0.17    1.51
   6   2 -13   -1.25    1.03
   6  -2 -13    1.94    1.60
  -6  -2  13    2.24    1.02
  -6   2  12    2.33    1.72
   6   2 -12    8.74    1.59
   6  -2 -12    3.00    1.54
  -6  -2  12    6.34    1.21
   6   2 -11    1.98    1.15
  -6   2  11    0.84    1.52
   6  -2 -11   -0.28    1.18
  -6  -2  11    2.15    0.88
  -6   2  10   51.27    4.67
   6   2 -10   44.15    4.00
  -6  -2  10   49.82    3.81
  -6  -2  10   43.71    4.30
   6  -2 -10   48.85    4.47
   6   2  -9   25.21    2.54
  -6   2   9   28.49    3.47
  -6  -2   9   32.67    3.01
   6  -2  -9   34.23    3.31
  -6  -2   9   24.56    2.36
  -6   2   8  140.78   10.70
   6   2  -8  132.47   10.11
  -6  -2   8  135.37   10.01
   6  -2  -8  145.14   10.66
  -6  -2   8  137.37   10.46
   6   2  -7   36.25    3.10
  -6   2   7   35.03    3.72
  -6  -2   7   43.04    3.48
   6   2  -6   45.97    3.51
  -6   2   6   43.34    4.42
  -6  -2   6   44.41    4.13
  -6   2   5   15.49    2.12
   6   2  -5   15.84    1.41
  -6  -2   5   12.57    1.78
   6   2  -4   32.05    2.57
   6   2  -4   36.80    3.20
  -6   2   4   34.96    3.33
  -6  -2   4   33.30    2.99
   6   2  -3    4.43    0.63
   6   2  -3    4.86    1.09
  -6  -2   3    6.00    1.11
   6   2  -2    7.33    0.96
   6   2  -2    6.77    1.21
  -6  -2   2    7.32    1.24
   6   2  -1   19.46    2.06
   6   2  -1   21.49    1.89
  -6  -2   1   21.45    2.17
   6   2   0   11.95    1.47
   6   2   0   13.69    1.67
   6   2   1    4.00    0.95
   6   2   1    1.28    0.78
  -6  -2  -1    1.41    0.66
   6   2   2   20.16    2.13
   6   2   2   20.11    2.27
  -6  -2  -2   21.27    2.07
   6   2   3   10.97    1.56
  -6  -2  -3    9.59    1.50
  -6   2  -4   11.13    1.60
   6   2   4   13.15    1.87
  -6  -2  -4   13.14    1.88
   6   2   5   10.02    1.78
  -6  -2  -5    8.04    1.56
  -6   2  -6   20.27    2.14
  -6  -2  -6   23.78    2.67
   6   2   7    2.10    1.32
  -6   2  -7    4.05    1.05
  -6  -2  -7    2.83    1.36
  -6   2  -8    0.20    0.78
   6   2   8    0.97    1.32
  -6  -2  -8    3.76    1.38
  -6   2  -9    2.73    1.01
   6   2   9   -1.50    1.12
  -6  -2  -9    3.21    1.53
   6   2  10    9.40    2.18
  -6   2 -10   10.49    1.72
  -6  -2 -10   14.47    2.46
  -6   2 -11   14.63    2.12
   6   2  11   21.15    2.96
  -6  -2 -11   21.42    3.03
   6  -2  11   18.62    2.49
   6   2  12    2.32    1.65
  -6   2 -12    2.14    1.27
   6  -2  12    3.41    1.27
  -6  -2 -12    3.78    1.80
   6   2  13    0.81    1.79
  -6   2 -13    1.27    1.25
  -6  -2 -13    2.71    1.78
   6  -2  13    1.34    1.34
   6   2  14    2.79    2.00
  -6  -2 -14    2.91    1.91
   6  -2  14    5.81    1.66
  -6   2 -15    3.77    1.82
   6   2  15    1.99    1.89
   6  -2  15    7.00    1.81
  -6  -2 -15    2.42    1.88
   6   2  16   20.39    3.37
  -6   2 -16   21.92    2.95
  -6  -2 -16   17.40    3.37
   6  -2  16   18.51    2.53
   6   2  17    8.98    2.64
  -6  -2 -17    5.56    2.79
   6  -2  17    5.83    1.67
   6   2  19   -0.17    2.08
   6  -2  19    2.31    1.61
   6   2  20   34.75    4.79
   6  -2  20   37.71    3.85
   6   2  21    1.70    2.22
   6  -2  21    1.55    1.43
   6   2  22    4.14    2.43
   6  -2  22    4.29    1.78
   6   2  23    2.36    2.39
   6  -2  23   -1.52    1.26
   6   2  24    6.22    2.83
   6  -2  24    7.95    2.37
  -6   3  24    2.96    2.65
  -6  -3  24   -2.71    1.42
  -6   3  23    5.12    2.80
  -6  -3  23    2.59    1.67
  -6   3  22    0.71    2.53
  -6  -3  22   -0.10    1.54
  -6   3  21    5.50    2.52
  -6  -3  21    4.85    1.70
   6   3 -20    1.96    1.95
  -6   3  20    0.89    2.32
  -6  -3  20    0.80    1.39
   6   3 -19    1.12    1.85
  -6   3  19    0.34    2.15
  -6  -3  19   -1.32    1.31
  -6   3  18    4.70    2.67
  -6  -3  18    6.37    1.78
   6   3 -17    3.11    1.62
  -6   3  17    1.62    2.14
  -6  -3  17    0.05    1.31
   6   3 -16    6.09    1.98
  -6   3  16    6.08    2.80
  -6  -3  16    9.57    1.87
  -6  -3  16    7.41    2.17
  -6   3  15   55.63    6.20
   6   3 -15   57.40    5.39
   6  -3 -15   62.06    6.37
  -6  -3  15   55.12    5.57
  -6  -3  15   62.85    5.08
   6   3 -14   45.15    4.52
  -6   3  14   51.93    5.46
   6  -3 -14   50.44    5.21
  -6  -3  14   53.15    5.34
  -6   3  13    6.33    2.30
   6   3 -13    7.36    1.65
   6  -3 -13    7.90    2.14
  -6  -3  13    6.50    1.76
  -6   3  12   28.15    3.91
   6   3 -12   30.33    3.08
   6  -3 -12   33.42    4.05
  -6  -3  12   28.34    3.31
   6   3 -11   13.42    1.97
  -6   3  11   14.66    2.88
  -6  -3  11   21.60    2.46
   6  -3 -11   21.34    3.04
  -6   3  10    1.82    1.74
   6   3 -10    1.64    1.07
  -6  -3  10    2.40    1.18
   6   3  -9   11.14    1.58
  -6   3   9   11.74    2.39
  -6  -3   9   13.77    2.02
  -6   3   8   -1.07    1.21
   6   3  -8    0.34    0.67
  -6  -3   8    1.91    0.96
  -6   3   7   14.36    2.43
   6   3  -7   11.98    1.41
  -6  -3   7   15.68    1.99
   6   3  -6   24.77    2.06
  -6   3   6   23.77    2.91
  -6  -3   6   20.84    2.36
   6   3  -5   13.83    1.36
  -6   3   5   11.58    2.08
  -6  -3   5   13.10    1.74
   6   3  -4    1.63    1.15
  -6   3   4    0.10    1.07
  -6  -3   4   -1.38    0.67
  -6   3   3    6.17    1.63
   6   3  -3    5.68    1.35
  -6  -3   3    3.55    1.03
   6   3  -2   -0.69    0.74
   6   3  -2    1.73    0.81
  -6  -3   2   -0.08    0.78
   6   3  -1   22.41    2.44
   6   3  -1   29.35    2.57
   6   3   0    0.37    0.86
   6   3   0    1.32    0.95
   6   3   1   62.32    5.16
   6   3   1   65.94    5.21
   6   3   2    2.13    1.24
   6   3   2    2.29    1.16
   6   3   3    1.60    1.11
   6   3   3    1.00    1.16
   6  -3   3    0.57    0.30
   6   3   4   -0.42    1.02
   6  -3   4    0.92    0.41
   6   3   5   18.63    2.50
  -6   3  -5   16.47    1.96
   6  -3   5   17.69    1.66
  -6  -3  -5   18.90    2.26
  -6   3  -6   -0.85    0.71
  -6  -3  -6   -1.43    0.96
  -6   3  -7    2.72    0.95
   6   3   7    3.15    1.41
  -6  -3  -7    1.24    1.23
   6   3   8   10.21    2.18
  -6   3  -8   11.14    1.69
  -6  -3  -8    9.93    2.18
   6   3   9   -2.66    1.08
  -6   3  -9   -0.17    0.81
  -6  -3  -9    1.33    1.41
  -6   3 -10   10.74    1.74
   6   3  10   10.53    2.43
  -6  -3 -10   12.19    2.47
   6   3  11    3.13    2.04
  -6   3 -11    1.71    1.20
  -6  -3 -11    0.60    1.63
  -6   3 -12   -0.36    1.03
   6   3  12    5.79    2.23
  -6  -3 -12    1.87    1.86
   6   3  13    2.92    1.98
  -6   3 -13    3.63    1.60
  -6  -3 -13    4.04    3.03
  -6   3 -14    8.78    2.09
   6   3  14    5.19    2.32
  -6  -3 -14    6.17    2.42
   6   3  15   29.79    4.39
  -6  -3 -15   34.86    4.20
   6   3  16    0.68    1.92
   6   3  17    2.10    2.32
   6   3  18    2.95    2.24
   6   3  19   -0.64    2.22
   6   3  20    0.65    2.00
   6   3  21    5.22    2.80
   6   3  22    2.17    2.36
  -6   4  21    0.60    2.46
  -6   4  20    2.88    2.50
  -6   4  19    5.67    2.90
   6   4 -19   -2.14    1.46
  -6   4  18    3.20    2.73
   6   4 -18    5.68    1.90
  -6   4  17   12.73    3.08
   6   4 -17   11.74    2.49
  -6   4  16   19.90    3.87
   6   4 -16   22.59    2.96
  -6   4  15   31.48    4.74
   6   4 -15   23.71    3.14
  -6  -4  15   24.77    3.13
   6   4 -14    1.31    1.41
  -6   4  14    0.60    2.02
  -6  -4  14    1.77    1.45
   6   4 -13    9.83    1.91
  -6   4  13   10.28    3.39
  -6  -4  13    9.67    2.00
   6   4 -12    1.10    1.17
  -6   4  12    1.10    2.04
  -6  -4  12   -1.18    1.03
  -6   4  11    7.61    2.52
   6   4 -11    8.13    1.56
  -6  -4  11    4.54    1.37
  -6   4  10   24.04    3.80
   6   4 -10   26.35    2.68
  -6  -4  10   26.90    2.89
   6   4  -9    1.17    0.97
  -6   4   9   -0.29    1.78
  -6  -4   9    0.43    0.99
   6   4  -8    2.83    0.91
  -6   4   8    1.43    1.76
  -6  -4   8   -0.44    0.90
  -6   4   7   10.39    2.39
   6   4  -7    8.52    1.32
  -6  -4   7    7.25    1.61
  -6   4   6    0.30    1.63
   6   4  -6    2.85    0.83
  -6  -4   6    2.77    1.12
  -6   4   5   -0.27    1.36
   6   4  -5    0.71    0.75
  -6  -4   5   -0.29    0.94
  -6   4   4   10.72    1.10
   6   4  -4    9.25    1.85
  -6   4   4    7.43    2.11
  -6  -4   4    8.61    1.69
  -6   4   3   -0.31    0.40
  -6   4   3   -0.90    1.27
   6   4  -3    2.21    1.07
   6   4  -3    0.09    1.06
   6   4  -2    5.52    1.39
   6   4  -2    5.13    1.39
  -6   4   2    5.25    1.69
   6   4  -1    6.19    1.35
   6   4  -1    5.31    1.23
   6   4   0   -0.28    1.06
   6   4   0   -0.73    0.86
   6   4   1   27.42    2.88
   6   4   1   29.52    3.43
   6   4   2    2.59    1.37
   6   4   2    2.54    1.08
   6   4   3   19.34    2.28
   6   4   3   16.87    2.61
   6   4   4   11.59    1.81
   6   4   4    7.50    1.95
   6   4   5    2.38    1.31
   6   4   5   -0.42    1.39
   6  -4   5    0.85    0.49
   6   4   6    0.72    1.30
   6   4   6    0.93    1.56
  -6   4  -6   -1.27    0.95
   6  -4   6    1.65    0.56
  -6   4  -7   20.38    2.73
   6   4   7   26.90    3.26
   6  -4   7   22.25    2.03
   6   4   8    1.02    1.67
  -6   4  -8    4.36    1.22
   6  -4   8    0.64    0.70
  -6  -4  -8   -0.91    1.35
  -6   4  -9    1.02    1.13
   6   4   9    0.73    1.68
   6  -4   9    0.49    0.82
  -6  -4  -9    3.89    1.72
  -6   4 -10   12.57    2.08
   6   4  10   12.21    2.63
  -6  -4 -10    9.13    2.56
   6  -4  10   13.43    2.12
  -6   4 -11   10.87    1.97
   6   4  11    8.60    2.58
  -6  -4 -11   12.19    2.53
   6   4  12   -1.17    1.89
  -6  -4 -12    2.43    1.88
   6   4  13    3.54    2.26
  -6  -4 -13    2.90    2.08
   6   4  14    1.71    2.24
   6   4  15    3.66    2.22
   6   4  16    4.07    2.48
   6   4  17    3.06    2.30
   6   4  18   -0.13    1.96
   6   4  19    1.38    2.41
   6   4  20    0.10    2.49
   6   5 -17    1.92    1.78
  -6   5  17   -1.09    2.22
  -6   5  16    0.57    2.48
   6   5 -16    4.45    1.66
  -6   5  15   -3.56    2.04
   6   5 -15    0.32    1.33
  -6   5  14    5.26    2.66
  -6   5  13   -0.63    2.14
   6   5 -13    1.10    1.18
  -6  -5  13   -2.17    1.05
   6   5 -12    1.35    1.09
  -6   5  12    1.50    2.00
  -6  -5  12    1.07    1.21
   6   5 -11    4.24    1.22
  -6   5  11    1.35    2.04
  -6  -5  11    0.95    1.13
  -6   5  10    3.61    2.12
   6   5 -10    1.40    0.98
  -6  -5  10    2.59    1.29
  -6   5   9    0.99    2.09
   6   5  -9    0.40    0.88
  -6  -5   9    2.44    1.41
   6   5  -8   -0.03    0.80
  -6   5   8   -1.77    1.47
  -6  -5   8   -2.35    0.92
  -6   5   7   19.49    2.11
  -6   5   7   21.63    3.78
   6   5  -7   23.72    2.29
  -6  -5   7   22.05    2.83
  -6   5   6   27.72    2.41
   6   5  -5    6.69    1.69
   6   5  -5    6.16    1.37
  -6   5   5   11.06    2.68
  -6   5   5    8.21    1.03
   6   5  -4   12.01    2.13
  -6   5   4   11.80    1.22
  -6   5   4   10.70    2.55
  -6   5   3    6.75    2.18
   6   5  -3    8.69    1.90
   6   5  -3    5.91    1.75
  -6   5   2    0.99    1.60
   6   5  -2    3.28    1.54
   6   5  -2    1.02    1.23
  -6   5   1   -1.05    1.46
   6   5  -1    0.60    1.28
   6   5  -1    1.75    1.52
   6   5   0    3.91    1.66
   6   5   0    2.44    1.37
   6   5   1   -0.31    1.05
   6   5   1    2.57    1.50
   6   5   2   -0.37    1.57
   6   5   2   -0.80    0.99
   6   5   3    1.78    1.82
   6   5   3    5.64    1.48
   6   5   4    4.15    1.36
   6   5   4    3.09    1.89
   6   5   5    6.60    2.13
   6   5   5    5.98    1.63
   6   5   6    1.04    1.74
   6   5   6    1.51    1.37
   6   5   7   17.92    3.04
   6   5   7   13.53    2.29
   6   5   8    1.06    1.90
   6   5   8    0.63    1.25
   6  -5   8    2.60    0.77
   6   5   9    0.01    1.44
   6   5   9    0.81    1.64
   6  -5   9    0.55    0.69
   6   5  10   -1.24    1.66
   6   5  11    4.01    2.39
   6  -5  11    2.27    0.93
   6   5  12    2.76    2.01
   6  -5  12    2.61    0.94
   6   5  13    0.96    2.14
   6  -5  13    0.48    0.91
   6   5  14   -1.11    1.96
   6  -5  14    0.82    1.05
   6   5  15   -1.39    2.07
   6  -5  15    1.74    1.27
   6   5  16    0.73    2.32
   6  -5  16    2.74    1.44
   6   6 -11    0.90    1.02
  -6   6  11    3.12    2.51
  -6   6  11    1.57    1.06
  -6   6  10   -2.30    1.95
   6   6 -10    2.54    1.17
  -6  -6  10    1.23    1.52
  -6   6   9    2.94    0.93
   6   6  -9    1.57    1.12
  -6   6   9    6.44    2.94
   6   6  -8    0.63    1.36
  -6   6   8    0.71    0.76
  -6   6   8   -3.85    1.75
   6   6  -7    3.52    1.68
  -6   6   7    2.37    2.54
  -6   6   7    4.91    0.98
   6   6  -6    0.83    1.16
  -6   6   6   -1.36    1.88
   6   6  -6    0.16    1.41
   6   6  -5   -0.58    1.44
  -6   6   5    0.76    2.11
   6   6  -5   -0.84    1.05
  -6   6   4   26.03    4.07
   6   6  -4   15.82    2.58
   6   6  -4   20.41    3.11
   6   6  -3   29.10    3.55
  -6   6   3   20.97    3.76
   6   6  -2    4.64    1.91
  -6   6   2    6.31    2.35
   6   6  -1    0.15    1.51
   6   6  -1    0.82    1.32
  -6   6   1    2.30    1.85
  -6   6   0   41.89    4.79
   6   6   0   38.55    4.41
   6   6   0   37.26    4.00
   6   6   1    2.64    1.36
  -6   6  -1   -0.91    1.64
   6   6   1   -1.65    1.41
   6   6   2   -3.53    1.61
   6   6   2   -0.26    1.18
   6   6   3    1.90    1.28
   6   6   3    5.42    2.12
   6   6   4    6.89    1.69
   6   6   4    7.80    2.41
   6   6   5   -0.46    1.76
   6   6   5   -0.69    1.12
   6   6   6    2.52    2.00
   6   6   6    0.50    1.28
   6   6   7    2.43    1.42
   6   6   7    2.83    2.22
   6   6   8    1.12    2.18
   6   6   8    1.06    1.32
   6   6   9    0.88    1.57
   6   6   9    2.02    2.08
   6   6  10    3.65    2.29
   6   6  10    1.00    1.42
  -7   0  26    0.51    2.27
  -7   0  25    0.59    2.31
  -7   0  24   24.23    3.66
  -7   0  23   -2.42    1.80
  -7   0  22   -3.75    1.76
  -7   0  21    0.31    1.79
  -7   0  20   32.42    4.15
   7   0 -20   28.57    4.28
  -7   0  19    1.71    1.80
   7   0 -19    1.37    1.69
   7   0 -18    9.05    2.45
  -7   0  18   11.70    2.57
   7   0 -17    0.71    1.69
  -7   0  17    0.76    1.86
  -7   0  16   42.97    4.30
   7   0 -16   41.42    4.46
   7   0 -15   -1.09    1.10
  -7   0  15    1.31    1.67
  -7   0  14   74.49    6.21
   7   0 -14   67.57    6.11
   7   0 -13    1.51    1.37
  -7   0  13    0.20    1.35
  -7   0  12   21.54    3.19
   7   0 -12   26.47    2.92
  -7   0  11   -0.94    1.28
   7   0 -11   -1.69    1.01
   7   0 -10   16.24    2.28
  -7   0  10   15.42    2.33
  -7   0   9    0.40    1.10
   7   0  -9    1.92    1.14
  -7   0   8   52.32    4.50
   7   0  -8   55.93    4.52
  -7   0   7   -0.80    0.84
   7   0  -7   -0.16    0.79
   7   0  -6  109.47    8.47
  -7   0   6  118.67    8.53
  -7   0   5   -0.72    0.70
   7   0  -5    0.32    0.65
  -7   0   5   -0.53    0.66
  -7   0   4    3.81    0.90
  -7   0   4    5.11    0.94
  -7   0   3    0.48    0.58
   7   0  -3   -0.79    0.68
  -7   0   3   -0.02    0.54
  -7   0   2  101.77    7.41
   7   0  -2  100.01    7.46
   7   0  -1    1.05    0.68
  -7   0   1    0.68    0.67
   7   0   0   37.80    3.05
  -7   0  -1    0.53    0.49
   7   0   1   -0.90    0.62
   7   0   3    0.58    0.52
  -7   0  -3   -0.18    0.48
  -7   0  -4   28.50    2.36
   7   0   4   25.62    2.25
  -7   0  -5   -0.32    0.56
   7   0   5    0.07    0.53
   7   0   6    0.42    0.72
  -7   0  -6    1.40    0.81
  -7   0  -7    0.13    0.82
   7   0   7   -0.25    0.84
  -7   0  -8   16.30    2.12
   7   0   8   20.73    2.12
  -7   0  -9    0.72    1.06
  -7   0 -10   65.11    5.65
   7   0  10   69.15    5.45
  -7   0 -11   -2.06    1.09
   7   0  11    0.25    1.08
  -7   0 -12    4.42    1.61
   7   0  13   -0.25    1.11
  -7   0 -13    0.40    1.22
  -7   0 -14   93.15    7.88
   7   0  14   96.34    7.62
   7   0  15    0.37    1.25
   7   0  16   38.18    4.03
  -7   0 -16   37.99    4.28
   7   0  17   -0.74    1.40
  -7   0 -17   -1.46    1.69
   7   0  18    0.86    1.58
   7   0  19    0.98    2.12
   7   0  20   57.07    5.43
   7   0  21    1.77    1.92
   7   0  22   18.05    3.03
   7   0  23    0.00    1.88
   7   0  24    5.99    2.22
   7   0  25   -1.31    1.61
  -7   1  26    2.08    2.54
  -7  -1  26    0.83    2.03
  -7   1  25   -0.61    2.49
  -7  -1  25    1.09    2.06
  -7   1  24    6.04    2.57
  -7  -1  24    1.90    1.89
  -7   1  23   33.80    4.91
  -7  -1  23   37.26    4.16
  -7   1  22    1.54    2.53
  -7  -1  22    0.88    1.93
   7   1 -21   16.79    3.05
  -7   1  21   24.26    3.69
  -7  -1  21   19.74    2.96
   7   1 -20   29.66    4.26
  -7   1  20   32.20    4.36
  -7  -1  20   31.38    3.71
  -7   1  19    8.43    2.76
  -7  -1  19    9.14    2.26
   7  -1 -19   16.51    3.10
  -7   1  18    3.88    2.31
   7   1 -18    1.89    1.85
  -7  -1  18    0.50    1.59
   7  -1 -18    0.84    1.81
  -7   1  17   -0.10    1.86
   7   1 -17    0.41    1.27
  -7  -1  17    0.62    1.50
   7   1 -16   -0.52    1.40
  -7   1  16    2.52    2.04
  -7  -1  16    0.69    1.46
   7  -1 -16    0.59    1.55
  -7   1  15    1.60    1.72
   7   1 -15   -0.07    1.27
   7  -1 -15    0.74    1.56
  -7  -1  15   -0.26    1.10
  -7   1  14   26.08    3.41
   7   1 -14   23.85    2.89
  -7  -1  14   21.90    2.69
   7  -1 -14   27.68    3.61
   7   1 -13    1.92    1.25
  -7   1  13    1.10    1.53
   7  -1 -13    2.32    1.47
   7   1 -12    7.26    1.62
  -7   1  12    8.72    1.91
   7  -1 -12    4.79    1.68
  -7  -1  12    7.27    1.43
  -7   1  11    8.12    2.03
   7   1 -11    9.27    1.66
   7  -1 -11    7.90    1.98
  -7  -1  11    8.37    1.46
   7   1 -10    5.48    1.35
  -7  -1  10    5.29    1.21
   7  -1 -10    4.88    1.52
  -7   1   9    4.91    1.63
   7   1  -9    4.13    1.18
   7  -1  -9    2.37    1.43
  -7  -1   9    1.91    0.95
  -7   1   8   10.47    1.94
   7   1  -8   13.00    1.69
  -7  -1   8   14.62    1.60
   7  -1  -8   10.19    2.94
  -7   1   7   27.44    2.83
   7   1  -7   25.33    2.38
  -7  -1   7   30.43    2.74
  -7  -1   7   25.51    2.32
   7  -1  -7   27.44    2.80
   7   1  -6   25.60    2.27
  -7   1   6   26.51    2.67
   7  -1  -6   25.88    2.58
  -7  -1   6   30.45    2.61
  -7  -1   6   26.91    2.22
  -7   1   5   20.92    2.06
   7   1  -5   13.11    1.48
  -7  -1   5   16.22    1.42
  -7  -1   5   19.98    1.90
  -7   1   4   15.76    1.82
   7   1  -4   13.96    1.65
   7   1  -4   13.24    1.15
  -7  -1   4   12.18    1.07
  -7  -1   4   11.99    1.43
   7   1  -3   50.06    4.20
  -7   1   3   55.21    3.98
  -7  -1   3   50.69    4.10
  -7   1   2   11.65    1.19
   7   1  -2   14.64    1.55
  -7  -1   2   14.20    1.51
   7   1  -1   34.27    2.82
  -7   1   1   32.68    2.55
  -7  -1   1   32.30    2.46
  -7  -1   1   32.26    2.84
   7  -1  -1   35.47    2.60
   7   1   0   55.84    4.41
   7   1   0   56.28    4.07
  -7  -1   0   55.79    4.13
   7  -1   0   56.62    4.13
   7   1   1   10.11    1.13
  -7  -1  -1   14.16    1.26
   7   1   2    7.19    0.93
  -7  -1  -2    6.26    1.02
   7   1   3   26.78    2.26
  -7   1  -3   28.54    2.32
  -7  -1  -3   24.23    2.34
   7   1   4   31.25    2.63
  -7   1  -4   34.79    2.62
  -7  -1  -4   24.80    2.68
   7   1   5    4.23    0.98
   7   1   6    4.04    1.14
  -7  -1  -6    3.77    1.27
   7  -1   6    2.90    0.99
  -7   1  -7  154.04   11.67
   7   1   7  179.82   11.81
   7  -1   7  141.92   11.58
  -7  -1  -7  159.54   11.89
  -7   1  -8  113.78    8.54
  -7  -1  -8  122.76    8.80
   7  -1   8  101.01    8.76
  -7   1  -9   71.81    5.73
  -7  -1  -9   69.32    6.00
   7  -1   9   72.22    5.70
   7   1  10   42.92    3.65
  -7   1 -10   37.85    3.59
   7  -1  10   33.57    3.33
  -7  -1 -10   39.11    3.87
   7   1  11    5.44    1.62
  -7   1 -11    3.66    1.45
  -7  -1 -11    5.19    1.59
   7  -1  11    8.66    1.58
   7   1  12    5.03    1.58
  -7   1 -12    6.57    1.56
   7  -1  12    7.64    1.58
  -7  -1 -12    4.33    1.66
   7   1  13    7.41    1.95
  -7   1 -13    5.97    1.82
   7  -1  13    6.27    1.61
  -7  -1 -13    4.57    1.84
  -7   1 -14   16.49    2.55
   7   1  14   18.47    2.69
   7  -1  14   13.47    2.10
  -7  -1 -14   14.74    2.86
   7   1  15   14.32    2.59
  -7   1 -15   15.95    2.87
   7  -1  15   18.47    2.52
  -7  -1 -15   14.10    3.27
   7   1  16    9.88    2.24
  -7   1 -16    9.82    2.24
   7  -1  16    7.31    1.74
  -7  -1 -16    7.45    2.26
   7   1  17   31.42    3.61
  -7   1 -17   18.82    3.17
  -7  -1 -17   21.62    3.44
   7  -1  17   18.77    2.64
   7   1  18    2.52    2.04
   7  -1  18   -0.61    1.21
   7   1  19   -0.06    1.79
   7  -1  19   -0.28    1.23
   7   1  20    8.68    2.47
   7  -1  20   10.15    2.07
   7   1  21    2.70    1.96
   7  -1  21    0.98    1.41
   7   1  22    2.95    2.20
   7  -1  22    1.31    1.60
   7   1  23    0.22    2.13
   7  -1  23    0.97    1.74
   7   1  24   -1.70    1.98
   7  -1  24    1.19    1.61
   7   1  25    1.96    2.46
   7  -1  25    0.86    1.92
  -7   2  25    1.08    2.81
  -7  -2  25    7.16    2.00
  -7   2  24    4.95    3.03
  -7  -2  24   -0.60    1.53
  -7   2  23   -2.74    2.21
  -7  -2  23    3.76    1.66
  -7   2  22   -0.17    2.23
  -7  -2  22    1.48    1.94
   7   2 -21    2.34    1.67
  -7   2  21    2.07    2.36
  -7  -2  21    3.55    1.67
   7   2 -20    6.18    2.26
  -7   2  20    5.27    2.67
  -7  -2  20    6.17    1.81
  -7   2  19    8.48    3.47
  -7  -2  19   12.69    2.13
   7   2 -18   15.24    2.99
  -7   2  18   22.21    3.93
  -7  -2  18   21.56    2.60
  -7   2  17    4.81    2.41
   7   2 -17    4.97    1.98
   7  -2 -17    5.79    2.38
  -7  -2  17    4.55    1.47
  -7   2  16    0.70    2.05
   7   2 -16    0.81    1.54
   7  -2 -16    1.81    1.65
  -7  -2  16    0.69    1.12
   7   2 -15   18.83    2.89
  -7   2  15   18.93    3.27
   7  -2 -15   25.83    3.98
  -7  -2  15   22.95    2.42
  -7   2  14    5.24    2.05
   7   2 -14    5.78    1.65
   7  -2 -14    3.38    1.93
  -7  -2  14    4.77    1.23
   7   2 -13    6.76    1.61
  -7   2  13    4.96    2.16
   7  -2 -13    5.96    1.85
  -7  -2  13    2.69    1.30
  -7   2  12    3.21    1.70
   7   2 -12    2.49    1.33
  -7  -2  12    3.39    0.98
   7  -2 -12    5.50    1.81
   7   2 -11    4.19    1.28
  -7   2  11    4.52    1.78
   7  -2 -11    2.68    1.34
  -7  -2  11    8.33    1.18
  -7  -2  11    4.55    1.38
  -7   2  10    5.99    1.81
   7   2 -10    4.74    1.23
  -7  -2  10    4.21    1.29
   7  -2 -10   10.10    2.07
  -7  -2  10    6.11    1.02
  -7   2   9   16.58    2.61
   7   2  -9   13.65    1.79
  -7  -2   9   12.93    1.42
   7  -2  -9   11.72    2.14
  -7  -2   9   12.98    2.00
   7   2  -8   53.86    4.75
  -7   2   8   59.93    5.38
  -7  -2   8   62.73    4.64
   7  -2  -8   65.84    5.31
  -7  -2   8   66.88    5.15
  -7   2   7    3.83    1.42
   7   2  -7    2.56    0.79
  -7  -2   7    2.35    1.10
   7   2  -6   51.08    3.74
  -7   2   6   43.61    4.68
  -7  -2   6   47.43    4.07
   7   2  -5   67.56    4.77
   7   2  -5   63.10    5.35
  -7   2   5   67.96    5.42
  -7  -2   5   57.76    5.13
  -7   2   4    5.80    1.40
   7   2  -4    3.63    1.21
   7   2  -4    5.81    0.74
   7   2  -3   18.60    2.14
   7   2  -3   18.86    1.50
  -7  -2   3   18.83    2.04
   7   2  -2    1.59    0.80
   7   2  -2   -0.17    0.50
  -7  -2   2    1.07    0.89
   7   2  -1   30.43    2.43
   7   2  -1   26.75    2.59
  -7  -2   1   29.68    2.81
   7   2   0   11.71    1.59
   7   2   0   10.16    1.37
   7   2   1   19.23    2.01
   7   2   1   22.92    2.29
  -7  -2  -1   20.75    1.96
   7   2   2    6.74    1.39
   7   2   2    4.19    1.09
  -7  -2  -2    4.36    1.07
   7   2   3    1.40    1.01
  -7  -2  -3    2.35    1.02
  -7   2  -4   49.00    4.04
  -7  -2  -4   49.98    4.25
  -7   2  -5   31.89    3.13
   7   2   5   44.98    3.50
  -7  -2  -5   35.12    3.42
   7   2   6   17.94    2.36
  -7   2  -6   16.69    1.98
  -7  -2  -6   17.52    2.32
  -7   2  -7   23.22    2.49
   7   2   7   31.38    3.02
  -7  -2  -7   27.60    2.95
  -7   2  -8    3.98    0.99
   7   2   8    4.64    1.67
  -7  -2  -8    2.69    1.40
  -7   2  -9   12.20    1.85
   7   2   9   18.31    2.53
  -7  -2  -9   15.24    2.47
   7   2  10    0.87    1.37
  -7   2 -10    0.56    0.94
  -7  -2 -10    0.10    1.38
   7   2  11   29.54    3.45
  -7   2 -11   28.92    3.05
   7  -2  11   27.42    2.98
  -7  -2 -11   29.74    3.34
   7   2  12    0.33    1.59
  -7   2 -12   -1.57    0.97
   7  -2  12    1.09    1.20
  -7  -2 -12    2.60    1.61
   7   2  13    2.98    1.70
  -7   2 -13    2.26    1.49
  -7  -2 -13    0.88    1.81
   7  -2  13    2.77    1.40
  -7   2 -14   11.63    2.23
   7   2  14    6.74    2.19
   7  -2  14   11.13    2.12
  -7  -2 -14   13.99    2.94
   7   2  15   15.98    2.96
  -7   2 -15   15.03    2.61
   7  -2  15   12.74    2.25
  -7  -2 -15   17.89    3.29
   7   2  16    2.99    2.20
  -7   2 -16    4.44    1.85
  -7  -2 -16    0.69    1.93
   7  -2  16    1.48    1.45
   7   2  17    5.32    2.40
   7  -2  17    2.48    1.66
   7   2  18   13.25    3.35
   7  -2  18   18.49    2.62
   7   2  19    0.48    1.86
   7  -2  19    0.06    1.55
   7   2  20    3.55    2.12
   7  -2  20    3.68    1.83
   7   2  21    4.64    2.61
   7  -2  21    6.44    1.86
   7   2  22   -0.94    2.31
   7  -2  22    2.00    1.54
   7   2  23    1.28    2.48
   7  -2  23    0.70    1.48
   7   2  24    1.56    2.54
   7  -2  24   -0.25    1.42
  -7   3  24    0.71    2.30
  -7  -3  24   -2.49    1.56
  -7   3  23   -0.13    2.42
  -7  -3  23    0.93    1.62
  -7   3  22    1.71    2.51
  -7  -3  22    1.57    1.68
  -7   3  21    0.13    2.32
  -7  -3  21    1.96    1.52
  -7   3  20   -0.42    2.20
   7   3 -20    0.98    1.99
  -7  -3  20    0.08    1.46
   7   3 -19   -1.60    1.70
  -7   3  19   -0.06    2.28
  -7  -3  19    0.88    1.34
   7   3 -18    5.24    2.01
  -7   3  18    2.33    2.55
  -7  -3  18    7.13    1.74
  -7   3  17    2.75    2.18
   7   3 -17    7.37    2.11
  -7  -3  17    4.97    1.60
   7   3 -16    3.16    1.70
  -7  -3  16    1.21    1.66
  -7  -3  16    3.24    1.44
   7   3 -15   24.36    3.00
  -7   3  15   22.25    3.92
  -7  -3  15   23.52    2.70
  -7  -3  15   24.62    3.43
  -7   3  14    9.27    2.64
   7   3 -14    4.35    1.74
   7  -3 -14    4.50    1.97
  -7  -3  14    5.48    2.06
   7   3 -13    3.91    1.52
  -7   3  13   -0.10    2.12
  -7  -3  13    2.59    1.40
   7  -3 -13    5.65    1.86
   7   3 -12    1.42    1.13
  -7   3  12    3.23    2.10
   7  -3 -12    4.85    1.71
  -7  -3  12    4.23    1.44
   7   3 -11   35.22    3.37
  -7   3  11   34.96    4.47
  -7  -3  11   41.26    3.77
   7   3 -10   -0.31    0.84
  -7   3  10   -0.79    1.45
  -7  -3  10    0.23    1.07
   7   3  -9    2.15    0.90
  -7   3   9    2.08    1.63
  -7  -3   9    2.96    1.13
  -7   3   8    4.75    1.82
   7   3  -8    8.10    1.21
  -7  -3   8    7.99    1.53
   7   3  -7   15.17    1.58
  -7   3   7   19.23    2.82
  -7  -3   7   12.96    1.95
   7   3  -6   -0.09    0.47
  -7   3   6    0.64    1.36
  -7  -3   6    1.86    0.90
   7   3  -5    1.32    1.08
  -7   3   5    1.63    1.24
   7   3  -5    0.63    0.47
  -7  -3   5   -0.24    0.81
   7   3  -4    1.56    0.59
  -7   3   4    1.46    1.29
   7   3  -4    0.18    0.96
  -7  -3   4    2.64    0.98
   7   3  -3    1.08    0.99
   7   3  -3    1.25    0.70
  -7  -3   3    0.32    0.87
   7   3  -2    8.15    1.77
   7   3  -2    9.54    1.35
  -7  -3   2    7.99    1.56
   7   3  -1   19.27    3.16
   7   3  -1   21.05    2.14
   7   3   0   12.97    1.98
   7   3   0   10.90    1.62
   7   3   1   21.63    2.33
   7   3   1   20.35    2.35
   7   3   2    1.40    1.03
   7   3   2    4.09    1.21
   7   3   3   -0.40    0.91
   7   3   3   -0.68    0.90
   7   3   4    6.25    1.46
   7   3   4    6.31    1.53
   7  -3   4    6.85    0.78
  -7  -3  -4    5.47    1.40
   7   3   5    3.68    1.38
  -7   3  -5    5.00    1.20
  -7  -3  -5    2.22    1.23
  -7   3  -6   26.50    2.58
  -7  -3  -6   24.46    2.86
  -7   3  -7    1.62    0.90
   7   3   7    2.71    1.46
  -7  -3  -7    2.24    1.41
   7   3   8    1.06    1.35
  -7   3  -8    0.67    0.85
  -7  -3  -8    0.27    1.19
  -7   3  -9    4.83    1.37
   7   3   9    3.64    1.79
  -7  -3  -9    3.89    1.67
   7   3  10    7.35    2.17
  -7   3 -10    6.83    1.41
  -7  -3 -10    5.50    2.03
   7   3  11   14.01    2.58
  -7   3 -11   14.38    2.34
  -7  -3 -11   10.37    2.22
   7   3  12   20.74    3.31
  -7   3 -12   26.25    2.79
  -7  -3 -12   19.44    3.29
   7   3  13    8.72    2.42
  -7   3 -13    6.43    1.59
  -7  -3 -13    3.16    2.12
   7   3  14    5.82    2.18
  -7   3 -14    4.83    1.78
  -7  -3 -14    5.70    2.42
   7   3  15   16.43    3.14
  -7  -3 -15   15.88    3.13
   7   3  16    7.45    2.65
   7   3  17   -0.56    1.98
   7   3  18    1.34    2.05
   7   3  19    1.69    2.44
   7   3  20    1.29    2.07
   7   3  21   -0.12    2.13
   7   3  22   -1.07    2.55
  -7   4  21   -0.26    2.37
  -7   4  20    0.74    2.57
   7   4 -19    5.23    1.95
  -7   4  19    0.88    2.66
  -7   4  18    3.89    2.48
   7   4 -18   -2.70    1.49
   7   4 -17   16.05    3.00
  -7   4  17    8.64    2.94
   7   4 -16    5.12    1.90
  -7   4  16    4.61    2.72
  -7   4  15    8.60    2.87
   7   4 -15    8.97    1.93
  -7  -4  15   11.59    3.05
   7   4 -14   16.15    2.42
  -7   4  14   20.29    3.62
  -7  -4  14   18.51    2.66
   7   4 -13    1.79    1.27
  -7   4  13    3.97    2.24
  -7  -4  13    1.26    1.18
   7   4 -12    3.59    1.39
  -7  -4  12    4.67    1.50
   7   4 -11   31.26    3.14
  -7   4  11   38.20    4.68
  -7  -4  11   31.66    3.43
  -7   4  10    0.32    1.92
   7   4 -10    4.64    1.17
  -7  -4  10    6.09    1.52
  -7   4   9    7.99    2.47
   7   4  -9   12.23    1.68
  -7  -4   9   17.64    2.14
   7   4  -8    1.40    0.83
  -7   4   8   -0.07    1.58
  -7  -4   8    1.15    1.01
  -7   4   7   11.43    2.70
   7   4  -7   13.72    1.84
  -7  -4   7   11.49    2.00
  -7   4   6    0.67    1.73
  -7  -4   6   -0.83    0.96
  -7   4   5    1.80    1.55
   7   4  -5    2.97    0.87
  -7  -4   5    1.91    1.17
  -7   4   4   21.15    3.20
   7   4  -4   20.56    2.80
   7   4  -4   25.05    2.49
  -7  -4   4   21.77    2.65
   7   4  -3   10.37    1.76
  -7   4   3    5.81    1.89
   7   4  -3    4.51    1.30
   7   4  -2    0.75    1.02
   7   4  -2    0.87    1.12
   7   4  -1   10.08    1.75
   7   4  -1   10.94    1.80
   7   4   0    0.05    1.08
   7   4   0    1.05    1.10
   7   4   1   10.11    1.91
   7   4   1    8.84    1.66
   7   4   2   12.14    1.99
   7   4   2   19.03    3.32
   7   4   3   19.02    2.45
   7   4   3   22.14    2.88
   7   4   4   12.72    2.20
   7   4   4    9.54    1.85
   7   4   5    5.39    1.88
   7   4   5    3.46    1.47
   7   4   6   15.73    2.52
  -7   4  -6   15.90    2.11
   7   4   6   14.93    2.67
   7  -4   6   14.76    1.40
  -7   4  -7   25.87    2.50
   7   4   7    9.06    2.43
   7  -4   7   17.43    1.64
   7   4   8    6.11    2.00
  -7   4  -8    5.67    1.36
  -7  -4  -8    5.86    1.78
   7  -4   8    2.87    0.83
  -7   4  -9    2.51    1.17
   7   4   9    3.06    1.89
   7  -4   9    1.59    0.91
  -7  -4  -9    4.05    1.72
   7   4  10    4.54    2.13
  -7   4 -10   10.95    1.98
  -7  -4 -10    9.30    2.29
   7   4  11    2.39    1.96
  -7  -4 -11    3.50    1.83
   7   4  12    0.25    1.83
  -7  -4 -12   -1.08    1.57
   7   4  13    0.77    2.06
  -7  -4 -13    0.91    1.80
   7   4  14    0.44    2.12
   7   4  15    1.81    2.21
   7   4  16    2.10    2.13
   7   4  17   -0.88    2.33
   7   4  18    4.11    2.24
   7   4  19   -1.87    2.36
   7   4  20    4.83    2.53
   7   5 -17    0.05    1.58
  -7   5  17    0.59    2.57
   7   5 -16    0.76    1.44
  -7   5  16    3.41    2.88
  -7   5  15    3.08    2.52
   7   5 -14    0.38    1.34
  -7   5  14    5.49    2.54
  -7   5  13    0.47    2.38
   7   5 -13   -3.01    1.05
   7   5 -12    2.00    1.15
  -7   5  12   -1.94    1.76
  -7  -5  12    3.00    1.40
  -7   5  11    4.11    2.53
   7   5 -11    3.24    1.15
  -7  -5  11    3.00    1.33
   7   5 -10   -1.01    0.76
  -7   5  10    1.58    2.00
  -7  -5  10   -0.73    1.14
  -7   5   9    8.24    2.74
   7   5  -9    8.83    1.39
  -7  -5   9    3.69    1.54
   7   5  -8    4.35    1.08
  -7   5   8    3.05    1.95
   7   5  -7    0.14    0.81
  -7   5   7    3.34    2.14
  -7   5   7    2.11    0.80
  -7  -5   7    0.84    1.33
   7   5  -6   -1.07    0.75
   7   5  -6    1.93    1.26
  -7   5   6   -1.31    0.50
  -7   5   6    0.23    1.79
   7   5  -5    1.12    0.90
   7   5  -5    2.88    1.40
  -7   5   4   12.40    2.97
   7   5  -4   10.61    2.08
   7   5  -3   16.53    2.55
  -7   5   3   13.12    2.81
   7   5  -3   13.05    2.28
  -7   5   2   -0.33    1.51
   7   5  -2    0.48    1.30
   7   5  -2    0.90    1.40
   7   5  -1    1.68    1.45
   7   5  -1    4.51    1.54
  -7   5   1    1.59    1.75
   7   5   0    0.95    1.11
   7   5   0   -0.52    1.26
   7   5   1   -0.28    1.46
   7   5   1    3.00    1.30
   7   5   2    4.62    1.93
   7   5   2    8.54    1.80
   7   5   3    4.05    1.91
   7   5   3   10.00    1.77
   7   5   4    3.53    1.44
   7   5   4    3.89    1.86
   7   5   5    2.44    1.27
   7   5   5    1.50    1.71
   7   5   6    0.27    1.65
   7   5   6   -0.89    1.09
   7   5   7   17.83    2.63
   7   5   7   13.48    2.78
   7   5   8   -1.24    1.19
   7   5   8    0.94    1.60
   7  -5   8   -0.04    0.57
   7   5   9   -0.09    1.37
   7   5   9   -0.48    1.67
   7  -5   9    0.72    0.64
   7   5  10    1.29    1.39
   7   5  10    0.33    1.90
   7  -5  10    1.18    0.71
   7   5  11    0.88    2.16
   7  -5  11    4.36    1.59
   7   5  12   -0.53    1.92
   7  -5  12   -0.40    0.77
   7   5  13    0.03    1.97
   7  -5  13    1.20    1.01
   7   5  14    2.66    2.28
   7  -5  14    1.79    1.08
   7   5  15   -1.14    1.98
   7  -5  15   -1.33    1.03
   7   5  16    2.38    2.42
   7  -5  16   -2.26    1.21
   7   6 -11    1.29    1.26
  -7   6  11   -0.45    2.22
  -7   6  11   -1.59    1.47
  -7   6  10    0.50    0.82
  -7   6  10   -0.82    2.30
   7   6  -9    0.31    1.02
  -7   6   9    1.27    0.78
  -7   6   9    0.39    2.33
   7   6  -8    0.86    0.97
   7   6  -8    2.73    1.65
  -7   6   8    2.59    2.29
  -7   6   8    2.27    0.76
   7   6  -7   -0.93    1.35
   7   6  -7    0.99    0.96
  -7   6   7    2.89    2.41
   7   6  -6    0.98    1.45
  -7   6   6    1.63    2.13
   7   6  -6    0.31    0.93
  -7   6   5    1.62    1.99
   7   6  -5    3.41    1.65
   7   6  -5    1.15    0.90
   7   6  -4   11.30    2.36
   7   6  -4    8.44    1.57
  -7   6   4    8.20    2.81
   7   6  -3    5.16    1.95
  -7   6   3    6.61    2.30
  -7   6   2    8.66    2.72
   7   6  -2    7.82    2.30
  -7   6   1    4.83    2.27
   7   6  -1    6.39    2.14
   7   6  -1    9.06    1.90
   7   6   0    5.51    1.75
  -7   6   0    5.45    2.13
   7   6   0    5.19    1.99
   7   6   1    9.85    2.47
  -7   6  -1   13.29    2.80
   7   6   1    9.47    2.11
   7   6   2    0.63    1.31
   7   6   2    3.00    1.69
   7   6   3   14.63    2.97
   7   6   4    2.44    1.88
   7   6   4    3.32    1.49
   7   6   5   -0.15    1.77
   7   6   5    1.04    1.16
   7   6   6    0.42    1.94
   7   6   6    1.60    1.32
   7   6   7    2.40    1.61
   7   6   8   -2.10    1.28
   7   6   8   -0.92    1.59
   7   6   9   -0.67    1.77
   7   6   9    0.97    1.36
   7   6  10   -0.98    1.91
   7   6  10    1.99    1.50
  -8   0  26   -1.91    2.10
  -8   0  25   -5.46    1.97
  -8   0  24    6.47    2.34
  -8   0  23   -0.65    2.04
  -8   0  22    3.06    2.58
  -8   0  21    0.40    2.06
  -8   0  20    3.59    2.20
   8   0 -20    2.25    2.18
   8   0 -19    2.83    2.00
  -8   0  19    1.17    2.04
  -8   0  18    1.74    1.85
   8   0 -18    1.54    1.89
   8   0 -17    0.76    1.58
  -8   0  17    1.86    2.01
   8   0 -16    0.79    1.61
  -8   0  16   -1.96    1.55
   8   0 -15    0.27    1.41
  -8   0  15    0.35    1.60
   8   0 -14   15.36    2.62
  -8   0  14   15.20    2.52
  -8   0  13   -2.16    1.27
   8   0 -13   -1.01    0.97
   8   0 -12    8.91    1.78
  -8   0  12    6.09    2.08
  -8   0  11    1.51    1.25
   8   0 -11    0.43    1.12
  -8   0  10   23.12    2.83
   8   0 -10   27.13    2.87
   8   0  -9   -1.95    0.93
  -8   0   9    0.96    1.19
  -8   0   8    4.97    1.35
   8   0  -8    4.34    1.25
   8   0  -7   -0.71    0.74
  -8   0   7   -1.15    0.82
  -8   0   6    5.53    1.17
   8   0  -6    6.43    1.09
  -8   0   5   -0.70    0.67
  -8   0   5   -1.21    0.57
   8   0  -5   -0.05    0.59
  -8   0   4   15.27    1.63
  -8   0   4   14.63    1.56
  -8   0   3    0.70    0.60
   8   0  -3    0.42    0.68
  -8   0   3   -0.29    0.48
  -8   0   2   11.08    1.31
   8   0  -2   12.26    1.39
  -8   0   1   -0.10    0.56
   8   0  -1    0.22    0.55
   8   0   0   14.04    1.49
   8   0   1   -0.75    0.58
  -8   0  -1    0.32    0.43
  -8   0  -2   15.17    1.40
  -8   0  -3   -0.37    0.49
   8   0   3   -0.43    0.51
   8   0   4    0.16    0.62
  -8   0  -4    1.47    0.63
  -8   0  -5    0.38    0.73
   8   0   5    0.71    0.71
  -8   0  -6   18.22    2.19
   8   0   6   24.47    2.13
   8   0   7   -0.14    0.87
  -8   0  -8   17.12    2.18
   8   0   8   16.34    2.00
  -8   0  -9    1.30    1.05
   8   0   9   -0.58    0.95
  -8   0 -10   36.15    3.60
   8   0  10   41.46    3.58
  -8   0 -11    1.06    1.17
   8   0  11    0.65    1.06
   8   0  12   65.60    5.61
  -8   0 -12   69.25    5.83
  -8   0 -13   -0.13    1.24
   8   0  13   -0.73    1.07
   8   0  14    8.04    1.81
  -8   0 -14    7.81    1.99
   8   0  15    0.74    1.33
  -8   0 -16    7.65    2.33
   8   0  16   11.62    2.14
   8   0  17   -1.72    1.55
  -8   0 -17   -1.09    1.84
   8   0  18   12.29    2.50
   8   0  19   -1.14    1.44
   8   0  20   11.30    2.56
   8   0  21   -1.57    1.35
   8   0  22    2.55    1.87
   8   0  23   -1.24    1.49
   8   0  24    3.15    2.07
   8   0  25   -0.75    1.80
  -8   1  26    3.87    2.79
  -8  -1  26   -2.13    1.62
  -8   1  25    2.00    2.53
  -8  -1  25    3.52    1.86
  -8   1  24    0.89    2.38
  -8  -1  24    2.43    1.80
  -8   1  23   -0.20    2.43
  -8  -1  23    1.34    1.70
  -8   1  22   11.32    3.22
  -8  -1  22   13.58    2.68
  -8   1  21    7.40    2.92
   8   1 -21    5.88    2.43
  -8  -1  21    4.23    1.92
  -8   1  20    2.62    2.50
   8   1 -20   -0.80    1.80
  -8  -1  20    1.83    1.77
   8   1 -19    3.49    2.09
  -8   1  19   -0.78    2.17
   8  -1 -19    2.01    2.01
  -8  -1  19    0.68    1.67
  -8   1  18    4.66    2.62
   8   1 -18    8.26    2.31
   8  -1 -18    5.73    2.25
  -8  -1  18    9.79    2.14
   8   1 -17    2.68    1.81
  -8   1  17    2.24    2.31
  -8  -1  17    0.28    1.52
   8   1 -16   -0.98    1.36
  -8   1  16    1.56    1.91
  -8  -1  16   -0.35    1.37
   8  -1 -16   -0.24    1.41
   8   1 -15    0.54    1.20
  -8   1  15    2.37    1.96
  -8  -1  15   -0.64    1.18
   8  -1 -15    0.84    1.38
   8   1 -14    9.56    1.87
  -8   1  14    2.41    1.75
  -8  -1  14    5.69    1.52
   8  -1 -14    6.29    1.83
  -8   1  13    9.00    2.12
   8   1 -13    9.94    1.86
   8  -1 -13    5.95    1.84
  -8  -1  13    7.78    1.65
  -8   1  12    0.55    1.34
  -8  -1  12    0.12    1.01
   8  -1 -12    0.53    1.19
  -8   1  11   11.73    2.34
   8   1 -11   14.39    1.87
  -8  -1  11   10.31    1.67
   8  -1 -11   11.67    2.05
   8   1 -10    4.96    1.36
  -8   1  10    7.59    2.88
   8  -1 -10    8.20    1.73
  -8  -1  10    7.13    1.28
  -8   1   9   35.81    3.78
   8   1  -9   34.91    3.23
   8  -1  -9   32.13    3.44
  -8  -1   9   39.40    3.14
  -8   1   8    7.10    1.79
   8   1  -8    4.26    1.14
  -8  -1   8    2.88    1.24
  -8  -1   8    5.13    1.05
  -8   1   7   24.08    2.80
   8   1  -7   22.11    2.24
   8  -1  -7   25.93    2.66
  -8  -1   7   30.20    2.74
  -8  -1   7   22.83    2.17
   8   1  -6    6.88    1.03
  -8   1   6    7.42    1.54
  -8  -1   6    9.47    1.46
  -8  -1   6    7.17    0.97
   8   1  -5  117.95    8.33
  -8   1   5  110.70    8.68
  -8  -1   5  114.71    8.29
  -8  -1   5  117.34    8.65
  -8   1   4   29.15    2.41
   8   1  -4   28.82    2.65
  -8   1   4   29.76    2.59
  -8  -1   4   27.41    2.49
  -8  -1   4   26.85    2.10
  -8   1   3   13.00    1.41
   8   1  -3   16.38    1.70
  -8  -1   3   16.05    1.66
  -8   1   2    6.98    0.87
   8   1  -2    8.26    1.22
  -8  -1   2    6.45    1.11
   8   1  -1   31.04    2.87
  -8   1   1   37.66    2.70
  -8  -1   1   30.88    2.56
   8  -1  -1   35.50    2.71
  -8  -1   1   41.18    3.04
   8   1   0    2.22    0.38
   8   1   0    2.16    0.75
  -8  -1   0    1.80    0.54
   8  -1   0    1.20    0.45
   8   1   1   54.42    4.26
   8   1   1   54.77    4.56
  -8  -1  -1   61.51    4.38
   8  -1   1   61.02    4.34
   8   1   2   26.17    2.21
  -8  -1  -2   28.10    2.34
  -8   1  -3    8.27    1.17
   8   1   3    6.84    1.05
  -8  -1  -3    9.75    1.30
   8   1   4   35.86    3.00
  -8  -1  -4   35.01    3.13
   8   1   5   38.65    3.56
  -8  -1  -5   49.17    3.80
  -8   1  -6   23.19    2.41
   8   1   6   31.01    2.63
   8  -1   6   27.86    2.55
  -8  -1  -6   27.57    2.84
   8   1   7   26.45    2.94
  -8   1  -7   35.22    2.83
  -8  -1  -7   26.92    3.09
   8  -1   7   30.39    3.00
  -8   1  -8   23.96    2.32
   8   1   8   18.24    2.49
   8  -1   8   23.07    2.34
  -8  -1  -8   19.97    2.56
   8   1   9   49.20    5.48
  -8   1  -9   67.11    5.22
  -8  -1  -9   73.63    5.49
   8  -1   9   60.64    5.06
  -8   1 -10    2.71    1.22
   8   1  10    2.70    1.26
  -8  -1 -10   -0.11    1.33
   8  -1  10    1.48    1.09
  -8   1 -11    4.05    1.41
   8   1  11    3.05    1.38
  -8  -1 -11    5.86    1.76
   8  -1  11    6.87    1.41
  -8   1 -12    3.09    1.34
   8   1  12    4.40    1.65
  -8  -1 -12    4.24    1.77
   8  -1  12    5.94    1.34
  -8   1 -13    3.53    1.46
   8   1  13    5.17    1.64
   8  -1  13    4.64    1.38
  -8  -1 -13    7.20    2.03
  -8   1 -14    4.48    1.63
   8   1  14    7.60    1.99
  -8  -1 -14    3.37    1.74
   8  -1  14    1.82    1.41
   8   1  15    5.51    1.87
  -8   1 -15    0.47    1.47
   8  -1  15   11.25    1.91
   8   1  16   38.23    4.06
  -8   1 -16   37.18    4.08
   8  -1  16   35.92    3.80
  -8  -1 -16   34.85    4.23
   8   1  17    9.05    2.41
  -8   1 -17    8.73    2.67
  -8  -1 -17    6.59    2.29
   8  -1  17    4.90    1.72
   8   1  18   16.03    2.84
   8   1  19    2.88    1.86
   8  -1  19    2.17    1.42
   8   1  20    5.18    2.34
   8  -1  20    4.68    1.74
   8   1  21   26.27    3.69
   8  -1  21   16.00    2.92
   8   1  22    3.10    2.03
   8  -1  22   -2.10    1.57
   8   1  23    1.97    2.05
   8  -1  23    3.83    1.83
   8   1  24    2.08    1.99
   8  -1  24   -0.18    1.48
  -8   2  25    3.39    2.89
  -8  -2  25   -3.43    1.45
  -8   2  24   -3.45    2.33
  -8  -2  24    0.96    1.57
  -8   2  23    0.83    2.46
  -8  -2  23   -2.45    1.41
  -8   2  22    0.36    2.36
  -8  -2  22    2.48    1.61
   8   2 -21    2.46    1.85
  -8   2  21    4.17    2.78
  -8  -2  21    4.82    1.61
  -8   2  20    3.31    2.68
   8   2 -20    2.76    1.98
  -8  -2  20    3.53    1.62
  -8   2  19    4.39    2.69
   8   2 -19    0.04    1.63
  -8  -2  19    9.25    1.82
  -8   2  18    5.03    2.40
   8   2 -18   -0.97    1.50
  -8  -2  18    2.65    1.45
  -8   2  17    6.90    2.62
   8   2 -17    9.57    2.20
   8  -2 -17   10.90    2.65
  -8  -2  17    6.36    1.60
   8   2 -16   15.13    2.61
  -8   2  16   16.02    3.07
  -8  -2  16   12.24    2.02
   8  -2 -16   14.57    2.99
   8   2 -15   12.95    2.42
  -8   2  15   14.65    3.06
  -8  -2  15   16.30    2.01
   8  -2 -15   14.70    2.85
  -8   2  14    2.08    1.85
   8   2 -14    2.67    1.49
  -8  -2  14    3.39    1.14
   8  -2 -14    1.27    1.69
   8   2 -13    4.25    1.35
  -8   2  13    2.33    1.75
   8  -2 -13    4.30    1.60
  -8  -2  13    2.66    0.99
  -8   2  12    2.51    1.81
   8   2 -12   -0.85    1.10
  -8  -2  12    2.41    0.87
  -8  -2  12   -0.69    0.90
   8  -2 -12   -0.29    1.11
   8   2 -11   16.48    2.31
  -8   2  11   21.84    3.10
   8  -2 -11   22.94    2.75
  -8  -2  11   21.62    2.86
  -8  -2  11   19.98    2.00
   8   2 -10    9.84    1.64
  -8   2  10   12.12    2.51
  -8  -2  10   10.40    1.31
   8  -2 -10   11.72    2.08
  -8  -2  10   13.75    2.11
   8   2  -9    0.83    0.86
  -8   2   9    0.62    1.26
  -8  -2   9    2.05    0.65
   8  -2  -9    0.65    1.07
  -8  -2   9    0.77    0.96
  -8   2   8    8.24    1.99
   8   2  -8    6.26    1.14
  -8  -2   8    5.63    0.89
  -8  -2   8    6.00    1.46
  -8   2   7   10.57    1.96
   8   2  -7    9.63    1.28
  -8  -2   7   10.18    1.61
  -8   2   6   17.97    2.46
   8   2  -6   14.65    1.55
  -8  -2   6   17.69    1.93
   8   2  -5    4.87    1.45
   8   2  -5    6.06    0.80
  -8  -2   5    7.34    1.33
   8   2  -4   27.01    2.79
  -8   2   4   25.58    2.80
   8   2  -4   26.80    2.08
  -8  -2   4   29.08    2.67
   8   2  -3    1.67    0.48
  -8   2   3    1.35    0.50
   8   2  -3    1.50    1.01
   8   2  -3    1.19    0.33
  -8  -2   3    2.29    0.98
  -8   2   2    1.68    0.37
   8   2  -2    0.51    0.87
   8   2  -2    1.50    0.56
  -8  -2   2    2.21    1.06
   8   2  -1    7.76    1.08
   8   2  -1   11.18    1.56
  -8  -2   1   10.05    1.88
   8   2   0    2.74    0.96
   8   2   0    3.01    0.79
   8   2   1    4.78    0.97
   8   2   1    4.64    1.19
  -8  -2  -1    1.76    0.76
   8   2   2    2.93    1.08
   8   2   2    2.07    0.95
  -8  -2  -2    3.56    0.99
   8   2   3   60.29    5.45
  -8  -2  -3   81.14    5.59
   8   2   4  104.54    8.33
  -8   2  -4  126.32    8.39
  -8  -2  -4   99.87    8.35
   8   2   5    6.96    1.44
  -8   2  -5    6.80    1.24
  -8  -2  -5    6.45    1.48
   8   2   6   12.05    1.88
   8   2   7    2.87    1.36
  -8   2  -7    4.76    1.08
  -8  -2  -7    2.12    1.32
  -8   2  -8    4.75    1.14
  -8  -2  -8    4.80    1.61
  -8   2  -9   18.26    2.25
   8   2   9   21.65    2.73
  -8  -2  -9   22.44    2.98
   8   2  10    1.60    1.32
  -8   2 -10    4.15    1.24
  -8  -2 -10    1.05    1.30
   8   2  11    1.04    1.47
  -8   2 -11    3.43    1.25
  -8  -2 -11    4.97    1.94
   8   2  12    1.39    1.63
  -8   2 -12    1.25    1.06
   8  -2  12    1.06    1.12
  -8  -2 -12   -1.62    1.49
   8   2  13   13.49    2.51
  -8   2 -13    7.89    2.17
  -8  -2 -13   11.91    2.67
   8  -2  13    9.91    1.93
   8   2  14    0.11    1.74
  -8   2 -14    0.17    1.39
   8  -2  14    0.17    1.27
  -8  -2 -14   -3.73    2.71
   8   2  15   10.05    2.53
  -8   2 -15    5.65    2.02
  -8  -2 -15    7.82    2.74
   8  -2  15   12.25    2.08
   8   2  16    3.65    2.09
   8  -2  16   -1.03    1.22
  -8  -2 -16   -1.59    1.61
   8   2  17    1.72    1.95
   8   2  18    2.55    1.88
   8  -2  18    1.78    1.40
   8   2  19    6.60    2.37
   8  -2  19    8.79    2.09
   8   2  20    8.45    2.31
   8  -2  20    4.00    1.95
   8   2  21   -2.01    1.78
   8  -2  21   -0.10    1.55
   8   2  22    3.83    2.18
   8  -2  22   -2.29    1.29
   8   2  23    3.41    2.45
   8  -2  23    3.67    1.78
  -8   3  23    5.73    2.86
  -8  -3  23    0.10    1.52
  -8   3  22    2.34    2.36
   8   3 -21   -2.63    1.79
  -8   3  21    1.09    2.25
  -8  -3  21    2.12    1.45
   8   3 -20   -0.77    1.68
  -8   3  20   -2.53    2.05
  -8  -3  20    2.77    1.59
  -8   3  19   -1.78    2.32
  -8  -3  19   -1.86    1.17
   8   3 -18    2.31    1.80
  -8   3  18   -2.78    1.73
  -8  -3  18    1.54    1.33
  -8   3  17    5.47    2.40
   8   3 -17    5.45    1.87
  -8  -3  17    4.87    1.57
   8   3 -16    1.12    1.45
  -8  -3  16    0.49    1.20
  -8  -3  16    1.51    1.33
  -8   3  15    3.61    2.35
   8   3 -15    2.53    1.58
  -8  -3  15    1.69    1.60
  -8  -3  15    2.99    1.29
   8   3 -14   29.01    3.35
  -8   3  14   31.12    4.19
  -8  -3  14   34.06    3.73
   8  -3 -14   32.77    3.85
  -8   3  13   26.03    4.01
   8   3 -13   23.92    2.97
  -8  -3  13   27.99    3.93
   8  -3 -13   29.64    3.99
  -8   3  12    1.26    1.77
   8   3 -12    0.47    1.15
  -8  -3  12   -0.80    1.02
   8   3 -11    6.88    1.67
  -8   3  11    4.47    2.09
  -8  -3  11    2.84    1.29
  -8   3  10    1.51    1.68
   8   3 -10    4.54    1.17
  -8  -3  10    7.08    1.50
  -8   3   9    2.07    1.70
   8   3  -9    0.99    0.85
  -8  -3   9    0.32    0.92
  -8   3   8    8.76    2.04
   8   3  -8    7.82    1.15
  -8  -3   8    5.07    1.38
   8   3  -7    0.25    0.60
  -8   3   7    0.70    1.28
  -8  -3   7    0.20    0.80
   8   3  -6    2.94    0.70
  -8   3   6    1.12    1.30
  -8  -3   6    4.29    1.20
   8   3  -5    4.09    0.73
  -8   3   5    4.48    1.62
   8   3  -5    7.80    1.64
  -8  -3   5    4.08    1.21
   8   3  -4   10.16    1.15
   8   3  -4   11.68    1.87
  -8   3   4   16.12    2.32
  -8  -3   4   14.73    1.86
   8   3  -3   -0.59    0.58
   8   3  -3    0.17    0.88
  -8  -3   3    0.56    0.92
   8   3  -2   39.84    3.19
   8   3  -2   36.20    3.43
  -8  -3   2   37.23    3.55
   8   3  -1   34.06    3.13
   8   3  -1   32.90    2.92
   8   3   0    2.40    1.03
   8   3   0    2.19    0.94
   8   3   1   10.62    1.72
   8   3   1   17.87    2.01
   8   3   2    5.46    1.32
   8   3   2    6.44    1.36
   8   3   3    0.41    0.99
   8   3   3    1.07    1.03
   8   3   4    3.23    1.20
   8   3   4    2.79    1.27
   8  -3   4    2.05    0.44
  -8  -3  -4    0.33    0.92
  -8   3  -5   11.98    1.83
   8   3   5   11.22    1.91
  -8  -3  -5   10.68    1.88
  -8   3  -6    2.89    1.07
   8   3   6    2.48    1.49
  -8  -3  -6    1.30    1.21
   8   3   7   13.81    2.36
  -8   3  -7   14.39    1.83
  -8  -3  -7   15.43    2.38
  -8   3  -8    5.69    1.30
   8   3   8    2.07    1.54
  -8  -3  -8    4.09    1.57
   8   3   9    7.73    2.07
  -8   3  -9    7.28    1.55
  -8  -3  -9    8.40    2.18
   8   3  10   19.94    3.03
  -8  -3 -10   20.24    3.12
   8   3  11    2.55    1.69
  -8   3 -11    5.39    1.41
  -8  -3 -11    4.19    1.97
   8   3  12   -1.16    1.81
  -8   3 -12    0.73    1.06
  -8  -3 -12    0.79    1.75
   8   3  13    2.76    1.99
  -8   3 -13    2.91    1.36
  -8  -3 -13    3.01    1.85
   8   3  14   12.18    2.89
  -8  -3 -14   18.87    3.28
   8   3  15    6.72    2.32
  -8  -3 -15    3.70    1.95
   8   3  16    7.13    2.90
   8   3  17    8.55    2.59
   8   3  18    3.05    2.10
   8   3  19    3.05    2.37
   8   3  20    4.04    2.48
   8   3  21    1.49    2.17
   8   3  22    2.09    2.25
  -8   4  21    6.00    3.03
  -8   4  20   -1.11    2.38
   8   4 -20   -2.13    1.58
  -8   4  19    1.14    2.58
   8   4 -19    0.37    1.64
  -8   4  18    2.59    2.30
   8   4 -18    1.58    1.82
   8   4 -17    1.90    1.66
  -8   4  17    1.76    2.39
  -8   4  16    3.75    2.54
   8   4 -16    5.34    1.69
   8   4 -15   -1.22    1.27
  -8   4  15    1.48    2.23
  -8   4  14   10.32    3.10
   8   4 -14   12.15    1.99
  -8  -4  14   10.08    2.11
  -8   4  13    3.88    2.37
   8   4 -13    3.46    1.33
  -8  -4  13    2.65    1.34
   8   4 -12    7.46    1.60
  -8   4  12    4.12    3.57
  -8  -4  12    7.37    1.75
  -8   4  11    7.22    2.68
   8   4 -11    6.95    1.47
  -8  -4  11    8.04    2.12
  -8   4  10    7.48    2.60
   8   4 -10    8.70    1.48
  -8  -4  10    7.41    1.78
   8   4  -9    1.52    0.96
  -8   4   9    2.15    2.00
  -8  -4   9   -1.48    1.00
  -8   4   8   16.46    3.10
  -8  -4   8   13.42    2.12
  -8   4   7   11.04    2.68
   8   4  -7   10.80    1.40
  -8  -4   7    8.26    1.81
   8   4  -6    3.33    0.88
  -8   4   6    1.35    1.59
  -8  -4   6    2.61    1.23
   8   4  -5   11.49    1.39
  -8   4   5   13.00    2.51
   8   4  -5   16.47    2.42
  -8   4   5   11.80    1.18
  -8  -4   5   10.79    1.96
   8   4  -4   11.02    1.69
   8   4  -4   15.55    2.31
  -8   4   4   10.10    2.33
  -8  -4   4   10.45    1.90
   8   4  -3    8.24    1.77
  -8   4   3    7.66    2.13
   8   4  -3    7.50    1.49
   8   4  -2    7.74    1.70
   8   4  -2    7.37    1.50
   8   4  -1   -0.74    0.99
   8   4  -1    1.16    1.12
   8   4   0    0.22    0.97
   8   4   0    0.80    1.11
   8   4   1   -0.23    1.13
   8   4   1   -1.05    0.91
   8   4   2    9.36    1.94
   8   4   2   10.43    1.86
   8   4   3    2.29    1.26
   8   4   4    2.96    1.42
   8   4   4    2.83    1.57
   8   4   5    2.64    1.49
   8   4   5    1.45    1.33
   8   4   6    2.82    1.55
  -8   4  -6    2.24    1.18
   8   4   6    0.91    1.44
   8  -4   6    1.31    0.45
  -8   4  -7    4.73    1.55
   8   4   7    1.87    1.72
   8  -4   7    5.45    0.83
  -8  -4  -7    6.44    1.73
   8   4   8   16.76    2.75
  -8   4  -8   10.92    1.93
   8  -4   8   13.46    1.53
  -8  -4  -8   13.13    2.41
   8   4   9    8.59    2.36
  -8   4  -9    8.43    1.76
   8  -4   9    9.42    1.42
  -8  -4  -9    7.75    2.08
   8   4  10    6.24    2.25
  -8  -4 -10   11.05    2.29
   8   4  11    1.40    1.85
  -8  -4 -11    1.29    1.64
   8   4  12    0.68    2.00
  -8  -4 -12   -0.14    1.55
   8   4  13    1.62    2.02
  -8  -4 -13    1.30    1.87
   8   4  14    1.08    2.28
   8   4  15   -1.27    1.97
   8   4  16    2.27    2.08
   8   4  17    4.17    2.45
   8   4  18   -0.18    2.02
   8   4  19   -2.16    2.29
   8   5 -17    2.28    1.62
  -8   5  17   -0.52    2.61
  -8   5  16   -1.55    2.46
   8   5 -16   -0.08    1.58
  -8   5  15   -1.12    2.02
   8   5 -15   -0.66    1.26
  -8   5  14   -3.06    1.84
   8   5 -14    2.29    1.23
  -8   5  13    2.97    2.62
   8   5 -13    0.73    1.11
   8   5 -12    2.25    1.19
  -8   5  12    4.68    2.46
   8   5 -11    1.02    1.07
  -8   5  11    3.20    2.44
  -8  -5  11    1.35    1.25
  -8   5  10    2.58    2.01
   8   5 -10    3.24    1.08
  -8  -5  10    0.38    1.31
   8   5  -9   20.51    2.36
  -8   5   9   31.64    4.59
  -8  -5   9   23.67    2.80
   8   5  -8    6.96    1.25
  -8   5   8    5.43    2.29
  -8  -5   8    5.53    1.64
   8   5  -7    9.10    1.27
  -8   5   7    0.99    1.80
  -8   5   7    6.17    0.92
  -8  -5   7    4.75    1.61
   8   5  -6    9.87    1.92
   8   5  -6    9.82    1.43
  -8   5   6   10.61    2.88
   8   5  -5    8.98    1.36
  -8   5   5    8.83    2.56
   8   5  -5    7.98    1.83
   8   5  -4    1.46    1.32
  -8   5   4    0.27    1.84
   8   5  -4    1.52    1.30
   8   5  -3   16.70    2.53
   8   5  -3   14.66    2.51
   8   5  -2    2.18    1.55
   8   5  -2    7.92    1.86
   8   5  -1   -1.06    1.13
   8   5  -1    0.84    1.42
   8   5   0   -2.70    1.00
   8   5   0    1.45    1.43
   8   5   1    3.43    1.60
   8   5   1    0.06    1.19
   8   5   2    6.29    1.61
   8   5   2    4.23    1.84
   8   5   3    1.09    1.25
   8   5   3    0.37    1.62
   8   5   4    8.97    2.23
   8   5   4    6.70    1.68
   8   5   5   -0.88    1.42
   8   5   5   -0.09    1.27
   8   5   6    2.20    1.80
   8   5   6    5.97    1.70
   8   5   7    2.03    1.30
   8   5   7    0.44    1.52
   8   5   8    6.11    1.85
   8   5   8    1.98    1.79
   8   5   9    6.86    1.91
   8   5   9    3.15    2.01
   8  -5   9    5.22    0.86
   8   5  10   -2.58    2.32
   8   5  10    0.21    1.85
   8  -5  10    1.78    0.68
   8   5  11   -0.22    1.90
   8   5  12   -0.24    2.05
   8  -5  12    4.55    1.06
   8   5  13    0.07    2.07
   8  -5  13    1.29    0.99
   8   5  14    0.10    1.84
   8  -5  14    1.27    1.06
   8   5  15    0.34    2.29
   8  -5  15    2.74    1.23
   8   5  16   11.75    3.30
  -8   6  11    1.67    2.44
   8   6 -11    3.81    1.56
  -8   6  11    3.24    1.13
   8   6 -10   -0.31    0.96
  -8   6  10    5.09    2.93
  -8   6  10    1.59    0.84
  -8   6   9    1.06    2.34
  -8   6   9    0.19    0.65
   8   6  -9    1.36    1.14
   8   6  -9    1.49    1.49
  -8   6   8   -0.57    1.96
   8   6  -8    0.84    1.44
   8   6  -8    3.45    1.15
   8   6  -7   -0.47    1.39
   8   6  -7    1.98    1.02
  -8   6   7   -0.26    2.22
   8   6  -6   -0.15    1.40
  -8   6   6   -2.43    1.82
   8   6  -6    0.12    0.86
  -8   6   5    3.86    2.19
   8   6  -5    2.85    1.68
   8   6  -5    0.80    0.89
   8   6  -4    5.42    1.35
  -8   6   4    8.74    2.64
   8   6  -4    4.71    1.83
   8   6  -3   10.65    2.37
  -8   6   3   12.23    2.88
   8   6  -2    4.08    1.76
  -8   6   2   -0.47    1.53
   8   6  -2    0.03    1.40
   8   6  -1    0.73    1.40
   8   6  -1    2.88    1.71
  -8   6   1   -4.04    1.76
   8   6   0   43.31    4.44
   8   6   0   42.04    4.64
  -8   6   0   46.06    5.19
   8   6   1   -1.08    1.53
   8   6   1   -0.09    1.27
  -8   6  -1    0.76    1.61
   8   6   2    0.55    1.64
   8   6   2    3.06    1.44
   8   6   3    1.69    1.33
   8   6   3    3.08    1.90
   8   6   4    4.63    2.04
   8   6   4    1.82    1.45
   8   6   5    2.94    1.43
   8   6   5    1.84    1.62
   8   6   6   -3.81    1.80
   8   6   6    2.01    1.83
   8   6   7    1.22    1.39
   8   6   7   -1.42    1.72
   8   6   8    3.83    1.63
   8   6   8    2.15    2.13
   8   6   9    0.39    1.53
   8   6   9    2.08    2.13
  -9   0  26   21.50    3.63
  -9   0  25   -2.36    2.02
  -9   0  24    4.20    2.37
  -9   0  23    0.26    2.09
  -9   0  22    1.87    2.44
  -9   0  21    3.98    2.28
   9   0 -20   -2.80    1.73
  -9   0  20   -1.30    1.85
  -9   0  19    0.68    2.03
   9   0 -19   -0.03    1.74
  -9   0  18    5.80    2.36
   9   0 -18    9.70    2.46
   9   0 -17   -0.31    1.35
  -9   0  17    3.18    1.86
  -9   0  16    3.80    1.80
   9   0 -16    6.60    1.92
  -9   0  15    0.83    1.44
   9   0 -15    0.50    1.36
   9   0 -14   35.85    3.85
  -9   0  14   40.61    4.05
   9   0 -13    0.25    1.17
  -9   0  13   -0.59    1.40
   9   0 -12   21.62    2.75
  -9   0  12   25.73    3.33
  -9   0  11    1.19    1.34
   9   0 -11   -0.96    1.00
   9   0 -10   36.36    3.51
  -9   0  10   37.73    3.61
  -9   0   9   -1.88    1.05
   9   0  -9   -0.01    0.96
   9   0  -8   43.23    3.83
  -9   0   8   46.32    3.99
  -9   0   7    0.39    0.98
   9   0  -7    0.12    0.76
  -9   0   6    3.06    1.04
   9   0  -6    3.32    0.89
  -9   0   6    3.49    1.07
  -9   0   5   -0.86    0.66
  -9   0   5   -0.26    0.65
  -9   0   4    0.54    0.60
  -9   0   4   -0.83    0.52
  -9   0   3    0.65    0.62
   9   0  -3   -0.04    0.63
  -9   0   2   35.25    2.92
   9   0  -2   35.91    2.95
   9   0  -1    0.76    0.61
  -9   0   1   -0.36    0.53
   9   0   0    1.37    0.66
  -9   0  -1   -0.34    0.39
   9   0   1    0.12    0.60
  -9   0  -2   40.11    3.13
  -9   0  -3   -0.41    0.49
   9   0   3    0.26    0.62
   9   0   4   23.27    2.14
  -9   0  -4   24.36    2.14
   9   0   5   -0.24    0.72
  -9   0  -5   -0.35    0.70
   9   0   6    6.63    1.20
  -9   0  -6    4.08    1.17
   9   0   7    0.35    0.87
  -9   0  -7    0.17    0.97
   9   0   8   20.92    2.42
  -9   0  -9    1.12    1.12
   9   0   9   -1.31    0.72
  -9   0 -10   12.03    1.97
   9   0  10   16.89    1.93
   9   0  11   -0.26    0.90
  -9   0 -11    0.01    1.06
   9   0  12    5.39    1.45
  -9   0 -12    2.81    1.42
   9   0  13    0.25    1.12
  -9   0 -13    0.16    1.32
  -9   0 -14    6.80    1.93
   9   0  14    8.73    1.71
  -9   0 -15   -1.78    1.55
   9   0  15   -0.97    1.23
  -9   0 -16   -0.60    1.55
   9   0  16    2.54    1.46
   9   0  17    2.61    1.50
  -9   0 -17    0.12    1.93
   9   0  18    2.76    2.51
   9   0  19    0.71    1.57
   9   0  20    3.71    1.71
   9   0  21    0.16    1.63
   9   0  22    8.68    2.22
   9   0  23   -1.79    1.71
   9   0  24    2.45    1.82
  -9   1  26    0.90    2.73
  -9  -1  26    1.85    1.97
  -9   1  25   -0.70    2.36
  -9  -1  25    3.41    2.02
  -9   1  24    2.87    2.47
  -9  -1  24    6.38    2.23
  -9   1  23    2.37    2.58
  -9  -1  23    1.20    1.83
  -9   1  22    3.46    2.63
  -9  -1  22    0.21    1.69
  -9   1  21   12.25    3.25
   9   1 -21   17.89    3.23
  -9  -1  21   12.98    2.56
  -9   1  20    6.43    2.71
   9   1 -20    1.26    1.78
  -9  -1  20    0.47    1.64
   9   1 -19    3.33    2.09
  -9   1  19    5.12    2.67
   9  -1 -19    4.37    2.02
  -9  -1  19    7.59    2.02
  -9   1  18   -0.79    2.24
   9   1 -18   -0.16    1.59
  -9  -1  18   -0.07    1.53
   9  -1 -18    0.94    1.80
  -9   1  17   10.43    2.68
   9   1 -17   13.00    2.58
  -9  -1  17   11.53    2.26
  -9   1  16    0.25    1.92
   9   1 -16    2.79    1.60
   9  -1 -16    3.31    1.81
  -9  -1  16    1.41    1.47
  -9   1  15    1.97    1.79
   9   1 -15    2.60    1.58
   9  -1 -15    3.31    1.82
  -9  -1  15    2.84    1.44
  -9   1  14   -0.52    1.65
   9   1 -14    2.73    1.39
  -9  -1  14    1.15    1.20
   9  -1 -14    1.91    1.63
  -9   1  13    9.75    2.27
   9   1 -13   14.09    2.15
   9  -1 -13   14.66    2.37
  -9  -1  13    8.79    1.71
   9   1 -12    7.94    1.86
  -9   1  12    6.60    1.84
   9  -1 -12    7.82    1.78
  -9  -1  12    5.21    1.40
  -9   1  11   12.70    2.38
   9   1 -11   11.58    1.85
  -9  -1  11   14.60    1.88
   9  -1 -11   12.16    2.03
   9   1 -10   16.93    2.06
  -9   1  10   11.99    2.33
   9  -1 -10   18.79    2.46
  -9  -1  10   16.17    1.93
   9   1  -9   -0.51    0.83
  -9   1   9    0.64    1.38
  -9  -1   9   -0.47    0.87
   9  -1  -9    0.24    1.09
  -9  -1   9    0.91    0.89
   9   1  -8  114.61    8.71
  -9   1   8  119.94    9.15
  -9  -1   8  103.41    8.95
  -9  -1   8  126.16    8.66
   9  -1  -8  120.73    9.01
  -9   1   7   44.96    4.15
   9   1  -7   45.86    3.67
  -9  -1   7   56.54    4.15
  -9  -1   7   39.68    3.58
  -9   1   6    0.38    1.13
   9   1  -6    0.56    0.62
  -9  -1   6    0.07    0.61
  -9  -1   6   -0.26    0.75
   9   1  -5    2.47    0.52
  -9   1   5    2.26    0.96
   9   1  -5    2.37    1.06
  -9   1   5    1.97    0.79
  -9  -1   5    2.36    0.62
  -9  -1   5    1.99    0.92
  -9   1   4  101.28    7.37
   9   1  -4   95.16    7.60
  -9   1   4   98.28    7.53
  -9  -1   4   98.53    7.51
  -9  -1   4  102.92    7.13
  -9   1   3    2.39    0.61
   9   1  -3    4.82    1.05
  -9  -1   3    2.57    0.78
  -9   1   2   25.31    2.18
   9   1  -2   29.17    2.47
   9  -1  -2   29.22    2.35
  -9  -1   2   25.25    2.49
  -9   1   1   45.72    3.62
   9   1  -1   50.28    3.88
  -9  -1   1   47.33    3.48
  -9  -1   1   47.56    3.89
   9  -1  -1   47.38    3.64
   9   1   0   17.48    1.87
   9   1   0   16.89    1.37
  -9  -1   0   17.00    1.50
   9  -1   0   16.77    1.52
   9   1   2   17.30    2.02
   9   1   2   19.01    1.68
  -9  -1  -2   20.89    1.87
  -9   1  -3   15.90    1.73
   9   1   3   15.62    1.54
  -9  -1  -3   13.71    1.75
  -9   1  -4   47.76    3.94
   9   1   4   45.18    3.68
  -9  -1  -4   45.45    3.83
  -9   1  -5   -0.36    0.69
   9   1   5    0.99    0.87
  -9  -1  -5    0.05    1.00
   9   1   6    3.75    1.17
  -9   1  -6    6.86    1.20
  -9  -1  -6    7.43    1.55
   9   1   7   19.36    2.41
  -9   1  -7   24.45    2.40
   9  -1   7   26.40    2.43
  -9   1  -8    9.00    1.52
   9   1   8    9.14    1.52
  -9  -1  -8    9.21    1.82
   9  -1   8    8.00    1.44
   9   1   9    1.52    1.09
  -9   1  -9   -0.67    0.78
   9  -1   9    2.09    0.89
  -9  -1  -9    1.10    1.38
  -9   1 -10    4.72    1.25
   9   1  10    0.01    1.13
  -9  -1 -10    0.97    1.37
   9  -1  10    5.31    1.31
  -9   1 -11    3.32    1.34
   9   1  11    2.72    1.30
   9  -1  11    4.32    1.30
  -9  -1 -11    3.07    1.48
  -9   1 -12    1.89    1.28
   9   1  12    1.41    1.25
   9  -1  12    1.16    1.07
  -9  -1 -12    2.61    1.49
   9   1  13   12.00    2.05
  -9   1 -13    7.68    1.74
  -9  -1 -13    7.24    2.02
   9   1  14    1.89    1.49
  -9   1 -14    3.89    2.38
  -9  -1 -14    1.28    1.58
   9  -1  14    1.68    1.28
  -9   1 -15   11.52    2.42
   9   1  15   10.52    2.33
  -9  -1 -15   10.28    2.49
   9  -1  15    9.75    2.03
  -9   1 -16   10.95    2.51
   9   1  16    8.56    2.14
  -9  -1 -16    9.30    2.43
   9  -1  16    8.05    1.78
   9   1  17    0.64    1.78
   9  -1  17   -0.01    1.26
  -9  -1 -17   -2.12    2.08
   9   1  18   -0.23    3.05
   9  -1  18    2.50    1.69
   9   1  19   11.03    2.66
   9  -1  19   18.01    2.73
   9   1  20    2.61    2.04
   9  -1  20    5.75    1.83
   9   1  21    0.65    1.71
   9  -1  21   -0.21    1.49
   9   1  22   -0.87    1.74
   9  -1  22    1.68    1.52
   9   1  23    0.39    2.08
   9  -1  23    1.95    1.59
   9   1  24   -1.37    2.08
   9  -1  24   -0.87    1.70
  -9   2  25    1.11    2.95
  -9  -2  25    1.67    1.76
  -9   2  24    4.66    2.94
  -9  -2  24   -2.25    1.43
  -9   2  23   -0.03    2.52
  -9  -2  23    4.09    1.68
  -9   2  22   15.17    3.64
  -9  -2  22   14.98    2.48
  -9   2  21    4.99    2.87
   9   2 -21    4.60    2.15
  -9  -2  21    5.18    1.71
   9   2 -20   -0.94    1.48
  -9   2  20   -1.35    2.49
  -9  -2  20    3.76    1.53
   9   2 -19   -0.01    1.49
  -9   2  19   -2.87    1.92
  -9  -2  19    2.38    1.50
  -9   2  18    4.34    2.26
   9   2 -18    5.89    1.99
  -9  -2  18    7.69    1.77
  -9   2  17   33.95    4.81
   9   2 -17   36.34    3.80
  -9  -2  17   33.84    3.42
   9  -2 -17   31.30    4.06
   9   2 -16    8.16    2.05
  -9   2  16    5.00    2.24
   9  -2 -16    6.99    2.28
  -9  -2  16    6.39    1.53
  -9   2  15    3.04    2.09
   9   2 -15    4.28    1.47
   9  -2 -15   -1.08    1.59
  -9  -2  15   -0.10    1.07
   9   2 -14    0.71    1.28
  -9   2  14    5.68    2.36
  -9  -2  14    6.61    1.75
   9  -2 -14    7.05    2.08
  -9  -2  14    5.22    1.41
   9   2 -13   -0.06    1.14
  -9   2  13    2.14    1.82
  -9  -2  13    0.77    1.26
  -9  -2  13   -0.07    0.80
   9  -2 -13   -0.02    1.31
  -9   2  12    8.37    2.25
   9   2 -12    8.38    1.64
  -9  -2  12    8.05    1.25
   9  -2 -12    9.57    2.05
  -9  -2  12    7.32    1.86
   9   2 -11    4.22    1.23
  -9   2  11    6.79    2.07
   9  -2 -11    2.99    1.46
  -9  -2  11    7.28    1.07
  -9  -2  11    1.74    1.26
   9   2 -10    4.00    1.11
  -9   2  10    3.05    1.63
  -9  -2  10    4.61    0.84
  -9  -2  10    2.30    1.15
   9  -2 -10    6.99    1.74
   9   2  -9   -0.53    0.77
  -9   2   9   -0.64    1.18
  -9  -2   9    0.63    0.93
  -9  -2   9    0.42    0.52
  -9   2   8    3.65    1.52
   9   2  -8    4.72    1.01
  -9  -2   8    5.44    1.23
  -9  -2   8    6.17    0.84
   9   2  -7    8.22    1.19
  -9   2   7   12.97    2.21
  -9  -2   7   12.31    1.75
  -9   2   6    1.87    1.16
   9   2  -6    1.89    0.62
  -9  -2   6    3.13    0.97
   9   2  -5   26.35    2.04
  -9   2   5   25.42    2.83
   9   2  -5   27.85    3.74
  -9  -2   5   24.73    2.60
  -9   2   4  215.11   15.16
  -9   2   4  197.44   14.31
   9   2  -4  181.75   15.02
  -9  -2   4  204.34   14.68
   9   2  -3   31.62    3.01
  -9   2   3   29.71    2.38
  -9  -2   3   32.69    2.97
  -9   2   2   14.00    1.21
   9   2  -2   13.57    1.82
  -9  -2   2   14.51    1.93
   9   2  -1   20.66    1.84
  -9  -2   1   28.96    2.51
   9   2   0    0.30    0.60
   9   2   0   -0.19    0.97
   9   2   1   69.12    5.50
   9   2   1   69.06    5.16
  -9  -2  -1   70.30    5.18
   9  -2   1   65.44    4.91
   9   2   2    2.12    0.87
   9   2   2    0.60    1.11
  -9  -2  -2    1.34    0.90
   9  -2   2    1.19    0.46
   9   2   3    6.84    1.30
   9   2   3    5.55    1.72
  -9  -2  -3    7.57    1.35
  -9   2  -4    6.70    1.29
   9   2   4    8.50    1.45
  -9  -2  -4    9.58    1.55
   9   2   5   59.31    4.76
  -9   2  -5   54.20    4.68
  -9  -2  -5   60.28    4.86
   9   2   6   -1.22    0.99
  -9   2  -6    0.26    0.79
  -9  -2  -6    0.30    1.10
  -9   2  -7   22.93    2.36
  -9  -2  -7   25.29    2.80
  -9   2  -8    9.82    1.71
  -9  -2  -8    9.91    2.06
  -9   2  -9   -0.22    0.75
   9   2   9    0.79    1.24
  -9  -2  -9    0.44    1.13
   9   2  10    1.80    1.41
  -9   2 -10    3.52    1.27
  -9  -2 -10    0.47    1.49
  -9   2 -11    2.50    1.30
   9   2  11    1.77    1.38
  -9  -2 -11    2.24    1.67
   9   2  12    4.58    1.69
  -9   2 -12    4.61    2.57
  -9  -2 -12    6.19    1.89
   9   2  13   17.65    2.77
  -9   2 -13   20.64    2.75
  -9  -2 -13   18.73    3.03
   9  -2  13   15.87    2.43
  -9   2 -14   23.22    2.99
   9   2  14   26.17    3.28
   9  -2  14   23.38    2.92
  -9  -2 -14   23.05    5.81
  -9   2 -15   10.16    2.47
   9   2  15    8.60    2.34
   9  -2  15   16.52    2.36
  -9  -2 -15    9.79    2.71
   9   2  16   18.69    3.06
   9  -2  16   25.11    2.92
  -9  -2 -16   20.45    3.58
   9   2  17    2.62    1.91
   9  -2  17    4.01    1.78
   9   2  18    7.30    2.27
   9  -2  18    4.69    1.66
   9   2  19    6.42    2.32
   9  -2  19    2.57    1.78
   9   2  20   -0.25    1.99
   9  -2  20    1.76    1.70
   9   2  21   -0.11    2.12
   9  -2  21    1.79    1.58
   9   2  22   -0.94    2.21
   9  -2  22    2.83    1.66
   9   2  23   -0.92    2.13
   9  -2  23   -0.84    1.55
  -9   3  23    0.82    2.57
  -9  -3  23   -0.59    1.37
  -9   3  22    5.17    2.70
  -9  -3  22    9.96    2.06
  -9   3  21   -1.73    2.13
   9   3 -21   -0.51    1.53
  -9  -3  21    0.80    1.39
  -9   3  20    0.38    2.30
   9   3 -20    0.09    1.69
  -9  -3  20    4.24    1.51
   9   3 -19    5.49    1.86
  -9   3  19    0.20    2.39
  -9  -3  19    1.85    1.43
   9   3 -18    3.29    1.82
  -9   3  18    5.50    2.38
  -9  -3  18    5.26    1.58
   9   3 -17    1.21    1.59
  -9   3  17   -0.19    2.08
  -9  -3  17   -1.18    1.20
   9   3 -16    7.69    1.99
  -9   3  16    6.93    2.92
  -9  -3  16    7.52    1.65
  -9   3  15    8.93    2.95
   9   3 -15   10.50    2.15
  -9  -3  15   13.52    2.67
  -9  -3  15    9.01    1.70
   9   3 -14    4.95    1.66
  -9   3  14    7.33    2.55
   9  -3 -14    5.59    1.91
  -9  -3  14    3.19    1.70
  -9   3  13   13.05    2.93
   9   3 -13   12.15    2.11
  -9  -3  13   13.85    2.46
  -9   3  12   33.98    4.23
  -9  -3  12   35.82    3.70
  -9   3  11    2.61    1.89
   9   3 -11    5.68    1.37
  -9  -3  11    3.63    1.48
   9   3 -10    1.52    1.01
  -9   3  10    1.82    1.86
  -9  -3  10    6.26    1.45
  -9   3   9    6.88    2.05
   9   3  -9    7.02    1.25
  -9  -3   9    6.57    1.45
   9   3  -8    1.88    0.82
  -9   3   8    2.38    1.65
  -9  -3   8    2.00    1.06
  -9   3   7    1.66    1.47
   9   3  -7    2.92    0.78
  -9  -3   7    2.44    1.16
  -9   3   6    4.48    1.53
   9   3  -5    8.79    1.00
  -9   3   5    9.72    1.99
   9   3  -5   10.15    1.89
  -9  -3   5    9.16    1.58
  -9   3   4    4.91    1.51
   9   3  -4    5.33    0.89
   9   3  -4    4.51    1.34
   9   3  -4    4.62    0.70
  -9  -3   4    6.06    1.41
   9   3  -3    1.97    0.72
   9   3  -3    0.80    0.97
  -9  -3   3    1.25    0.95
   9   3  -2    9.71    1.31
   9   3  -2   10.17    1.72
   9   3  -1   15.64    1.76
   9   3   0    2.85    1.00
   9   3   0    2.01    1.08
   9   3   1   52.48    4.34
   9   3   1   54.42    4.58
   9   3   2    5.59    1.28
   9   3   2    4.76    1.39
   9   3   3   -0.17    0.93
   9   3   3    1.68    1.15
  -9  -3  -3    0.57    0.84
   9   3   4   13.26    2.09
   9   3   4   10.61    1.80
  -9  -3  -4   11.27    1.78
  -9   3  -5    2.21    0.99
   9   3   5    0.73    1.17
  -9  -3  -5    2.51    1.21
   9   3   6    1.23    1.25
  -9   3  -6   -1.20    0.78
  -9  -3  -6    0.36    1.20
  -9   3  -7   -0.17    0.74
   9   3   7    0.84    1.32
  -9  -3  -7    1.06    1.29
  -9   3  -8    8.19    1.57
   9   3   8    3.75    1.71
  -9  -3  -8    5.51    1.74
   9   3   9    2.89    1.61
  -9  -3  -9    0.77    1.40
  -9   3 -10    2.61    1.26
   9   3  10    2.64    1.86
  -9  -3 -10    0.08    1.56
   9   3  11    9.24    2.27
  -9   3 -11   11.77    2.09
  -9  -3 -11    6.67    2.24
   9   3  12   -0.30    1.74
  -9   3 -12    0.93    1.34
  -9  -3 -12    1.29    1.89
   9   3  13    2.33    1.96
  -9  -3 -13    3.67    1.88
   9   3  14    8.08    2.25
  -9  -3 -14    9.14    2.58
   9   3  15   -0.53    1.89
  -9  -3 -15    1.86    1.86
   9   3  16    2.87    3.24
   9   3  17    1.30    1.99
   9   3  18    3.88    1.99
   9   3  19   -2.93    1.89
   9   3  20   -1.09    2.31
   9   3  21    0.80    2.46
  -9   4  21    2.95    2.78
   9   4 -20    0.29    2.01
  -9   4  20    2.77    2.80
   9   4 -19    7.13    2.28
  -9   4  19    5.00    2.95
  -9   4  18    0.02    2.22
   9   4 -18    4.64    2.05
  -9   4  17    8.60    2.84
   9   4 -17    7.96    1.89
  -9   4  16    2.88    2.52
   9   4 -16    0.13    1.40
  -9   4  15    5.36    2.36
   9   4 -15    1.01    1.35
  -9   4  14    1.04    2.22
   9   4 -14    0.27    1.22
   9   4 -13    2.61    1.34
  -9   4  13    3.99    2.19
  -9  -4  13    3.99    1.49
   9   4 -12    0.40    1.13
  -9   4  12    2.16    2.12
  -9  -4  12    1.73    1.19
   9   4 -11    3.09    1.23
  -9   4  11    3.42    3.81
  -9  -4  11    4.92    1.47
   9   4 -10   29.60    3.40
  -9   4  10   27.79    4.24
  -9  -4  10   24.09    3.38
  -9   4   9   14.02    3.05
   9   4  -9   10.26    1.53
  -9  -4   9    7.63    1.80
  -9   4   8   22.69    3.47
   9   4  -8   14.27    1.79
  -9  -4   8   16.34    2.37
  -9   4   7   50.85    5.20
   9   4  -7   46.20    3.84
  -9  -4   7   49.43    4.45
   9   4  -6    6.65    1.02
  -9   4   6    5.93    1.99
  -9  -4   6    5.75    1.57
   9   4  -5   22.63    3.00
  -9   4   5   17.69    2.94
   9   4  -5   19.22    2.06
   9   4  -5   14.15    1.65
  -9  -4   5   16.24    2.42
   9   4  -4   16.42    2.50
  -9   4   4   10.40    2.44
   9   4  -4   13.00    1.50
   9   4  -4   16.24    1.96
  -9  -4   4   12.68    2.22
   9   4  -3    3.13    1.19
   9   4  -3    3.10    1.41
  -9   4   3    3.63    1.77
   9   4  -2    3.62    1.25
   9   4  -2    4.49    1.50
   9   4  -1    2.17    1.17
   9   4  -1   -0.72    0.97
   9   4   0   11.75    1.99
   9   4   0    9.74    1.81
   9   4   1    1.84    1.29
   9   4   1    3.72    1.36
   9   4   2   17.92    2.52
   9   4   2   23.67    2.78
   9   4   3    9.77    2.27
   9   4   3   18.90    2.39
   9   4   4    0.80    1.24
   9   4   4    0.62    1.30
   9   4   5    6.52    1.77
   9   4   5    6.29    1.76
   9   4   6   21.82    3.04
  -9   4  -6   23.59    2.94
   9   4   6   16.84    2.76
  -9   4  -7   24.33    2.72
   9   4   7   22.76    3.16
   9   4   7   23.22    3.18
  -9  -4  -7   22.96    3.02
   9  -4   7   26.16    2.07
   9   4   8   11.30    2.35
   9   4   9    1.02    1.68
  -9  -4  -9    0.47    1.35
   9   4  10    1.17    1.74
  -9  -4 -10   -0.03    1.55
   9   4  11    0.05    1.76
  -9  -4 -11    4.45    1.85
   9   4  12   20.07    3.24
  -9  -4 -12   26.27    3.65
   9   4  13    3.35    2.17
  -9  -4 -13    8.62    2.53
   9   4  14    0.81    2.14
   9   4  15    1.08    2.04
   9   4  16    0.45    1.83
   9   4  17   -2.99    1.87
   9   4  18    5.14    2.42
   9   4  19   -0.38    2.26
   9   5 -17    4.85    2.07
  -9   5  17    1.01    2.68
  -9   5  16    0.65    2.53
   9   5 -16   -0.75    1.51
  -9   5  15    1.99    2.39
   9   5 -15    2.28    1.47
  -9   5  14    4.48    2.40
   9   5 -14    0.00    1.21
  -9   5  13    5.30    2.80
   9   5 -12    1.99    1.15
  -9   5  12   -1.58    1.89
  -9   5  11    2.70    2.44
   9   5 -11    1.89    1.12
   9   5 -10    2.97    1.05
  -9   5  10    6.49    2.49
  -9  -5  10   -1.96    1.19
  -9   5   9    2.44    2.38
   9   5  -9    5.98    1.26
  -9  -5   9    6.08    1.69
  -9   5   8   -0.61    1.75
  -9   5   8    0.26    0.63
   9   5  -8    0.04    0.81
  -9  -5   8   -0.04    1.20
  -9   5   7   29.41    4.00
   9   5  -7   26.85    2.58
  -9   5   7   28.59    2.24
  -9  -5   7   29.30    3.28
   9   5  -6    1.15    0.73
  -9   5   6   -1.67    1.70
  -9   5   5    0.18    1.61
   9   5  -5    1.50    0.78
   9   5  -4   24.74    3.36
   9   5  -4   31.44    2.71
  -9   5   4   27.53    3.78
   9   5  -3    5.70    2.19
  -9   5   3    4.41    2.22
   9   5  -3    1.88    1.49
  -9   5   2   -0.58    1.68
   9   5  -2    2.71    1.44
   9   5  -2    0.80    1.35
   9   5  -1    0.55    1.28
   9   5  -1   -0.40    1.30
   9   5   0   23.48    2.98
   9   5   0   23.65    2.81
   9   5   1   -0.89    1.09
   9   5   1    1.28    1.47
   9   5   2    1.21    1.48
   9   5   2    2.37    1.43
   9   5   3    2.68    1.43
   9   5   3    1.83    1.66
   9   5   4   14.57    2.60
   9   5   4   14.25    2.34
   9   5   5    0.57    1.33
   9   5   5   -1.97    1.35
   9   5   6    3.08    1.79
   9   5   6    1.85    1.51
   9   5   7   -2.56    1.22
   9   5   7    1.61    1.66
   9   5   8   -1.14    1.54
   9   5   8    1.61    1.45
   9   5   9   -0.83    1.74
   9  -5   9    1.04    0.56
   9   5  10    0.97    1.92
   9   5  10    1.29    1.57
   9  -5  10    0.15    0.55
   9   5  11    4.65    2.29
   9  -5  11    2.58    0.79
   9   5  12    0.92    1.89
   9  -5  12    0.01    1.07
   9   5  13   -1.10    1.82
   9  -5  13    1.05    1.09
   9   5  14    1.74    2.26
   9  -5  14    4.84    1.30
   9   5  15   -1.90    1.94
  -9   6  10   -4.30    2.11
   9   6 -10    0.11    1.28
  -9   6  10   -0.37    0.65
   9   6 -10   -0.98    1.05
   9   6  -9    0.39    1.34
   9   6  -9    4.30    1.25
  -9   6   9    1.36    2.48
   9   6  -8    1.44    0.93
  -9   6   8    3.42    2.16
   9   6  -8    1.79    1.45
  -9   6   7   -0.64    2.10
   9   6  -7    1.44    1.62
   9   6  -7    1.24    0.90
   9   6  -6    0.18    0.86
   9   6  -6   -0.32    1.51
  -9   6   6    1.64    2.25
   9   6  -5    1.16    1.50
   9   6  -5    2.83    1.01
  -9   6   5   -2.70    1.76
  -9   6   4   -3.70    1.66
   9   6  -4    0.72    1.42
   9   6  -4    2.49    1.06
   9   6  -3    6.06    1.98
  -9   6   3    4.42    2.53
   9   6  -2   16.80    2.89
  -9   6   2   16.53    3.35
   9   6  -2   16.64    2.89
   9   6  -1    3.36    1.75
   9   6  -1    2.26    1.71
  -9   6   1    8.34    2.51
   9   6   0    3.94    1.83
  -9   6   0    4.50    2.27
   9   6   0    3.02    1.75
   9   6   1   16.30    3.06
   9   6   1   16.71    2.73
   9   6   2    4.29    1.69
   9   6   2    3.24    1.98
   9   6   3    1.60    1.85
   9   6   3    6.86    1.98
   9   6   4    1.34    1.80
   9   6   5   -1.70    1.41
   9   6   5   -0.37    1.27
   9   6   6    1.44    1.40
   9   6   6    0.56    1.68
   9   6   7    0.30    1.72
   9   6   7   -1.86    1.20
   9   6   8   -2.77    2.29
   9   6   8   -1.32    1.36
 -10   0  26    4.00    2.57
 -10   0  25    0.96    2.11
 -10   0  24   11.38    2.96
 -10   0  23   -0.42    2.07
 -10   0  22   -2.07    2.77
 -10   0  21   -2.24    1.86
  10   0 -20    1.17    1.70
 -10   0  20    5.82    2.19
  10   0 -19   -0.18    1.75
 -10   0  19    1.40    2.07
  10   0 -18   15.32    2.93
 -10   0  18    9.54    2.72
  10   0 -17   -0.19    1.60
 -10   0  17    0.13    1.86
 -10   0  16    3.55    1.95
  10   0 -16    4.71    1.75
 -10   0  15   -1.66    1.55
  10   0 -15   -0.19    1.28
  10   0 -14    1.90    1.43
 -10   0  14    1.61    1.58
 -10   0  13   -0.19    1.39
  10   0 -13   -0.55    1.06
  10   0 -12   78.96    5.97
 -10   0  12   59.37    6.26
 -10   0  11   -0.46    1.20
  10   0 -11    0.49    1.05
  10   0 -10   19.30    2.49
 -10   0  10   25.11    2.72
  10   0  -9    0.57    0.96
 -10   0   9    0.76    1.11
 -10   0   8   25.49    2.85
 -10   0   8   24.56    2.68
  10   0  -8   28.47    2.67
 -10   0   7    1.20    1.56
  10   0  -7    0.88    0.85
 -10   0   7   -0.31    1.02
 -10   0   6   15.57    1.97
 -10   0   6   16.55    1.97
 -10   0   5    0.01    0.68
 -10   0   5   -0.32    0.72
  10   0  -4   24.30    2.39
 -10   0   4   22.97    2.12
 -10   0   4   22.95    2.17
 -10   0   3   -0.12    0.59
  10   0  -3    0.35    0.67
  10   0  -2   65.40    4.95
 -10   0   2   62.54    4.93
  10   0  -1    0.57    0.64
 -10   0   1    0.15    0.60
 -10   0   0    6.51    0.88
  10   0   0    5.54    1.04
  10   0   1    0.46    0.66
 -10   0  -1   -0.33    0.44
  10   0   3   -0.33    0.62
 -10   0  -3   -1.08    0.47
  10   0   4   15.35    1.56
 -10   0  -4   11.57    1.43
  10   0   5    0.47    0.81
 -10   0  -5    0.29    0.81
  10   0   6  118.96    8.86
  10   0   7    0.41    0.77
 -10   0  -7    0.53    0.90
 -10   0  -8    4.33    1.18
  10   0   8    3.98    1.08
  10   0   9   -0.95    0.85
 -10   0  -9    0.00    1.01
 -10   0 -10   41.80    4.10
  10   0  10   48.83    3.97
 -10   0 -11    0.40    1.12
  10   0  11   -0.06    0.99
  10   0  12    9.96    1.72
 -10   0 -12    8.79    1.90
  10   0  13   -0.01    1.27
 -10   0 -13   -0.46    1.29
 -10   0 -14   23.51    3.76
  10   0  14   22.83    2.67
  10   0  15   -0.68    1.18
 -10   0 -15    1.82    1.78
  10   0  16   19.80    2.55
 -10   0 -16   15.85    3.02
  10   0  17   -0.29    1.27
  10   0  18    0.86    1.67
  10   0  19    0.88    1.67
  10   0  20    2.25    1.75
  10   0  21    1.21    1.55
  10   0  22   29.10    3.74
  10   0  23    1.15    1.55
  10   0  24    0.57    1.87
 -10   1  26    7.99    3.07
 -10  -1  26   12.35    2.72
 -10   1  25    2.83    2.61
 -10  -1  25    6.95    2.25
 -10   1  24    0.63    2.33
 -10  -1  24    0.26    1.89
 -10   1  23    2.71    2.48
 -10  -1  23    4.25    2.08
 -10   1  22    1.67    2.54
 -10  -1  22    3.24    1.99
 -10   1  21    5.92    2.71
  10   1 -21    4.75    2.31
 -10  -1  21    7.40    2.20
  10   1 -20    4.84    2.11
 -10   1  20    5.56    2.68
 -10  -1  20    3.15    1.89
 -10   1  19    2.67    2.46
  10   1 -19    0.21    1.72
  10  -1 -19    1.22    1.64
 -10  -1  19    1.88    1.75
 -10   1  18   11.27    2.83
  10   1 -18   17.36    2.88
 -10  -1  18   11.67    2.33
  10  -1 -18   10.78    2.73
  10   1 -17    3.92    1.95
 -10   1  17   -0.47    2.09
 -10  -1  17    1.59    1.66
  10  -1 -17    3.46    2.16
  10   1 -16   13.29    2.50
 -10   1  16   13.19    2.90
 -10  -1  16   11.03    2.15
  10  -1 -16   12.19    2.56
 -10   1  15    2.43    1.95
  10   1 -15    2.18    1.52
 -10  -1  15   -0.78    1.29
  10  -1 -15    0.78    1.40
 -10   1  14    3.18    1.84
  10   1 -14    2.68    1.46
 -10  -1  14   -0.12    1.27
  10  -1 -14    4.11    1.85
  10   1 -13    4.90    1.48
 -10   1  13    2.83    1.80
  10  -1 -13    3.58    1.56
 -10  -1  13    1.62    1.25
 -10   1  12   -0.23    1.56
  10   1 -12   -0.32    0.92
  10  -1 -12    1.26    1.21
 -10  -1  12    0.15    0.99
  10   1 -11    5.83    1.37
 -10   1  11    5.61    1.80
  10  -1 -11    4.56    1.41
 -10  -1  11    4.27    1.23
  10   1 -10    9.70    1.63
 -10   1  10   11.47    2.17
 -10  -1  10   13.03    1.69
  10  -1 -10   15.41    2.19
 -10  -1  10   10.65    1.86
 -10   1   9    3.61    1.72
  10   1  -9    3.48    1.07
 -10  -1   9    4.86    1.30
  10  -1  -9    4.93    1.29
  10   1  -8   23.83    2.35
 -10   1   8   23.96    2.93
 -10  -1   8   27.47    2.38
 -10  -1   8   25.39    2.68
  10   1  -7   11.51    1.41
 -10   1   7   11.07    1.92
 -10  -1   7   13.30    1.88
 -10  -1   7    9.68    1.34
 -10   1   6    2.96    0.87
 -10   1   5    2.12    1.07
 -10   1   5    2.45    0.87
  10   1  -5    2.35    1.18
 -10  -1   5    2.97    0.64
 -10  -1   5    1.05    0.91
 -10   1   4   21.50    1.87
  10   1  -4   22.90    2.22
 -10  -1   4   17.82    1.60
 -10   1   3   28.78    2.22
  10   1  -3   24.94    2.45
 -10  -1   3   23.15    1.84
 -10  -1   3   28.13    2.46
  10   1  -2    6.62    1.20
 -10   1   2    6.19    0.88
 -10  -1   2    5.58    1.14
 -10  -1   2    4.98    0.58
  10  -1  -2    5.90    0.97
 -10   1   1    2.90    0.69
  10   1  -1    2.83    0.93
  10  -1  -1    3.93    0.74
 -10  -1   1    2.35    0.50
 -10  -1   1    2.35    0.92
  10   1   0    2.28    0.94
  10  -1   0    2.71    0.64
 -10  -1   0    2.25    0.63
  10   1   1    6.59    0.87
  10   1   1    7.66    1.40
 -10  -1  -1    8.23    1.07
  10  -1   1    9.16    1.11
  10   1   2    1.37    0.57
  10   1   2    1.05    1.02
 -10  -1  -2    1.06    0.82
 -10   1  -3   85.55    6.68
  10   1   3   91.47    6.32
 -10  -1  -3   77.38    6.45
 -10   1  -4    1.24    0.80
  10   1   4    2.18    0.82
 -10  -1  -4    0.83    1.05
  10   1   6    9.34    1.46
 -10   1  -6    7.21    1.29
 -10  -1  -6   10.09    1.76
  10   1   7   20.55    2.11
 -10   1  -7   16.50    1.92
  10  -1   7   16.94    2.13
 -10  -1  -7   18.08    2.43
  10   1   8   30.92    3.14
  10  -1   8   29.06    2.85
 -10   1  -9   -0.52    0.83
  10   1   9   -0.97    0.79
 -10  -1  -9    0.30    1.27
  10  -1   9   -0.95    0.79
 -10   1 -10    4.93    1.28
  10   1  10    3.70    1.33
  10  -1  10    5.87    1.28
 -10  -1 -10    3.06    1.45
  10   1  11   18.82    2.46
 -10   1 -11   18.86    2.36
 -10  -1 -11   21.61    2.80
  10  -1  11   17.43    2.42
  10   1  12   25.78    2.96
 -10   1 -12   22.49    2.89
 -10  -1 -12   33.18    3.40
  10  -1  12   22.76    2.79
  10   1  13   18.65    2.50
 -10   1 -13   16.82    2.60
  10  -1  13   19.97    2.56
 -10  -1 -13   17.02    2.84
 -10   1 -14    2.31    1.66
  10   1  14    4.36    1.62
  10  -1  14    2.72    1.47
 -10  -1 -14    0.44    1.70
 -10   1 -15    1.31    1.44
  10   1  15    3.82    1.84
 -10  -1 -15    0.28    1.66
  10  -1  15    4.33    1.54
  10   1  16    2.75    1.63
 -10   1 -16    0.71    1.79
 -10  -1 -16   -0.71    1.63
  10  -1  16    4.43    1.71
  10   1  17    5.59    2.09
  10  -1  17    3.93    1.75
  10   1  18    0.54    1.86
  10  -1  18    3.87    1.57
  10   1  19    1.53    1.83
  10  -1  19    4.05    1.65
  10   1  20    5.27    2.03
  10  -1  20    6.72    1.86
  10   1  21    3.57    2.13
  10  -1  21    2.91    1.55
  10   1  22    0.66    2.05
  10  -1  22    1.40    1.49
  10   1  23    5.35    2.23
  10  -1  23    4.76    1.87
  10   1  24   -0.72    1.81
  10  -1  24    3.86    1.94
 -10   2  25    2.36    2.86
 -10  -2  25   -0.20    1.56
 -10   2  24    3.59    2.96
 -10  -2  24    4.99    1.72
 -10   2  23   11.85    3.39
 -10  -2  23    9.21    3.31
  10   2 -22    2.48    2.10
 -10   2  22    3.67    2.81
 -10  -2  22   -0.58    1.37
  10   2 -21    3.75    2.22
 -10   2  21    2.69    2.68
 -10  -2  21    3.18    1.59
 -10   2  20    0.38    2.58
  10   2 -20    1.21    2.09
 -10  -2  20    1.69    1.44
 -10   2  19    5.40    2.46
  10   2 -19    1.60    1.66
 -10  -2  19    1.52    1.36
  10   2 -18    8.45    2.19
 -10   2  18    6.24    2.69
 -10  -2  18   13.11    2.02
  10   2 -17   -1.66    1.31
 -10   2  17   -2.03    1.79
  10  -2 -17   -1.04    1.42
 -10  -2  17   -0.08    1.18
  10   2 -16   17.77    2.72
 -10   2  16   17.72    3.35
 -10  -2  16   16.27    2.30
  10  -2 -16   19.30    3.25
 -10   2  15    2.54    2.08
  10   2 -15    7.61    1.82
  10  -2 -15    4.80    1.97
 -10  -2  15    6.13    1.44
 -10  -2  15    2.53    1.56
 -10   2  14    1.48    1.89
  10   2 -14    3.16    1.42
 -10  -2  14    2.79    1.30
 -10   2  13    4.16    1.96
 -10  -2  13    3.82    1.42
  10  -2 -13    1.49    1.59
 -10  -2  13    1.80    0.93
 -10   2  12   -0.04    1.65
  10   2 -12    0.37    1.02
 -10  -2  12    0.78    0.73
 -10  -2  12   -0.12    1.08
  10  -2 -12    0.54    1.44
  10   2 -11    9.49    1.58
 -10   2  11   11.54    2.40
 -10  -2  11   10.14    1.89
 -10  -2  11   12.13    1.41
  10  -2 -11   13.77    2.27
  10   2 -10    2.21    0.95
 -10   2  10    3.67    1.80
 -10  -2  10    1.73    0.69
 -10  -2  10    1.70    1.24
  10   2  -9   21.29    2.01
 -10   2   9   21.83    2.98
 -10  -2   9   17.58    1.70
 -10  -2   9   19.21    2.33
 -10   2   8    5.03    1.66
  10   2  -8    2.76    0.79
 -10  -2   8    1.37    0.99
 -10  -2   8    4.20    0.67
  10   2  -7    6.70    0.91
 -10   2   7    4.93    1.52
 -10  -2   7    4.96    1.28
  10   2  -6  103.75    7.98
  10   2  -6   97.06    7.19
 -10   2   6  103.74    7.99
 -10  -2   6   97.32    7.72
 -10   2   5    2.04    0.68
  10   2  -5    2.65    1.16
 -10   2   5    2.62    1.16
 -10  -2   5    1.27    0.92
 -10   2   4    3.96    0.72
  10   2  -4    2.33    1.21
 -10  -2   4    3.65    1.06
  10   2  -3    2.11    1.01
 -10   2   3    2.88    0.57
 -10  -2   3    4.48    1.17
  10   2  -2   16.56    2.17
 -10  -2   2   17.78    2.17
  10   2  -1    4.97    0.62
  10   2  -1    3.19    1.82
  10   2   0  142.47   10.22
  10   2   0  127.99    9.42
 -10  -2   0  126.94    9.45
  10   2   1    1.03    1.08
  10   2   1    0.39    0.59
 -10  -2  -1    0.05    0.67
  10  -2   1    1.29    0.39
  10   2   2    7.22    1.55
  10   2   2   10.28    1.28
  10  -2   2    8.93    1.01
 -10  -2  -2    9.26    1.38
  10   2   3    2.20    1.21
  10   2   3    0.85    0.80
 -10  -2  -3    2.46    1.02
 -10   2  -4    7.84    1.31
  10   2   4    5.71    1.21
 -10  -2  -4    6.08    1.39
 -10   2  -5   -0.24    0.68
  10   2   5    0.24    0.88
 -10  -2  -5   -0.56    1.01
  10   2   6   56.36    4.33
 -10   2  -6   44.51    4.13
 -10  -2  -6   49.98    4.50
 -10   2  -7   45.97    3.74
 -10  -2  -7   38.78    4.08
  10   2   8    4.47    1.43
 -10  -2  -8    2.47    1.38
  10   2   9    3.71    1.45
 -10   2  -9    0.95    0.93
 -10  -2  -9    1.42    1.52
 -10   2 -10    0.72    0.99
  10   2  10    3.35    1.53
 -10  -2 -10    2.18    1.55
 -10   2 -11    6.17    1.44
  10   2  11    3.75    1.52
 -10  -2 -11    1.05    1.47
 -10   2 -12    0.10    1.08
  10   2  12    1.70    1.58
 -10  -2 -12    1.30    1.54
 -10   2 -13    2.85    1.44
  10   2  13    0.71    1.67
  10  -2  13   -0.99    1.11
 -10  -2 -13    2.70    1.81
  10   2  14    2.61    2.00
 -10   2 -14    6.43    2.03
 -10  -2 -14    4.37    2.37
  10  -2  14    5.67    1.65
  10   2  15   10.06    2.49
  10  -2  15   11.22    2.16
 -10  -2 -15   11.80    2.95
  10   2  16   17.19    2.98
 -10  -2 -16   17.59    3.22
  10   2  17    2.12    3.12
  10  -2  17    3.42    1.65
  10   2  18   -0.06    1.77
  10  -2  18    0.51    1.39
  10   2  19    2.63    2.25
  10  -2  19    4.81    1.76
  10   2  20   -2.70    1.90
  10  -2  20    0.34    1.78
  10   2  21   -0.08    2.10
  10  -2  21   -0.11    1.72
  10   2  22   -1.98    1.94
  10  -2  22   -0.43    1.41
  10   2  23    0.40    2.28
  10  -2  23   -0.11    1.57
 -10   3  23   -0.54    2.24
 -10  -3  23    0.45    1.49
 -10   3  22    3.10    2.47
 -10  -3  22    1.76    1.49
  10   3 -21   -0.41    1.67
 -10   3  21   -0.69    2.10
 -10  -3  21   -0.33    1.36
  10   3 -20    2.82    1.76
 -10   3  20    0.93    2.42
 -10  -3  20    2.02    1.31
 -10   3  19    1.04    2.43
  10   3 -19   -0.93    1.57
 -10  -3  19    2.29    1.32
  10   3 -18    2.89    1.69
 -10   3  18    4.26    2.26
 -10  -3  18    4.46    1.50
  10   3 -17   15.08    2.55
 -10   3  17   14.33    3.42
 -10  -3  17   14.60    2.14
 -10   3  16    3.77    2.29
  10   3 -16   -1.07    1.29
 -10  -3  16   -0.73    1.16
 -10   3  15    3.56    2.32
  10   3 -15    7.05    1.81
 -10  -3  15    5.93    1.76
 -10   3  14    3.76    2.43
  10   3 -14    6.69    1.70
 -10  -3  14    6.86    1.92
 -10   3  13    2.26    2.10
  10   3 -13    3.00    1.39
 -10  -3  13   -1.17    1.24
  10   3 -12    1.17    1.18
 -10   3  12    1.32    2.04
  10   3 -11   44.94    3.83
 -10   3  11   43.06    4.90
 -10  -3  11   40.97    4.09
  10   3 -10   23.52    2.44
 -10   3  10   24.44    3.32
 -10  -3  10   22.66    2.70
 -10   3   9    3.30    1.74
  10   3  -9    5.18    1.10
 -10  -3   9    5.14    1.42
 -10   3   8   17.99    3.02
  10   3  -8   20.54    1.89
 -10  -3   8   16.63    2.34
  10   3  -7    7.29    1.04
 -10   3   7    7.25    1.93
 -10  -3   7    8.09    1.56
  10   3  -6   12.09    2.18
  10   3  -6    8.40    1.04
 -10   3   6    7.10    1.84
 -10  -3   6    7.75    1.60
 -10   3   5    0.87    1.24
  10   3  -5    1.88    1.27
  10   3  -5    0.79    0.54
  10   3  -5    0.16    0.44
 -10  -3   5    1.58    1.01
 -10   3   4   14.82    2.43
  10   3  -4   14.70    1.45
  10   3  -4   15.28    1.24
  10   3  -4   12.57    2.04
 -10  -3   4   12.38    2.01
  10   3  -3    1.22    1.15
  10   3  -3    2.37    0.73
  10   3  -3    2.77    0.52
 -10  -3   3    3.90    1.25
  10   3  -2    1.39    1.00
  10   3  -2    2.54    0.82
  10   3  -1    2.56    1.14
  10   3  -1    0.61    0.72
  10   3   0   12.08    1.59
  10   3   0   14.40    2.03
  10   3   1    9.41    1.39
  10   3   1    7.76    1.61
  10   3   2    2.29    1.15
  10   3   2    4.25    1.11
  10   3   3   10.69    1.77
  10   3   3   14.90    2.22
 -10  -3  -3   14.41    1.81
  10   3   4   18.03    2.33
  10   3   4   17.71    2.58
 -10  -3  -4   19.73    2.23
  10   3   5    6.73    1.76
 -10   3  -5    7.27    1.40
  10   3   5    7.33    1.62
 -10  -3  -5    5.06    1.60
 -10   3  -6    3.98    1.17
  10   3   6    5.41    1.58
 -10  -3  -6    3.63    1.44
  10   3   7   10.75    2.08
 -10   3  -7   13.49    2.00
 -10  -3  -7    7.94    1.92
  10   3   8    9.37    2.05
 -10  -3  -8   19.19    2.68
  10   3   9   57.86    5.10
 -10   3  -9   50.04    4.68
 -10  -3  -9   55.80    5.25
  10   3  10   21.52    3.21
 -10   3 -10   26.56    2.84
 -10  -3 -10   23.95    3.33
 -10   3 -11    8.15    1.79
  10   3  11    2.24    1.83
 -10  -3 -11    7.99    2.26
 -10   3 -12    9.03    2.26
  10   3  12   11.07    2.35
 -10  -3 -12    5.16    2.28
  10   3  13    8.30    2.30
 -10  -3 -13    8.73    2.39
  10   3  14    4.15    2.12
 -10  -3 -14    6.05    2.32
  10   3  15   -0.51    1.75
  10   3  17    3.86    2.06
  10   3  18   -1.19    1.74
  10   3  19    2.61    2.26
  10   3  20   -0.28    2.15
  10   3  21    0.99    2.38
  10   4 -20   -0.01    1.81
 -10   4  20    2.67    2.54
 -10   4  19    2.39    2.51
 -10   4  18    0.73    2.14
  10   4 -18    4.08    1.69
 -10   4  17    2.11    2.20
  10   4 -16    2.06    1.52
 -10   4  16    0.71    2.39
  10   4 -15    7.88    1.87
 -10   4  15    6.26    2.67
 -10   4  14    2.92    2.35
  10   4 -14    3.02    1.41
 -10   4  13   -0.91    1.85
  10   4 -13    0.76    1.20
 -10  -4  13    3.59    2.12
 -10   4  12   18.22    3.34
  10   4 -12   13.30    2.03
 -10  -4  12   17.60    2.50
 -10   4  11   17.70    4.09
 -10  -4  11   17.30    2.64
  10   4 -10    1.85    1.05
 -10   4  10    4.53    2.37
 -10  -4  10    2.90    1.33
 -10   4   9    3.63    2.19
  10   4  -9    3.30    1.04
 -10  -4   9    0.71    1.24
 -10   4   8   15.30    2.98
  10   4  -8   12.06    1.61
 -10  -4   8   14.49    2.53
 -10   4   7    3.40    2.10
  10   4  -7    1.13    0.75
 -10  -4   7    0.84    1.23
  10   4  -6    4.85    0.91
 -10   4   6    6.53    2.08
  10   4  -6    6.01    1.19
 -10  -4   6    6.83    1.71
 -10   4   5    0.18    1.53
  10   4  -5    0.21    0.86
  10   4  -5    0.22    0.58
  10   4  -5    1.49    1.46
 -10  -4   5   -0.70    1.19
  10   4  -4    0.13    1.25
  10   4  -4    1.21    0.64
 -10   4   4    0.59    1.47
  10   4  -4    1.05    0.99
 -10  -4   4    1.45    1.24
 -10   4   3   36.59    3.81
  10   4  -3   33.36    3.09
  10   4  -3   30.23    3.48
  10   4  -2   10.21    1.95
  10   4  -2    9.87    1.64
  10   4  -1   15.59    2.04
  10   4  -1   10.99    1.98
  10   4   0    3.88    1.43
  10   4   0    6.25    1.47
  10   4   1    2.30    1.30
  10   4   1    3.84    1.43
  10   4   2   13.64    2.02
  10   4   2    8.74    1.85
  10   4   3   -0.93    1.15
  10   4   3   -1.17    1.18
  10   4   4   17.39    2.60
  10   4   4   15.08    2.63
  10   4   5    0.48    1.34
  10   4   5    1.04    1.43
 -10   4  -6    0.31    1.05
  10   4   6   -1.16    1.33
  10   4   6    2.49    1.59
  10   4   7    2.77    1.73
  10   4   7    9.33    2.07
 -10   4  -7    4.91    1.51
 -10  -4  -7    5.65    1.68
  10  -4   7    6.88    0.91
  10   4   8    3.55    1.91
 -10  -4  -8    2.71    1.56
  10  -4   8    3.96    0.86
 -10  -4  -9   11.78    2.32
  10   4  10    1.61    2.01
 -10  -4 -10    8.31    2.18
  10   4  11    7.59    2.33
 -10  -4 -11   11.01    2.45
  10   4  12   -0.11    1.73
 -10  -4 -12    1.20    1.68
  10   4  13   -2.06    1.61
 -10  -4 -13    2.38    1.81
  10   4  14    0.81    2.83
  10   4  15    5.03    2.09
  10   4  16    8.49    2.51
  10   4  17    0.76    2.11
  10   4  18   -2.57    1.74
  10   5 -17    3.25    1.63
 -10   5  17    1.97    2.68
  10   5 -16    0.37    1.41
 -10   5  16   -3.69    2.35
  10   5 -15   11.73    2.43
 -10   5  15   14.21    3.61
  10   5 -14    0.58    1.28
 -10   5  14    1.38    2.34
 -10   5  13    2.11    2.74
  10   5 -13   -1.95    1.06
 -10   5  12   -1.47    1.76
  10   5 -12   -0.50    1.06
 -10   5  11    5.10    2.67
  10   5 -11    1.70    1.14
 -10   5  10    0.20    1.86
  10   5 -10   -1.44    0.88
  10   5  -9    3.35    1.03
 -10   5   9    4.13    2.53
 -10  -5   9    3.95    1.75
 -10   5   8    1.30    1.89
  10   5  -8   -0.03    0.78
 -10   5   8    0.04    0.54
  10   5  -8    1.19    1.13
 -10  -5   8    1.78    1.31
  10   5  -7    3.85    1.31
 -10   5   7    3.57    2.15
  10   5  -7    1.78    0.89
 -10  -5   7    7.95    1.67
  10   5  -6   17.14    2.37
 -10   5   6   23.99    3.81
  10   5  -6   16.28    1.87
  10   5  -5    3.63    1.49
  10   5  -5    3.85    0.93
 -10   5   5    4.20    2.20
  10   5  -4   26.79    3.43
  10   5  -4   32.14    2.66
  10   5  -4   27.43    3.12
 -10   5   4   27.23    4.11
  10   5  -3    1.80    1.44
 -10   5   3    3.67    2.16
  10   5  -3    2.46    1.39
  10   5  -2    2.69    1.52
  10   5  -2    0.01    1.91
 -10   5   2    2.44    1.69
  10   5  -1    8.35    1.99
  10   5   0    2.27    1.55
  10   5   0    3.53    1.47
  10   5   1    3.68    1.56
  10   5   1    0.51    1.28
  10   5   2    5.66    1.69
  10   5   2    3.79    1.71
  10   5   3   14.59    2.34
  10   5   3    9.40    2.16
  10   5   4    1.10    1.51
  10   5   4    4.46    1.56
  10   5   5    2.75    1.67
  10   5   5    1.37    1.45
  10   5   6    1.37    1.50
  10   5   6   -0.81    1.43
  10   5   7    0.22    1.42
  10   5   7    0.39    1.67
  10   5   8    6.33    2.17
  10   5   9    2.32    1.67
  10   5   9   -0.83    1.60
  10   5  10    3.36    1.95
  10   5  10   -0.74    1.44
  10  -5  10    1.08    0.54
  10   5  11    0.13    1.75
  10   5  11    6.99    2.09
  10  -5  11    1.34    0.66
  10   5  12   -0.95    1.91
  10   5  13    0.35    1.98
  10  -5  13    0.53    0.96
  10   5  14    2.56    2.19
  10  -5  14    5.42    1.40
  10   5  15    1.21    2.15
  10   6 -10    3.41    1.71
  10   6 -10    2.41    1.29
 -10   6  10   -0.37    2.23
  10   6  -9    2.86    1.54
  10   6  -9    4.93    1.31
 -10   6   9    3.09    2.72
 -10   6   8    0.90    2.33
  10   6  -8    3.50    1.08
  10   6  -8    1.60    1.51
  10   6  -7    1.17    0.92
  10   6  -7   -0.66    1.39
 -10   6   7   -1.85    1.70
  10   6  -6    0.00    0.92
  10   6  -6    1.10    1.45
 -10   6   6    1.30    2.24
 -10   6   5   -1.34    2.05
  10   6  -5   -0.82    0.76
  10   6  -5    2.10    1.47
 -10   6   4    2.29    1.97
  10   6  -4    1.64    0.93
  10   6  -4    1.28    1.55
  10   6  -3    2.62    1.64
  10   6  -3    3.33    2.09
 -10   6   3   -3.95    1.67
  10   6  -3    2.37    1.00
  10   6  -2    5.37    2.24
  10   6  -2    4.49    1.89
 -10   6   2    2.55    2.51
  10   6  -1    2.34    1.73
  10   6  -1    4.19    2.20
 -10   6   1    0.05    1.91
  10   6   0    1.96    2.87
 -10   6   0    6.15    2.44
  10   6   0    3.49    1.78
  10   6   1    0.36    1.61
  10   6   2    7.89    2.38
  10   6   2    9.13    2.39
  10   6   3    7.77    1.92
  10   6   3    3.55    1.91
  10   6   4    4.28    1.83
  10   6   4    0.54    1.46
  10   6   5   -0.30    1.25
  10   6   5    1.63    1.80
  10   6   6   -0.68    1.38
  10   6   6   -0.76    1.57
  10   6   7    2.68    2.02
  10   6   7    4.17    1.75
  10   6   8   -0.15    1.45
 -11   0  26    8.03    2.94
 -11   0  25   -0.09    1.83
 -11   0  24   15.13    3.15
 -11   0  23   -1.49    1.89
 -11   0  22   14.90    4.05
 -11   0  21   -0.31    2.08
  11   0 -21   -3.44    2.68
  11   0 -20   -0.40    1.87
 -11   0  20    0.00    1.71
 -11   0  19    0.45    2.05
  11   0 -19   -0.28    1.71
 -11   0  18    6.60    2.50
  11   0 -18    8.14    2.19
  11   0 -17   -0.98    1.60
 -11   0  17    2.05    1.97
  11   0 -16    8.32    2.15
 -11   0  16    5.20    2.12
 -11   0  15    1.65    1.60
  11   0 -15   -1.27    1.17
  11   0 -14   33.85    3.38
 -11   0  14   23.49    3.36
 -11   0  13   -1.32    1.29
  11   0 -13    1.10    1.14
  11   0 -12    2.04    1.18
 -11   0  12    0.79    2.33
  11   0 -11   -0.47    1.02
 -11   0  11   -0.51    1.20
 -11   0  10   43.37    3.95
  11   0 -10   42.93    3.88
 -11   0   9   -0.43    0.95
  11   0  -9    1.08    0.91
 -11   0   9   -1.34    1.02
 -11   0   8   47.38    3.85
 -11   0   8   38.93    3.72
  11   0  -8   38.52    3.56
 -11   0   7    7.93    1.52
 -11   0   7    0.93    1.01
 -11   0   6    4.32    1.23
 -11   0   6    3.91    1.20
 -11   0   5    0.94    0.72
 -11   0   5    0.32    0.81
 -11   0   4   36.39    3.09
 -11   0   4   36.94    3.18
  11   0  -4   39.49    3.39
 -11   0   3    0.21    0.64
  11   0  -3    0.38    0.75
  11   0  -2  149.08   10.59
 -11   0   2  138.62   10.57
  11   0  -1    0.15    0.65
 -11   0   1   -0.05    0.70
  11   0   0    3.97    0.99
 -11   0   0    4.22    0.79
 -11   0  -1   -0.28    0.48
  11   0   1   -0.43    0.72
 -11   0  -2   20.84    1.92
 -11   0  -3    0.53    0.63
 -11   0  -4   11.13    1.50
  11   0   4   10.08    1.44
  11   0   5    0.51    0.83
 -11   0  -5    0.48    0.86
 -11   0  -6   11.74    1.80
  11   0   6   12.99    1.70
 -11   0  -7    0.28    0.92
  11   0   7    0.46    1.01
  11   0   8  104.62    7.17
 -11   0  -8   80.27    7.15
  11   0   9   -0.94    0.74
 -11   0  -9    0.61    0.96
  11   0  10    4.06    1.16
 -11   0 -10    1.59    1.22
  11   0  11   -1.13    0.82
 -11   0 -11   -0.93    1.13
  11   0  12    7.15    1.53
 -11   0 -12   11.58    2.24
 -11   0 -13    0.64    1.48
  11   0  13    1.19    1.30
 -11   0 -14    3.33    1.98
  11   0  14    4.69    1.45
 -11   0 -15   -1.74    1.35
  11   0  15    0.44    1.27
  11   0  16   10.34    2.09
 -11   0 -16    7.36    2.42
  11   0  17    1.15    1.50
  11   0  18   17.24    2.60
  11   0  19    2.07    1.58
  11   0  20   -0.29    1.44
  11   0  21   -1.26    1.54
  11   0  22    1.88    1.66
  11   0  23   -0.13    1.43
  11   0  24    1.16    1.80
 -11   1  26    7.65    2.99
 -11  -1  26    1.60    1.92
 -11   1  25    0.17    2.31
 -11  -1  25    3.03    2.07
 -11   1  24    0.63    2.51
 -11  -1  24    2.46    1.89
 -11   1  23   -1.68    2.34
 -11  -1  23    2.03    2.24
 -11   1  22    6.84    2.86
 -11  -1  22    4.77    2.08
 -11   1  21    3.83    2.67
  11   1 -21    6.15    2.36
 -11  -1  21    5.92    2.07
 -11   1  20   19.04    3.74
  11   1 -20   17.18    3.12
 -11  -1  20   16.41    2.85
 -11   1  19   -0.12    2.21
  11   1 -19    0.07    1.55
 -11  -1  19   -0.22    1.66
  11  -1 -19    0.70    1.82
 -11   1  18    7.36    2.52
  11   1 -18    8.84    2.25
 -11  -1  18   10.31    2.09
  11  -1 -18    4.31    1.92
 -11   1  17    2.16    2.27
  11   1 -17    1.47    1.70
 -11  -1  17    2.93    1.70
  11  -1 -17    2.90    2.00
  11   1 -16    0.28    1.40
 -11   1  16    0.18    1.83
 -11  -1  16    0.44    1.45
  11  -1 -16    2.18    1.81
  11   1 -15    4.82    1.56
 -11   1  15   -0.89    1.69
 -11  -1  15    1.65    1.35
  11  -1 -15    7.00    1.91
  11   1 -14    4.84    1.65
 -11   1  14    1.85    1.85
 -11  -1  14    6.58    1.90
  11  -1 -14    6.45    1.94
  11   1 -13    8.87    1.83
 -11   1  13    8.24    2.07
 -11  -1  13    7.79    1.66
  11  -1 -13    9.26    1.93
 -11   1  12    2.76    1.66
  11   1 -12    4.05    1.23
  11  -1 -12    2.93    1.32
 -11  -1  12    2.85    1.36
 -11  -1  12    0.07    1.05
  11   1 -11   14.78    1.98
 -11   1  11    9.03    2.06
  11  -1 -11   14.11    2.27
 -11  -1  11   15.69    1.93
 -11  -1  11   12.94    2.21
  11   1 -10    1.85    0.95
 -11   1  10    1.39    1.36
 -11  -1  10    0.63    0.99
  11  -1 -10   -0.41    0.88
 -11  -1  10    0.80    0.97
  11   1  -9   19.85    2.16
 -11  -1   9   26.70    2.69
 -11  -1   9   19.85    2.19
  11   1  -8   18.27    1.79
 -11   1   8   16.61    2.42
 -11  -1   8   15.44    1.79
 -11  -1   8   14.71    2.04
 -11   1   7   49.44    4.52
 -11   1   7   51.70    4.28
  11   1  -7   53.23    3.97
 -11  -1   7   52.35    4.03
 -11  -1   7   49.14    4.38
 -11   1   6   12.63    1.87
 -11   1   6   11.93    1.56
 -11  -1   6   10.02    1.64
 -11  -1   6   10.48    1.34
 -11   1   5  214.22   15.27
 -11   1   5  210.17   15.06
  11   1  -5  192.68   15.36
 -11  -1   5  194.23   15.17
 -11  -1   5  223.68   14.84
 -11   1   4    0.47    0.64
  11   1  -4    1.04    0.88
 -11  -1   4    0.51    0.48
 -11  -1   4   -0.27    0.78
 -11   1   3   43.28    3.44
  11   1  -3   46.74    3.82
 -11  -1   3   38.32    3.21
 -11  -1   3   46.95    3.16
 -11  -1   3   43.86    3.70
 -11   1   2    0.22    0.63
  11   1  -2    0.20    0.86
 -11  -1   2    0.20    0.91
 -11  -1   2    0.07    0.33
  11  -1  -2    0.13    0.62
  11   1  -1    1.53    0.87
  11  -1  -1    1.28    0.62
  11   1   0    2.96    0.97
 -11  -1   0    2.79    0.68
  11  -1   0    2.02    0.70
  11   1   1   18.30    1.68
  11   1   1   20.21    2.28
  11  -1   1   20.87    1.88
 -11  -1  -1   19.68    1.85
  11   1   2    2.81    1.05
  11  -1   2    1.47    0.76
 -11  -1  -2    0.87    0.80
  11   1   3  121.89    8.49
 -11   1  -3   96.45    8.59
 -11  -1  -3  130.00    8.69
  11   1   4  116.67    8.59
 -11   1  -4  116.94    8.75
 -11   1  -5   38.72    3.21
  11   1   5   31.82    3.15
 -11  -1  -5   42.84    3.47
 -11   1  -6   10.30    1.42
  11   1   6   10.57    1.51
 -11  -1  -6   10.72    1.81
  11   1   7   10.08    1.57
 -11   1  -7   11.79    1.53
 -11  -1  -7    9.68    1.79
 -11   1  -8    6.96    1.49
  11   1   8    4.40    2.01
  11  -1   8    7.78    1.51
 -11  -1  -8    7.60    1.70
 -11   1  -9    0.81    0.88
  11   1   9    1.51    1.00
 -11  -1  -9    1.16    1.37
  11  -1   9    0.94    1.13
  11   1  10    4.95    1.40
 -11   1 -10    3.37    1.18
 -11  -1 -10    2.53    1.55
  11  -1  10    3.30    1.18
  11   1  11    5.18    1.55
 -11   1 -11    3.18    1.42
  11  -1  11    5.42    1.48
 -11  -1 -11    1.96    1.59
  11   1  12   37.18    3.65
 -11  -1 -12   28.40    3.77
  11  -1  12   39.79    3.47
  11   1  13    3.20    1.62
 -11   1 -13    7.46    1.94
 -11  -1 -13    3.12    1.88
  11  -1  13    5.98    1.56
 -11   1 -14    1.81    1.51
  11   1  14    3.20    1.68
  11  -1  14    3.12    1.45
  11   1  15    0.62    1.64
 -11   1 -15   -0.49    1.37
  11  -1  15    1.91    1.56
 -11  -1 -15    5.82    2.33
  11   1  16    1.57    1.57
 -11  -1 -16   -0.81    2.02
  11  -1  16    0.93    1.35
  11   1  17   10.51    2.44
  11  -1  17    9.36    2.46
  11   1  18   -0.57    1.55
  11  -1  18   -1.25    1.43
  11   1  19   12.11    2.65
  11  -1  19   13.43    2.37
  11   1  20    3.96    1.93
  11  -1  20    3.09    1.60
  11   1  21    1.75    2.04
  11  -1  21    1.14    1.48
  11   1  22    4.15    2.11
  11  -1  22    8.83    2.24
  11   1  23   -0.30    2.09
  11  -1  23    5.68    2.08
 -11   2  25   -2.23    2.85
 -11  -2  25    4.40    1.79
 -11   2  24    3.83    2.80
 -11  -2  24    0.62    1.55
 -11   2  23    0.60    2.21
 -11  -2  23    1.49    2.39
  11   2 -22    0.17    1.87
 -11   2  22    5.52    2.96
 -11  -2  22    4.04    1.71
 -11   2  21    2.52    2.70
  11   2 -21    3.21    1.84
 -11  -2  21    1.25    1.52
  11   2 -20    0.03    2.00
 -11   2  20   -1.74    2.23
 -11  -2  20   -0.62    1.31
 -11   2  19   -1.74    1.95
  11   2 -19    0.97    1.53
 -11  -2  19   -2.43    1.20
  11   2 -18    2.19    1.61
 -11   2  18    4.48    2.73
 -11  -2  18    1.55    1.42
 -11   2  17    5.77    2.35
  11   2 -17    5.43    1.95
 -11  -2  17    6.79    1.68
  11  -2 -17   10.38    2.80
  11   2 -16    1.43    1.55
 -11   2  16    2.63    2.25
 -11  -2  16    1.40    1.51
 -11  -2  16    2.79    1.36
  11  -2 -16    2.88    1.89
 -11   2  15    2.93    2.31
  11   2 -15    1.77    1.40
  11  -2 -15    2.07    1.73
 -11  -2  15    3.71    1.51
 -11  -2  15    4.08    1.31
 -11   2  14    4.09    2.34
  11   2 -14    5.18    1.64
 -11  -2  14   11.59    2.27
 -11  -2  14    5.85    1.34
 -11   2  13   12.83    2.88
  11   2 -13   10.48    1.90
 -11  -2  13   14.37    2.41
  11  -2 -13   13.38    2.50
 -11  -2  13   12.08    1.62
  11   2 -12    1.98    1.14
 -11   2  12    0.48    1.80
  11  -2 -12    2.32    1.41
 -11  -2  12    1.48    1.20
 -11  -2  12    3.05    0.89
 -11   2  11    2.47    1.62
  11   2 -11    1.19    0.98
 -11  -2  11    2.73    0.80
 -11  -2  11    2.97    1.23
 -11   2  10    4.65    1.77
  11   2 -10    5.96    1.23
 -11  -2  10    7.39    0.98
 -11  -2  10    6.43    1.63
 -11   2   9    0.51    1.27
  11   2  -9    1.83    0.79
 -11  -2   9    0.24    0.93
 -11   2   8    0.03    1.16
  11   2  -8    0.47    0.60
 -11  -2   8    1.89    0.99
 -11   2   7   10.74    1.85
  11   2  -7    6.66    0.91
 -11   2   6    0.50    1.17
  11   2  -6    0.77    1.19
 -11   2   6    1.25    0.70
 -11  -2   6    1.13    0.96
 -11   2   5    1.20    1.14
 -11   2   5    0.92    0.62
  11   2  -5    2.17    1.10
 -11  -2   5    2.11    1.03
 -11   2   4    7.41    1.00
  11   2  -4    7.24    1.60
 -11  -2   4   10.96    1.63
  11   2  -3    5.37    1.34
 -11   2   3    3.24    0.65
 -11  -2   3    2.37    1.05
  11   2  -2    4.28    1.26
 -11  -2   2    4.06    1.29
  11   2  -1   -0.33    0.75
  11   2   0   60.24    5.17
  11   2   0   66.24    4.67
 -11  -2   0   62.22    4.73
  11  -2   0   65.00    4.73
  11   2   1    0.89    0.59
  11   2   1    1.75    1.15
  11  -2   1    1.83    0.49
 -11  -2  -1    1.30    0.77
  11   2   2    3.77    0.82
  11   2   2    5.02    1.25
  11   2   3   -0.37    0.94
  11   2   3    1.18    0.77
 -11  -2  -3    1.90    0.95
  11   2   4   38.47    3.04
 -11   2  -4   31.88    3.08
 -11  -2  -4   32.76    3.19
 -11   2  -5   20.87    2.17
  11   2   5   20.66    2.21
 -11  -2  -5   21.76    2.52
 -11   2  -6    6.84    1.35
  11   2   6    9.59    1.47
 -11  -2  -6    4.67    1.93
  11   2   7    0.23    1.00
 -11   2  -7    0.12    0.75
 -11  -2  -7    1.36    1.25
 -11   2  -8   22.47    2.58
  11   2   8   26.78    2.77
 -11  -2  -8   27.78    3.12
 -11   2  -9    2.98    1.10
  11   2   9    2.16    1.31
 -11  -2  -9    2.83    1.56
 -11   2 -10    7.81    1.65
  11   2  10    9.32    1.96
 -11  -2 -10    9.64    2.15
  11   2  11   12.15    2.11
  11   2  12    4.65    1.81
 -11   2 -12   -0.32    1.14
 -11  -2 -12   -0.56    1.50
 -11   2 -13    2.42    1.55
  11   2  13    2.91    1.84
 -11  -2 -13    2.92    1.85
  11   2  14    1.87    1.65
 -11   2 -14    3.22    1.74
 -11  -2 -14    3.09    2.13
  11  -2  14    0.61    1.33
  11   2  15    4.34    2.08
 -11  -2 -15   -1.68    2.00
  11  -2  15    0.45    1.63
  11   2  16    6.54    2.20
  11  -2  16    5.99    1.97
  11  -2  17   -0.82    1.39
  11   2  18   -1.02    1.61
  11  -2  18   -0.93    1.63
  11   2  19    3.13    2.15
  11  -2  19    3.35    1.74
  11   2  20    1.09    2.05
  11  -2  20    3.26    1.98
  11   2  21    0.36    2.05
  11  -2  21    0.72    1.89
  11   2  22   -0.57    1.91
  11  -2  22    2.39    1.90
 -11   3  23   -2.68    2.20
 -11  -3  23    0.88    2.32
 -11   3  22    1.61    2.33
  11   3 -22    0.28    1.75
 -11  -3  22    0.92    1.51
  11   3 -21   -0.20    1.61
 -11   3  21   -2.74    1.84
 -11  -3  21    2.09    1.54
 -11   3  20   -2.71    2.07
 -11  -3  20   -0.36    1.17
  11   3 -19    3.95    1.70
 -11   3  19    3.58    2.63
  11   3 -18    1.06    1.47
 -11   3  18    3.43    2.22
 -11  -3  18    1.40    1.26
  11   3 -17    5.02    1.83
 -11   3  17   11.04    3.18
 -11  -3  17    8.40    1.67
  11   3 -16    1.14    1.40
 -11   3  16   -0.77    1.86
 -11  -3  16    0.77    1.15
  11   3 -15    6.00    1.70
 -11   3  15    5.94    4.51
  11   3 -14    0.35    1.27
 -11   3  14    0.13    2.17
 -11  -3  14    5.55    1.87
 -11   3  13   30.81    4.34
  11   3 -13   26.86    3.62
 -11  -3  13   22.66    2.97
  11   3 -12    1.71    1.19
 -11   3  12    2.38    2.30
 -11  -3  12    2.34    1.27
 -11   3  11   18.14    3.21
  11   3 -11   13.02    1.87
 -11   3  10    5.68    2.00
  11   3 -10    5.14    1.19
 -11  -3  10    7.43    1.61
  11   3  -9    5.75    1.13
 -11   3   9    6.63    2.06
 -11  -3   9    7.46    1.71
 -11   3   8   12.92    2.40
  11   3  -8   10.58    1.39
 -11  -3   8   11.72    1.90
 -11   3   7    1.69    1.38
  11   3  -7    1.26    0.63
 -11  -3   7    2.24    1.07
 -11   3   6    3.79    1.59
  11   3  -6    5.81    1.76
  11   3  -6    5.51    0.75
  11   3  -6    5.82    0.76
 -11  -3   6    3.84    1.38
  11   3  -5   28.78    2.12
 -11   3   5   26.12    2.14
 -11   3   5   26.94    3.31
  11   3  -5   21.52    2.99
 -11  -3   5   25.65    2.83
  11   3  -4    9.59    1.90
  11   3  -4    9.69    1.05
 -11  -3   4   11.66    1.78
  11   3  -3   12.07    1.01
  11   3  -3   11.62    1.19
  11   3  -3   13.13    1.99
 -11  -3   3    9.27    1.83
  11   3  -2   17.75    1.59
  11   3  -2   15.12    2.06
  11   3  -1    1.44    0.72
  11   3  -1    2.37    1.22
  11   3   0    7.89    1.59
  11   3   0    5.78    1.06
  11   3   1    1.82    1.11
  11   3   1    0.34    0.82
  11   3   2   11.16    1.61
  11   3   2   12.34    1.95
  11   3   3    0.13    0.95
  11   3   3    0.98    1.21
 -11  -3  -3    0.11    0.82
  11   3   4   14.29    2.13
  11   3   4   20.68    2.62
 -11  -3  -4   19.49    2.26
  11   3   5   18.18    2.44
  11   3   5   24.34    2.91
 -11   3  -5   18.93    2.28
 -11  -3  -5   19.78    2.69
  11   3   6    2.08    1.33
 -11   3  -6    1.72    1.00
 -11  -3  -6    1.99    1.33
  11   3   7    4.77    1.60
 -11  -3  -7    9.69    1.96
  11   3   8    2.72    1.53
 -11   3  -8    2.49    1.11
 -11  -3  -8    3.04    1.54
 -11   3  -9    1.18    1.08
  11   3   9    6.03    1.80
 -11  -3  -9    3.38    1.80
 -11   3 -10   -0.89    0.94
  11   3  10   -0.52    1.52
 -11  -3 -10    1.28    1.70
  11   3  11   39.84    4.13
 -11   3 -11   36.20    3.82
 -11  -3 -11   39.27    4.35
  11   3  12   -1.41    1.45
 -11  -3 -12   -0.98    1.67
  11   3  13   12.75    2.53
 -11  -3 -13    8.98    2.40
  11   3  14   -1.21    1.42
 -11  -3 -14   -2.34    1.71
  11   3  15    6.74    2.17
  11   3  16   -1.55    1.75
  11   3  17    0.02    1.79
  11   3  18    0.87    1.96
  11   3  19    0.31    1.97
  11   3  20   -0.77    2.16
  11   3  21    1.11    2.35
 -11   4  20    1.47    2.30
  11   4 -20    3.57    1.87
  11   4 -19    0.55    1.50
 -11   4  19    1.82    2.77
 -11   4  18    1.49    2.27
  11   4 -18    1.39    1.55
 -11   4  17    2.78    2.23
  11   4 -17    0.57    1.37
 -11   4  16    2.66    2.42
 -11   4  15    0.12    1.89
  11   4 -15    0.42    1.32
 -11   4  14    8.31    2.75
  11   4 -14    2.66    1.40
 -11   4  13    2.04    2.14
  11   4 -13    1.58    1.20
 -11   4  12    0.60    1.98
 -11  -4  12    6.78    1.96
 -11   4  11    0.21    1.80
  11   4 -11   -1.20    0.96
 -11  -4  11    0.01    1.22
  11   4 -10   23.41    2.24
 -11  -4  10   18.00    2.69
  11   4  -9    3.11    0.97
 -11   4   9    1.77    2.06
 -11  -4   9    0.62    1.28
  11   4  -8   37.97    3.15
 -11   4   8   35.46    4.59
 -11  -4   8   37.56    3.93
  11   4  -7   11.68    1.38
  11   4  -7   10.24    1.46
 -11   4   7   11.50    2.80
 -11  -4   7    8.61    2.96
 -11   4   6    3.59    1.94
  11   4  -6    1.58    0.92
 -11  -4   6    6.75    1.67
  11   4  -5   -0.27    0.79
 -11   4   5    2.05    1.87
  11   4  -5    0.35    0.54
  11   4  -5    0.49    1.37
 -11  -4   5    2.30    1.41
 -11   4   4    8.64    2.19
  11   4  -4    4.58    1.13
  11   4  -4    5.02    1.66
  11   4  -3   -0.13    1.21
  11   4  -3    0.57    0.92
  11   4  -2    2.51    1.08
  11   4  -2    2.43    1.45
  11   4  -1    9.03    1.92
  11   4  -1   10.52    1.70
  11   4   0    0.47    1.23
  11   4   0    1.34    1.13
  11   4   1    4.61    1.37
  11   4   1    4.69    1.56
  11   4   2    3.99    1.43
  11   4   2   -0.13    1.08
  11   4   3    1.67    1.37
  11   4   3    5.52    1.63
  11   4   4    3.54    1.60
  11   4   5    9.23    2.07
  11   4   5    6.38    1.83
 -11   4  -5    5.45    1.53
  11   4   6   40.93    4.32
 -11   4  -6   39.67    4.56
  11   4   6   45.93    4.52
 -11  -4  -6   48.29    4.17
  11   4   7    2.60    1.76
  11   4   7    9.40    2.23
  11  -4   7    8.70    0.97
 -11  -4  -7   10.90    1.97
  11   4   8    1.15    1.58
  11   4   8    3.79    1.89
 -11  -4  -8    5.29    1.60
  11   4   9   20.72    3.13
 -11  -4  -9   21.92    3.09
  11   4  10   13.99    2.61
  11   4  11    0.01    1.68
 -11  -4 -11    3.39    1.87
  11   4  12    0.87    1.82
 -11  -4 -12    0.56    1.62
  11   4  13    2.04    1.96
 -11  -4 -13    1.26    2.37
  11   4  15    0.53    1.93
  11   4  16    0.92    2.01
  11   4  17    3.68    2.15
  11   4  18   -0.88    1.79
 -11   5  16    1.49    2.53
  11   5 -16    2.84    1.61
 -11   5  15    1.07    2.51
  11   5 -15    1.36    1.65
 -11   5  14    1.62    2.30
  11   5 -14    0.99    1.34
  11   5 -13    7.79    1.62
 -11   5  13    7.21    3.01
  11   5 -12    1.58    1.08
 -11   5  12   -1.53    1.81
  11   5 -11   -1.33    0.88
 -11   5  11   -0.44    1.92
 -11   5  10    1.10    1.89
  11   5 -10    1.09    0.95
  11   5  -9    4.80    1.28
 -11   5   9    3.87    2.41
 -11   5   8    1.22    1.90
  11   5  -8    1.36    1.08
  11   5  -7   -0.70    0.81
 -11   5   7    4.57    2.36
  11   5  -7    1.11    1.04
 -11  -5   7    1.05    1.25
  11   5  -6   -0.99    0.64
 -11   5   6    0.83    1.71
  11   5  -6   -1.00    1.00
 -11   5   5    4.68    2.01
  11   5  -5    2.70    0.82
  11   5  -5    1.85    1.20
 -11   5   4   12.60    2.92
  11   5  -4    9.04    1.77
  11   5  -4   14.81    2.11
  11   5  -4   18.72    2.91
 -11   5   3    8.61    2.48
  11   5  -3    7.80    1.74
  11   5  -3   11.70    2.33
  11   5  -2   17.88    2.50
  11   5  -2   20.74    3.03
 -11   5   2   18.20    3.34
  11   5  -1    1.02    1.43
  11   5  -1   -0.89    1.19
  11   5   0   21.74    2.84
  11   5   1   -0.03    1.14
  11   5   1    0.63    1.40
  11   5   2    1.68    1.37
  11   5   2    1.21    1.34
  11   5   3    1.24    1.44
  11   5   3    4.68    1.66
  11   5   4    7.82    1.91
  11   5   4    5.07    1.81
  11   5   5    1.55    1.58
  11   5   5    2.77    1.53
  11   5   6    1.33    1.69
  11   5   6   -0.48    1.42
  11   5   7    2.59    1.80
  11   5   7    1.00    1.65
  11   5   8   -0.60    1.55
  11   5   8    2.82    1.60
  11   5   9    0.04    1.62
  11   5   9    1.87    1.61
  11   5  10    4.20    2.04
  11   5  10    1.59    1.70
  11   5  11    1.40    1.99
  11   5  11   -0.33    1.63
  11  -5  11    0.50    0.57
  11   5  12   -0.61    2.19
  11   5  12    0.25    1.58
  11  -5  12   -0.83    0.74
  11   5  13    2.76    2.16
  11  -5  13    1.63    1.11
  11   5  14    4.16    2.08
  11  -5  14    2.55    1.24
  11   6  -9    0.61    1.44
 -11   6   9   -0.76    2.01
  11   6  -9    1.08    1.13
 -11   6   8   -1.00    2.14
  11   6  -8   -0.18    1.39
  11   6  -8    0.58    1.01
  11   6  -7   -0.59    1.59
  11   6  -7    2.31    1.10
 -11   6   7    1.25    2.19
 -11   6   6   -1.01    1.76
  11   6  -6   -0.22    1.30
  11   6  -6    0.81    0.90
  11   6  -5    2.48    1.01
 -11   6   5    0.03    2.08
  11   6  -5    2.95    1.72
 -11   6   4    5.77    2.61
  11   6  -4   -0.79    0.86
  11   6  -4    0.92    1.45
  11   6  -3    2.06    1.07
  11   6  -3    3.40    1.89
  11   6  -3    4.34    1.98
 -11   6   3    2.02    2.05
  11   6  -2    1.63    1.63
  11   6  -2   -0.20    1.50
 -11   6   2   -0.01    1.95
  11   6  -1    3.49    1.74
 -11   6   1    1.35    2.06
  11   6  -1    2.34    1.77
  11   6   0    1.55    1.65
 -11   6   0    1.36    2.01
  11   6   0    0.19    1.41
  11   6   1    7.19    2.04
  11   6   1   10.47    2.27
  11   6   2    2.76    1.52
  11   6   2   -1.44    1.31
  11   6   3   -0.72    1.33
  11   6   3    1.54    1.37
  11   6   4    3.35    1.77
  11   6   4    2.46    1.64
  11   6   5    0.73    1.40
  11   6   5    3.36    1.88
  11   6   6    3.09    1.73
  11   6   6    2.19    1.89
  11   6   7    1.49    1.92
  11   6   7   -0.60    1.49
 -12   0  26    7.55    2.73
 -12   0  25   -0.87    2.23
 -12   0  24    3.15    2.28
 -12   0  23   -2.44    1.84
 -12   0  22   -2.76    3.44
  12   0 -21    2.14    2.91
 -12   0  21   -2.75    1.79
 -12   0  20    6.80    2.22
  12   0 -20    4.17    2.04
 -12   0  19    0.31    1.93
  12   0 -19    1.87    1.76
  12   0 -18    3.08    1.94
 -12   0  18    1.59    2.05
 -12   0  17    0.83    1.83
  12   0 -17   -1.80    1.34
  12   0 -16   12.64    2.46
 -12   0  16   13.15    2.60
  12   0 -15   -0.50    1.26
 -12   0  15   -2.49    1.58
  12   0 -14    1.96    1.40
 -12   0  14    0.16    1.53
 -12   0  13    1.63    1.44
  12   0 -13    1.09    1.21
  12   0 -12    0.45    1.03
 -12   0  11   -0.48    1.13
  12   0 -11   -1.04    0.88
 -12   0  10   40.06    3.85
 -12   0  10   48.49    3.91
  12   0 -10   37.00    3.66
 -12   0   9   -0.92    0.73
  12   0  -9    0.03    0.83
 -12   0   9    0.79    1.14
 -12   0   8    5.54    1.33
 -12   0   8    3.92    1.34
 -12   0   7   -0.19    1.00
 -12   0   7    0.17    0.82
 -12   0   5   -0.76    0.76
 -12   0   4    2.91    0.87
  12   0  -4    1.56    1.00
 -12   0   4    3.54    0.98
 -12   0   3    0.99    0.78
  12   0  -3   -0.29    0.73
 -12   0   2   62.26    5.01
  12   0  -2   64.46    5.01
 -12   0   1    0.18    0.78
  12   0  -1   -0.36    0.70
 -12   0   0  235.65   16.29
  12   0   0  217.39   16.43
  12   0   1   -0.14    0.77
 -12   0  -1    0.22    0.60
 -12   0  -3    0.29    0.66
  12   0   4  183.20   13.26
 -12   0  -4  181.11   13.28
 -12   0  -5    1.35    0.91
  12   0   5   -0.27    0.79
 -12   0  -6   39.00    3.65
  12   0   6   45.67    3.61
  12   0   7    0.34    0.91
 -12   0  -7   -0.21    0.94
 -12   0  -8   14.94    2.20
  12   0   8   16.27    1.89
  12   0   9   -0.14    0.95
 -12   0  -9   -0.06    0.90
  12   0  10    1.28    1.00
 -12   0 -10   -0.09    1.11
 -12   0 -11   -0.33    1.22
  12   0  11    0.43    0.94
  12   0  12   15.35    1.98
 -12   0 -12    9.62    2.15
 -12   0 -13   -1.16    1.60
  12   0  13    1.22    1.27
 -12   0 -14   43.06    4.63
  12   0  14   40.84    3.91
 -12   0 -15   -1.40    1.57
  12   0  15    0.24    1.43
  12   0  16   28.32    3.30
  12   0  18   -0.70    1.44
  12   0  19    1.17    1.64
  12   0  20   15.92    2.65
  12   0  21    2.37    1.54
  12   0  22   16.80    2.96
  12   0  23   -0.38    1.89
 -12   1  25    0.23    2.51
 -12  -1  25   -0.13    1.93
 -12   1  24    0.05    2.56
 -12  -1  24    3.62    1.84
 -12   1  23   -1.72    2.21
 -12  -1  23    1.87    2.75
  12   1 -22    5.40    2.67
 -12   1  22    5.69    2.75
 -12  -1  22    5.29    2.11
 -12   1  21    4.38    2.56
  12   1 -21    0.65    1.75
 -12  -1  21    0.72    1.71
  12   1 -20    2.26    1.79
 -12   1  20    0.73    2.46
 -12  -1  20    2.64    1.82
 -12   1  19    2.16    2.16
  12   1 -19    3.55    1.82
 -12  -1  19    1.23    1.71
  12  -1 -19    1.95    1.99
  12   1 -18    5.58    2.03
 -12   1  18   -2.23    2.07
  12  -1 -18    2.96    1.95
 -12  -1  18    3.56    1.71
 -12   1  17   15.00    3.25
  12   1 -17   16.69    2.83
 -12  -1  17   19.34    2.72
  12  -1 -17   16.11    2.92
 -12   1  16    0.95    2.02
  12   1 -16   -1.20    1.19
 -12  -1  16    0.28    1.39
  12  -1 -16    1.60    1.58
 -12   1  15   29.46    3.73
  12   1 -15   28.07    3.31
  12  -1 -15   31.56    3.73
 -12  -1  15   34.94    3.37
  12   1 -14   -0.23    1.19
 -12   1  14    1.54    1.65
 -12  -1  14    1.92    2.48
  12  -1 -14    0.03    1.19
  12   1 -13    3.20    1.27
 -12   1  13    1.71    1.71
 -12  -1  13    1.25    1.33
 -12  -1  13    2.43    1.24
  12  -1 -13    1.03    1.27
 -12   1  12    2.77    1.72
  12   1 -12    3.93    1.26
 -12  -1  12    4.16    1.31
 -12  -1  12    3.28    1.37
  12  -1 -12    2.30    1.30
  12   1 -11    1.77    1.04
 -12   1  11    4.30    1.69
 -12  -1  11    2.18    1.20
  12  -1 -11    0.04    1.12
 -12  -1  11    1.40    1.08
 -12   1  10   11.60    2.27
  12   1 -10   11.46    1.61
 -12  -1  10   12.05    2.00
 -12  -1  10   10.28    1.62
  12   1  -9   11.96    1.53
 -12   1   9    8.98    1.92
 -12  -1   9   10.63    1.85
 -12  -1   9   11.81    1.57
  12   1  -8   68.27    5.17
 -12   1   8   60.99    5.85
 -12   1   8   70.12    5.54
 -12  -1   8   66.86    5.60
 -12  -1   8   71.14    5.25
 -12   1   7    4.76    1.41
 -12   1   7    7.08    1.28
 -12  -1   7    6.99    1.35
 -12  -1   7    4.64    1.04
 -12   1   6    1.49    1.12
 -12   1   6    0.24    0.78
 -12  -1   6    1.81    0.87
 -12  -1   6    0.88    0.66
 -12   1   5   16.24    2.09
  12   1  -5   20.05    2.68
 -12   1   5   16.30    1.72
 -12  -1   5   14.03    1.50
 -12  -1   5   16.24    2.00
  12   1  -4  110.41   10.11
 -12   1   4  135.53    9.58
 -12  -1   4  140.03    9.36
 -12  -1   4  128.08    9.75
 -12   1   3   47.07    3.24
  12   1  -3   39.77    3.46
 -12  -1   3   37.37    3.40
 -12  -1   3   33.92    2.91
 -12   1   2   29.04    2.45
  12   1  -2   27.48    2.77
 -12  -1   2   25.60    2.13
  12  -1  -2   31.11    2.56
 -12  -1   2   27.56    2.69
  12   1  -1   74.52    5.94
  12  -1  -1   76.07    5.75
 -12  -1   1   75.08    5.54
 -12  -1   1   77.82    6.08
  12   1   0   68.98    5.69
  12  -1   0   69.00    5.40
 -12  -1   0   74.77    5.31
  12   1   1   67.65    5.19
  12  -1   1   61.74    4.80
 -12  -1  -1   58.80    4.72
  12   1   2   19.92    1.85
 -12   1  -2   18.52    2.04
  12  -1   2   21.38    2.08
 -12  -1  -2   25.94    2.16
 -12   1  -3   13.24    1.56
  12   1   3   15.38    1.46
  12   1   3   12.41    1.94
 -12  -1  -3   11.03    1.63
 -12   1  -4   21.32    2.02
  12   1   4   18.45    1.78
 -12  -1  -4   12.15    1.90
 -12   1  -5   11.99    1.63
  12   1   5   15.81    1.61
 -12  -1  -5   15.09    2.00
 -12   1  -6   10.83    1.48
  12   1   6   11.97    1.52
  12   1   7   16.81    2.20
 -12   1  -7   23.91    2.30
 -12  -1  -7   30.23    2.78
  12   1   8   37.65    3.17
 -12   1  -8   30.53    3.14
 -12  -1  -8   31.60    3.40
  12   1   9    4.21    1.25
 -12   1  -9    5.16    1.53
 -12  -1  -9    4.87    1.60
  12  -1   9    3.90    1.32
 -12   1 -10    8.41    1.74
  12   1  10    8.41    1.68
  12  -1  10    8.65    1.78
 -12  -1 -10    8.78    2.07
 -12   1 -11    9.61    1.88
  12   1  11   12.03    1.90
  12  -1  11   12.99    1.92
 -12  -1 -11    7.31    2.00
  12   1  12    8.97    1.83
 -12   1 -12    4.75    1.81
  12  -1  12    6.52    1.57
 -12  -1 -12    6.42    1.94
  12   1  13    6.81    1.85
 -12   1 -13    2.57    1.60
 -12  -1 -13    5.90    2.10
  12  -1  13    5.74    1.58
 -12   1 -14    0.25    1.56
  12   1  14    0.79    1.58
  12  -1  14   -0.60    1.16
 -12  -1 -14   -0.25    1.91
 -12   1 -15    1.17    1.51
  12   1  15   -0.08    1.50
  12  -1  15   -0.59    1.21
 -12  -1 -15    0.72    2.07
  12   1  16    5.12    1.79
  12  -1  16    6.45    2.26
 -12  -1 -16    5.10    2.63
  12   1  17    5.65    3.58
  12  -1  17    6.63    1.78
  12   1  18    6.87    2.15
  12  -1  18    4.32    1.70
  12   1  19   13.22    2.57
  12  -1  19   12.92    2.54
  12   1  20    2.66    2.04
  12  -1  20   -1.04    1.55
  12   1  21    2.78    1.81
  12  -1  21    3.42    1.96
  12   1  22    8.83    2.53
  12  -1  22   10.29    2.51
  12   1  23    0.52    1.68
  12  -1  23    2.15    1.92
 -12   2  24    2.45    2.48
 -12  -2  24   -0.03    1.41
 -12   2  23   -1.21    2.24
 -12  -2  23    0.74    1.62
 -12   2  22    4.82    2.76
  12   2 -22    5.50    2.21
 -12  -2  22    4.05    1.64
 -12   2  21    5.37    2.85
  12   2 -21    4.72    2.09
 -12  -2  21    6.43    1.79
 -12   2  20    5.09    2.75
  12   2 -20    5.66    1.96
 -12  -2  20    4.40    1.53
  12   2 -19   -0.80    1.47
 -12   2  19   -1.27    2.03
 -12  -2  19    2.48    1.34
  12   2 -18   15.28    2.74
 -12  -2  18   15.78    2.30
 -12   2  17    1.41    1.97
  12   2 -17    2.72    1.56
 -12  -2  17    1.37    1.33
  12   2 -16    5.90    1.80
 -12   2  16    9.64    2.76
 -12  -2  16    3.08    1.39
  12  -2 -16    5.59    2.20
 -12  -2  16    5.40    2.15
  12   2 -15    9.90    1.99
 -12   2  15    6.84    2.70
  12  -2 -15   11.75    2.50
 -12  -2  15    7.21    2.15
 -12  -2  15   13.83    2.11
  12   2 -14    1.99    1.30
 -12   2  14   -1.25    1.77
  12  -2 -14   -0.23    1.44
 -12  -2  14   -0.76    1.29
 -12  -2  14   -0.35    0.99
  12   2 -13    2.52    1.28
 -12   2  13    2.25    1.92
  12  -2 -13    4.24    1.60
 -12  -2  13    2.03    0.99
 -12  -2  13    0.07    1.48
 -12   2  12    8.84    2.36
  12   2 -12   12.35    1.81
 -12  -2  12   10.12    1.38
 -12  -2  12    9.76    1.98
  12   2 -11    8.65    1.49
 -12   2  11   13.17    2.62
 -12  -2  11   11.19    2.10
 -12  -2  11    8.43    1.20
 -12   2  10    2.11    1.51
  12   2 -10    2.40    0.90
 -12  -2  10    4.65    1.33
 -12  -2  10    2.95    0.70
 -12   2   9    0.39    1.32
  12   2  -9    0.40    0.64
 -12  -2   9    0.39    0.46
 -12  -2   9    1.87    1.18
 -12   2   8   24.79    2.97
  12   2  -8   25.48    2.12
 -12  -2   8   28.15    2.78
 -12   2   7   23.53    2.43
 -12   2   7   27.01    3.05
 -12  -2   7   29.76    2.83
 -12   2   6   22.32    2.18
  12   2  -6   25.39    2.94
 -12   2   6   23.03    2.83
 -12  -2   6   25.29    2.51
 -12   2   5   10.98    1.89
  12   2  -5    9.93    1.92
 -12   2   5   10.41    1.25
 -12  -2   5   12.67    1.77
  12   2  -4    8.50    1.75
 -12   2   4   15.39    1.36
 -12  -2   4   13.41    1.77
 -12   2   3    1.79    0.60
  12   2  -3    1.24    1.00
 -12  -2   3    1.87    1.07
  12   2  -2   49.01    4.31
 -12  -2   2   50.55    4.40
  12   2  -1   58.69    4.89
  12   2   0    1.64    0.42
  12   2   0    0.43    0.95
 -12  -2   0    1.32    0.57
  12  -2   0    0.77    0.52
  12   2   1   39.37    3.62
  12   2   1   39.41    2.95
  12  -2   1   39.27    2.96
 -12  -2  -1   34.27    3.09
  12   2   2   19.60    1.86
  12   2   2   23.28    2.45
 -12  -2  -2   18.12    2.07
  12  -2   2   21.86    1.81
  12   2   3   30.74    3.20
  12   2   3   33.86    2.74
  12  -2   3   31.43    2.65
 -12  -2  -3   31.75    2.97
  12   2   4    7.32    1.20
  12   2   4    6.75    1.72
 -12   2  -4    7.66    1.49
 -12  -2  -4    6.09    1.44
  12   2   5   19.73    2.18
 -12   2  -5   18.36    2.21
 -12  -2  -5   27.20    2.61
  12   2   6   27.20    2.59
 -12   2  -6   22.31    2.57
  12   2   7   -0.23    1.00
 -12   2  -7    0.46    0.82
 -12  -2  -7    0.49    1.18
  12   2   8    2.56    1.30
 -12   2  -8    4.41    1.23
 -12  -2  -8    4.56    1.64
  12   2   9   19.98    2.52
 -12   2  -9   18.41    2.22
 -12  -2  -9   18.70    2.80
  12   2  10    4.43    1.56
 -12  -2 -10    3.56    1.80
 -12   2 -11   17.55    2.50
  12   2  11   14.84    2.34
 -12  -2 -11   17.16    2.87
 -12   2 -12   -0.69    1.14
  12   2  12    1.21    1.55
 -12  -2 -12   -0.49    1.62
 -12   2 -13   21.34    2.75
  12   2  13   12.23    2.51
 -12  -2 -13   16.75    2.97
  12   2  14    6.23    2.11
 -12  -2 -14    5.83    2.25
  12   2  15    5.52    1.92
 -12  -2 -15    4.75    2.27
  12   2  16    1.38    1.81
  12  -2  16    1.29    1.49
  12   2  17    0.07    1.54
  12  -2  17    0.47    1.39
  12   2  18    0.47    1.51
  12  -2  18   -1.31    1.53
  12   2  19   -1.24    1.74
  12  -2  19    0.70    1.47
  12   2  20    1.35    1.98
  12  -2  20    1.86    1.65
  12   2  21   -2.41    1.53
  12  -2  21    0.93    1.89
  12   2  22   11.94    2.72
  12  -2  22   11.95    2.81
 -12   3  23    7.17    3.20
 -12  -3  23    4.44    1.77
 -12   3  22    1.98    2.41
  12   3 -22   -3.55    1.47
 -12  -3  22   -0.65    1.32
 -12   3  21    3.38    2.44
  12   3 -21    4.60    1.90
 -12  -3  21    2.09    1.49
 -12   3  20    0.02    2.19
  12   3 -20   -2.66    1.51
 -12  -3  20    1.72    1.25
  12   3 -19    1.61    1.38
 -12   3  19    0.34    2.20
 -12  -3  19   -0.88    1.22
 -12   3  18    0.46    1.99
  12   3 -18    3.15    1.52
 -12  -3  18    1.14    1.29
  12   3 -17    3.91    1.42
 -12   3  17   -2.89    2.20
 -12  -3  17    0.59    1.16
 -12   3  16    2.71    2.36
  12   3 -16    3.92    1.50
 -12  -3  16    1.85    1.21
  12   3 -15   18.36    2.46
 -12   3  15   19.10    3.94
  12   3 -14    4.93    2.23
 -12   3  14    4.64    2.51
 -12  -3  14    7.91    2.13
  12   3 -13   18.70    2.42
 -12   3  13   24.65    3.97
 -12  -3  13   19.42    2.85
  12   3 -12    3.50    1.20
 -12   3  12    2.72    2.29
 -12  -3  12    4.60    1.51
  12   3 -11   12.80    1.78
 -12   3  11   15.90    3.10
 -12  -3  11   12.07    2.16
  12   3 -10    6.27    1.14
 -12   3  10    1.92    1.79
  12   3  -9    3.15    0.85
 -12   3   9    3.47    1.78
 -12  -3   9    2.07    1.27
  12   3  -8    4.79    0.83
 -12   3   8    5.43    1.96
 -12  -3   8    7.24    1.59
 -12   3   7   24.96    3.07
 -12   3   7   24.63    2.26
 -12  -3   7   24.14    2.81
 -12   3   6    9.81    1.18
 -12   3   6    8.91    2.09
  12   3  -6   10.87    2.20
 -12  -3   6    5.83    1.61
 -12   3   5   10.21    2.13
  12   3  -5   10.92    2.04
 -12   3   5    9.43    1.02
 -12  -3   5    8.26    1.87
  12   3  -4    5.68    1.61
 -12  -3   4    6.50    1.51
  12   3  -3    1.44    1.21
 -12  -3   3    0.55    1.12
  12   3  -2   11.69    1.08
  12   3  -2   11.72    1.98
  12   3  -1    5.32    0.82
  12   3  -1    8.13    1.57
  12   3   0    4.21    0.90
  12   3   0    4.86    1.29
  12   3   1   17.71    2.36
  12   3   1   17.00    1.85
  12   3   2    6.67    1.68
  12   3   2    5.41    1.18
  12   3   3   17.95    2.72
  12   3   3   22.85    2.38
 -12  -3  -3   26.33    2.43
  12   3   4    5.22    1.32
  12   3   4    7.15    1.76
 -12  -3  -4    4.12    1.27
  12  -3   4    5.70    0.75
  12   3   5    8.82    2.08
  12   3   5   11.09    1.76
 -12   3  -5   10.33    1.83
 -12  -3  -5    9.64    2.38
  12   3   6    9.97    2.10
  12   3   6    9.53    1.84
 -12  -3  -6   10.99    1.99
 -12   3  -7    1.55    1.09
  12   3   7    1.28    1.28
 -12  -3  -7   -1.41    1.25
 -12   3  -8    7.90    1.65
  12   3   8    7.36    1.80
 -12  -3  -8    4.33    1.90
 -12   3  -9    0.33    1.15
  12   3   9    2.96    1.59
 -12  -3  -9   -0.60    1.54
  12   3  10   11.82    2.25
 -12   3 -10    9.74    1.91
 -12  -3 -10    8.68    2.37
  12   3  11    5.05    1.90
 -12  -3 -11    7.92    2.19
  12   3  12    1.48    1.69
 -12  -3 -12    2.67    2.31
  12   3  13    8.60    2.25
 -12  -3 -13    5.10    2.24
  12   3  14    1.64    1.87
 -12  -3 -14   -1.43    1.79
  12   3  15    3.87    2.02
  12   3  16    1.16    1.92
  12   3  17    1.43    1.94
  12   3  18    2.96    2.11
  12   3  19   -1.71    1.88
  12   3  20    2.88    2.33
 -12   4  20   -2.81    1.91
 -12   4  19   -2.42    2.21
  12   4 -19    2.56    1.52
  12   4 -18   11.23    2.37
 -12   4  18    9.82    3.23
  12   4 -17    1.74    1.43
 -12   4  17   -1.34    1.99
  12   4 -16    0.08    1.29
 -12   4  16    0.17    2.30
  12   4 -15   -0.44    1.21
 -12   4  15   -2.34    1.63
  12   4 -14    2.79    1.29
 -12   4  14    7.97    2.78
 -12   4  13    0.10    1.93
 -12   4  12    1.25    1.91
  12   4 -12    2.02    1.07
 -12   4  11   15.98    3.40
  12   4 -11   16.87    2.04
 -12  -4  11   19.20    3.06
  12   4 -10    1.45    0.95
 -12   4  10   -0.95    1.86
 -12  -4  10   -0.01    1.05
  12   4  -9    3.65    0.96
 -12  -4   9    4.15    1.58
  12   4  -8   -0.39    0.70
  12   4  -8    0.69    0.72
 -12   4   8    0.80    1.68
 -12  -4   8    3.67    1.53
 -12   4   7   16.64    1.51
 -12   4   7   17.51    3.07
  12   4  -7   15.52    1.72
  12   4  -7   15.55    1.61
 -12  -4   7   15.31    2.49
  12   4  -6    2.04    1.65
 -12   4   6    3.19    1.86
  12   4  -6    0.77    0.74
  12   4  -6    0.85    0.62
 -12  -4   6   -0.42    1.23
 -12   4   5   -1.18    1.32
  12   4  -5    0.06    0.73
  12   4  -5   -0.01    0.49
  12   4  -5   -1.45    1.31
 -12  -4   5    0.07    1.48
  12   4  -4    9.97    1.33
  12   4  -4    7.81    0.98
  12   4  -4   12.11    2.28
 -12   4   4    5.65    2.12
  12   4  -3    1.48    0.91
  12   4  -3    0.02    0.49
  12   4  -3    1.15    1.40
  12   4  -2   26.00    3.11
  12   4  -2   26.14    2.49
  12   4  -1    3.89    1.09
  12   4  -1    6.20    1.54
  12   4   0    0.17    1.01
  12   4   0    4.93    1.61
  12   4   1   25.83    3.15
  12   4   1   28.14    2.84
  12   4   2    4.35    1.63
  12   4   2    5.01    1.44
  12   4   3    2.82    1.38
  12   4   3    5.70    1.75
  12   4   4    8.84    2.14
  12   4   4    8.00    1.88
  12   4   5    5.70    1.89
  12   4   5    4.22    1.63
  12   4   6    9.39    2.07
  12   4   6    9.21    2.21
 -12  -4  -6    8.16    1.78
  12   4   7    9.68    2.26
  12   4   7    5.70    1.94
 -12  -4  -7    6.76    1.73
  12   4   8    1.35    1.80
  12   4   8    2.72    1.71
 -12  -4  -8    1.86    1.38
  12   4   9    1.24    1.65
 -12  -4  -9   -0.34    1.34
  12   4  10    1.65    1.63
 -12  -4 -10   -1.63    1.38
  12   4  11    4.58    2.03
 -12  -4 -11    1.79    1.79
  12   4  12    0.31    1.71
 -12  -4 -12   -0.54    1.65
  12   4  13    3.11    1.93
  12   4  15    3.49    1.97
  12   4  16    3.59    2.08
  12   4  17    3.11    2.15
  12   4  18    9.49    2.87
  12   5 -16    4.19    1.62
 -12   5  16    2.92    2.49
  12   5 -15    6.72    1.66
 -12   5  15    9.33    3.32
 -12   5  14    2.62    2.38
 -12   5  13    3.02    2.41
  12   5 -13    1.85    1.48
 -12   5  12    1.72    2.61
  12   5 -12    4.22    1.63
 -12   5  11    1.00    2.08
 -12   5  10   -1.83    1.92
  12   5 -10   -1.07    0.82
  12   5 -10   -0.02    0.91
 -12   5   9    0.06    1.76
  12   5  -9    1.82    0.89
  12   5  -9    1.62    1.05
  12   5  -8    1.14    0.82
 -12   5   8   -1.25    1.95
  12   5  -8    0.17    1.04
 -12   5   7   -0.96    1.69
  12   5  -7    0.96    0.79
  12   5  -7    2.50    1.18
 -12   5   6    4.15    2.11
  12   5  -6    2.09    1.15
  12   5  -6    2.16    0.76
  12   5  -5    1.66    1.41
  12   5  -5   -0.26    0.96
  12   5  -5    0.20    0.60
 -12   5   5   -1.60    1.71
  12   5  -4    2.78    1.30
  12   5  -4    5.22    1.83
  12   5  -4    4.05    0.82
 -12   5   4    6.88    2.23
  12   5  -3    5.43    1.01
  12   5  -3    7.28    1.53
 -12   5   3    8.93    2.59
  12   5  -3    5.49    1.90
  12   5  -2    4.67    1.49
 -12   5   2    6.98    2.11
  12   5  -2    7.81    2.02
  12   5  -1    3.38    1.60
  12   5  -1    1.32    1.23
  12   5   0    0.38    1.18
  12   5   0    3.35    1.59
  12   5   1    1.94    1.47
  12   5   2    5.18    1.67
  12   5   2   10.27    2.21
  12   5   3   -0.70    1.23
  12   5   3   -1.74    1.18
  12   5   4    5.98    1.72
  12   5   4    1.78    1.69
  12   5   5    6.72    1.90
  12   5   6    4.73    1.88
  12   5   6    6.71    2.00
  12   5   7   10.83    2.42
  12   5   7    9.76    2.40
  12   5   8    0.70    1.72
  12   5   8    2.58    1.56
  12   5   9    1.33    1.58
  12   5   9    1.05    1.61
  12   5  10    4.06    1.99
  12   5  10    2.56    1.82
  12   5  11   -0.45    1.61
  12   5  11    0.25    1.86
  12  -5  11    0.19    0.51
  12   5  12    2.52    1.75
  12   5  12   -0.47    2.11
  12  -5  12    1.20    0.70
  12   5  13   -0.07    1.96
  12   6  -8    1.99    1.10
 -12   6   8    3.73    2.35
 -12   6   7    5.16    2.87
  12   6  -7    4.14    1.25
  12   6  -6    0.59    0.85
 -12   6   6   -0.55    2.04
 -12   6   5    0.49    1.79
  12   6  -5    1.63    0.99
  12   6  -4    3.70    0.99
 -12   6   4    5.75    2.48
  12   6  -3    1.51    0.89
 -12   6   3    1.73    2.29
  12   6  -3    1.63    1.79
  12   6  -3    2.22    1.50
  12   6  -2    0.51    1.62
 -12   6   2    0.85    2.17
  12   6  -2    1.40    1.70
  12   6  -1    0.30    1.38
 -12   6   1    1.45    1.85
  12   6  -1    1.45    1.75
 -12   6   0    1.28    1.85
  12   6   0   -1.39    1.37
  12   6   0    2.51    1.53
  12   6   1    8.66    2.18
  12   6   1    2.60    1.78
  12   6   2    1.71    1.63
  12   6   2   -0.01    1.40
  12   6   3    1.10    1.43
  12   6   3   -1.52    1.65
  12   6   4   -0.99    1.45
  12   6   4    2.63    1.79
  12   6   5    1.73    1.75
  12   6   5   -2.20    1.20
  12   6   6   -0.49    1.46
 -13   0  25    5.64    2.57
 -13   0  24    9.41    2.53
 -13   0  23   -0.49    2.09
 -13   0  22   23.80    5.59
  13   0 -21    3.12    2.74
 -13   0  21    3.24    2.17
 -13   0  20   16.08    3.09
  13   0 -20   13.50    2.83
  13   0 -19   -0.69    1.56
 -13   0  19    0.61    1.97
 -13   0  18   21.29    3.38
  13   0 -18   26.10    3.64
  13   0 -17    0.33    1.59
 -13   0  17   -1.16    1.83
 -13   0  16    8.11    2.34
  13   0 -16   10.36    2.21
 -13   0  15   -1.83    1.60
  13   0 -15    0.49    1.31
 -13   0  14   25.18    3.22
  13   0 -14   25.76    3.04
 -13   0  13    0.51    1.39
  13   0 -13    2.40    1.31
  13   0 -12    6.43    1.54
 -13   0  11   -0.74    1.07
  13   0 -11    0.52    0.93
 -13   0  11    1.52    1.19
 -13   0  10   61.06    4.96
 -13   0  10   52.79    4.92
 -13   0   9    0.54    1.16
 -13   0   9    0.25    0.95
 -13   0   8  107.15    8.48
 -13   0   8  112.66    8.45
 -13   0   7   -0.38    0.76
 -13   0   7   -0.97    0.87
 -13   0   6    3.21    1.08
 -13   0   6    3.83    1.05
 -13   0   5    0.30    0.77
 -13   0   5    0.77    0.84
  13   0  -5    1.53    1.03
  13   0  -4  196.96   14.71
 -13   0   4  218.34   14.85
 -13   0   4  185.16   14.42
 -13   0   3    0.36    1.46
  13   0  -3    1.31    0.92
  13   0  -2   75.08    5.87
 -13   0   2   75.46    5.97
  13   0  -1    1.01    0.81
 -13   0   0   54.98    4.23
  13   0   0   54.40    4.44
 -13   0  -1   -0.30    0.60
  13   0   1    0.40    0.83
  13   0   2   13.75    1.75
 -13   0  -2    8.93    1.28
 -13   0  -3    0.06    0.64
 -13   0  -4   31.63    3.06
  13   0   5   -0.70    0.83
 -13   0  -5    1.28    0.91
 -13   0  -6   15.32    1.86
 -13   0  -7    0.51    0.89
  13   0   7    0.80    0.91
  13   0   8   42.49    3.69
 -13   0  -8   40.87    3.76
  13   0   9    0.31    1.00
 -13   0  -9    0.39    1.11
 -13   0 -10    5.73    1.55
  13   0  10   11.97    1.70
  13   0  11   -0.42    1.01
 -13   0 -11    0.52    1.16
 -13   0 -12   11.12    2.19
  13   0  12   14.16    2.04
  13   0  13    0.92    1.36
 -13   0 -14   41.30    4.40
  13   0  14   39.45    3.89
 -13   0 -15    0.09    1.86
  13   0  15   -1.69    1.31
  13   0  16   14.00    2.44
  13   0  17   -0.62    1.25
  13   0  18    9.78    2.08
  13   0  19    1.41    1.38
  13   0  21   -0.89    1.60
  13   0  22   38.73    4.28
  13   0  23   -2.73    1.50
 -13   1  25    6.17    3.03
 -13  -1  25    9.28    2.40
 -13   1  24    2.01    2.62
 -13  -1  24   -2.26    1.75
 -13   1  23    4.61    2.82
  13   1 -22    3.87    2.01
 -13   1  22    0.63    2.44
 -13  -1  22   -0.88    1.63
  13   1 -21    6.21    2.21
 -13   1  21    4.97    2.59
 -13  -1  21    3.61    2.02
 -13   1  20    6.51    2.95
  13   1 -20    4.10    2.13
 -13  -1  20    2.59    1.81
 -13   1  19    3.62    2.26
  13   1 -19   -1.45    1.42
 -13  -1  19    3.56    1.74
  13  -1 -19   -3.18    1.52
 -13   1  18    0.31    2.23
  13   1 -18    6.62    1.99
  13  -1 -18    1.92    1.96
 -13  -1  18    2.85    1.74
 -13   1  17    4.72    2.30
  13   1 -17    1.69    1.75
 -13  -1  17    4.91    1.85
  13  -1 -17    5.61    2.16
  13   1 -16    3.14    1.53
 -13   1  16    0.36    1.90
  13  -1 -16    5.93    1.82
 -13  -1  16    0.77    1.50
 -13   1  15    6.25    2.22
  13   1 -15    7.55    1.79
 -13  -1  15    4.43    1.66
  13  -1 -15    4.81    1.76
 -13  -1  15    4.35    1.69
  13   1 -14    2.53    1.36
 -13   1  14    3.34    1.93
  13  -1 -14    0.81    1.32
  13   1 -13   37.53    3.76
 -13   1  13   38.36    4.38
 -13  -1  13   39.46    4.16
  13  -1 -13   41.76    4.06
 -13  -1  13   43.49    3.79
 -13   1  12    4.15    1.69
  13   1 -12    4.50    1.34
 -13  -1  12    6.00    1.61
  13  -1 -12    5.87    1.51
 -13  -1  12    5.21    1.41
  13   1 -11    9.35    1.44
 -13   1  11    5.61    1.74
 -13  -1  11    7.30    1.65
 -13  -1  11    7.94    1.51
 -13   1  10   15.38    2.39
  13   1 -10   12.21    1.70
 -13  -1  10   15.52    2.34
 -13  -1  10   15.70    1.91
  13   1  -9    6.17    1.07
 -13   1   9    5.20    1.71
 -13   1   9    5.78    1.35
 -13  -1   9    6.38    1.19
 -13  -1   9    4.48    1.34
 -13   1   8   10.34    1.61
 -13  -1   8    8.59    1.60
 -13  -1   8    9.33    1.34
 -13   1   7   16.53    2.28
 -13  -1   7   15.47    1.96
 -13  -1   7   12.63    1.60
 -13   1   6   16.37    2.25
 -13   1   6   19.67    1.97
  13   1  -6   18.62    2.57
 -13  -1   6   17.88    1.77
 -13  -1   6   21.97    2.28
 -13   1   5    9.66    1.60
 -13   1   5    6.48    1.13
  13   1  -5    6.45    1.57
 -13  -1   5    8.97    1.50
 -13  -1   5    6.16    0.95
 -13   1   4   34.34    2.80
  13   1  -4   24.72    3.30
 -13  -1   4   31.35    3.00
 -13  -1   4   34.33    2.57
  13   1  -3    5.11    1.23
 -13   1   3    4.43    0.92
  13  -1  -3    4.55    1.07
 -13  -1   3    2.82    0.60
 -13  -1   3    4.11    1.19
 -13   1   2    1.36    0.76
  13   1  -2   -0.24    0.88
 -13  -1   2    1.40    0.45
  13  -1  -2    1.01    0.77
 -13  -1   2   -0.53    0.91
  13   1  -1   55.07    4.50
 -13  -1   1   49.97    3.80
  13  -1  -1   48.51    4.01
  13   1   0    1.24    1.04
  13  -1   0    1.73    0.75
 -13  -1   0    1.84    0.66
  13   1   1   29.25    2.88
  13  -1   1   32.14    2.55
 -13  -1  -1   24.08    2.39
  13   1   2   34.97    2.79
  13   1   2   31.47    3.18
 -13   1  -2   32.83    2.96
  13  -1   2   36.24    2.98
 -13  -1  -2   34.36    2.93
  13   1   3   27.38    2.97
  13   1   3   30.17    2.42
 -13   1  -3   28.56    2.63
 -13  -1  -3   25.73    2.60
 -13   1  -4   11.77    1.52
  13   1   4   10.91    1.41
 -13  -1  -4   12.52    1.70
 -13   1  -5   26.89    2.52
  13   1   5   23.80    2.37
 -13  -1  -5   27.16    2.71
  13   1   6    6.78    1.11
 -13   1  -6    4.75    1.05
 -13  -1  -6    3.76    1.44
  13   1   7   19.89    2.44
 -13   1  -7   26.41    2.44
 -13  -1  -7   24.99    2.80
 -13   1  -8    2.38    1.02
  13   1   8    4.44    1.17
 -13  -1  -8    2.27    1.39
 -13   1  -9    9.99    1.89
  13   1   9   12.72    1.77
  13  -1   9   13.15    1.91
 -13  -1  -9    8.55    2.06
  13   1  10    1.62    1.21
 -13   1 -10    1.05    0.98
 -13  -1 -10    2.12    1.54
  13  -1  10    0.91    1.16
 -13   1 -11    0.90    1.18
  13   1  11    2.60    1.41
 -13  -1 -11    2.94    1.56
  13  -1  11    5.78    1.60
  13   1  12    7.68    1.79
 -13   1 -12    2.97    1.92
 -13  -1 -12    7.62    2.30
  13  -1  12    7.84    1.81
  13   1  13    6.63    1.68
 -13   1 -13    3.11    1.54
  13  -1  13    5.97    1.60
 -13  -1 -13    4.22    2.14
 -13   1 -14    2.98    1.53
  13   1  14    0.75    1.40
  13  -1  14    1.15    1.51
 -13  -1 -14    2.35    2.09
  13   1  15    9.15    2.07
  13  -1  15    9.37    2.13
 -13  -1 -15    6.79    2.40
  13   1  16   14.65    2.50
  13  -1  16   16.76    2.92
  13   1  17   16.96    3.18
  13  -1  17   24.72    3.07
  13   1  18    8.42    2.25
  13  -1  18    8.08    1.91
  13   1  19   -0.44    1.40
  13  -1  19   -0.55    1.34
  13   1  20    1.44    1.78
  13  -1  20    1.62    1.48
  13   1  21    0.47    1.77
  13  -1  21    0.10    1.50
  13   1  22    2.90    1.80
  13  -1  22    3.69    1.79
 -13   2  24    2.04    2.62
 -13  -2  24    4.31    1.75
 -13   2  23    0.31    2.37
 -13  -2  23    5.70    1.69
  13   2 -22    1.65    1.76
 -13   2  22    1.94    2.35
 -13  -2  22    3.59    1.65
  13   2 -21    3.89    1.78
 -13   2  21    0.69    2.51
 -13  -2  21    4.54    1.55
 -13   2  20   17.56    3.78
  13   2 -20   15.03    2.92
 -13  -2  20   15.37    2.29
 -13   2  19   -0.17    2.08
  13   2 -19   -0.35    1.41
 -13  -2  19    3.27    1.52
  13   2 -18    1.65    1.55
 -13  -2  18    2.52    1.46
 -13   2  17    2.72    2.06
  13   2 -17   -0.89    1.31
 -13  -2  17   -0.36    1.22
 -13   2  16   20.59    3.70
  13   2 -16   18.11    2.69
  13  -2 -16   21.83    3.55
 -13  -2  16   20.44    2.43
  13   2 -15   36.58    3.64
 -13   2  15   35.34    4.61
 -13  -2  15   34.37    4.24
  13  -2 -15   32.96    3.90
 -13  -2  15   35.42    3.87
 -13   2  14    7.96    2.54
 -13  -2  14   10.50    2.18
 -13  -2  14    8.32    1.43
 -13   2  13    6.41    2.34
  13   2 -13    8.60    1.62
 -13  -2  13    9.52    1.40
 -13  -2  13   12.18    2.24
  13   2 -12   20.32    2.24
 -13   2  12   18.01    3.13
 -13  -2  12   18.58    1.89
 -13   2  11   24.79    3.40
  13   2 -11   17.78    2.02
 -13  -2  11   17.31    1.76
 -13  -2  11   22.46    2.89
 -13   2  10    2.09    1.54
  13   2 -10    5.89    1.03
 -13  -2  10    5.32    0.81
 -13  -2  10    4.34    1.28
  13   2  -9   -0.49    0.49
 -13   2   9   -0.15    1.30
 -13  -2   9   -0.30    0.39
 -13  -2   9   -0.14    0.92
 -13   2   8   12.56    1.60
 -13   2   8   10.06    2.00
 -13  -2   8    9.07    1.77
 -13   2   7    3.20    1.37
 -13   2   7    1.34    0.76
 -13  -2   7    2.10    1.11
 -13   2   6   11.52    2.14
 -13   2   6   12.24    1.46
  13   2  -6   11.97    2.10
 -13  -2   6   13.43    1.89
 -13   2   5    5.53    0.90
 -13   2   5    4.62    1.34
  13   2  -5    5.12    1.56
 -13  -2   5    5.52    1.36
  13   2  -4    2.10    1.14
 -13   2   4    2.49    0.66
 -13  -2   4    1.68    1.13
  13   2  -3   15.70    2.09
 -13   2   3   18.15    1.60
 -13  -2   3   14.05    2.15
  13   2  -2    6.96    1.51
 -13  -2   2    4.93    1.42
  13   2  -1    9.32    1.68
  13   2   0    4.42    0.63
  13   2   0    4.52    1.26
  13  -2   0    6.79    0.89
 -13  -2   0    5.87    0.84
  13   2   1    7.38    0.91
  13   2   1    8.00    1.57
  13  -2   1    9.44    1.02
 -13  -2  -1    7.39    1.17
  13   2   2    4.37    1.32
  13   2   2    3.86    0.76
 -13  -2  -2    3.09    1.03
  13  -2   2    5.56    0.84
  13   2   3    0.32    1.14
  13   2   3    0.55    0.65
 -13  -2  -3    0.88    0.98
  13  -2   3    3.27    0.72
 -13   2  -4    8.95    1.51
  13   2   4    5.92    1.66
  13   2   4    7.95    1.24
 -13  -2  -4    7.39    1.52
 -13   2  -5    0.83    0.85
  13   2   5    1.24    0.90
 -13  -2  -5    2.94    1.22
  13   2   6    6.61    1.33
 -13   2  -6    6.84    1.46
 -13  -2  -6    7.11    1.81
  13   2   7   27.08    2.75
 -13   2  -7   23.68    2.52
 -13  -2  -7   20.85    2.90
 -13   2  -8    4.92    1.24
  13   2   8    6.73    1.44
 -13  -2  -8    3.32    1.54
 -13   2  -9    4.62    1.49
  13   2   9    6.91    1.53
 -13  -2  -9    4.98    1.84
  13   2  10   34.45    3.34
 -13   2 -10   28.65    3.19
 -13  -2 -10   32.07    3.71
 -13   2 -11    7.96    1.73
  13   2  11    2.97    1.53
 -13  -2 -11    5.61    2.06
 -13   2 -12   -1.41    1.21
  13   2  12    1.46    1.47
 -13  -2 -12   -1.71    1.51
  13   2  13    0.21    1.47
  13   2  14   12.22    2.24
 -13  -2 -14    4.71    2.26
  13   2  15    3.67    1.82
 -13  -2 -15    3.32    1.91
  13   2  16   -0.50    1.59
  13   2  17   28.07    3.39
  13  -2  17   17.46    2.87
  13   2  18    0.02    1.48
  13  -2  18    4.49    1.92
  13   2  19   -0.59    1.74
  13  -2  19   -0.50    1.44
  13   2  20    2.18    1.83
  13  -2  20    4.01    1.82
  13   2  21   -1.72    1.52
  13  -2  21    1.42    1.96
  13   3 -22   -1.89    1.63
 -13   3  22   -4.69    2.27
 -13  -3  22   -2.21    1.24
 -13   3  21    3.30    2.30
 -13  -3  21    1.63    1.36
 -13   3  20    0.09    2.09
  13   3 -20    2.25    1.54
 -13  -3  20   -0.86    1.15
  13   3 -19   -3.84    1.24
 -13   3  19   -2.51    2.01
 -13  -3  19    1.11    1.27
  13   3 -18    2.41    1.54
 -13   3  18    6.92    2.67
 -13  -3  18    4.10    1.42
 -13   3  17    5.15    2.65
  13   3 -17    4.82    1.74
 -13  -3  17    8.18    1.60
 -13   3  16    2.93    2.32
  13   3 -16    5.23    1.55
 -13   3  15   -0.12    1.97
  13   3 -15    3.99    1.37
 -13   3  14    9.53    4.42
  13   3 -14   13.39    1.97
  13   3 -13    2.94    1.21
 -13   3  13    1.16    2.22
 -13  -3  13    2.63    1.45
  13   3 -12    1.22    1.01
 -13   3  12    4.39    2.32
 -13  -3  12    2.10    1.48
 -13   3  11   11.04    2.85
  13   3 -11    9.65    1.42
 -13  -3  11    9.87    2.02
 -13   3  10   36.44    3.99
  13   3 -10   28.92    2.62
 -13  -3  10   31.65    3.43
 -13   3   9    1.65    1.62
 -13  -3   9    0.00    1.83
 -13   3   8    6.02    1.13
 -13   3   8   10.55    2.34
 -13  -3   8    2.82    1.27
 -13   3   7   10.47    2.19
 -13   3   7   11.27    1.41
 -13  -3   7    9.59    1.84
 -13   3   6    0.92    0.58
  13   3  -6    0.32    1.16
 -13   3   6    0.09    1.39
 -13  -3   6    0.35    0.97
  13   3  -5   10.35    2.07
 -13   3   5   11.68    2.20
 -13   3   5   11.84    1.19
 -13  -3   5   13.56    2.20
  13   3  -4   12.20    2.21
 -13  -3   4   10.93    1.96
  13   3  -3   12.93    2.23
 -13  -3   3   11.51    2.01
  13   3  -2    6.55    1.64
  13   3  -1   54.81    5.00
  13   3  -1   59.79    4.25
  13   3   0    0.41    1.11
  13   3   0    0.37    0.56
  13   3   2    3.11    1.43
  13   3   2    3.40    0.97
 -13  -3  -2    5.47    1.03
  13   3   3    2.05    0.99
  13   3   3    1.01    1.17
 -13  -3  -3    0.36    0.92
  13   3   4    5.43    1.72
  13   3   4    4.49    1.26
 -13  -3  -4    3.57    1.31
  13  -3   4    5.70    0.72
  13   3   5    1.47    1.17
 -13   3  -5    3.27    1.24
  13   3   5    2.86    1.48
 -13  -3  -5    5.17    1.98
 -13   3  -6    0.22    0.92
  13   3   6    2.79    1.34
  13   3   6    1.98    1.54
 -13  -3  -6    0.68    1.31
  13   3   7    0.12    1.19
 -13   3  -7    4.41    1.43
 -13  -3  -7    2.53    1.59
  13   3   8   -0.42    1.34
 -13   3  -8   -0.85    1.05
 -13  -3  -8   -2.14    1.38
 -13   3  -9    6.78    1.57
  13   3   9    3.30    1.61
 -13  -3  -9    3.12    1.84
  13   3  10   13.40    2.32
 -13  -3 -10    7.21    2.26
  13   3  11    4.22    1.76
 -13  -3 -11    0.84    1.76
  13   3  12    5.34    1.93
  13   3  13    6.11    2.02
 -13  -3 -13    3.79    2.10
  13   3  14    2.58    1.77
 -13  -3 -14    1.61    1.86
  13   3  15    1.99    1.74
  13   3  16    4.22    1.97
  13   3  17    1.24    1.92
  13   3  18    1.12    2.03
  13   3  19    2.79    2.23
  13   3  20    0.53    2.19
  13   4 -20    3.40    1.67
 -13   4  20    2.54    2.28
  13   4 -19    2.01    1.45
 -13   4  19    2.63    2.46
  13   4 -18   -0.08    1.40
 -13   4  18   -0.27    2.48
 -13   4  17   -0.40    2.05
  13   4 -17    0.99    1.34
 -13   4  16    2.02    2.24
  13   4 -16    0.56    1.24
  13   4 -15   -0.14    1.14
 -13   4  15   -1.98    1.80
 -13   4  14   -3.77    1.93
  13   4 -13    0.62    1.00
 -13   4  13    2.01    2.09
 -13   4  12    3.71    2.46
  13   4 -12   -0.04    0.93
  13   4 -11   15.17    1.82
 -13   4  11   17.18    3.41
 -13   4  10    2.95    1.96
  13   4 -10    2.99    0.92
  13   4  -9    0.53    0.62
  13   4  -9    1.58    0.74
 -13   4   9    1.19    1.81
 -13  -4   9    0.42    1.33
  13   4  -8    1.53    0.67
  13   4  -8    1.08    0.62
 -13   4   8    2.14    0.75
 -13  -4   8   -1.98    1.19
  13   4  -7    3.20    0.70
 -13   4   7    2.83    1.82
 -13  -4   7    2.86    1.52
  13   4  -6   10.61    2.32
 -13   4   6    8.34    2.27
 -13  -4   6    8.61    1.95
 -13   4   5    5.94    2.05
  13   4  -5    4.15    1.79
  13   4  -5    4.60    0.75
 -13  -4   5    1.59    1.55
  13   4  -4    3.78    1.71
 -13   4   4    1.34    1.47
  13   4  -4    3.14    0.50
  13   4  -4    0.83    0.64
  13   4  -3    0.54    0.43
  13   4  -3    0.77    0.68
  13   4  -3    1.83    1.49
  13   4  -2    2.15    0.85
  13   4  -2    2.58    1.49
  13   4  -1    0.86    0.89
  13   4  -1    2.94    1.44
  13   4   0   -0.08    1.27
  13   4   0    0.66    0.98
  13   4   1    8.05    1.45
  13   4   1    4.29    1.73
  13   4   2   24.01    3.10
  13   4   2   24.60    2.63
  13   4   3   26.89    3.21
  13   4   3   22.79    2.73
  13   4   4    3.81    1.77
  13   4   4    0.07    1.25
  13   4   5    6.13    2.06
  13   4   5    4.25    1.58
  13   4   6    3.88    1.64
  13   4   6    6.06    1.88
 -13  -4  -6    5.08    1.41
  13   4   7   13.02    2.32
  13   4   7   19.85    2.99
 -13  -4  -7   13.06    2.30
  13   4   8   24.58    3.15
  13   4   8   21.46    3.67
 -13  -4  -8   22.63    3.11
  13   4   9    0.71    1.73
  13   4   9    1.26    1.60
 -13  -4  -9    4.17    1.80
  13   4  10    5.58    1.91
 -13  -4 -10   11.64    2.48
  13   4  11   -2.50    1.35
 -13  -4 -11   -1.18    1.40
  13   4  12    3.69    1.85
 -13  -4 -12    5.24    2.02
  13   4  13    0.31    1.72
  13   4  15    2.51    2.03
  13   4  16   -0.67    1.92
  13   4  17    2.73    2.19
  13   5 -15    2.49    1.73
 -13   5  15    6.99    2.89
  13   5 -14    3.53    1.59
 -13   5  14   -2.05    2.35
 -13   5  13    1.93    2.52
  13   5 -12    0.48    1.16
 -13   5  12    1.12    2.31
  13   5 -11    2.79    1.10
  13   5 -11    1.61    1.03
 -13   5  11    2.00    2.11
  13   5 -10   -0.50    0.84
 -13   5  10    1.83    2.11
 -13   5  10    2.04    0.79
  13   5 -10    0.46    0.95
  13   5  -9    0.40    0.73
  13   5  -9    0.27    0.89
 -13   5   9    1.84    1.87
  13   5  -8   -0.25    0.87
 -13   5   8    2.29    2.07
  13   5  -8    0.88    0.75
 -13   5   7    4.68    2.31
  13   5  -7    2.73    0.82
  13   5  -7    4.51    1.11
  13   5  -6    2.08    0.74
  13   5  -6    3.37    1.16
 -13   5   6    4.97    2.28
  13   5  -5   -1.22    0.54
  13   5  -5   -2.96    1.36
 -13   5   5    0.64    1.69
  13   5  -5   -1.18    0.88
  13   5  -4    4.87    0.86
  13   5  -4    7.38    1.40
 -13   5   4   10.31    2.73
  13   5  -4    4.51    1.93
  13   5  -3   -1.96    1.27
  13   5  -3    0.73    1.04
 -13   5   3    1.55    1.80
  13   5  -3    0.33    0.57
  13   5  -2    5.27    1.27
  13   5  -2    1.64    1.66
  13   5  -1    2.86    1.19
  13   5  -1    0.21    1.40
  13   5   0    1.70    1.45
  13   5   0    2.30    1.21
  13   5   1   -0.90    1.54
  13   5   1    0.27    1.18
  13   5   3    8.29    1.87
  13   5   3   11.67    2.96
  13   5   4    3.39    1.57
  13   5   4   -0.07    1.39
  13   5   5    1.89    1.54
  13   5   5    0.67    1.46
  13   5   6    4.13    1.75
  13   5   6    5.77    1.96
  13   5   7    0.59    1.55
  13   5   7   -0.86    1.36
  13   5   8    3.83    1.86
  13   5   8   -1.78    1.31
  13   5   9    1.38    1.68
  13   5   9    2.17    1.63
  13   5  10    4.31    1.98
  13   5  10    2.65    1.87
  13   5  11    0.53    1.62
  13   5  11    3.31    1.90
  13   5  12    2.00    1.79
  13   5  12   -0.59    2.04
  13  -5  12    1.02    0.67
  13   5  13   11.38    2.69
  13   5  13   13.97    2.87
  13   6  -7    8.60    2.20
  13   6  -6    6.51    1.83
 -13   6   6    8.63    2.87
 -13   6   5    0.17    2.26
  13   6  -5    1.84    1.60
 -13   6   4   -4.16    2.00
  13   6  -4    1.52    1.30
  13   6  -3    7.45    2.18
 -13   6   3    0.29    1.95
  13   6  -3    4.51    1.03
 -13   6   2   -0.98    1.85
  13   6  -2    0.01    0.83
  13   6  -2   -1.44    1.44
 -13   6   1    1.91    1.99
  13   6  -1   -1.56    1.42
  13   6  -1    0.24    1.37
  13   6   0    1.61    1.47
  13   6   0    4.94    1.95
  13   6   1   -0.72    1.31
  13   6   1    2.12    1.49
  13   6   2    0.09    1.42
  13   6   2    2.14    1.82
  13   6   3   -1.09    1.43
  13   6   3    1.84    1.63
  13   6   4    3.82    1.81
  13   6   4    1.47    1.59
 -14   0  25   -4.69    1.84
 -14   0  24   -3.24    1.96
 -14   0  23   -1.83    1.99
 -14   0  22    1.68    3.53
 -14   0  21   -1.30    1.89
  14   0 -21   -0.67    2.68
  14   0 -20   10.64    2.72
 -14   0  20   20.33    3.32
  14   0 -19    1.26    1.65
 -14   0  19   -2.24    1.83
 -14   0  18    2.17    2.00
  14   0 -18    1.38    1.64
  14   0 -17   -0.71    1.52
 -14   0  17    0.70    1.94
  14   0 -16   14.95    2.65
 -14   0  16   12.62    2.72
  14   0 -15    0.28    1.33
 -14   0  15    1.27    1.82
  14   0 -14   20.70    2.77
 -14   0  14   22.14    3.09
 -14   0  13   -1.14    1.29
  14   0 -13    0.98    1.15
 -14   0  13    0.03    1.16
 -14   0  12    4.90    1.57
 -14   0  12    4.28    1.82
  14   0 -12    1.88    1.20
  14   0 -11    0.82    0.87
 -14   0  11    0.49    1.29
 -14   0  11   -0.34    1.01
 -14   0  10   10.57    1.89
 -14   0  10    9.06    1.90
 -14   0   9    1.45    1.03
 -14   0   9    0.21    1.14
 -14   0   8   15.78    2.13
 -14   0   8   13.65    2.04
 -14   0   7    0.33    0.81
 -14   0   7    0.33    0.91
 -14   0   6   82.43    6.61
 -14   0   6   87.88    6.61
 -14   0   5   -0.54    0.74
 -14   0   5    0.43    0.73
  14   0  -5   -0.60    0.88
 -14   0   4   47.47    4.10
  14   0  -4   52.10    4.35
  14   0  -3    0.77    0.83
 -14   0   3   -0.77    0.75
  14   0  -2    0.60    0.81
 -14   0   2    0.08    0.80
  14   0  -1   -0.69    0.75
  14   0   0   70.46    5.59
 -14   0   0   71.73    5.37
  14   0   1    0.82    0.91
 -14   0  -1   -0.56    0.57
 -14   0  -2    1.87    0.72
  14   0   2    2.02    1.01
 -14   0  -3   -1.00    0.57
  14   0   3   -0.14    0.96
 -14   0  -4   38.18    3.29
 -14   0  -5   -1.36    0.76
 -14   0  -6    6.50    1.39
  14   0   6    5.94    1.34
  14   0   7    0.74    0.84
 -14   0  -7    1.62    1.06
  14   0   8   23.28    2.32
 -14   0  -8   16.29    2.38
  14   0   9    0.07    0.92
 -14   0  -9   -1.49    0.85
 -14   0 -10    9.82    2.01
  14   0  10   11.69    1.88
 -14   0 -11   -1.44    1.29
  14   0  11    4.92    1.41
  14   0  12   21.06    2.78
 -14   0 -12   23.40    3.17
 -14   0 -13    0.84    1.75
  14   0  13   -1.37    1.23
 -14   0 -14   17.82    3.16
  14   0  14   19.33    2.50
  14   0  15   -2.77    1.27
 -14   0 -15    1.23    2.28
  14   0  16   12.56    3.31
  14   0  17   -1.50    1.22
  14   0  18    7.57    1.95
  14   0  19   -0.88    1.31
  14   0  20   12.79    2.51
  14   0  21   -0.52    1.51
  14   0  22    2.24    1.74
 -14   1  25   -2.80    2.38
 -14  -1  25   -1.60    1.71
 -14   1  24   -0.27    2.55
 -14  -1  24    2.09    1.93
 -14   1  23   10.89    3.18
 -14  -1  23   15.06    4.04
  14   1 -22    2.99    1.97
 -14   1  22    3.75    2.50
 -14  -1  22    2.07    1.83
  14   1 -21    8.22    2.32
 -14   1  21    2.39    2.64
 -14  -1  21    5.71    2.02
 -14   1  20   18.93    5.52
 -14  -1  20   15.27    2.63
 -14   1  19   28.26    4.38
  14   1 -19   31.83    3.87
  14  -1 -19   36.19    4.48
 -14  -1  19   29.33    3.61
  14   1 -18    3.04    1.62
 -14   1  18    2.08    2.32
 -14  -1  18   -2.19    1.42
  14  -1 -18    3.27    1.79
  14   1 -17    0.94    1.41
 -14   1  17    2.52    2.23
  14  -1 -17   -0.39    1.32
 -14  -1  17   -0.90    1.61
  14   1 -16   17.19    2.56
 -14   1  16   14.67    3.01
 -14  -1  16   11.34    2.50
  14  -1 -16   13.95    2.99
 -14  -1  16    8.88    2.17
 -14   1  15    6.02    2.38
  14   1 -15    9.21    1.96
 -14  -1  15    7.00    2.07
 -14  -1  15    7.56    1.89
  14  -1 -15   11.78    2.19
  14   1 -14    1.91    1.33
 -14   1  14    2.64    1.86
 -14  -1  14    1.65    2.42
 -14  -1  14   -0.09    1.45
  14  -1 -14    1.31    1.42
  14   1 -13    3.67    1.44
 -14   1  13    1.39    1.68
 -14  -1  13    0.65    1.25
  14  -1 -13    3.67    1.50
 -14  -1  13    3.25    1.53
 -14   1  12   53.38    5.37
  14   1 -12   57.21    4.81
 -14  -1  12   64.75    4.93
 -14  -1  12   54.33    5.13
 -14   1  11    9.64    2.21
 -14   1  11   12.02    1.99
  14   1 -11    8.50    1.46
 -14  -1  11    9.89    1.99
 -14  -1  11    7.52    1.56
 -14   1  10   10.24    1.79
 -14   1  10   11.46    2.21
  14   1 -10   10.40    1.47
 -14  -1  10    9.57    1.56
 -14  -1  10   11.92    1.96
 -14   1   9   -0.32    0.86
 -14   1   9    0.70    1.27
 -14  -1   9    0.78    0.90
 -14  -1   9   -0.14    0.93
 -14   1   8   14.74    2.28
 -14   1   8   13.53    1.87
 -14  -1   8   16.49    1.80
 -14  -1   8   18.24    2.12
 -14   1   7    8.25    1.32
 -14  -1   7    8.79    1.45
 -14  -1   7    5.59    1.06
  14   1  -6    5.40    1.47
 -14   1   6    2.10    1.12
 -14  -1   6    4.58    1.17
 -14   1   5    2.27    1.15
 -14   1   5    1.21    0.73
  14   1  -5    0.77    0.95
 -14  -1   5    2.11    1.01
 -14  -1   5    0.82    0.64
 -14   1   4   12.98    1.55
  14   1  -4   12.46    1.91
 -14  -1   4   11.22    1.77
 -14  -1   4   11.71    1.27
 -14   1   3   45.65    3.58
  14   1  -3   44.70    3.87
 -14  -1   3   39.45    3.18
 -14  -1   3   41.88    3.27
 -14  -1   3   42.34    3.86
  14  -1  -3   47.57    3.74
  14   1  -2   18.80    2.24
 -14   1   2   18.78    2.02
 -14  -1   2   21.17    1.64
  14  -1  -2   22.62    2.13
 -14  -1   2   13.58    2.19
  14   1  -1    2.35    0.94
  14  -1  -1    3.61    0.86
 -14  -1   1    2.07    0.62
  14   1   0   12.17    1.81
 -14  -1   0   13.32    1.39
  14  -1   0   12.21    1.51
  14   1   1    1.14    1.03
 -14  -1  -1    1.24    0.74
  14  -1   1    2.11    0.81
  14   1   2   19.40    2.61
 -14   1  -2   24.53    2.34
  14  -1   2   24.13    2.37
 -14  -1  -2   28.60    2.39
 -14   1  -3   14.33    1.68
  14   1   3   15.62    1.53
  14   1   3   13.11    2.03
 -14  -1  -3   10.62    1.61
  14  -1   3   12.19    1.65
  14   1   4    1.06    0.75
 -14   1  -4    1.33    0.88
 -14  -1  -4    2.05    1.02
  14   1   5    6.49    1.13
 -14   1  -5    6.29    1.27
 -14  -1  -5    6.23    1.75
  14   1   6    1.63    0.92
 -14   1  -6    2.49    1.00
 -14  -1  -6    3.83    1.35
  14   1   7   11.37    1.64
 -14   1  -7    9.21    1.59
 -14  -1  -7   12.18    2.05
 -14   1  -8    0.59    0.81
  14   1   8    2.97    1.04
 -14  -1  -8    0.14    1.23
 -14   1  -9    2.55    1.13
  14   1   9    0.55    0.96
 -14  -1  -9    4.65    1.69
  14   1  10   23.34    2.46
 -14   1 -10   22.73    2.63
  14  -1  10   23.00    2.63
 -14  -1 -10   23.84    2.98
  14   1  11   15.06    2.27
 -14  -1 -11   18.89    2.98
  14  -1  11   17.08    2.46
  14   1  12    1.49    1.31
 -14   1 -12    1.05    1.33
  14  -1  12    1.96    1.34
 -14  -1 -12    0.93    1.83
 -14   1 -13    4.88    1.88
  14   1  13    4.09    1.67
  14  -1  13    3.09    1.49
  14   1  14   35.96    3.56
 -14   1 -14   26.62    3.99
  14  -1  14   37.81    3.64
 -14  -1 -14   36.78    4.24
  14   1  15    1.19    1.38
  14  -1  15    1.41    1.54
 -14  -1 -15    0.30    1.89
  14   1  16   19.33    2.68
  14  -1  16   18.93    2.92
  14   1  17    3.02    1.62
  14  -1  17    5.65    1.80
  14   1  18    1.53    1.68
  14  -1  18    1.35    1.45
  14   1  19    3.59    1.85
  14  -1  19    2.23    1.77
  14   1  20    0.05    1.47
  14  -1  20   -3.04    1.40
  14   1  21    6.40    2.28
  14  -1  21    7.10    2.14
  14   1  22    2.33    1.77
  14  -1  22    0.34    1.69
 -14   2  24    6.02    3.16
 -14  -2  24    2.14    1.78
  14   2 -23    0.65    1.87
 -14   2  23    5.61    3.23
 -14  -2  23   -1.69    1.35
  14   2 -22   -1.42    1.53
 -14  -2  22   -0.39    1.46
  14   2 -21   -0.19    1.73
 -14   2  21   -0.61    1.93
 -14  -2  21   -0.72    1.30
 -14   2  20    1.10    2.50
  14   2 -20    2.37    1.58
 -14  -2  20   -0.11    1.38
  14   2 -19    1.88    1.60
 -14   2  19    2.51    2.09
 -14  -2  19    0.63    1.36
 -14   2  18    7.64    2.79
  14   2 -18    9.80    2.11
 -14  -2  18    9.38    1.85
  14   2 -17   11.09    2.10
 -14   2  17   10.28    2.72
 -14  -2  17    9.65    1.81
 -14   2  16    0.32    2.10
  14   2 -16    2.66    1.39
  14  -2 -16    0.19    1.52
 -14  -2  16   -2.04    1.10
 -14   2  15    1.65    2.28
  14   2 -15    2.82    1.37
 -14  -2  15    0.32    1.12
  14   2 -14   13.14    2.04
 -14   2  14   14.54    3.13
 -14  -2  14   13.38    1.79
 -14  -2  14   12.23    2.41
  14   2 -13    1.97    1.10
 -14   2  13    0.37    1.92
 -14  -2  13    0.57    0.86
 -14  -2  13    2.27    1.49
  14   2 -12   21.36    2.15
 -14   2  12   21.14    3.26
 -14  -2  12   19.63    2.80
 -14  -2  12   15.47    1.81
 -14   2  11   31.18    3.91
  14   2 -11   33.68    2.81
 -14  -2  11   30.39    2.61
  14   2 -10    2.43    0.71
 -14   2  10    1.84    1.55
 -14  -2  10    3.55    1.21
 -14  -2  10    1.69    0.56
 -14   2   9    6.99    1.37
 -14   2   9    4.80    1.68
 -14  -2   9    6.23    0.74
 -14  -2   9    7.18    1.65
 -14   2   8    0.26    1.17
 -14  -2   8    0.83    1.10
 -14   2   7    1.04    1.18
  14   2  -7    1.51    1.28
 -14   2   7    1.35    0.79
 -14  -2   7    0.38    1.01
  14   2  -6   10.61    2.05
 -14   2   6   12.47    2.14
 -14   2   6   12.33    1.42
 -14  -2   6   10.50    1.77
 -14   2   5   -0.54    0.55
 -14   2   5    3.00    1.33
  14   2  -5    0.44    0.99
 -14  -2   5    2.09    1.04
  14   2  -4    4.60    1.29
 -14   2   4    1.97    0.69
 -14  -2   4    2.91    1.08
 -14   2   3    4.60    0.89
  14   2  -3    4.55    1.31
 -14  -2   3    6.61    1.49
  14   2  -2    2.24    1.14
 -14  -2   2    4.55    1.32
  14   2  -1    0.12    0.99
  14   2   0   19.16    2.34
  14  -2   0   18.08    1.72
 -14  -2   0   17.55    1.64
  14   2   1    1.60    0.53
  14   2   1    0.91    1.01
  14  -2   1    2.73    0.66
 -14  -2  -1    1.59    0.81
  14   2   2   -0.04    0.95
  14  -2   2    0.49    0.52
 -14  -2  -2    1.40    0.88
 -14   2  -3    1.34    0.87
  14   2   3    1.42    0.66
  14   2   3    3.28    1.37
 -14  -2  -3    0.76    1.00
  14  -2   3    2.55    0.78
  14   2   4    9.43    1.96
 -14   2  -4    9.51    1.57
  14   2   4    9.20    1.30
 -14  -2  -4    8.37    1.58
  14   2   5    2.31    1.38
 -14   2  -5    2.33    1.09
  14   2   5    1.91    0.92
 -14  -2  -5    1.76    1.17
  14   2   6   14.80    1.84
 -14   2  -7    6.21    1.42
 -14  -2  -7    2.10    1.56
 -14   2  -8    9.40    1.73
  14   2   8   10.83    1.78
 -14  -2  -8   10.36    2.15
 -14   2  -9   -0.90    0.97
  14   2   9    1.21    1.20
 -14  -2  -9   -0.57    1.42
  14   2  10   14.14    2.20
 -14   2 -10   19.83    2.35
 -14  -2 -10    8.74    2.38
  14   2  11   18.50    2.54
 -14   2 -11   17.98    2.60
 -14  -2 -11   16.64    2.88
 -14   2 -12    3.39    1.86
  14   2  12    6.86    1.68
 -14  -2 -12    0.38    1.68
  14   2  13    6.69    1.78
 -14  -2 -13    8.80    2.57
  14   2  14    3.24    1.67
 -14  -2 -14    1.26    1.83
  14   2  15    9.97    2.24
 -14  -2 -15    3.14    2.26
  14   2  16   -2.77    1.83
  14   2  17    4.76    2.01
  14   2  18    2.48    1.64
  14   2  19    6.79    2.32
  14   2  20    6.28    2.07
  14  -2  20    3.23    1.83
  14   2  21    5.33    2.21
  14  -2  21    1.80    1.95
  14   3 -22    4.79    2.03
 -14   3  22    2.69    2.90
 -14  -3  22    5.40    1.58
  14   3 -21    5.68    2.21
 -14   3  21    9.77    3.26
 -14  -3  21    8.71    1.80
 -14   3  20    2.34    2.32
  14   3 -20    0.73    1.47
 -14  -3  20   -1.32    1.18
  14   3 -19    0.06    1.42
 -14   3  19   -1.55    2.11
 -14  -3  19   -0.69    1.22
  14   3 -18   10.25    1.94
 -14   3  18    1.23    2.26
 -14  -3  18    6.20    1.55
 -14   3  17    0.65    2.23
  14   3 -17   -0.43    1.24
 -14  -3  17   -1.14    1.03
 -14   3  16    2.06    2.14
  14   3 -16    0.80    1.17
 -14   3  15   -0.08    2.05
  14   3 -14    1.76    1.07
 -14   3  13   -0.24    2.07
  14   3 -13    1.77    0.98
  14   3 -12    2.03    0.91
 -14   3  12    1.00    2.05
 -14  -3  12    0.93    1.14
  14   3 -11    9.98    1.31
 -14   3  11    6.19    2.34
 -14  -3  11    9.08    1.88
 -14   3  10   -0.24    1.79
 -14  -3  10    1.47    1.35
 -14   3   9    2.65    1.03
 -14   3   9    5.23    1.99
 -14  -3   9    0.96    1.19
 -14   3   8   -1.25    1.36
 -14   3   8    0.90    0.81
 -14  -3   8    2.86    1.34
  14   3  -7    0.82    1.44
 -14   3   7    0.53    0.67
 -14   3   7   -1.04    1.47
  14   3  -6   14.81    2.51
 -14   3   6   13.01    2.44
 -14   3   6   12.12    1.36
 -14  -3   6   13.08    2.20
  14   3  -5    3.86    1.57
 -14   3   5    2.34    1.66
 -14   3   5    2.84    0.67
 -14  -3   5    3.35    1.41
  14   3  -4    6.91    1.67
 -14  -3   4    6.56    1.76
  14   3  -3    7.85    1.85
  14   3  -2   27.46    3.07
  14   3  -1    2.38    1.27
  14   3   0    3.82    0.63
  14   3   0    3.78    1.52
  14   3   1    5.70    1.64
  14   3   1    6.31    0.94
  14   3   2   -0.44    1.12
  14   3   2    0.96    0.78
 -14  -3  -2    2.04    0.86
  14   3   3    1.69    0.94
  14   3   3    2.86    1.54
 -14  -3  -3    2.45    1.05
 -14   3  -4    8.96    1.67
  14   3   4    8.84    1.48
  14   3   4    8.50    1.98
  14  -3   4    9.87    1.00
 -14  -3  -4    6.76    1.53
 -14   3  -5    9.29    1.92
  14   3   5    9.62    1.61
  14   3   5   10.38    2.06
  14  -3   5    9.42    1.20
 -14  -3  -5   14.61    3.17
  14   3   6    2.53    1.74
 -14   3  -6    2.23    1.16
  14   3   6    5.05    1.38
 -14  -3  -6    3.42    1.48
  14   3   7    1.04    1.57
  14   3   7    1.18    1.24
 -14   3  -7    0.86    1.00
 -14  -3  -7    0.08    1.44
  14   3   8    2.21    1.48
 -14   3  -8    5.52    1.42
 -14  -3  -8    4.97    1.84
  14   3   9    0.81    1.47
 -14  -3  -9   -0.23    1.46
  14   3  10    2.67    1.66
 -14  -3 -10    2.84    1.93
  14   3  11    2.12    1.64
 -14  -3 -11    3.44    2.01
  14   3  12    5.99    1.97
 -14  -3 -12    3.04    3.23
  14   3  13    4.95    1.95
 -14  -3 -13    3.24    2.15
  14   3  14    2.04    1.81
 -14  -3 -14    2.05    1.93
  14   3  15   -0.06    1.89
  14   3  16   -0.75    1.68
  14   3  17    4.77    2.05
  14   3  18    1.31    1.97
  14   3  19    2.89    2.11
 -14   4  19    2.26    2.48
  14   4 -19    0.77    1.72
 -14   4  18    3.27    2.65
  14   4 -18    0.14    1.33
  14   4 -17    0.48    1.43
 -14   4  17    2.37    2.46
  14   4 -16   -1.43    0.99
 -14   4  16   -1.54    1.86
 -14   4  15    0.86    2.34
  14   4 -14    6.14    1.38
 -14   4  14    5.18    2.54
  14   4 -13    0.59    0.88
 -14   4  13    3.01    2.14
  14   4 -12    5.89    1.11
 -14   4  12    6.18    2.53
 -14   4  11   -2.10    1.58
  14   4 -11    0.71    0.70
 -14   4  10    7.18    2.44
 -14   4  10    9.08    1.46
 -14   4   9    6.42    2.22
 -14   4   9    4.97    0.97
 -14   4   8   -0.41    0.50
 -14   4   8   -0.16    1.76
 -14  -4   8   -0.61    1.42
 -14  -4   7    5.27    1.71
 -14   4   6    4.05    3.07
  14   4  -6    5.82    1.83
 -14  -4   6    4.52    1.68
  14   4  -5    4.55    1.97
 -14   4   5    4.63    2.11
 -14  -4   5   10.93    2.22
  14   4  -4    0.52    1.54
 -14   4   4    1.23    1.51
  14   4  -3   17.38    2.72
  14   4  -2    2.35    0.68
  14   4  -2    3.83    0.52
  14   4  -2    2.43    1.50
  14   4  -1    0.22    0.72
  14   4  -1    3.08    1.54
  14   4   0    4.40    1.68
  14   4   0    1.24    0.88
  14   4   1    3.50    1.11
  14   4   1    3.71    1.68
  14   4   2   10.65    2.27
  14   4   2    7.58    1.50
  14   4   3    5.24    1.41
  14   4   3    5.44    1.90
  14   4   4    1.76    1.29
  14   4   4    1.84    1.55
  14   4   5    6.89    2.12
  14   4   5    8.85    2.56
  14   4   6    7.53    1.99
  14   4   6    1.67    1.34
 -14  -4  -6    4.43    1.62
  14   4   7   -1.94    1.22
 -14  -4  -7   -0.93    1.22
  14   4   8    1.83    1.64
  14   4   8   -0.72    1.35
 -14  -4  -8    1.52    1.43
  14   4   9    2.17    1.61
  14   4   9   -1.44    1.61
 -14  -4  -9    0.97    1.55
  14   4  10    0.58    1.59
 -14  -4 -10    3.37    1.93
  14   4  11   -0.48    1.57
 -14  -4 -11    3.73    1.97
  14   4  12    3.86    1.94
 -14  -4 -12    2.54    1.92
  14   4  13    2.53    2.00
  14   4  14    1.36    2.30
  14   4  15    3.09    1.91
  14   4  16    0.30    1.76
 -14   5  15    0.19    2.42
 -14   5  14    2.57    2.44
  14   5 -14    0.41    1.33
  14   5 -13    2.54    1.03
 -14   5  13   -0.44    2.34
  14   5 -12    0.46    0.87
 -14   5  12    0.56    2.13
  14   5 -12    1.74    0.90
 -14   5  11   -2.84    1.92
  14   5 -11   -0.86    0.73
 -14   5  11   -0.41    0.75
 -14   5  10    1.69    2.04
  14   5 -10   -1.00    0.65
  14   5 -10    0.88    0.68
 -14   5   9    2.63    2.25
  14   5  -9    0.39    0.65
  14   5  -8    2.92    0.76
 -14   5   8    1.32    1.94
  14   5  -7    5.95    0.91
 -14   5   7    3.30    2.38
 -14   5   6   -1.05    1.69
  14   5  -6    1.56    0.66
  14   5  -5    0.74    0.66
  14   5  -5   -1.34    1.46
 -14   5   5   -2.30    1.71
  14   5  -4    2.92    0.99
  14   5  -4    2.99    1.80
 -14   5   4    3.80    2.06
  14   5  -4    2.27    0.57
  14   5  -3    3.55    0.67
  14   5  -3    5.14    2.22
  14   5  -3    1.53    0.96
 -14   5   3    2.13    1.96
  14   5  -2   10.26    1.26
  14   5  -2   14.28    2.86
  14   5  -2   12.41    1.69
  14   5  -1    1.14    1.55
  14   5  -1    1.07    1.09
  14   5   0    5.21    1.81
  14   5   0    5.02    1.45
  14   5   1    3.76    1.48
  14   5   1    1.53    1.50
  14   5   2    6.37    1.93
  14   5   2    7.67    1.62
  14   5   3   12.50    2.21
  14   5   3   21.33    3.02
  14   5   4    6.63    1.67
  14   5   4    6.33    1.93
  14   5   5   -3.63    1.33
  14   5   5    3.04    1.46
  14   5   6   15.86    2.46
  14   5   6   13.82    2.79
  14   5   7    0.28    1.50
  14   5   7    6.55    2.02
  14   5   8   14.58    2.53
  14   5   8   15.14    2.76
  14   5   9    5.45    1.88
  14   5   9    3.40    1.94
  14   5  10   -1.78    1.49
  14   5  10   -1.72    1.46
  14   5  11   -2.12    1.57
  14   5  11    1.44    1.73
  14   5  12    1.20    2.07
  14   5  12   -2.37    1.78
 -14   6   5    3.10    2.21
  14   6  -5    2.42    0.91
  14   6  -5    3.71    1.36
  14   6  -4    1.15    0.82
 -14   6   4   -0.14    2.00
  14   6  -4    2.77    1.34
  14   6  -4   -0.02    1.66
 -14   6   3    2.34    2.32
  14   6  -3    4.77    1.94
  14   6  -3    1.22    0.89
  14   6  -3    2.45    1.50
 -14   6   2    4.95    2.68
  14   6  -2    3.81    1.60
  14   6  -2    2.06    2.05
 -14   6   1   -2.18    1.94
  14   6  -1    1.35    1.89
  14   6   0    6.15    2.10
  14   6   1   -0.14    1.45
  14   6   1    0.80    1.68
  14   6   2    6.47    2.13
  14   6   2    8.34    2.43
 -15   0  25   -2.66    2.09
 -15   0  24   27.07    4.01
 -15   0  23   -0.93    2.18
 -15   0  22    9.50    4.35
 -15   0  21    2.76    2.27
  15   0 -20    2.48    1.84
 -15   0  20    2.37    2.29
 -15   0  19   -0.13    1.84
  15   0 -19    0.21    1.55
  15   0 -18    6.97    2.21
 -15   0  18    9.16    2.47
  15   0 -17    1.41    1.45
 -15   0  17    0.58    1.92
  15   0 -16   12.62    2.44
 -15   0  16   17.08    2.96
 -15   0  15    0.78    1.45
 -15   0  15    2.89    1.89
  15   0 -15   -0.44    1.23
 -15   0  14    8.78    2.25
  15   0 -14    8.45    1.84
 -15   0  14    5.75    1.99
 -15   0  13    1.05    1.51
 -15   0  13   -0.89    1.16
  15   0 -13    1.44    1.16
 -15   0  12    0.74    1.16
 -15   0  12    0.67    1.30
  15   0 -12    0.62    0.95
 -15   0  11   -1.29    1.17
 -15   0  11    2.01    1.17
 -15   0  10    2.20    1.12
 -15   0  10    2.90    1.33
 -15   0   9    0.75    0.84
 -15   0   9    1.73    1.19
 -15   0   8   28.94    2.87
 -15   0   8   29.92    3.02
 -15   0   7   -0.98    0.92
 -15   0   7   -0.89    0.61
 -15   0   6    2.15    0.87
 -15   0   6    2.13    1.01
 -15   0   5   -0.22    0.73
 -15   0   5    0.19    0.71
  15   0  -5    0.56    0.92
  15   0  -4   18.15    3.28
 -15   0   4   19.12    2.10
 -15   0   3    0.68    0.88
  15   0  -3    0.91    1.04
 -15   0   2   20.88    2.33
  15   0  -2   22.77    2.37
 -15   0   1   -0.17    0.59
  15   0  -1    0.08    0.80
  15   0   0   25.50    2.72
 -15   0   0   31.06    2.49
 -15   0  -1   -0.69    0.50
  15   0   2    6.92    1.57
 -15   0  -2    9.47    1.24
  15   0   3   -0.09    0.90
 -15   0  -3    0.40    0.66
 -15   0  -4   18.19    1.99
 -15   0  -5    0.73    0.87
  15   0   6   19.71    2.24
 -15   0  -6   22.04    2.36
  15   0   7   -0.09    0.98
 -15   0  -7   -0.40    0.99
  15   0   8   11.80    1.76
 -15   0  -8   11.53    1.98
 -15   0  -9   -0.04    1.18
  15   0   9   -0.13    0.97
  15   0  10    7.71    1.55
 -15   0 -10    3.74    1.46
 -15   0 -11    0.59    1.41
  15   0  11   -0.61    1.19
  15   0  12    3.48    1.51
  15   0  13    1.34    1.38
 -15   0 -13   -0.27    1.65
  15   0  14    5.61    1.52
 -15   0 -14   -0.54    1.61
  15   0  15    0.43    1.42
  15   0  16    8.45    1.88
  15   0  17   -0.66    1.42
  15   0  18   31.07    3.69
  15   0  19   -0.58    1.53
  15   0  20    6.36    2.05
  15   0  21   -1.12    1.56
  15   0  22    0.85    1.80
 -15   1  24    3.09    2.70
 -15  -1  24   -2.36    1.63
 -15   1  23   -1.90    2.11
 -15   1  22    4.61    2.51
  15   1 -22    4.64    2.13
 -15  -1  22    5.66    2.17
 -15   1  21    2.15    2.35
  15   1 -21    2.48    1.67
 -15  -1  21   -0.07    1.70
 -15  -1  20    4.26    1.88
  15   1 -19   10.74    2.13
 -15   1  19    4.97    2.68
 -15  -1  19    5.31    1.94
 -15   1  18    5.08    2.44
  15   1 -18    5.70    2.64
  15  -1 -18   11.23    2.49
 -15  -1  18    5.97    1.96
 -15   1  17    2.15    2.15
  15   1 -17    7.27    1.95
 -15  -1  17    5.45    1.99
  15  -1 -17    5.82    1.97
 -15   1  16   10.56    2.77
  15   1 -16   10.69    2.13
 -15  -1  16   11.04    2.78
 -15  -1  16    8.61    2.09
 -15   1  15    3.40    2.24
  15   1 -15    2.47    1.51
  15  -1 -15    4.29    1.81
 -15  -1  15    6.96    1.79
 -15  -1  15    3.01    1.85
  15   1 -14   13.34    2.10
 -15   1  14   13.92    2.85
 -15  -1  14   11.20    2.37
  15  -1 -14   14.06    2.43
 -15  -1  14    8.81    2.34
 -15   1  13    8.27    2.16
  15   1 -13    2.44    2.20
 -15  -1  13    4.95    1.83
 -15  -1  13    7.16    1.70
  15   1 -12   19.66    2.40
 -15   1  12   25.00    2.84
 -15   1  12   29.51    3.67
 -15  -1  12   22.53    2.64
 -15  -1  12   21.40    2.92
 -15   1  11   17.98    2.72
 -15   1  11   13.29    2.13
  15   1 -11   11.96    1.68
 -15  -1  11   14.13    2.27
 -15  -1  11   13.24    1.91
 -15   1  10   14.98    2.51
 -15   1  10   18.41    2.33
 -15  -1  10   11.92    2.05
 -15  -1  10   14.32    1.95
 -15   1   9    0.11    1.19
 -15   1   9    1.09    0.90
 -15  -1   9    1.03    0.96
 -15  -1   9    1.19    0.93
 -15   1   8    0.55    1.19
 -15   1   8    0.57    0.83
 -15  -1   8    0.51    0.85
 -15  -1   8    0.62    0.80
 -15   1   7   18.33    2.42
 -15   1   7   15.06    1.85
 -15  -1   7   19.81    2.09
 -15  -1   7   14.29    1.69
  15   1  -6   26.29    3.10
 -15   1   6   26.19    2.53
 -15  -1   6   28.22    2.78
 -15  -1   6   26.53    2.34
  15   1  -5   10.81    2.02
 -15  -1   5   14.56    1.93
 -15  -1   5    8.88    1.25
 -15   1   4    0.93    0.79
  15   1  -4    3.23    1.13
 -15  -1   4    2.51    1.10
 -15  -1   4    3.20    0.71
 -15  -1   4    3.18    0.55
  15   1  -3   30.42    2.93
 -15   1   3   27.86    2.57
 -15  -1   3   26.88    2.88
  15  -1  -3   30.09    2.77
 -15  -1   3   26.84    2.17
  15   1  -2   15.64    1.97
 -15  -1   2   16.79    1.43
  15  -1  -2   15.73    1.86
 -15  -1   2   12.69    2.10
  15   1  -1    4.23    1.23
  15  -1  -1    2.46    0.87
 -15  -1   1    2.75    0.67
  15   1   0   20.67    2.37
  15  -1   0   23.12    2.20
 -15  -1   0   23.13    2.03
  15   1   1    2.56    1.15
 -15  -1  -1    1.77    0.79
  15  -1   1    1.98    0.78
 -15   1  -2    5.18    1.12
  15   1   2    1.78    1.17
  15  -1   2    2.51    0.95
 -15  -1  -2    2.35    0.92
 -15   1  -3    9.83    1.44
  15   1   3    9.35    1.25
  15   1   3    9.63    1.72
 -15  -1  -3    7.63    1.38
  15  -1   3    7.84    1.40
  15   1   4   25.52    2.85
 -15   1  -4   21.01    2.35
  15   1   4   21.95    2.17
 -15  -1  -4   28.33    2.56
 -15   1  -5    0.58    0.78
  15   1   5    1.39    0.83
 -15  -1  -5    1.00    1.19
  15   1   6    4.34    1.06
 -15   1  -6    2.53    0.96
 -15  -1  -6    1.64    1.22
 -15   1  -7    3.91    1.14
  15   1   7    3.23    1.12
 -15  -1  -7    2.44    1.41
  15   1   8    0.48    0.93
 -15   1  -8    0.23    1.01
 -15  -1  -8    2.78    1.49
  15   1   9   17.02    2.16
 -15   1  -9   22.36    2.39
 -15  -1  -9   13.39    2.49
  15   1  10    2.18    1.19
 -15   1 -10    1.78    1.23
 -15  -1 -10    5.71    1.81
 -15   1 -11    0.58    1.42
  15   1  11    0.70    1.16
  15  -1  11    2.18    1.34
 -15  -1 -11    0.18    1.74
 -15   1 -12   35.21    3.74
  15   1  12   35.60    3.51
 -15  -1 -12   29.76    3.89
  15  -1  12   37.09    3.82
 -15   1 -13    0.23    1.52
  15   1  13    4.34    1.53
 -15  -1 -13    1.36    1.88
  15  -1  13    1.03    1.65
  15   1  14   15.50    2.47
  15  -1  14   20.28    2.84
 -15  -1 -14   13.53    3.05
  15   1  15   35.77    3.64
  15  -1  15   32.18    3.69
 -15  -1 -15   22.96    4.84
  15  -1  16    1.87    1.39
  15   1  17    1.75    1.63
  15  -1  17    1.97    1.71
  15   1  18    4.04    1.80
  15  -1  18    1.64    1.53
  15   1  19    1.31    1.62
  15  -1  19   -0.33    1.42
  15   1  20    3.86    1.71
  15  -1  20    4.51    2.03
  15   1  21    4.53    1.77
  15  -1  21    5.44    2.14
 -15   2  23   -1.64    2.57
 -15  -2  23   -0.47    1.45
 -15   2  22    7.71    3.27
  15   2 -22    5.79    2.08
 -15  -2  22    5.15    1.66
 -15   2  21    0.10    2.17
 -15  -2  21    1.17    1.41
  15   2 -20    3.58    1.58
 -15   2  20   -0.27    2.31
 -15  -2  20    4.73    1.56
 -15   2  19    1.24    2.35
  15   2 -19    4.11    1.61
 -15  -2  19    4.62    1.56
 -15   2  18    5.37    2.18
  15   2 -18    5.48    1.72
 -15  -2  18    4.33    1.50
 -15   2  17   -0.25    2.42
  15   2 -17    4.21    1.53
 -15  -2  17    2.10    1.33
 -15   2  16   12.71    3.23
  15   2 -16   20.24    2.49
 -15  -2  16   17.71    2.45
 -15   2  15    1.78    2.27
  15   2 -15    5.40    1.52
 -15  -2  15    0.95    1.11
 -15   2  14    3.07    2.27
  15   2 -14    5.00    1.40
 -15  -2  14    3.91    1.15
 -15  -2  14    6.91    1.86
 -15   2  13    2.04    2.13
  15   2 -13    3.30    1.13
 -15  -2  13    4.21    1.01
 -15  -2  13    5.04    1.66
  15   2 -12    0.74    0.84
 -15   2  12    1.94    1.79
 -15  -2  12    1.12    0.76
 -15  -2  12   -0.11    1.19
 -15   2  11    7.51    2.16
 -15   2  11    3.60    1.31
  15   2 -11    4.73    0.90
 -15  -2  11    4.63    1.52
 -15   2  10    5.78    1.91
 -15   2  10    7.14    1.46
 -15  -2  10    5.16    0.73
 -15   2   9    0.50    1.35
 -15   2   9    1.32    0.98
 -15  -2   9    2.34    1.14
 -15   2   8   20.05    2.13
 -15   2   8   22.43    3.06
 -15  -2   8   17.57    2.30
  15   2  -7   26.63    3.33
 -15   2   7   24.62    3.12
 -15   2   7   28.81    2.48
 -15  -2   7   24.73    2.77
  15   2  -6    1.00    1.22
 -15   2   6    1.57    0.75
 -15   2   6   -0.10    1.06
 -15  -2   6    0.11    0.96
 -15   2   5    5.77    1.01
  15   2  -5    7.13    1.73
 -15   2   5    5.26    1.50
 -15  -2   5    5.41    1.44
  15   2  -4    2.96    1.20
 -15   2   4    3.30    0.79
 -15  -2   4    1.00    1.03
  15   2  -3    0.45    0.92
 -15  -2   3    0.81    1.05
  15   2  -2   19.85    2.37
  15   2  -1   20.47    2.41
  15   2   0   -0.84    0.88
  15  -2   0    0.80    0.58
 -15  -2   0    0.57    0.59
  15   2   1    5.41    1.41
 -15  -2  -1    4.83    1.00
  15   2   2    5.13    1.44
  15   2   2    5.28    0.89
 -15  -2  -2    5.96    1.27
  15  -2   2    7.78    1.08
  15   2   3    2.91    0.78
  15   2   3    4.05    1.55
 -15   2  -3    1.61    0.91
  15  -2   3    3.41    0.86
 -15  -2  -3    2.43    1.06
 -15   2  -4    7.97    1.46
  15   2   4    4.40    1.65
  15   2   4    6.38    1.04
 -15  -2  -4    3.60    1.24
  15  -2   4    5.36    1.05
  15   2   5    0.71    0.83
  15   2   5    0.74    1.42
 -15   2  -5    1.91    0.94
 -15  -2  -5    1.22    1.26
 -15   2  -6    2.24    1.17
  15   2   6    3.17    1.07
 -15  -2  -6    2.92    1.53
 -15   2  -7   37.76    3.44
  15   2   7   37.01    3.38
 -15  -2  -7   30.52    3.71
 -15   2  -8   -0.61    0.82
  15   2   8    0.62    1.10
 -15  -2  -8    2.70    1.65
  15   2   9    2.77    1.22
 -15   2  -9    3.84    1.34
 -15  -2  -9    5.24    1.91
 -15   2 -10   33.34    3.51
  15   2  10   35.52    3.58
 -15  -2 -10   35.88    4.01
 -15   2 -11    5.48    1.58
  15   2  11    2.44    1.51
 -15  -2 -11   -2.26    1.60
  15   2  12   14.45    2.36
 -15  -2 -12   13.94    2.79
  15   2  13    2.07    1.57
 -15  -2 -13    1.83    2.01
  15   2  14    1.40    1.63
 -15  -2 -14   -0.24    1.83
  15   2  15    3.12    1.67
  15   2  16    3.22    2.15
  15   2  17   11.32    2.46
  15   2  18    1.84    1.66
  15   2  19    0.38    1.82
  15   2  20    3.14    1.94
  15   3 -22    2.83    2.06
 -15   3  22    1.84    2.43
 -15  -3  22    1.07    1.45
  15   3 -21    2.38    1.71
 -15   3  21    8.89    3.17
 -15  -3  21    5.92    1.61
  15   3 -20    1.83    1.68
 -15   3  20    1.99    2.46
 -15  -3  20    3.62    1.44
  15   3 -19    1.11    1.48
 -15   3  19   -1.75    2.00
 -15  -3  19   -0.08    1.20
 -15   3  18    2.92    2.47
  15   3 -18    0.30    1.28
 -15  -3  18    1.10    1.17
 -15   3  17    2.40    2.32
  15   3 -17    2.32    1.32
 -15   3  16    4.50    2.68
  15   3 -16    4.57    1.86
  15   3 -15    1.03    1.10
 -15   3  15    0.77    2.01
  15   3 -14    2.47    1.04
 -15   3  14    5.54    2.41
 -15   3  13    9.89    4.29
  15   3 -13   11.67    1.55
  15   3 -12    0.42    0.67
 -15   3  12    1.59    1.78
 -15   3  11   10.86    2.64
 -15  -3  11   13.26    2.20
 -15   3  10   -0.14    1.53
 -15   3  10    3.44    1.14
 -15  -3  10    1.15    1.18
 -15   3   9    0.58    1.82
 -15   3   9    1.92    1.07
 -15  -3   9   -2.07    1.07
 -15   3   8    7.01    2.07
 -15   3   8    5.43    1.11
 -15  -3   8    7.74    1.70
 -15   3   7    5.79    1.94
 -15   3   7    6.23    1.04
  15   3  -7    7.63    2.11
 -15  -3   7    6.03    1.66
  15   3  -6    6.34    1.83
 -15   3   6    3.13    1.74
 -15   3   6    0.83    0.65
 -15   3   5    0.97    1.35
 -15   3   5    0.95    0.59
  15   3  -5    0.72    1.32
 -15  -3   5    1.36    1.85
  15   3  -4   20.66    2.97
  15   3  -3    5.68    1.69
  15   3  -2   -0.66    1.10
  15   3  -1    1.45    1.38
  15   3   0   12.23    2.07
  15   3   0    8.80    0.85
  15   3   1    2.58    0.62
  15   3   1    1.44    1.44
  15   3   2    6.89    1.02
  15   3   2    3.93    1.68
 -15  -3  -2    4.98    1.10
  15   3   3   37.26    4.18
  15   3   3   41.74    3.44
 -15  -3  -3   43.09    3.64
  15  -3   3   41.81    3.16
 -15   3  -4    9.42    1.75
  15   3   4   10.51    1.50
  15   3   4   10.72    2.20
  15  -3   4    8.68    1.07
 -15  -3  -4    9.03    1.73
 -15   3  -5   18.31    2.31
  15   3   5   11.43    2.49
  15   3   5   19.55    2.16
 -15  -3  -5   15.29    2.89
  15  -3   5   17.64    1.69
 -15   3  -6   39.83    4.11
  15   3   6   45.65    4.78
  15   3   6   54.12    4.37
 -15  -3  -6   46.28    4.34
 -15   3  -7   11.52    2.09
  15   3   7   12.43    2.01
  15   3   7   17.79    2.85
 -15  -3  -7   13.54    2.34
  15   3   8    4.33    1.56
 -15  -3  -8    4.67    1.80
  15   3   9    0.52    1.42
 -15  -3  -9    1.20    1.63
  15   3  10   11.15    2.20
 -15  -3 -10   14.17    2.76
  15   3  11    0.06    1.49
 -15  -3 -11    1.13    1.71
  15   3  12    1.98    1.64
 -15  -3 -12    2.96    1.93
  15   3  13    2.77    1.68
 -15  -3 -13    2.33    1.99
  15   3  14    6.53    1.99
 -15  -3 -14   -1.03    2.28
  15   3  16   -0.12    1.63
  15   3  17   -0.14    1.66
  15   3  18    1.84    1.93
  15   3  19    0.71    1.92
 -15   4  19   -3.23    2.03
  15   4 -19    0.13    1.60
 -15   4  18   -2.35    1.86
  15   4 -18    4.36    1.76
  15   4 -17   -2.32    1.22
 -15   4  17    2.34    2.38
 -15   4  16   -3.29    1.96
  15   4 -15   -0.58    0.91
 -15   4  15    2.12    2.32
  15   4 -14    0.46    0.83
 -15   4  14   -2.16    1.91
 -15   4  13    2.05    2.33
  15   4 -13    0.91    0.76
 -15   4  12    0.08    1.88
 -15   4  11    3.20    2.11
 -15   4  10   -1.04    1.91
 -15   4  10   -0.12    0.79
 -15   4   9    1.88    1.88
 -15   4   9    0.23    0.65
 -15   4   8    3.28    0.65
 -15   4   8    1.79    1.73
 -15   4   7    2.19    1.85
  15   4  -6   26.15    3.92
 -15   4   6   33.12    3.94
 -15  -4   6   26.55    5.29
  15   4  -5   -1.14    1.37
 -15   4   5    2.05    2.46
  15   4  -4   -1.94    1.32
  15   4  -3    7.48    1.90
  15   4  -2   17.77    2.84
  15   4  -1   15.58    1.37
  15   4  -1   18.23    2.81
  15   4   0    3.78    1.71
  15   4   0    2.53    0.76
  15   4   1   23.43    2.22
  15   4   1   22.23    3.17
  15   4   2   18.00    2.81
  15   4   2   19.94    2.15
  15   4   3    4.39    1.77
  15   4   3    2.98    1.18
  15   4   4    2.08    1.22
  15   4   4    2.05    1.78
  15   4   5    3.65    2.24
  15   4   6    1.53    1.36
  15   4   6    0.14    1.97
 -15  -4  -6    3.74    1.54
  15   4   7   12.07    2.53
  15   4   7    9.70    1.97
 -15  -4  -7   14.59    2.28
  15   4   8    6.81    2.05
  15   4   8    6.38    1.88
 -15  -4  -8    5.09    1.85
  15   4   9    0.30    1.70
  15   4   9    1.60    1.55
 -15  -4  -9    1.46    1.49
  15   4  10   -0.57    1.35
  15   4  10    1.57    1.82
 -15  -4 -10    1.26    1.64
  15   4  11    0.71    1.58
 -15  -4 -11   -0.21    1.75
  15   4  12    0.85    1.57
 -15  -4 -12    1.31    1.92
  15   4  13    0.83    1.51
  15   4  14    8.38    2.33
  15   4  15   -0.74    1.73
  15   4  16    1.90    2.04
  15   5 -14    1.12    0.81
 -15   5  14    3.47    2.53
 -15   5  13    2.97    1.33
 -15   5  13    0.65    2.22
 -15   5  12    6.12    2.92
 -15   5  11   -1.52    1.86
 -15   5  11    0.18    0.63
 -15   5  10    1.15    2.30
 -15   5   9    0.85    1.94
 -15   5   8    2.50    2.16
 -15   5   7   -1.37    1.74
 -15   5   6    2.12    2.18
 -15   5   5    4.94    2.30
  15   5  -5    4.29    1.97
 -15   5   4    1.72    1.89
  15   5  -4    4.34    1.86
  15   5  -3    7.43    2.04
 -15   5   3    3.84    2.11
  15   5  -2    7.10    1.11
  15   5  -2   12.72    2.42
  15   5  -2    7.93    0.92
  15   5  -1    3.64    1.68
  15   5  -1    2.76    0.98
  15   5   0   14.45    2.57
  15   5   0    9.37    1.56
  15   5   1   10.21    2.24
  15   5   1    5.70    1.36
  15   5   2    1.66    1.13
  15   5   2    1.87    1.58
  15   5   3    3.43    1.80
  15   5   4   33.48    3.72
  15   5   4   25.99    3.23
  15   5   5    6.03    1.60
  15   5   5    5.89    2.01
  15   5   6    1.77    1.78
  15   5   6    3.26    1.54
  15   5   7   -2.11    1.46
  15   5   7   -1.25    1.28
  15   5   8    7.95    2.23
  15   5   8    3.57    1.75
  15   5   9   10.35    2.12
  15   5   9    7.46    2.29
  15   5  10    0.89    1.67
  15   5  10   -1.20    1.64
  15   5  11   -0.94    1.66
  15   5  11    1.49    1.73
 -16   0  24    6.52    2.51
 -16   0  23    0.50    2.16
 -16   0  22   59.21    7.37
 -16   0  21   -1.19    1.95
  16   0 -20    8.15    2.21
 -16   0  20    1.68    2.20
  16   0 -19    0.83    1.44
 -16   0  19   -1.00    1.82
  16   0 -18   39.97    4.28
 -16   0  18   42.75    4.62
 -16   0  17    2.72    2.06
  16   0 -17    0.73    1.37
 -16   0  16   13.85    2.88
 -16   0  16   15.70    2.89
  16   0 -16   20.67    2.71
 -16   0  15    1.33    1.68
  16   0 -15   -2.21    1.11
 -16   0  15    1.51    1.40
 -16   0  14   19.83    3.02
  16   0 -14   20.92    2.69
 -16   0  14   23.85    3.39
 -16   0  13    0.05    1.44
  16   0 -13    0.61    1.07
 -16   0  13    0.81    1.15
 -16   0  12   18.08    2.71
 -16   0  12   21.76    2.88
 -16   0  11    0.34    1.15
 -16   0  11    1.33    1.53
 -16   0  10   23.08    2.67
 -16   0  10   28.29    3.00
 -16   0   9   -0.24    1.14
 -16   0   9    0.58    0.92
 -16   0   8    8.79    1.51
 -16   0   8   11.29    1.77
 -16   0   7    1.21    0.88
 -16   0   7   -1.05    0.88
 -16   0   6    0.80    0.89
 -16   0   6    1.43    0.92
 -16   0   5    0.25    0.83
  16   0  -5    0.60    1.01
 -16   0   5    0.42    0.86
  16   0  -4   33.72    3.35
 -16   0   4   35.29    3.19
 -16   0   3    0.58    0.85
  16   0  -3   -1.27    0.76
  16   0  -2   44.39    3.84
 -16   0   2   43.10    3.86
  16   0  -1    0.14    0.82
 -16   0   1    0.06    0.59
  16   0   0    7.36    1.46
 -16   0   0    8.07    1.17
 -16   0  -1   -0.35    0.60
  16   0   1    0.67    0.87
  16   0   2    4.06    1.18
 -16   0  -2    1.30    0.88
 -16   0  -3    0.97    0.71
  16   0   3   -0.50    0.86
  16   0   4    1.58    1.10
 -16   0  -4   -0.17    0.76
 -16   0  -5   -1.20    0.78
 -16   0  -6    5.41    1.43
 -16   0  -7    1.48    1.13
  16   0   7    0.75    1.06
 -16   0  -8   22.34    2.65
  16   0   8   25.63    2.67
 -16   0  -9    1.01    1.28
  16   0   9   -1.30    0.98
 -16   0 -10   25.03    3.11
 -16   0 -11   -0.76    1.34
  16   0  11    0.96    1.35
  16   0  12    4.01    1.58
 -16   0 -12    0.32    1.51
  16   0  13   -1.40    1.35
 -16   0 -13   -0.09    1.54
 -16   0 -14   12.49    2.90
  16   0  14   15.33    2.45
  16   0  15    2.57    1.66
  16   0  16   12.66    2.31
  16   0  17    0.75    1.58
  16   0  18    9.18    2.05
  16   0  19   -2.95    1.21
  16   0  20    9.51    2.16
  16   0  21   -1.81    1.28
 -16   1  24   -4.00    2.18
 -16  -1  24    3.16    2.01
 -16   1  23   -0.91    2.30
 -16  -1  23    2.89    2.40
 -16   1  22    0.75    2.32
  16   1 -22    1.34    1.72
 -16  -1  22    1.46    1.70
 -16   1  21    2.95    2.53
  16   1 -21    5.81    2.02
 -16  -1  21    5.25    2.03
 -16   1  20    1.43    4.31
  16   1 -20   -0.32    1.57
 -16  -1  20    0.38    1.64
  16   1 -19    1.97    1.60
 -16   1  19   -0.85    2.14
 -16  -1  19    2.99    1.72
  16   1 -18    1.48    1.38
 -16   1  18    1.05    1.95
  16  -1 -18   -1.33    1.33
 -16  -1  18   -0.72    1.63
  16   1 -17    4.67    1.64
 -16   1  17    1.95    2.24
  16  -1 -17    8.83    2.20
 -16  -1  17    2.10    1.77
 -16   1  16    4.58    2.27
  16   1 -16    5.15    1.58
 -16  -1  16    3.09    1.70
  16  -1 -16    4.08    2.03
 -16   1  15   -1.27    1.84
  16   1 -15    0.98    1.25
 -16  -1  15    1.60    1.65
 -16  -1  15    0.57    1.45
 -16   1  14    0.45    1.97
  16   1 -14    2.12    1.27
 -16   1  14    1.62    1.31
 -16  -1  14    0.66    1.67
 -16  -1  14    0.24    1.37
 -16   1  13   -1.93    1.49
 -16   1  13   -0.46    1.19
 -16  -1  13    2.47    1.51
 -16  -1  13    0.07    1.37
  16   1 -12    0.85    0.90
 -16   1  12    4.20    1.90
 -16   1  12   -0.26    1.13
 -16  -1  12    1.21    2.35
 -16  -1  12   -1.17    1.15
 -16   1  11    4.04    1.34
 -16   1  11    6.38    2.08
 -16  -1  11    5.96    1.52
 -16  -1  11    6.20    1.44
 -16   1  10    3.68    1.66
 -16   1  10    3.07    1.14
 -16  -1  10    1.54    1.15
 -16  -1  10    1.24    1.21
 -16   1   9    2.17    1.01
 -16   1   9    1.80    1.36
 -16  -1   9    3.19    1.11
 -16  -1   9    5.05    1.23
 -16   1   8    9.93    1.63
 -16   1   8   11.88    2.16
 -16  -1   8   12.76    1.58
 -16  -1   8   10.27    1.78
 -16   1   7   11.44    1.59
 -16   1   7   19.37    2.39
 -16  -1   7   13.93    2.04
 -16  -1   7   11.43    1.51
  16   1  -6   -0.90    0.94
 -16   1   6    0.45    0.73
 -16   1   6   -1.54    1.01
 -16  -1   6    0.57    0.69
 -16  -1   6   -0.05    0.86
  16   1  -5    2.35    1.18
 -16   1   5    1.03    0.85
 -16   1   5    3.93    1.28
 -16  -1   5    2.37    0.77
 -16  -1   5    3.19    1.24
 -16   1   4   13.16    1.63
  16   1  -4   13.97    2.11
 -16  -1   4   13.82    1.20
 -16  -1   4   11.31    1.38
 -16  -1   4   15.72    2.09
 -16   1   3    6.85    1.40
  16   1  -3   10.40    1.77
  16  -1  -3    9.32    1.49
 -16  -1   3    6.07    1.48
 -16  -1   3    6.72    0.86
  16   1  -2    4.06    1.23
 -16  -1   2    0.80    1.14
  16  -1  -2    1.19    0.82
 -16  -1   2    1.76    0.57
  16   1  -1    1.69    0.95
 -16  -1   1    1.50    0.62
  16  -1  -1    2.43    0.84
  16   1   0   14.00    1.94
  16  -1   0   15.11    1.70
 -16  -1   0   14.89    1.59
  16   1   1    6.80    1.56
 -16   1  -1    7.14    1.37
  16  -1   1    7.17    1.26
 -16  -1  -1    8.70    1.27
 -16   1  -2    3.70    1.04
  16   1   2    1.85    1.12
 -16  -1  -2    3.09    0.97
  16  -1   2    1.71    0.89
 -16   1  -3    0.97    0.74
  16   1   3    1.75    1.16
  16  -1   3   -0.11    0.77
 -16  -1  -3    0.68    0.90
  16   1   4    0.71    0.83
  16   1   4    1.48    1.20
 -16   1  -4    2.73    0.95
 -16  -1  -4    3.50    1.19
  16  -1   4    2.36    1.08
  16   1   5    2.66    0.92
 -16   1  -5   -0.35    0.83
 -16  -1  -5    0.53    1.09
 -16   1  -6    1.70    0.84
 -16  -1  -6    3.29    1.33
 -16   1  -7   10.88    1.79
  16   1   7    7.72    1.49
 -16  -1  -7    5.80    1.79
 -16   1  -8    2.73    1.25
  16   1   8    5.21    1.26
 -16  -1  -8    3.51    1.60
 -16   1  -9   10.17    2.02
  16   1   9   15.08    1.96
 -16  -1  -9    7.97    2.16
 -16   1 -10    3.29    1.58
  16   1  10    3.26    1.34
 -16  -1 -10    6.07    2.00
 -16   1 -11    3.16    1.68
  16   1  11    4.90    1.49
 -16  -1 -11    3.42    1.90
  16   1  12    6.69    1.59
  16  -1  12    4.93    1.57
  16   1  13    4.60    1.47
  16  -1  13    7.63    1.87
 -16  -1 -13    7.32    2.44
  16   1  14    4.65    1.68
  16  -1  14    3.39    2.69
 -16  -1 -14    6.52    2.21
  16   1  15   -1.95    1.20
  16  -1  15    3.15    1.72
  16   1  16   14.31    2.59
  16  -1  16   20.37    3.06
  16   1  17   30.81    3.59
  16  -1  17   31.98    3.62
  16   1  18    0.90    1.56
  16  -1  18    1.68    1.76
  16   1  19   -0.75    1.49
  16  -1  19   -2.11    1.44
  16   1  20   -2.73    1.48
  16  -1  20   -0.24    1.49
  16   1  21    1.29    1.65
  16  -1  21    2.33    1.79
  16   2 -23   -1.67    1.51
 -16   2  23   -1.14    2.29
 -16  -2  23   -0.26    1.50
  16   2 -22   -3.65    1.44
 -16   2  22    4.58    2.85
 -16  -2  22   -0.26    1.41
 -16   2  21    2.24    2.68
  16   2 -21    0.20    1.41
 -16  -2  21    1.64    1.43
  16   2 -20   -0.18    1.38
 -16   2  20    2.58    2.27
 -16  -2  20    3.88    1.55
 -16   2  19    9.11    2.98
  16   2 -19   15.57    2.38
 -16  -2  19   10.94    1.99
  16   2 -18    0.73    1.24
 -16   2  18    1.42    1.89
 -16  -2  18    0.52    1.26
  16   2 -17    1.38    1.20
 -16  -2  17    0.50    1.20
 -16   2  16    1.19    2.22
  16   2 -16    0.27    1.13
 -16   2  15   23.96    3.80
 -16  -2  15   21.04    2.34
  16   2 -14    2.42    1.10
 -16   2  14    0.68    1.95
 -16  -2  14    3.37    1.08
 -16   2  13    2.36    2.11
  16   2 -13    3.03    1.00
 -16  -2  13    3.75    0.97
 -16  -2  13    4.45    1.62
  16   2 -12   10.46    1.44
 -16   2  12   15.80    2.86
 -16   2  12   10.08    1.96
 -16  -2  12   11.60    2.08
 -16  -2  12   11.13    1.33
 -16   2  11    5.96    1.56
 -16   2  11    5.79    2.25
 -16  -2  11    7.84    1.82
 -16  -2  11    8.33    1.02
 -16   2  10    7.35    1.48
 -16   2  10    6.45    1.93
 -16  -2  10    9.42    1.75
 -16   2   9   28.61    2.81
 -16   2   9   25.76    3.51
 -16  -2   9   30.68    4.66
 -16   2   8    5.05    1.08
 -16   2   8    7.74    1.96
 -16  -2   8    4.59    1.40
 -16   2   7   11.66    2.27
  16   2  -7   10.29    2.14
 -16  -2   7   11.13    1.99
  16   2  -6   31.07    3.65
 -16   2   6   36.09    2.93
 -16   2   6   31.55    3.59
 -16  -2   6   33.89    3.40
  16   2  -5    7.19    1.86
 -16   2   5    5.53    1.08
 -16  -2   5    6.75    1.52
  16   2  -4   15.54    2.48
 -16   2   4   15.27    1.71
 -16  -2   4   17.57    2.34
  16   2  -3    1.51    1.13
 -16  -2   3    1.94    1.15
  16   2  -2    2.03    1.20
  16   2  -1   18.59    2.58
  16  -2  -1   17.11    1.86
  16   2   0    1.21    1.07
 -16  -2   0    0.76    0.65
  16  -2   0    1.22    0.70
  16   2   1    6.24    1.61
 -16  -2  -1   11.39    1.44
  16  -2   1    7.28    1.11
  16   2   2    1.69    0.63
  16   2   2    0.51    1.14
 -16  -2  -2    0.90    0.98
  16  -2   2    1.45    0.72
 -16   2  -3    7.53    1.43
  16   2   3    5.07    1.58
  16   2   3    8.01    1.10
 -16  -2  -3    7.99    1.46
  16  -2   3    7.04    1.15
  16   2   4   10.94    2.05
  16   2   4   11.77    1.44
 -16   2  -4   11.36    1.84
 -16  -2  -4   10.05    1.83
  16  -2   4   11.06    1.56
 -16   2  -5   15.97    1.96
  16   2   5   12.64    2.37
  16   2   6    0.43    0.89
 -16   2  -6    3.60    1.15
  16   2   6    2.38    1.62
 -16  -2  -6    1.16    1.46
 -16   2  -7   23.83    2.86
  16   2   7   21.83    2.43
 -16  -2  -7   25.10    3.13
 -16   2  -8   16.87    2.39
  16   2   8   16.34    2.17
 -16  -2  -8   15.77    2.72
 -16   2  -9   16.29    2.47
  16   2   9   17.02    2.22
 -16  -2  -9   14.60    2.67
 -16   2 -10    0.49    1.25
  16   2  10    2.80    1.45
 -16  -2 -10    4.17    1.92
  16   2  11   20.53    2.71
 -16  -2 -11   20.02    3.24
  16   2  12    2.28    1.50
 -16  -2 -12    3.75    2.58
  16   2  13    3.03    1.55
 -16  -2 -13    0.40    1.87
  16   2  14   21.87    2.97
 -16  -2 -14   21.55    3.65
  16   2  15    0.93    1.61
  16   2  16    5.32    1.95
  16   2  17    0.85    1.61
  16   2  18    2.23    1.58
  16   2  19    4.02    2.01
  16   2  20    1.67    1.80
  16   3 -21    0.68    1.39
 -16   3  21    0.85    2.30
 -16  -3  21   -2.45    1.12
  16   3 -20    4.38    1.68
 -16   3  20    8.24    3.15
 -16  -3  20    3.74    1.41
 -16   3  19    0.89    2.34
  16   3 -19    3.96    1.80
 -16  -3  19    4.58    1.41
  16   3 -18    1.51    1.23
 -16   3  18   -1.13    1.99
 -16  -3  18    0.14    1.08
  16   3 -17    0.57    1.05
 -16   3  17    0.22    2.27
  16   3 -16   -0.57    0.96
 -16   3  16   -0.08    2.13
 -16   3  15    1.20    2.03
  16   3 -15    2.90    1.04
  16   3 -14   -0.60    0.79
 -16   3  14   -2.13    1.62
  16   3 -13    2.62    0.76
 -16   3  13    2.50    2.16
 -16   3  12   -0.62    1.78
 -16   3  12    0.55    1.07
 -16   3  11    3.62    2.03
 -16   3  11    3.91    1.27
 -16   3  10    5.31    2.10
 -16   3  10    3.62    1.20
 -16  -3  10    3.98    1.57
 -16   3   9    6.26    2.10
 -16  -3   9    7.59    1.81
 -16   3   8   -0.33    0.69
 -16   3   8    0.74    1.75
 -16  -3   8   -0.50    1.29
 -16   3   7   -0.16    1.57
 -16   3   7    2.11    0.77
  16   3  -7    2.90    1.75
 -16  -3   7    1.24    1.25
  16   3  -6   21.69    3.15
 -16   3   6   14.80    2.69
 -16   3   6   14.26    1.61
 -16  -3   6   15.56    2.54
  16   3  -5   18.38    2.82
 -16   3   5   24.99    3.31
 -16  -3   5   15.75    2.64
  16   3  -4   13.77    2.48
 -16  -3   4    9.32    2.06
  16   3  -3   18.36    2.72
  16   3  -2   12.83    2.15
  16   3  -1    0.37    1.27
  16   3   0    2.09    1.47
  16   3   1    0.38    0.46
  16   3   1    1.00    1.39
  16   3   2    0.99    0.62
  16   3   2    0.78    1.42
 -16  -3  -2   -0.04    0.75
  16   3   3   13.73    2.57
  16   3   3   18.51    1.77
  16  -3   3   15.63    1.48
 -16  -3  -3   14.23    2.02
  16   3   4   10.62    1.46
  16   3   4    9.97    2.19
 -16   3  -4   12.15    2.06
  16  -3   4   12.33    1.21
 -16  -3  -4    5.76    1.56
  16   3   5   29.90    3.52
  16   3   5   24.95    2.51
 -16   3  -5   21.88    2.72
 -16  -3  -5   26.26    3.73
  16  -3   5   24.54    2.22
 -16   3  -6    5.91    1.52
  16   3   6    6.03    1.48
  16   3   6    2.49    1.81
  16  -3   6    4.37    0.98
 -16  -3  -6    5.71    1.58
  16   3   7   -0.01    1.61
  16   3   7    0.85    1.20
 -16  -3  -7    1.38    1.52
  16   3   8    5.76    1.54
  16   3   8    6.02    2.05
 -16  -3  -8    2.34    1.64
  16   3   9   10.06    1.91
 -16  -3  -9   11.06    2.41
  16   3  10   15.58    2.30
 -16  -3 -10   11.32    2.61
  16   3  11    3.52    1.59
 -16  -3 -11    1.03    1.79
  16   3  12    0.58    1.39
 -16  -3 -12   -0.51    1.70
  16   3  13    2.76    1.59
 -16  -3 -13   -2.40    1.72
  16   3  14   12.08    2.43
  16   3  15   -1.57    1.58
  16   3  16    7.23    1.99
  16   3  17   -0.60    1.53
  16   3  18   -1.21    1.65
 -16   4  18    6.73    3.03
  16   4 -18    5.05    1.58
 -16   4  17    5.09    2.63
  16   4 -16    0.04    0.89
 -16   4  16   -0.34    2.42
 -16   4  15    1.33    2.09
  16   4 -15    0.20    0.76
 -16   4  14    1.20    2.33
 -16   4  13    0.63    1.92
 -16   4  13    1.80    1.09
 -16   4  12   -0.48    0.92
 -16   4  12    1.15    2.15
 -16   4  11    0.86    1.97
 -16   4  10    3.92    1.02
 -16   4  10    3.19    2.07
 -16   4   9   -0.43    1.62
 -16   4   9   -0.77    0.56
 -16   4   8    4.87    2.25
 -16   4   8    3.38    0.71
 -16   4   7    1.51    1.98
 -16   4   6   15.43    2.92
  16   4  -6   17.00    2.97
  16   4  -5   -0.70    1.21
 -16   4   5   -1.88    1.39
  16   4  -4    4.88    1.83
 -16   4   4    1.47    1.67
  16   4  -3   12.23    2.36
  16   4  -2    2.40    1.49
  16   4  -1    3.67    1.64
  16   4   0    0.50    1.39
  16   4   0    0.64    0.46
  16   4   1    9.07    1.21
  16   4   1    6.54    1.93
  16   4   2   20.05    2.07
  16   4   2   20.82    3.19
  16   4   3   34.45    5.64
  16   4   3   34.73    3.17
  16   4   4   18.74    2.17
  16   4   4    9.15    3.67
  16   4   5   -1.99    1.13
  16   4   5    0.82    1.53
  16   4   6    1.78    1.87
  16   4   6    2.33    1.36
 -16  -4  -6    2.15    1.40
  16   4   7    4.18    1.48
  16   4   7    0.29    1.59
 -16  -4  -7    4.96    1.54
  16   4   8    2.42    1.82
  16   4   8    7.25    1.75
  16  -4   8    4.05    0.77
 -16  -4  -8    2.52    1.66
  16   4   9    1.55    1.84
  16   4   9    2.70    1.59
 -16  -4  -9   -1.66    1.51
  16   4  10   -2.52    1.38
  16   4  10    3.88    1.74
 -16  -4 -10    1.40    1.78
  16   4  11   -1.59    1.68
  16   4  11    0.27    1.46
 -16  -4 -11   -0.61    1.67
  16   4  12    0.10    1.53
 -16  -4 -12    5.11    1.95
  16   4  13    6.48    1.99
  16   4  14    0.97    1.77
  16   4  15   -1.73    1.58
 -16   5  13    1.81    2.54
 -16   5  12    1.49    0.92
 -16   5  12    1.28    2.19
 -16   5  11    1.69    2.33
 -16   5  10    4.54    2.50
 -16   5   9    1.40    2.18
 -16   5   8   -1.31    1.79
 -16   5   7    0.23    1.88
 -16   5   6    0.48    2.05
  16   5  -6    0.14    1.49
  16   5  -5   12.26    2.65
 -16   5   5    8.75    2.64
  16   5  -4   10.13    2.52
 -16   5   4    9.35    2.82
 -16   5   3   11.09    2.84
  16   5  -3    9.09    2.50
  16   5  -2    0.30    1.52
  16   5  -1    2.03    1.71
  16   5  -1    4.81    0.71
  16   5   0   12.28    2.49
  16   5   0    7.81    1.20
  16   5   1    4.36    1.16
  16   5   1    3.99    1.74
  16   5   2    2.48    1.70
  16   5   2   -0.26    0.97
  16   5   3    7.47    1.98
  16   5   3    4.91    1.61
  16   5   4    9.01    2.25
  16   5   5    1.91    1.34
  16   5   5    4.45    1.83
  16   5   6    7.62    1.74
  16   5   6    9.78    2.35
  16   5   7   30.68    3.62
  16   5   7   32.13    4.07
  16   5   8   -0.55    1.39
  16   5   8    2.53    1.88
  16   5   9   -2.03    1.34
  16   5   9    0.75    1.96
  16   5  10    4.23    1.76
  16   5  10    4.75    2.07
 -17   0  24    3.77    2.23
 -17   0  23   -3.35    1.88
 -17   0  22    1.55    2.75
 -17   0  21    2.17    2.20
  17   0 -20   13.28    2.53
 -17   0  20    9.08    2.67
 -17   0  19    0.51    2.03
  17   0 -19    2.82    1.47
 -17   0  18    1.99    1.96
  17   0 -18    1.36    1.49
 -17   0  17    0.37    2.01
  17   0 -17    0.06    1.16
 -17   0  16   14.16    2.71
 -17   0  16   11.61    2.70
  17   0 -16   14.85    2.41
 -17   0  15   -3.47    1.26
 -17   0  15    1.81    1.84
  17   0 -15   -1.12    1.06
 -17   0  14   34.67    3.85
 -17   0  14   31.15    3.63
 -17   0  13   -1.45    1.38
 -17   0  12    4.32    1.48
 -17   0  12    1.47    1.60
 -17   0  11   -0.74    0.86
 -17   0  10   25.64    3.09
 -17   0  10   30.14    3.01
 -17   0   9    1.33    1.21
 -17   0   9    0.37    0.90
 -17   0   8    0.64    1.08
 -17   0   8    1.35    0.90
 -17   0   7    1.04    1.05
 -17   0   7    1.00    0.93
 -17   0   6    4.02    1.01
 -17   0   6    1.79    0.97
 -17   0   5    1.36    0.88
  17   0  -5    2.72    1.19
 -17   0   5    0.13    0.83
 -17   0   4   -0.45    0.83
  17   0  -4    2.59    1.10
  17   0  -3   -1.66    0.74
 -17   0   3    0.69    0.84
  17   0  -2    5.42    1.22
  17   0  -1    0.46    0.85
 -17   0   1    0.32    0.67
  17   0   0   15.54    2.01
 -17   0   0   17.36    1.77
 -17   0  -1   -0.28    0.70
  17   0   1   -0.03    0.87
  17   0   2   18.52    2.24
 -17   0  -2   16.24    1.77
 -17   0  -3    0.11    0.72
  17   0   3   -1.58    0.80
 -17   0  -4    6.57    1.29
  17   0   4    7.56    1.59
 -17   0  -5    1.03    0.99
 -17   0  -6    2.61    1.17
 -17   0  -7   -0.94    0.98
 -17   0  -8    0.12    1.02
  17   0   8    0.10    1.15
 -17   0  -9    0.52    1.31
  17   0   9   -0.61    1.19
  17   0  10   17.87    2.52
 -17   0 -10   21.85    3.01
  17   0  11    1.58    1.42
 -17   0 -11    3.11    2.62
 -17   0 -12  103.20    8.43
  17   0  12   97.39    8.01
 -17   0 -13   -0.32    1.66
  17   0  13   -1.22    1.32
  17   0  14   11.27    2.22
  17   0  15   -0.80    1.25
  17   0  16    1.26    1.55
  17   0  17    1.00    1.44
  17   0  18   36.78    3.95
  17   0  19   -1.72    1.53
  17   0  20    9.35    2.37
  17   0  21   -1.41    1.75
 -17   1  24    2.28    2.38
 -17  -1  24    1.31    1.90
 -17   1  23    9.60    3.05
 -17  -1  23   19.52    3.08
  17   1 -22   12.34    2.53
 -17   1  22    6.83    2.97
 -17  -1  22   13.47    2.61
  17   1 -21    7.70    2.25
 -17   1  21    8.80    3.11
 -17  -1  21    5.13    2.04
  17   1 -20    3.13    1.69
 -17   1  20   -0.63    2.34
 -17  -1  20    0.22    1.61
 -17   1  19   15.14    3.36
  17   1 -19   18.16    2.73
 -17  -1  19   13.58    2.58
 -17   1  18   13.00    3.04
  17   1 -18   18.25    2.63
  17  -1 -18   17.64    2.93
 -17  -1  18   16.08    2.70
 -17   1  17   14.84    3.21
  17   1 -17   20.13    2.66
 -17  -1  17   12.92    2.46
  17  -1 -17   18.28    2.83
 -17   1  16   54.38    5.53
 -17   1  16   50.63    5.22
  17   1 -16   53.27    4.90
 -17  -1  16   59.51    5.02
 -17   1  15    8.30    2.58
 -17   1  15    9.18    2.23
  17   1 -15   10.47    1.88
 -17  -1  15   10.64    2.11
 -17   1  14    3.12    1.53
 -17   1  14    2.94    2.08
  17   1 -14    0.36    1.05
 -17  -1  14    3.17    1.80
 -17  -1  14    1.56    1.64
 -17   1  13   34.17    3.29
 -17   1  13   25.36    3.66
 -17  -1  13   23.45    3.11
 -17  -1  13   24.76    2.99
 -17   1  12    8.13    1.89
 -17   1  12    8.89    2.36
 -17  -1  12    8.46    1.75
 -17  -1  12    9.48    1.88
 -17   1  11    8.86    2.32
 -17   1  11   11.75    2.01
 -17  -1  11    9.16    1.71
 -17   1  10    8.82    2.03
 -17   1  10    8.47    1.61
 -17  -1  10   10.73    1.80
 -17  -1  10    6.48    1.48
 -17   1   9   -1.73    1.15
 -17   1   9    1.57    0.92
 -17  -1   9    0.91    1.10
 -17  -1   9    0.46    0.94
 -17   1   8    2.74    1.41
 -17   1   8    2.26    0.96
 -17  -1   8    0.88    0.88
 -17  -1   8    1.46    1.10
 -17   1   7    1.88    1.16
 -17   1   7    1.35    0.84
 -17  -1   7    0.93    1.00
 -17  -1   7   -0.01    0.75
  17   1  -6   24.17    2.95
 -17   1   6   18.65    2.22
 -17   1   6   22.78    2.68
 -17  -1   6   22.82    2.58
 -17  -1   6   22.04    2.07
  17   1  -5    5.32    1.61
 -17   1   5    5.09    1.15
 -17  -1   5    4.05    1.33
 -17  -1   5    6.61    1.02
 -17   1   4    0.24    0.81
  17   1  -4    2.11    1.18
 -17  -1   4    0.55    0.58
 -17  -1   4    0.65    0.44
 -17  -1   4    0.11    0.88
 -17   1   3    3.63    1.05
  17   1  -3    3.01    1.27
 -17  -1   3    2.69    1.27
  17  -1  -3    4.17    1.17
 -17  -1   3    2.93    0.59
  17   1  -2    1.19    1.08
 -17  -1   2    1.59    0.62
  17  -1  -2    2.96    1.00
  17   1  -1    1.61    1.18
  17  -1  -1    0.66    0.79
 -17  -1   1    1.74    0.67
  17   1   0    1.01    1.05
  17  -1   0   -1.12    0.61
 -17  -1   0    0.75    0.68
 -17   1  -1    0.97    0.82
  17   1   1    0.69    1.03
 -17  -1  -1    0.11    0.75
  17  -1   1   -0.84    0.63
  17   1   2    3.74    1.39
 -17   1  -2    4.92    1.16
 -17  -1  -2    5.27    1.14
  17  -1   2    5.02    1.18
 -17   1  -3    7.73    1.42
  17   1   3    6.81    1.70
 -17  -1  -3   10.34    1.53
 -17   1  -4    0.82    0.91
  17   1   4    0.52    1.26
  17  -1   4    0.65    0.94
 -17  -1  -4    0.29    1.16
 -17   1  -5    2.25    0.98
  17   1   5    4.04    1.15
 -17  -1  -5    4.42    1.37
  17   1   6    7.67    1.32
 -17   1  -6    6.60    1.43
 -17  -1  -6    8.70    1.81
 -17   1  -7    5.59    1.44
  17   1   7    2.15    1.06
 -17  -1  -7    2.78    1.58
 -17   1  -8   14.86    2.27
  17   1   8   13.19    1.96
 -17  -1  -8   16.59    2.65
  17   1   9   17.98    2.24
 -17  -1  -9   13.87    2.54
  17   1  10   10.03    1.68
 -17   1 -10    5.63    1.60
 -17  -1 -10    3.95    1.90
  17   1  11   17.61    2.25
 -17   1 -11   10.24    2.39
 -17  -1 -11   11.21    2.64
 -17   1 -12    1.46    1.48
  17   1  12    2.56    1.34
 -17  -1 -12    4.31    2.04
  17   1  13   25.08    3.07
 -17  -1 -13   29.88    4.05
  17   1  14   16.48    2.70
 -17  -1 -14   27.09    4.00
  17  -1  14   28.88    3.23
  17   1  15   -0.01    1.49
  17  -1  15    0.89    1.49
  17   1  16   19.68    2.92
  17  -1  16   18.45    2.86
  17   1  17   14.17    2.61
  17  -1  17   14.79    2.81
  17   1  18   12.53    2.26
  17  -1  18   10.06    2.34
  17   1  19    1.41    1.64
  17  -1  19    2.00    2.00
  17   1  20    5.91    2.09
  17  -1  20   -1.81    1.82
 -17   2  23   -2.03    2.81
  17   2 -23   -1.50    1.67
 -17  -2  23   -1.22    1.32
 -17   2  22    1.11    2.34
  17   2 -22    3.73    1.59
 -17  -2  22    2.12    1.50
  17   2 -21    1.42    1.42
 -17   2  21   -0.10    2.34
 -17  -2  21    0.89    1.36
 -17   2  20    3.51    2.53
  17   2 -20    0.82    1.33
 -17  -2  20    0.22    1.34
 -17   2  19    0.29    1.94
  17   2 -19    0.01    1.23
 -17  -2  19    0.13    1.30
  17   2 -18   -3.08    1.07
 -17   2  18   -1.96    2.06
 -17  -2  18    0.41    1.20
 -17   2  17    0.16    2.33
  17   2 -17   -0.94    1.10
 -17  -2  17    0.90    1.21
 -17   2  16   -0.83    1.90
  17   2 -16    1.91    1.08
 -17  -2  16    0.27    1.27
  17   2 -15    3.23    1.18
 -17   2  15    4.81    2.25
 -17  -2  15    4.04    1.19
  17   2 -14   29.20    2.87
 -17   2  14   29.53    3.37
 -17   2  14   32.21    4.02
 -17  -2  14   34.47    2.85
 -17   2  13   15.91    2.42
 -17   2  13   15.89    3.20
 -17  -2  13   15.34    1.70
 -17   2  12   23.55    3.71
 -17   2  12   22.81    2.74
 -17  -2  12   24.00    2.86
 -17  -2  12   23.08    2.02
 -17   2  11   45.56    4.59
 -17   2  11   44.72    4.00
 -17  -2  11   43.22    3.29
 -17  -2  11   40.24    4.15
 -17   2  10   45.23    4.37
 -17   2  10   38.52    3.49
 -17  -2  10   39.46    3.86
 -17  -2  10   33.80    2.69
 -17   2   9    5.62    1.80
 -17   2   9    4.73    1.16
 -17  -2   9    1.81    1.28
 -17   2   8    1.05    0.85
 -17   2   8    2.79    1.54
 -17  -2   8    1.35    1.30
 -17   2   7   43.87    3.71
 -17   2   7   43.51    4.31
  17   2  -7   44.95    4.59
  17   2  -6   -0.13    1.08
 -17   2   6    1.03    1.35
 -17  -2   6    4.30    1.48
 -17   2   5    7.93    1.29
  17   2  -5    6.16    1.86
 -17  -2   5   10.64    2.03
 -17   2   4    4.88    1.04
  17   2  -4    4.02    1.48
 -17  -2   4    4.03    1.55
  17   2  -3    6.86    1.68
 -17  -2   3   11.31    2.08
  17   2  -2    1.91    1.25
  17   2  -1   -0.23    0.97
  17  -2  -1    0.25    0.73
  17   2   0   -0.85    1.08
  17  -2   0    0.13    0.67
 -17  -2   0    0.09    0.68
  17   2   1   -0.74    1.05
  17  -2   1    0.65    0.68
 -17  -2  -1   -0.82    0.82
  17   2   2    1.24    1.16
  17  -2   2    0.34    0.67
 -17  -2  -2   -0.88    0.92
  17   2   3   15.84    1.66
  17   2   3   17.74    2.61
 -17   2  -3   16.76    2.08
  17  -2   3   17.51    1.87
 -17  -2  -3   15.69    2.18
 -17   2  -4    4.33    1.27
  17   2   4    6.21    1.11
  17   2   4    5.75    1.67
 -17  -2  -4    5.35    1.56
  17  -2   4    4.99    1.17
  17   2   5    1.68    1.51
  17   2   5    2.55    0.91
 -17   2  -5    1.50    1.27
 -17  -2  -5   -0.64    1.50
  17  -2   5   -0.15    0.85
 -17   2  -6   18.18    2.30
  17   2   6   24.64    3.28
  17   2   6   18.19    2.29
 -17  -2  -6   21.91    2.88
 -17   2  -7    1.89    1.09
  17   2   7    2.30    1.10
 -17  -2  -7    1.11    1.61
  17   2   8    0.90    1.07
 -17   2  -8    3.06    1.19
 -17  -2  -8    0.64    1.71
  17   2   9    6.88    1.58
 -17   2  -9   12.64    2.02
 -17  -2  -9    4.73    2.07
  17   2  10    7.04    1.58
 -17  -2 -10    3.50    1.90
  17   2  11    3.30    1.44
 -17  -2 -11    3.95    1.95
  17   2  12    0.69    1.34
 -17  -2 -12   -0.62    1.79
  17   2  13    4.47    1.61
 -17  -2 -13    3.78    2.12
  17   2  14    3.01    1.64
 -17  -2 -14   -2.48    1.76
  17   2  15    1.20    2.13
  17   2  16   -0.08    1.42
  17   2  17    2.18    1.60
  17   2  18    2.24    1.70
  17   2  19    7.78    2.09
  17   3 -21    4.85    2.16
 -17   3  21    4.76    2.79
 -17  -3  21    3.16    1.38
 -17   3  20    3.59    2.39
  17   3 -20    2.47    1.39
 -17  -3  20   -1.35    1.03
  17   3 -19   -1.00    1.12
 -17   3  19   -1.24    2.25
 -17  -3  19   -1.07    1.09
 -17   3  18   -2.04    1.86
  17   3 -18   -0.29    1.05
 -17   3  17   -0.60    2.19
 -17   3  16    0.35    2.04
  17   3 -16    0.87    0.93
  17   3 -15    2.45    0.92
 -17   3  15    4.87    2.42
  17   3 -14    1.15    0.67
 -17   3  14   -3.16    1.91
 -17   3  14    2.06    1.22
 -17   3  13    7.50    2.62
 -17   3  13    5.04    1.47
 -17   3  12    2.21    1.10
 -17   3  11    2.32    1.13
 -17   3  11    1.84    1.99
 -17   3  10    9.63    2.57
 -17   3  10    8.68    1.53
 -17   3   9   -0.45    1.70
 -17   3   9   -0.38    0.80
 -17   3   8   15.34    2.82
 -17   3   8   14.76    1.77
 -17  -3   8   20.99    2.87
 -17   3   7   26.84    2.47
  17   3  -7   29.42    3.76
 -17   3   7   28.77    3.50
 -17  -3   7   26.78    3.36
 -17   3   6    9.06    2.30
  17   3  -6    8.36    1.93
 -17  -3   6    8.04    1.77
 -17   3   5    4.33    1.91
  17   3  -5    3.90    1.56
 -17  -3   5    5.71    1.86
  17   3  -4   24.85    3.35
 -17  -3   4   28.39    3.39
  17   3  -3   17.77    2.84
  17   3  -2    5.76    1.73
  17   3  -1   42.79    4.23
  17   3   0   -0.53    1.14
  17   3   2    0.20    0.56
  17   3   2   -0.03    1.25
 -17  -3  -2   -0.64    0.71
  17   3   3   39.62    3.04
  17   3   3   37.67    4.16
 -17  -3  -3   37.87    3.34
  17  -3   3   34.80    2.96
  17   3   4    7.22    2.15
  17   3   4    6.58    1.18
 -17   3  -4    7.05    1.78
  17  -3   4    7.29    1.00
 -17  -3  -4    5.66    1.49
  17   3   5    0.48    0.93
  17   3   5    0.97    1.61
 -17   3  -5    1.89    2.00
 -17  -3  -5   -0.94    1.37
  17  -3   5    0.24    0.60
  17   3   6    5.82    2.04
  17   3   6    4.37    1.81
  17  -3   6    5.83    1.07
 -17  -3  -6    0.92    1.45
  17   3   7   19.54    4.50
  17   3   7   15.95    2.12
 -17  -3  -7   15.75    2.61
  17   3   8    2.93    1.92
  17   3   8    2.67    1.26
 -17  -3  -8    0.12    1.57
  17   3   9   33.65    3.30
 -17  -3  -9   26.80    3.66
  17   3  10    5.30    1.57
 -17  -3 -10    4.06    1.90
  17   3  11    8.39    1.89
 -17  -3 -11    7.36    2.42
  17   3  12    1.47    1.47
 -17  -3 -12    1.63    1.95
  17   3  13    1.00    1.38
 -17  -3 -13    4.07    2.05
  17   3  14    3.36    1.68
  17   3  15    5.53    1.83
  17   3  16   -0.97    1.46
  17   3  17   -3.12    1.50
 -17   4  18    1.41    2.30
 -17   4  17    0.33    2.52
  17   4 -17    0.59    0.94
  17   4 -16    1.27    0.71
 -17   4  16   -0.47    2.08
 -17   4  15    3.16    1.39
 -17   4  15    2.43    2.54
 -17   4  14   -0.52    1.94
 -17   4  14    0.66    1.32
 -17   4  13    1.55    1.22
 -17   4  13    3.79    2.33
 -17   4  12    4.68    2.19
 -17   4  12    5.18    1.32
 -17   4  11    2.06    2.07
 -17   4  10    1.80    0.76
 -17   4  10    0.61    2.00
 -17   4   9    1.18    0.64
 -17   4   9    1.50    1.77
 -17   4   8   11.46    1.25
 -17   4   8   13.55    2.85
 -17   4   7    2.81    1.94
  17   4  -7    3.10    2.07
 -17   4   6   -0.91    1.54
  17   4  -6   -0.20    1.49
 -17   4   5   14.08    2.98
  17   4  -5    7.53    2.86
 -17   4   4   16.89    2.98
  17   4   1   38.06    2.93
  17   4   1   39.88    5.02
  17   4   2    5.87    0.99
  17   4   2    6.22    2.03
  17   4   3    7.01    2.06
  17   4   3    6.47    1.17
  17   4   4    4.81    1.18
  17   4   4    5.61    1.93
  17   4   5    9.11    2.13
  17   4   5    8.20    1.50
  17   4   6    1.37    1.75
  17   4   6    2.27    1.18
 -17  -4  -6    0.32    1.31
  17   4   7    3.23    1.97
  17   4   7    2.71    1.35
 -17  -4  -7    5.70    1.64
  17   4   8    3.65    1.91
  17   4   8    2.37    1.41
  17  -4   8    4.55    0.73
 -17  -4  -8    3.17    1.62
  17   4   9    1.89    1.80
  17   4   9    1.79    1.40
 -17  -4  -9    8.12    2.02
  17   4  10    4.11    2.17
  17   4  10    7.00    1.77
 -17  -4 -10    4.35    1.90
  17   4  11    5.32    2.38
  17   4  11    3.19    1.69
 -17  -4 -11    4.04    1.96
  17   4  12    3.05    1.69
  17   4  12    2.17    1.88
 -17  -4 -12   -2.22    1.65
  17   4  13    1.35    1.57
  17   4  14    7.48    2.15
 -17   5  13    0.53    2.28
 -17   5  12    7.70    1.22
 -17   5  12    9.37    3.12
 -17   5  11   -0.77    1.89
 -17   5  10    2.75    2.34
 -17   5   9   -0.31    1.85
 -17   5   8    2.17    1.90
 -17   5   7    5.60    2.38
  17   5  -6   -2.03    1.61
 -17   5   6    0.49    1.96
 -17   5   5   -1.01    1.98
  17   5  -5    1.44    1.70
 -17   5   4    1.40    1.94
  17   5  -4    1.28    1.72
 -17   5   3    3.84    2.03
  17   5  -3    5.86    2.15
  17   5  -2    7.69    2.16
  17   5  -1    3.24    1.67
  17   5   0    2.27    1.65
  17   5   1    1.27    1.49
  17   5   1    0.18    0.75
  17   5   2   21.22    3.30
  17   5   2   17.05    2.11
  17   5   3    5.67    1.45
  17   5   3    8.59    2.15
  17   5   4   -0.44    1.41
  17   5   5    3.14    1.83
  17   5   5    3.59    1.61
  17   5   6    2.12    1.31
  17   5   6   -0.94    1.40
  17   5   7   10.53    2.53
  17   5   7    9.96    1.91
  17   5   8    2.87    1.54
  17   5   8    6.98    2.26
  17   5   9    0.18    1.64
  17   5   9    0.34    1.35
 -18   0  24   -1.84    2.02
 -18   0  23   -2.11    1.92
 -18   0  22    8.16    2.75
 -18   0  21    1.04    2.07
  18   0 -20   72.31    6.53
 -18   0  20   71.75    6.69
  18   0 -19   -3.52    1.16
 -18   0  19   -2.15    1.90
 -18   0  18   14.06    2.88
  18   0 -18   13.81    2.84
  18   0 -17    0.91    1.27
 -18   0  17    0.49    1.85
 -18   0  16    1.75    1.84
 -18   0  15    2.01    1.45
 -18   0  15   -0.92    1.65
 -18   0  14    9.17    2.26
 -18   0  14   14.37    2.66
 -18   0  13   -1.95    1.36
 -18   0  13    2.01    1.37
 -18   0  12    7.39    2.03
 -18   0  12    7.56    2.60
 -18   0  11   -1.34    1.31
 -18   0  11    0.69    1.18
 -18   0  10   21.44    2.54
 -18   0  10   20.42    2.90
 -18   0   9   -0.27    0.83
 -18   0   9   -0.03    1.23
 -18   0   8   21.91    2.60
 -18   0   8   21.99    2.47
 -18   0   7    0.02    1.06
 -18   0   7    1.47    0.94
 -18   0   6    0.77    1.00
 -18   0   6   -0.26    0.89
 -18   0   5   -0.59    0.82
 -18   0   5   -0.65    0.85
  18   0  -5    1.82    1.22
  18   0  -4    8.46    1.63
 -18   0   4    6.52    1.46
 -18   0   3   -1.16    0.80
  18   0  -3   -0.05    0.91
  18   0  -2    1.09    0.91
 -18   0   1   -0.05    0.71
  18   0  -1   -1.01    0.74
  18   0   0    1.70    0.96
 -18   0   0    1.41    0.74
 -18   0  -1   -0.26    0.63
  18   0   1   -0.21    0.86
 -18   0  -2    3.23    0.95
  18   0   2    3.37    1.19
  18   0   3   -0.18    1.05
 -18   0  -3    1.30    0.88
  18   0   4    3.18    1.27
 -18   0  -4    3.66    1.11
 -18   0  -5    0.60    1.01
  18   0   5   -1.60    1.00
 -18   0  -6    0.61    1.13
 -18   0  -7    0.28    1.14
 -18   0  -8   14.65    2.25
  18   0   9   -0.58    1.26
 -18   0  -9   -0.26    1.25
 -18   0 -10   90.56    7.25
  18   0  10   66.41    6.27
 -18   0 -11    1.55    1.72
  18   0  11   -1.05    1.32
 -18   0 -12  144.66   11.30
  18   0  12  138.09   10.91
  18   0  13   -0.15    1.38
 -18   0 -13    2.30    2.42
  18   0  14   35.99    4.62
  18   0  15   -1.62    1.36
  18   0  16    0.75    1.47
  18   0  17    1.59    1.46
  18   0  18    4.36    1.82
  18   0  19   -0.39    1.52
  18   0  20    4.74    2.04
 -18   1  23    2.09    2.60
 -18  -1  23    5.73    2.31
  18   1 -22    2.92    1.79
 -18   1  22    0.44    2.17
 -18  -1  22    0.12    1.74
 -18   1  21    3.18    2.55
 -18  -1  21   12.78    2.35
  18   1 -20   -1.94    1.25
 -18   1  20    2.51    2.34
 -18  -1  20   -2.71    1.44
  18   1 -19    5.45    1.55
 -18   1  19    0.36    2.14
 -18  -1  19    3.32    1.86
 -18   1  18   18.49    3.50
  18   1 -18   12.61    2.32
 -18  -1  18   15.35    2.59
  18   1 -17   56.62    4.82
 -18   1  17   48.60    5.48
 -18  -1  17   54.48    4.98
 -18   1  16    2.19    1.96
  18   1 -16    2.65    1.25
 -18   1  16    1.70    1.62
 -18  -1  16    1.73    1.57
 -18   1  15   -2.31    1.63
 -18   1  15   -0.09    1.28
  18   1 -15   -0.99    0.96
 -18  -1  15   -3.17    1.38
 -18   1  14   53.14    5.39
 -18   1  14   58.39    5.49
 -18  -1  14   49.15    4.93
 -18  -1  14   56.32    6.70
 -18   1  13    2.39    1.94
 -18   1  13    2.28    1.58
 -18  -1  13    2.27    1.46
 -18  -1  13    3.54    1.54
 -18   1  12    2.14    1.27
 -18   1  12    3.24    1.91
 -18  -1  12    3.08    1.39
 -18  -1  12    1.54    1.33
 -18   1  11    2.45    1.33
 -18   1  11    3.59    1.83
 -18  -1  11    0.66    1.29
 -18  -1  11    0.20    1.21
[truncated: 115,252 more chars]
