# Supplementary material for: Judicious Use of Chalcogens in Multiresonant Thermally Activated Delayed Fluorescent Emitters Leads to OLEDs with Efficiencies Exceeding 36% and Showing Mild Efficiency Roll‐Off
Source: Angew Chem Int Ed Engl. 2025 Aug 6;64(39):e202511866. doi: 10.1002/anie.202511866 (PMC12455388; doi:10.1002/anie.202511866)
Supplement: Supplementary file 2 — Supporting Information [file ANIE-64-e202511866-s001.zip › New anie202511866-sup-0002-SuppMat/BN-S.cif]

data_1
_audit_creation_date               2024-04-23
_audit_creation_method
;
Olex2 1.2
(compiled 2018.05.29 svn.r3508 for OlexSys, GUI svn.r5506)
;
_shelx_SHELXL_version_number       '2018/3'
_audit_contact_author_address      ?
_audit_contact_author_email        ?
_audit_contact_author_name         ''
_audit_contact_author_phone        ?
_publ_contact_author_id_orcid      ?
_publ_section_references
;
Dolomanov, O.V., Bourhis, L.J., Gildea, R.J, Howard, J.A.K. & Puschmann, H.
 (2009), J. Appl. Cryst. 42, 339-341.

Sheldrick, G.M. (2015). Acta Cryst. A71, 3-8.

Sheldrick, G.M. (2015). Acta Cryst. C71, 3-8.
;
_chemical_name_common              ?
_chemical_name_systematic          ?
_chemical_formula_moiety           'C54 H53 B N2 S'
_chemical_formula_sum              'C54 H53 B N2 S'
_chemical_formula_weight           772.85
_chemical_melting_point            ?
loop_
  _atom_type_symbol
  _atom_type_description
  _atom_type_scat_dispersion_real
  _atom_type_scat_dispersion_imag
  _atom_type_scat_source
 'C' 'C' 0.0033 0.0016 'International Tables Vol C Tables 4.2.6.8 and 6.1.1.4'
 'H' 'H' 0.0000 0.0000 'International Tables Vol C Tables 4.2.6.8 and 6.1.1.4'
 'B' 'B' 0.0013 0.0007 'International Tables Vol C Tables 4.2.6.8 and 6.1.1.4'
 'N' 'N' 0.0061 0.0033 'International Tables Vol C Tables 4.2.6.8 and 6.1.1.4'
 'S' 'S' 0.1246 0.1234 'International Tables Vol C Tables 4.2.6.8 and 6.1.1.4'

_shelx_space_group_comment
;
The symmetry employed for this shelxl refinement is uniquely defined
by the following loop, which should always be used as a source of
symmetry information in preference to the above space-group names.
They are only intended as comments.
;
_space_group_crystal_system        'triclinic'
_space_group_IT_number             2
_space_group_name_H-M_alt          'P -1'
_space_group_name_Hall             '-P 1'
loop_
  _space_group_symop_operation_xyz
 'x, y, z'
 '-x, -y, -z'

_cell_length_a                     12.4702(19)
_cell_length_b                     13.046(2)
_cell_length_c                     14.843(2)
_cell_angle_alpha                  68.383(6)
_cell_angle_beta                   72.565(6)
_cell_angle_gamma                  88.601(6)
_cell_volume                       2131.7(6)
_cell_formula_units_Z              2
_cell_measurement_reflns_used      9837
_cell_measurement_temperature      231(2)
_cell_measurement_theta_max        27.456
_cell_measurement_theta_min        2.655
_shelx_estimated_absorpt_T_max     0.989
_shelx_estimated_absorpt_T_min     0.986
_exptl_absorpt_coefficient_mu      0.116
_exptl_absorpt_correction_T_max    ?
_exptl_absorpt_correction_T_min    ?
_exptl_absorpt_correction_type     'none'
_exptl_absorpt_process_details     ?
_exptl_absorpt_special_details     ?
_exptl_crystal_colour              colourless
_exptl_crystal_colour_primary      colourless
_exptl_crystal_density_diffrn      1.204
_exptl_crystal_density_meas        .
_exptl_crystal_density_method      ?
_exptl_crystal_description         block
_exptl_crystal_F_000               824
_exptl_crystal_size_max            0.12
_exptl_crystal_size_mid            0.11
_exptl_crystal_size_min            0.1
_exptl_transmission_factor_max     ?
_exptl_transmission_factor_min     ?
_diffrn_reflns_av_R_equivalents    0.0635
_diffrn_reflns_av_unetI/netI       0.0384
_diffrn_reflns_Laue_measured_fraction_full  0.998
_diffrn_reflns_Laue_measured_fraction_max  0.986
_diffrn_reflns_limit_h_max         16
_diffrn_reflns_limit_h_min         -16
_diffrn_reflns_limit_k_max         16
_diffrn_reflns_limit_k_min         -16
_diffrn_reflns_limit_l_max         19
_diffrn_reflns_limit_l_min         -19
_diffrn_reflns_number              77080
_diffrn_reflns_point_group_measured_fraction_full  0.998
_diffrn_reflns_point_group_measured_fraction_max  0.986
_diffrn_reflns_theta_full          25.242
_diffrn_reflns_theta_max           27.672
_diffrn_reflns_theta_min           2.523
_diffrn_ambient_temperature        231.0
_diffrn_detector_area_resol_mean   ?
_diffrn_measured_fraction_theta_full  0.998
_diffrn_measured_fraction_theta_max  0.986
_diffrn_measurement_device_type    'Bruker APEX-II CCD'
_diffrn_measurement_method         '\f and \w scans'
_diffrn_radiation_monochromator    'graphite'
_diffrn_radiation_type             MoK\a
_diffrn_radiation_wavelength       0.71073
_diffrn_source                     ?
_diffrn_standards_number           0
_reflns_Friedel_coverage           0.000
_reflns_Friedel_fraction_full      .
_reflns_Friedel_fraction_max       .
_reflns_number_gt                  7491
_reflns_number_total               9831
_reflns_special_details
;
 Reflections were merged by SHELXL according to the crystal
 class for the calculation of statistics and refinement.
 
 _reflns_Friedel_fraction is defined as the number of unique
 Friedel pairs measured divided by the number that would be
 possible theoretically, ignoring centric projections and
 systematic absences.
;
_reflns_threshold_expression       'I > 2\s(I)'
_computing_cell_refinement         'SAINT V8.40A (?, 2016)'
_computing_data_collection         ?
_computing_data_reduction          'SAINT V8.40A (?, 2016)'
_computing_molecular_graphics      'Olex2 (Dolomanov et al., 2009)'
_computing_publication_material    'Olex2 (Dolomanov et al., 2009)'
_computing_structure_refinement    'ShelXL (Sheldrick, 2015)'
_computing_structure_solution      'ShelXT (Sheldrick, 2015)'
_refine_diff_density_max           0.631
_refine_diff_density_min           -0.556
_refine_diff_density_rms           0.072
_refine_ls_extinction_coef         .
_refine_ls_extinction_method       none
_refine_ls_goodness_of_fit_ref     1.093
_refine_ls_hydrogen_treatment      constr
_refine_ls_matrix_type             full
_refine_ls_number_parameters       535
_refine_ls_number_reflns           9831
_refine_ls_number_restraints       0
_refine_ls_R_factor_all            0.0899
_refine_ls_R_factor_gt             0.0646
_refine_ls_restrained_S_all        1.093
_refine_ls_shift/su_max            0.000
_refine_ls_shift/su_mean           0.000
_refine_ls_structure_factor_coef   Fsqd
_refine_ls_weighting_details      
 'w=1/[\s^2^(Fo^2^)+(0.0603P)^2^+3.8096P] where P=(Fo^2^+2Fc^2^)/3'
_refine_ls_weighting_scheme        calc
_refine_ls_wR_factor_gt            0.1682
_refine_ls_wR_factor_ref           0.1878
_refine_special_details            ?
_olex2_refinement_description
;
1. Fixed Uiso
 At 1.2 times of:
  All C(H) groups
 At 1.5 times of:
  All C(H,H,H) groups
2.a Aromatic/amide H refined with riding coordinates:
 C44(H44), C22(H22), C16(H16), C24(H24), C49(H49), C46(H46), C6(H6), C54(H54),
 C31(H31), C9(H9), C14(H14), C10(H10), C51(H51), C34(H34), C50(H50), C33(H33),
 C52(H52)
2.b Idealised Me refined as rotating group:
 C1(H1A,H1B,H1C), C2(H2A,H2B,H2C), C19(H19A,H19B,H19C), C30(H30A,H30B,H30C),
 C28(H28A,H28B,H28C), C3(H3A,H3B,H3C), C20(H20A,H20B,H20C), C29(H29A,H29B,H29C),
  C17(H17A,H17B,H17C), C38(H38A,H38B,H38C), C40(H40A,H40B,H40C), C39(H39A,H39B,
 H39C)
;
_atom_sites_solution_hydrogens     geom
_atom_sites_solution_primary       dual
_atom_sites_solution_secondary     ?
loop_
  _atom_site_label
  _atom_site_type_symbol
  _atom_site_fract_x
  _atom_site_fract_y
  _atom_site_fract_z
  _atom_site_U_iso_or_equiv
  _atom_site_adp_type
  _atom_site_occupancy
  _atom_site_site_symmetry_order
  _atom_site_calc_flag
  _atom_site_refinement_flags_posn
  _atom_site_refinement_flags_adp
  _atom_site_refinement_flags_occupancy
  _atom_site_disorder_assembly
  _atom_site_disorder_group
 S1 S 1.00407(5) 0.22468(6) 0.21927(5) 0.02719(16) Uani 1 1 d . . . . .
 N2 N 0.59300(16) 0.54867(17) 0.36654(15) 0.0199(4) Uani 1 1 d . . . . .
 N1 N 0.45996(17) 0.41895(17) 0.14689(16) 0.0209(4) Uani 1 1 d . . . . .
 C42 C 0.52428(19) 0.4883(2) 0.25520(18) 0.0199(5) Uani 1 1 d . . . . .
 C25 C 0.5279(2) 0.6883(2) 0.42124(18) 0.0214(5) Uani 1 1 d . . . . .
 C41 C 0.60215(19) 0.48086(19) 0.31067(18) 0.0197(5) Uani 1 1 d . . . . .
 C43 C 0.53836(19) 0.4187(2) 0.19797(18) 0.0201(5) Uani 1 1 d . . . . .
 C26 C 0.51127(19) 0.6240(2) 0.36760(18) 0.0195(5) Uani 1 1 d . . . . .
 C11 C 0.3095(2) 0.4744(2) 0.08734(19) 0.0214(5) Uani 1 1 d . . . . .
 C13 C 0.3589(2) 0.5721(2) 0.18610(19) 0.0211(5) Uani 1 1 d . . . . .
 C21 C 0.4306(2) 0.6412(2) 0.31679(19) 0.0212(5) Uani 1 1 d . . . . .
 C35 C 0.6657(2) 0.5675(2) 0.41854(18) 0.0206(5) Uani 1 1 d . . . . .
 C7 C 0.3490(2) 0.3798(2) 0.06212(19) 0.0221(5) Uani 1 1 d . . . . .
 C32 C 0.7832(2) 0.6519(2) 0.51760(19) 0.0242(5) Uani 1 1 d . . . . .
 C44 C 0.6286(2) 0.3536(2) 0.19051(19) 0.0226(5) Uani 1 1 d . . . . .
 H44 H 0.640005 0.313454 0.147829 0.027 Uiso 1 1 calc R . . . .
 C45 C 0.7017(2) 0.3486(2) 0.24656(19) 0.0219(5) Uani 1 1 d . . . . .
 C8 C 0.4413(2) 0.3464(2) 0.09972(19) 0.0221(5) Uani 1 1 d . . . . .
 C22 C 0.3641(2) 0.7296(2) 0.32452(19) 0.0230(5) Uani 1 1 d . . . . .
 H22 H 0.308139 0.744793 0.292068 0.028 Uiso 1 1 calc R . . . .
 C16 C 0.2203(2) 0.5382(2) 0.07401(19) 0.0228(5) Uani 1 1 d . . . . .
 H16 H 0.174617 0.525967 0.038094 0.027 Uiso 1 1 calc R . . . .
 C24 C 0.4596(2) 0.7728(2) 0.42704(19) 0.0231(5) Uani 1 1 d . . . . .
 H24 H 0.468621 0.815035 0.464158 0.028 Uiso 1 1 calc R . . . .
 C49 C 0.7004(2) 0.0960(2) 0.2639(2) 0.0261(5) Uani 1 1 d . . . . .
 H49 H 0.628155 0.121094 0.271923 0.031 Uiso 1 1 calc R . . . .
 C46 C 0.6865(2) 0.4085(2) 0.30903(19) 0.0236(5) Uani 1 1 d . . . . .
 H46 H 0.732949 0.400324 0.350267 0.028 Uiso 1 1 calc R . . . .
 C5 C 0.3556(2) 0.2261(2) 0.00716(19) 0.0228(5) Uani 1 1 d . . . . .
 C6 C 0.3076(2) 0.3209(2) 0.01652(19) 0.0233(5) Uani 1 1 d . . . . .
 H6 H 0.246591 0.345025 -0.008273 0.028 Uiso 1 1 calc R . . . .
 C54 C 0.9060(2) 0.3191(2) 0.2264(2) 0.0247(5) Uani 1 1 d . . . . .
 H54 H 0.924426 0.390619 0.222030 0.030 Uiso 1 1 calc R . . . .
 C36 C 0.6266(2) 0.6533(2) 0.45293(19) 0.0225(5) Uani 1 1 d . . . . .
 C15 C 0.1990(2) 0.6209(2) 0.11446(19) 0.0220(5) Uani 1 1 d . . . . .
 C12 C 0.3772(2) 0.4937(2) 0.14068(19) 0.0213(5) Uani 1 1 d . . . . .
 C47 C 0.7990(2) 0.2812(2) 0.23901(19) 0.0231(5) Uani 1 1 d . . . . .
 C18 C 0.1012(2) 0.6937(2) 0.1028(2) 0.0263(5) Uani 1 1 d . . . . .
 C31 C 0.6838(2) 0.6941(2) 0.50169(19) 0.0241(5) Uani 1 1 d . . . . .
 H31 H 0.655149 0.750766 0.524199 0.029 Uiso 1 1 calc R . . . .
 C9 C 0.4905(2) 0.2527(2) 0.0904(2) 0.0247(5) Uani 1 1 d . . . . .
 H9 H 0.551734 0.228456 0.114775 0.030 Uiso 1 1 calc R . . . .
 C48 C 0.7942(2) 0.1678(2) 0.24487(19) 0.0234(5) Uani 1 1 d . . . . .
 C14 C 0.2682(2) 0.6356(2) 0.16875(19) 0.0234(5) Uani 1 1 d . . . . .
 H14 H 0.253221 0.691393 0.195444 0.028 Uiso 1 1 calc R . . . .
 C23 C 0.3770(2) 0.7950(2) 0.37725(19) 0.0225(5) Uani 1 1 d . . . . .
 C4 C 0.3036(2) 0.1575(2) -0.0371(2) 0.0228(5) Uani 1 1 d . . . . .
 C1 C 0.2856(2) 0.2322(2) -0.1376(2) 0.0287(6) Uani 1 1 d . . . . .
 H1A H 0.236878 0.288175 -0.126148 0.043 Uiso 1 1 calc GR . . . .
 H1B H 0.250785 0.187852 -0.163250 0.043 Uiso 1 1 calc GR . . . .
 H1C H 0.357927 0.267788 -0.187215 0.043 Uiso 1 1 calc GR . . . .
 C37 C 0.8538(2) 0.7034(2) 0.5618(2) 0.0260(5) Uani 1 1 d . . . . .
 C53 C 0.9011(2) 0.1265(2) 0.23477(19) 0.0240(5) Uani 1 1 d . . . . .
 C10 C 0.4471(2) 0.1951(2) 0.0442(2) 0.0256(5) Uani 1 1 d . . . . .
 H10 H 0.481253 0.132103 0.037686 0.031 Uiso 1 1 calc R . . . .
 C2 C 0.1886(2) 0.1001(2) 0.0403(2) 0.0277(5) Uani 1 1 d . . . . .
 H2A H 0.199532 0.050632 0.103510 0.042 Uiso 1 1 calc GR . . . .
 H2B H 0.153801 0.057897 0.012833 0.042 Uiso 1 1 calc GR . . . .
 H2C H 0.139963 0.155548 0.053452 0.042 Uiso 1 1 calc GR . . . .
 C27 C 0.3083(2) 0.8943(2) 0.3787(2) 0.0257(5) Uani 1 1 d . . . . .
 C51 C 0.8223(2) -0.0504(2) 0.2591(2) 0.0322(6) Uani 1 1 d . . . . .
 H51 H 0.830567 -0.123818 0.263605 0.039 Uiso 1 1 calc R . . . .
 C19 C 0.0315(2) 0.6623(2) 0.0455(2) 0.0313(6) Uani 1 1 d . . . . .
 H19A H 0.079354 0.673340 -0.022848 0.047 Uiso 1 1 calc GR . . . .
 H19B H -0.030333 0.708603 0.041692 0.047 Uiso 1 1 calc GR . . . .
 H19C H 0.001519 0.585164 0.081654 0.047 Uiso 1 1 calc GR . . . .
 C34 C 0.7632(2) 0.5218(2) 0.4373(2) 0.0311(6) Uani 1 1 d . . . . .
 H34 H 0.790523 0.462962 0.417547 0.037 Uiso 1 1 calc R . . . .
 C50 C 0.7155(2) -0.0116(2) 0.2708(2) 0.0310(6) Uani 1 1 d . . . . .
 H50 H 0.652844 -0.059538 0.283650 0.037 Uiso 1 1 calc R . . . .
 C33 C 0.8189(2) 0.5649(2) 0.4856(2) 0.0308(6) Uani 1 1 d . . . . .
 H33 H 0.884602 0.533864 0.497486 0.037 Uiso 1 1 calc R . . . .
 C52 C 0.9163(2) 0.0181(2) 0.2407(2) 0.0281(5) Uani 1 1 d . . . . .
 H52 H 0.988266 -0.007828 0.232551 0.034 Uiso 1 1 calc R . . . .
 C30 C 0.2294(3) 0.9140(3) 0.3136(2) 0.0363(7) Uani 1 1 d . . . . .
 H30A H 0.273630 0.929468 0.243228 0.054 Uiso 1 1 calc GR . . . .
 H30B H 0.187385 0.976611 0.317567 0.054 Uiso 1 1 calc GR . . . .
 H30C H 0.177195 0.848468 0.338728 0.054 Uiso 1 1 calc GR . . . .
 C28 C 0.2374(3) 0.8755(3) 0.4886(2) 0.0367(7) Uani 1 1 d . . . . .
 H28A H 0.184901 0.809728 0.516023 0.055 Uiso 1 1 calc GR . . . .
 H28B H 0.195777 0.939103 0.489167 0.055 Uiso 1 1 calc GR . . . .
 H28C H 0.286889 0.865649 0.530054 0.055 Uiso 1 1 calc GR . . . .
 C3 C 0.3785(2) 0.0685(2) -0.0574(2) 0.0324(6) Uani 1 1 d . . . . .
 H3A H 0.452746 0.103152 -0.103074 0.049 Uiso 1 1 calc GR . . . .
 H3B H 0.344805 0.029765 -0.088373 0.049 Uiso 1 1 calc GR . . . .
 H3C H 0.385237 0.016218 0.006562 0.049 Uiso 1 1 calc GR . . . .
 B1 B 0.4331(2) 0.5705(2) 0.2531(2) 0.0203(5) Uani 1 1 d . . . . .
 C20 C 0.1493(3) 0.8150(2) 0.0416(3) 0.0475(9) Uani 1 1 d . . . . .
 H20A H 0.192345 0.837757 0.076839 0.071 Uiso 1 1 calc GR . . . .
 H20B H 0.087870 0.861237 0.034736 0.071 Uiso 1 1 calc GR . . . .
 H20C H 0.198223 0.822631 -0.025582 0.071 Uiso 1 1 calc GR . . . .
 C29 C 0.3903(3) 0.9997(2) 0.3348(3) 0.0418(7) Uani 1 1 d . . . . .
 H29A H 0.435529 0.993481 0.379223 0.063 Uiso 1 1 calc GR . . . .
 H29B H 0.347642 1.063641 0.330084 0.063 Uiso 1 1 calc GR . . . .
 H29C H 0.439406 1.008445 0.267401 0.063 Uiso 1 1 calc GR . . . .
 C17 C 0.0212(3) 0.6802(4) 0.2079(3) 0.0504(9) Uani 1 1 d . . . . .
 H17A H -0.008064 0.603072 0.245957 0.076 Uiso 1 1 calc GR . . . .
 H17B H -0.040875 0.725304 0.200066 0.076 Uiso 1 1 calc GR . . . .
 H17C H 0.061903 0.703707 0.244501 0.076 Uiso 1 1 calc GR . . . .
 C38 C 0.7791(3) 0.7473(4) 0.6383(4) 0.0630(12) Uani 1 1 d . . . . .
 H38A H 0.740767 0.807562 0.603801 0.095 Uiso 1 1 calc GR . . . .
 H38B H 0.825240 0.774047 0.668851 0.095 Uiso 1 1 calc GR . . . .
 H38C H 0.723710 0.688340 0.691078 0.095 Uiso 1 1 calc GR . . . .
 C40 C 0.9220(5) 0.6203(4) 0.6165(5) 0.0866(19) Uani 1 1 d . . . . .
 H40A H 0.872508 0.555480 0.667071 0.130 Uiso 1 1 calc GR . . . .
 H40B H 0.958525 0.653344 0.649914 0.130 Uiso 1 1 calc GR . . . .
 H40C H 0.978954 0.598822 0.567589 0.130 Uiso 1 1 calc GR . . . .
 C39 C 0.9297(5) 0.7993(5) 0.4759(3) 0.107(2) Uani 1 1 d . . . . .
 H39A H 0.980209 0.772995 0.427010 0.160 Uiso 1 1 calc GR . . . .
 H39B H 0.973560 0.834386 0.502570 0.160 Uiso 1 1 calc GR . . . .
 H39C H 0.884374 0.852521 0.442642 0.160 Uiso 1 1 calc GR . . . .

loop_
  _atom_site_aniso_label
  _atom_site_aniso_U_11
  _atom_site_aniso_U_22
  _atom_site_aniso_U_33
  _atom_site_aniso_U_23
  _atom_site_aniso_U_13
  _atom_site_aniso_U_12
 S1 0.0223(3) 0.0333(3) 0.0347(4) -0.0190(3) -0.0135(3) 0.0061(2)
 N2 0.0207(9) 0.0234(10) 0.0181(10) -0.0094(8) -0.0077(8) 0.0018(8)
 N1 0.0215(10) 0.0231(10) 0.0220(10) -0.0103(8) -0.0100(8) 0.0033(8)
 C42 0.0205(11) 0.0216(11) 0.0174(11) -0.0066(9) -0.0067(9) -0.0005(9)
 C25 0.0202(11) 0.0262(12) 0.0188(12) -0.0095(10) -0.0064(9) 0.0012(9)
 C41 0.0219(11) 0.0207(11) 0.0168(11) -0.0072(9) -0.0062(9) 0.0006(9)
 C43 0.0202(11) 0.0223(11) 0.0188(11) -0.0073(9) -0.0077(9) 0.0005(9)
 C26 0.0190(10) 0.0218(11) 0.0167(11) -0.0071(9) -0.0046(9) 0.0006(9)
 C11 0.0231(11) 0.0217(11) 0.0207(12) -0.0089(9) -0.0076(9) 0.0017(9)
 C13 0.0232(11) 0.0209(11) 0.0208(12) -0.0086(9) -0.0081(9) 0.0016(9)
 C21 0.0203(11) 0.0221(11) 0.0206(12) -0.0070(9) -0.0070(9) 0.0012(9)
 C35 0.0218(11) 0.0250(12) 0.0165(11) -0.0083(9) -0.0072(9) -0.0007(9)
 C7 0.0217(11) 0.0232(12) 0.0236(12) -0.0097(10) -0.0096(9) 0.0047(9)
 C32 0.0255(12) 0.0280(13) 0.0230(13) -0.0110(10) -0.0114(10) 0.0007(10)
 C44 0.0231(11) 0.0257(12) 0.0237(12) -0.0131(10) -0.0095(10) 0.0036(9)
 C45 0.0221(11) 0.0244(12) 0.0214(12) -0.0092(10) -0.0093(9) 0.0023(9)
 C8 0.0233(11) 0.0242(12) 0.0217(12) -0.0101(10) -0.0092(9) 0.0012(9)
 C22 0.0215(11) 0.0252(12) 0.0228(12) -0.0084(10) -0.0087(9) 0.0034(9)
 C16 0.0245(12) 0.0248(12) 0.0225(12) -0.0103(10) -0.0103(10) 0.0022(9)
 C24 0.0251(12) 0.0254(12) 0.0219(12) -0.0115(10) -0.0086(10) 0.0015(9)
 C49 0.0239(12) 0.0294(13) 0.0279(13) -0.0118(11) -0.0111(10) 0.0031(10)
 C46 0.0242(12) 0.0277(12) 0.0240(13) -0.0123(10) -0.0114(10) 0.0040(10)
 C5 0.0224(11) 0.0266(12) 0.0227(12) -0.0122(10) -0.0082(9) 0.0017(9)
 C6 0.0235(11) 0.0248(12) 0.0252(13) -0.0108(10) -0.0110(10) 0.0051(9)
 C54 0.0247(12) 0.0274(13) 0.0274(13) -0.0142(11) -0.0112(10) 0.0040(10)
 C36 0.0233(11) 0.0238(12) 0.0205(12) -0.0077(10) -0.0080(9) 0.0027(9)
 C15 0.0234(11) 0.0227(12) 0.0216(12) -0.0076(10) -0.0105(9) 0.0045(9)
 C12 0.0213(11) 0.0229(12) 0.0209(12) -0.0084(10) -0.0080(9) 0.0018(9)
 C47 0.0248(12) 0.0289(13) 0.0216(12) -0.0134(10) -0.0111(10) 0.0052(10)
 C18 0.0293(13) 0.0280(13) 0.0301(14) -0.0149(11) -0.0169(11) 0.0095(10)
 C31 0.0265(12) 0.0277(13) 0.0234(13) -0.0130(10) -0.0111(10) 0.0036(10)
 C9 0.0229(12) 0.0267(12) 0.0296(13) -0.0132(11) -0.0123(10) 0.0059(10)
 C48 0.0261(12) 0.0275(12) 0.0217(12) -0.0120(10) -0.0113(10) 0.0053(10)
 C14 0.0263(12) 0.0220(12) 0.0248(13) -0.0103(10) -0.0103(10) 0.0038(9)
 C23 0.0225(11) 0.0244(12) 0.0208(12) -0.0097(10) -0.0056(9) 0.0026(9)
 C4 0.0233(11) 0.0237(12) 0.0257(13) -0.0121(10) -0.0101(10) 0.0033(9)
 C1 0.0325(13) 0.0315(14) 0.0250(13) -0.0120(11) -0.0112(11) -0.0014(11)
 C37 0.0267(12) 0.0304(13) 0.0258(13) -0.0124(11) -0.0127(10) 0.0006(10)
 C53 0.0248(12) 0.0291(13) 0.0234(13) -0.0131(10) -0.0109(10) 0.0043(10)
 C10 0.0255(12) 0.0264(13) 0.0313(14) -0.0161(11) -0.0119(10) 0.0070(10)
 C2 0.0273(13) 0.0263(13) 0.0289(14) -0.0103(11) -0.0080(11) -0.0006(10)
 C27 0.0267(12) 0.0271(13) 0.0266(13) -0.0132(11) -0.0097(10) 0.0069(10)
 C51 0.0390(15) 0.0268(13) 0.0353(15) -0.0152(12) -0.0137(12) 0.0050(11)
 C19 0.0340(14) 0.0331(14) 0.0354(15) -0.0163(12) -0.0192(12) 0.0101(11)
 C34 0.0310(14) 0.0371(15) 0.0398(16) -0.0244(13) -0.0200(12) 0.0128(11)
 C50 0.0332(14) 0.0305(14) 0.0337(15) -0.0140(12) -0.0144(12) 0.0004(11)
 C33 0.0280(13) 0.0376(15) 0.0396(16) -0.0225(13) -0.0192(12) 0.0107(11)
 C52 0.0296(13) 0.0317(14) 0.0285(14) -0.0146(11) -0.0132(11) 0.0094(11)
 C30 0.0408(16) 0.0406(16) 0.0397(17) -0.0222(14) -0.0219(13) 0.0190(13)
 C28 0.0359(15) 0.0505(18) 0.0314(15) -0.0231(14) -0.0127(12) 0.0162(13)
 C3 0.0287(13) 0.0376(15) 0.0454(17) -0.0286(14) -0.0162(12) 0.0084(11)
 B1 0.0196(12) 0.0211(12) 0.0201(13) -0.0078(10) -0.0060(10) 0.0002(10)
 C20 0.055(2) 0.0256(15) 0.075(3) -0.0171(16) -0.0413(19) 0.0095(14)
 C29 0.0408(16) 0.0283(15) 0.058(2) -0.0166(14) -0.0170(15) 0.0065(12)
 C17 0.0457(18) 0.083(3) 0.0419(19) -0.0377(19) -0.0252(15) 0.0345(18)
 C38 0.0450(19) 0.100(3) 0.085(3) -0.075(3) -0.0267(19) 0.008(2)
 C40 0.120(4) 0.078(3) 0.158(5) -0.090(3) -0.125(4) 0.068(3)
 C39 0.109(4) 0.147(5) 0.036(2) 0.004(3) -0.024(2) -0.103(4)

_geom_special_details
;
 All esds (except the esd in the dihedral angle between two l.s. planes)
 are estimated using the full covariance matrix.  The cell esds are taken
 into account individually in the estimation of esds in distances, angles
 and torsion angles; correlations between esds in cell parameters are only
 used when they are defined by crystal symmetry.  An approximate (isotropic)
 treatment of cell esds is used for estimating esds involving l.s. planes.
;
loop_
  _geom_bond_atom_site_label_1
  _geom_bond_atom_site_label_2
  _geom_bond_distance
  _geom_bond_site_symmetry_2
  _geom_bond_publ_flag
 S1 C54 1.723(3) . ?
 S1 C53 1.740(3) . ?
 N2 C41 1.401(3) . ?
 N2 C26 1.399(3) . ?
 N2 C35 1.431(3) . ?
 N1 C43 1.405(3) . ?
 N1 C8 1.428(3) . ?
 N1 C12 1.403(3) . ?
 C42 C41 1.430(3) . ?
 C42 C43 1.431(3) . ?
 C42 B1 1.543(4) . ?
 C25 C26 1.406(3) . ?
 C25 C24 1.389(3) . ?
 C25 C36 1.451(3) . ?
 C41 C46 1.397(3) . ?
 C43 C44 1.395(3) . ?
 C26 C21 1.396(3) . ?
 C11 C7 1.451(3) . ?
 C11 C16 1.391(3) . ?
 C11 C12 1.400(3) . ?
 C13 C12 1.399(3) . ?
 C13 C14 1.416(3) . ?
 C13 B1 1.543(4) . ?
 C21 C22 1.423(3) . ?
 C21 B1 1.539(4) . ?
 C35 C36 1.413(3) . ?
 C35 C34 1.398(3) . ?
 C7 C8 1.416(3) . ?
 C7 C6 1.388(3) . ?
 C32 C31 1.394(3) . ?
 C32 C37 1.535(3) . ?
 C32 C33 1.398(4) . ?
 C44 C45 1.392(3) . ?
 C45 C46 1.389(3) . ?
 C45 C47 1.482(3) . ?
 C8 C9 1.388(3) . ?
 C22 C23 1.393(3) . ?
 C16 C15 1.400(3) . ?
 C24 C23 1.405(3) . ?
 C49 C48 1.409(3) . ?
 C49 C50 1.382(4) . ?
 C5 C6 1.395(3) . ?
 C5 C4 1.541(3) . ?
 C5 C10 1.399(3) . ?
 C54 C47 1.370(3) . ?
 C36 C31 1.388(3) . ?
 C15 C18 1.540(3) . ?
 C15 C14 1.403(3) . ?
 C47 C48 1.450(3) . ?
 C18 C19 1.537(4) . ?
 C18 C20 1.532(4) . ?
 C18 C17 1.528(4) . ?
 C9 C10 1.395(3) . ?
 C48 C53 1.413(3) . ?
 C23 C27 1.539(3) . ?
 C4 C1 1.531(4) . ?
 C4 C2 1.539(3) . ?
 C4 C3 1.531(3) . ?
 C37 C38 1.517(4) . ?
 C37 C40 1.510(4) . ?
 C37 C39 1.498(5) . ?
 C53 C52 1.397(4) . ?
 C27 C30 1.530(4) . ?
 C27 C28 1.534(4) . ?
 C27 C29 1.540(4) . ?
 C51 C50 1.398(4) . ?
 C51 C52 1.389(4) . ?
 C34 C33 1.389(4) . ?

loop_
  _geom_angle_atom_site_label_1
  _geom_angle_atom_site_label_2
  _geom_angle_atom_site_label_3
  _geom_angle
  _geom_angle_site_symmetry_1
  _geom_angle_site_symmetry_3
  _geom_angle_publ_flag
 C54 S1 C53 91.04(12) . . ?
 C41 N2 C35 130.3(2) . . ?
 C26 N2 C41 121.6(2) . . ?
 C26 N2 C35 107.61(19) . . ?
 C43 N1 C8 130.4(2) . . ?
 C12 N1 C43 122.2(2) . . ?
 C12 N1 C8 107.33(19) . . ?
 C41 C42 C43 116.4(2) . . ?
 C41 C42 B1 122.0(2) . . ?
 C43 C42 B1 121.5(2) . . ?
 C26 C25 C36 107.2(2) . . ?
 C24 C25 C26 119.3(2) . . ?
 C24 C25 C36 133.2(2) . . ?
 N2 C41 C42 118.6(2) . . ?
 C46 C41 N2 120.2(2) . . ?
 C46 C41 C42 121.2(2) . . ?
 N1 C43 C42 118.3(2) . . ?
 C44 C43 N1 120.2(2) . . ?
 C44 C43 C42 121.5(2) . . ?
 N2 C26 C25 109.6(2) . . ?
 C21 C26 N2 126.3(2) . . ?
 C21 C26 C25 123.9(2) . . ?
 C16 C11 C7 133.4(2) . . ?
 C16 C11 C12 119.7(2) . . ?
 C12 C11 C7 106.8(2) . . ?
 C12 C13 C14 113.7(2) . . ?
 C12 C13 B1 116.1(2) . . ?
 C14 C13 B1 130.0(2) . . ?
 C26 C21 C22 114.2(2) . . ?
 C26 C21 B1 116.3(2) . . ?
 C22 C21 B1 129.2(2) . . ?
 C36 C35 N2 108.4(2) . . ?
 C34 C35 N2 133.5(2) . . ?
 C34 C35 C36 118.1(2) . . ?
 C8 C7 C11 107.4(2) . . ?
 C6 C7 C11 131.1(2) . . ?
 C6 C7 C8 121.3(2) . . ?
 C31 C32 C37 121.4(2) . . ?
 C31 C32 C33 116.8(2) . . ?
 C33 C32 C37 121.7(2) . . ?
 C45 C44 C43 119.7(2) . . ?
 C44 C45 C47 120.7(2) . . ?
 C46 C45 C44 120.7(2) . . ?
 C46 C45 C47 118.6(2) . . ?
 C7 C8 N1 108.3(2) . . ?
 C9 C8 N1 132.9(2) . . ?
 C9 C8 C7 118.8(2) . . ?
 C23 C22 C21 124.0(2) . . ?
 C11 C16 C15 119.6(2) . . ?
 C25 C24 C23 119.8(2) . . ?
 C50 C49 C48 119.5(2) . . ?
 C45 C46 C41 120.1(2) . . ?
 C6 C5 C4 119.8(2) . . ?
 C6 C5 C10 117.1(2) . . ?
 C10 C5 C4 123.0(2) . . ?
 C7 C6 C5 120.6(2) . . ?
 C47 C54 S1 114.3(2) . . ?
 C35 C36 C25 107.2(2) . . ?
 C31 C36 C25 131.0(2) . . ?
 C31 C36 C35 121.7(2) . . ?
 C16 C15 C18 122.0(2) . . ?
 C16 C15 C14 118.5(2) . . ?
 C14 C15 C18 119.5(2) . . ?
 C11 C12 N1 110.2(2) . . ?
 C13 C12 N1 125.7(2) . . ?
 C13 C12 C11 124.1(2) . . ?
 C54 C47 C45 123.4(2) . . ?
 C54 C47 C48 111.3(2) . . ?
 C48 C47 C45 125.3(2) . . ?
 C19 C18 C15 112.2(2) . . ?
 C20 C18 C15 109.2(2) . . ?
 C20 C18 C19 107.6(2) . . ?
 C17 C18 C15 109.9(2) . . ?
 C17 C18 C19 107.5(2) . . ?
 C17 C18 C20 110.4(3) . . ?
 C36 C31 C32 120.7(2) . . ?
 C8 C9 C10 118.7(2) . . ?
 C49 C48 C47 129.7(2) . . ?
 C49 C48 C53 118.5(2) . . ?
 C53 C48 C47 111.7(2) . . ?
 C15 C14 C13 124.5(2) . . ?
 C22 C23 C24 118.8(2) . . ?
 C22 C23 C27 122.5(2) . . ?
 C24 C23 C27 118.7(2) . . ?
 C1 C4 C5 110.7(2) . . ?
 C1 C4 C2 109.0(2) . . ?
 C1 C4 C3 108.1(2) . . ?
 C2 C4 C5 108.4(2) . . ?
 C3 C4 C5 112.0(2) . . ?
 C3 C4 C2 108.6(2) . . ?
 C38 C37 C32 111.2(2) . . ?
 C40 C37 C32 111.9(2) . . ?
 C40 C37 C38 107.1(3) . . ?
 C39 C37 C32 108.2(2) . . ?
 C39 C37 C38 107.8(4) . . ?
 C39 C37 C40 110.6(4) . . ?
 C48 C53 S1 111.65(19) . . ?
 C52 C53 S1 126.4(2) . . ?
 C52 C53 C48 121.9(2) . . ?
 C9 C10 C5 123.6(2) . . ?
 C23 C27 C29 108.9(2) . . ?
 C30 C27 C23 112.5(2) . . ?
 C30 C27 C28 108.7(2) . . ?
 C30 C27 C29 107.4(2) . . ?
 C28 C27 C23 109.9(2) . . ?
 C28 C27 C29 109.3(2) . . ?
 C52 C51 C50 120.8(3) . . ?
 C33 C34 C35 118.8(2) . . ?
 C49 C50 C51 121.1(3) . . ?
 C34 C33 C32 123.9(2) . . ?
 C51 C52 C53 118.2(2) . . ?
 C42 B1 C13 115.8(2) . . ?
 C21 B1 C42 115.2(2) . . ?
 C21 B1 C13 129.0(2) . . ?

_shelx_res_file
;
TITL 1_a.res in P-1
    1.res
    created by SHELXL-2018/3 at 15:20:14 on 23-Apr-2024
REM Old TITL 1 in P-1
REM SHELXT solution in P-1: R1 0.153, Rweak 0.005, Alpha 0.046
REM <I/s> 0.000 for 0 systematic absences, Orientation as input
REM Formula found by SHELXT: C55 N2 S
CELL 0.71073 12.4702 13.0459 14.8433 68.383 72.565 88.601
ZERR 2 0.0019 0.0021 0.0021 0.006 0.006 0.006
LATT 1
SFAC C H B N S
UNIT 108 106 2 4 2

L.S. 32
PLAN  20
SIZE 0.11 0.12 0.1
TEMP -42.15
list 4
fmap 2
ACTA
REM <olex2.extras>
REM <HklSrc "%.\\1.hkl">
REM </olex2.extras>

WGHT    0.060300    3.809600
FVAR       0.36842
S1    5    1.004067    0.224682    0.219269    11.00000    0.02226    0.03328 =
         0.03468   -0.01902   -0.01348    0.00607
N2    4    0.592996    0.548667    0.366540    11.00000    0.02070    0.02341 =
         0.01815   -0.00945   -0.00769    0.00182
N1    4    0.459957    0.418953    0.146886    11.00000    0.02149    0.02308 =
         0.02197   -0.01027   -0.01003    0.00335
C42   1    0.524278    0.488292    0.255204    11.00000    0.02052    0.02163 =
         0.01740   -0.00658   -0.00672   -0.00051
C25   1    0.527884    0.688251    0.421239    11.00000    0.02022    0.02620 =
         0.01880   -0.00947   -0.00638    0.00118
C41   1    0.602146    0.480864    0.310667    11.00000    0.02187    0.02065 =
         0.01684   -0.00721   -0.00621    0.00058
C43   1    0.538357    0.418668    0.197970    11.00000    0.02015    0.02226 =
         0.01876   -0.00725   -0.00766    0.00050
C26   1    0.511271    0.624022    0.367598    11.00000    0.01901    0.02177 =
         0.01673   -0.00707   -0.00456    0.00062
C11   1    0.309497    0.474368    0.087342    11.00000    0.02308    0.02173 =
         0.02071   -0.00891   -0.00761    0.00166
C13   1    0.358933    0.572127    0.186097    11.00000    0.02322    0.02091 =
         0.02081   -0.00860   -0.00810    0.00163
C21   1    0.430609    0.641216    0.316791    11.00000    0.02027    0.02212 =
         0.02062   -0.00696   -0.00700    0.00122
C35   1    0.665735    0.567463    0.418541    11.00000    0.02185    0.02495 =
         0.01652   -0.00833   -0.00720   -0.00070
C7    1    0.348995    0.379757    0.062116    11.00000    0.02172    0.02324 =
         0.02365   -0.00971   -0.00963    0.00466
C32   1    0.783196    0.651861    0.517600    11.00000    0.02547    0.02798 =
         0.02302   -0.01096   -0.01141    0.00074
C44   1    0.628607    0.353647    0.190507    11.00000    0.02312    0.02568 =
         0.02374   -0.01305   -0.00948    0.00361
AFIX  43
H44   2    0.640005    0.313454    0.147829    11.00000   -1.20000
AFIX   0
C45   1    0.701725    0.348552    0.246556    11.00000    0.02213    0.02440 =
         0.02140   -0.00924   -0.00933    0.00235
C8    1    0.441264    0.346379    0.099717    11.00000    0.02330    0.02420 =
         0.02167   -0.01007   -0.00921    0.00124
C22   1    0.364145    0.729607    0.324521    11.00000    0.02150    0.02523 =
         0.02285   -0.00843   -0.00873    0.00338
AFIX  43
H22   2    0.308139    0.744793    0.292068    11.00000   -1.20000
AFIX   0
C16   1    0.220300    0.538220    0.074013    11.00000    0.02455    0.02476 =
         0.02245   -0.01025   -0.01027    0.00225
AFIX  43
H16   2    0.174617    0.525967    0.038094    11.00000   -1.20000
AFIX   0
C24   1    0.459601    0.772804    0.427038    11.00000    0.02510    0.02544 =
         0.02195   -0.01149   -0.00863    0.00153
AFIX  43
H24   2    0.468621    0.815035    0.464158    11.00000   -1.20000
AFIX   0
C49   1    0.700425    0.095998    0.263941    11.00000    0.02391    0.02940 =
         0.02786   -0.01175   -0.01108    0.00312
AFIX  43
H49   2    0.628155    0.121094    0.271923    11.00000   -1.20000
AFIX   0
C46   1    0.686468    0.408481    0.309027    11.00000    0.02422    0.02766 =
         0.02395   -0.01227   -0.01138    0.00397
AFIX  43
H46   2    0.732949    0.400324    0.350267    11.00000   -1.20000
AFIX   0
C5    1    0.355636    0.226123    0.007163    11.00000    0.02243    0.02661 =
         0.02271   -0.01216   -0.00819    0.00173
C6    1    0.307572    0.320857    0.016519    11.00000    0.02348    0.02482 =
         0.02520   -0.01080   -0.01104    0.00510
AFIX  43
H6    2    0.246591    0.345025   -0.008273    11.00000   -1.20000
AFIX   0
C54   1    0.906027    0.319126    0.226410    11.00000    0.02474    0.02737 =
         0.02744   -0.01419   -0.01121    0.00398
AFIX  43
H54   2    0.924426    0.390619    0.222030    11.00000   -1.20000
AFIX   0
C36   1    0.626586    0.653279    0.452928    11.00000    0.02334    0.02376 =
         0.02046   -0.00766   -0.00796    0.00272
C15   1    0.199028    0.620859    0.114462    11.00000    0.02342    0.02267 =
         0.02165   -0.00758   -0.01052    0.00450
C12   1    0.377164    0.493711    0.140684    11.00000    0.02126    0.02293 =
         0.02094   -0.00840   -0.00801    0.00178
C47   1    0.799008    0.281158    0.239012    11.00000    0.02480    0.02894 =
         0.02162   -0.01344   -0.01111    0.00518
C18   1    0.101182    0.693725    0.102794    11.00000    0.02930    0.02804 =
         0.03014   -0.01490   -0.01688    0.00948
C31   1    0.683774    0.694083    0.501687    11.00000    0.02645    0.02768 =
         0.02337   -0.01298   -0.01106    0.00363
AFIX  43
H31   2    0.655149    0.750766    0.524199    11.00000   -1.20000
AFIX   0
C9    1    0.490464    0.252659    0.090434    11.00000    0.02293    0.02668 =
         0.02955   -0.01323   -0.01226    0.00592
AFIX  43
H9    2    0.551734    0.228456    0.114775    11.00000   -1.20000
AFIX   0
C48   1    0.794160    0.167835    0.244869    11.00000    0.02607    0.02746 =
         0.02173   -0.01203   -0.01133    0.00529
C14   1    0.268177    0.635577    0.168754    11.00000    0.02631    0.02197 =
         0.02485   -0.01034   -0.01033    0.00377
AFIX  43
H14   2    0.253221    0.691393    0.195444    11.00000   -1.20000
AFIX   0
C23   1    0.376985    0.795041    0.377249    11.00000    0.02248    0.02443 =
         0.02081   -0.00968   -0.00561    0.00256
C4    1    0.303572    0.157464   -0.037105    11.00000    0.02331    0.02372 =
         0.02568   -0.01212   -0.01010    0.00332
C1    1    0.285649    0.232164   -0.137640    11.00000    0.03250    0.03150 =
         0.02502   -0.01201   -0.01122   -0.00136
AFIX 137
H1A   2    0.236878    0.288175   -0.126148    11.00000   -1.50000
H1B   2    0.250785    0.187852   -0.163250    11.00000   -1.50000
H1C   2    0.357927    0.267788   -0.187215    11.00000   -1.50000
AFIX   0
C37   1    0.853779    0.703436    0.561790    11.00000    0.02669    0.03039 =
         0.02582   -0.01237   -0.01269    0.00059
C53   1    0.901089    0.126527    0.234771    11.00000    0.02483    0.02907 =
         0.02338   -0.01311   -0.01090    0.00428
C10   1    0.447132    0.195124    0.044250    11.00000    0.02554    0.02644 =
         0.03134   -0.01611   -0.01187    0.00695
AFIX  43
H10   2    0.481253    0.132103    0.037686    11.00000   -1.20000
AFIX   0
C2    1    0.188590    0.100082    0.040329    11.00000    0.02735    0.02634 =
         0.02885   -0.01031   -0.00803   -0.00062
AFIX 137
H2A   2    0.199532    0.050632    0.103510    11.00000   -1.50000
H2B   2    0.153801    0.057897    0.012833    11.00000   -1.50000
H2C   2    0.139963    0.155548    0.053452    11.00000   -1.50000
AFIX   0
C27   1    0.308261    0.894309    0.378687    11.00000    0.02672    0.02712 =
         0.02660   -0.01315   -0.00972    0.00686
C51   1    0.822278   -0.050431    0.259059    11.00000    0.03902    0.02680 =
         0.03530   -0.01520   -0.01372    0.00498
AFIX  43
H51   2    0.830567   -0.123818    0.263605    11.00000   -1.20000
AFIX   0
C19   1    0.031507    0.662312    0.045545    11.00000    0.03404    0.03306 =
         0.03540   -0.01627   -0.01919    0.01011
AFIX 137
H19A  2    0.079354    0.673340   -0.022848    11.00000   -1.50000
H19B  2   -0.030333    0.708603    0.041692    11.00000   -1.50000
H19C  2    0.001519    0.585164    0.081654    11.00000   -1.50000
AFIX   0
C34   1    0.763215    0.521780    0.437278    11.00000    0.03096    0.03713 =
         0.03984   -0.02440   -0.02005    0.01282
AFIX  43
H34   2    0.790523    0.462962    0.417547    11.00000   -1.20000
AFIX   0
C50   1    0.715464   -0.011644    0.270835    11.00000    0.03321    0.03051 =
         0.03372   -0.01396   -0.01436    0.00037
AFIX  43
H50   2    0.652844   -0.059538    0.283650    11.00000   -1.20000
AFIX   0
C33   1    0.818943    0.564940    0.485595    11.00000    0.02800    0.03761 =
         0.03959   -0.02246   -0.01917    0.01066
AFIX  43
H33   2    0.884602    0.533864    0.497486    11.00000   -1.20000
AFIX   0
C52   1    0.916343    0.018082    0.240724    11.00000    0.02956    0.03169 =
         0.02850   -0.01462   -0.01320    0.00936
AFIX  43
H52   2    0.988266   -0.007828    0.232551    11.00000   -1.20000
AFIX   0
C30   1    0.229403    0.914017    0.313597    11.00000    0.04075    0.04058 =
         0.03969   -0.02215   -0.02189    0.01903
AFIX 137
H30A  2    0.273630    0.929468    0.243228    11.00000   -1.50000
H30B  2    0.187385    0.976611    0.317567    11.00000   -1.50000
H30C  2    0.177195    0.848468    0.338728    11.00000   -1.50000
AFIX   0
C28   1    0.237448    0.875465    0.488584    11.00000    0.03591    0.05050 =
         0.03138   -0.02309   -0.01271    0.01621
AFIX 137
H28A  2    0.184901    0.809728    0.516023    11.00000   -1.50000
H28B  2    0.195777    0.939103    0.489167    11.00000   -1.50000
H28C  2    0.286889    0.865649    0.530054    11.00000   -1.50000
AFIX   0
C3    1    0.378453    0.068495   -0.057354    11.00000    0.02866    0.03763 =
         0.04542   -0.02859   -0.01624    0.00841
AFIX 137
H3A   2    0.452746    0.103152   -0.103074    11.00000   -1.50000
H3B   2    0.344805    0.029765   -0.088373    11.00000   -1.50000
H3C   2    0.385237    0.016218    0.006562    11.00000   -1.50000
AFIX   0
B1    3    0.433127    0.570471    0.253110    11.00000    0.01960    0.02113 =
         0.02009   -0.00778   -0.00602    0.00020
C20   1    0.149322    0.814961    0.041580    11.00000    0.05477    0.02555 =
         0.07510   -0.01709   -0.04131    0.00955
AFIX 137
H20A  2    0.192345    0.837757    0.076839    11.00000   -1.50000
H20B  2    0.087870    0.861237    0.034736    11.00000   -1.50000
H20C  2    0.198223    0.822631   -0.025582    11.00000   -1.50000
AFIX   0
C29   1    0.390300    0.999723    0.334787    11.00000    0.04082    0.02829 =
         0.05764   -0.01656   -0.01702    0.00650
AFIX 137
H29A  2    0.435529    0.993481    0.379223    11.00000   -1.50000
H29B  2    0.347642    1.063641    0.330084    11.00000   -1.50000
H29C  2    0.439406    1.008445    0.267401    11.00000   -1.50000
AFIX   0
C17   1    0.021241    0.680219    0.207923    11.00000    0.04573    0.08299 =
         0.04190   -0.03770   -0.02520    0.03451
AFIX 137
H17A  2   -0.008064    0.603072    0.245957    11.00000   -1.50000
H17B  2   -0.040875    0.725304    0.200066    11.00000   -1.50000
H17C  2    0.061903    0.703707    0.244501    11.00000   -1.50000
AFIX   0
C38   1    0.779144    0.747302    0.638277    11.00000    0.04498    0.10045 =
         0.08467   -0.07545   -0.02672    0.00847
AFIX 137
H38A  2    0.740767    0.807562    0.603801    11.00000   -1.50000
H38B  2    0.825240    0.774047    0.668851    11.00000   -1.50000
H38C  2    0.723710    0.688340    0.691078    11.00000   -1.50000
AFIX   0
C40   1    0.922043    0.620344    0.616479    11.00000    0.11999    0.07784 =
         0.15790   -0.08992   -0.12505    0.06819
AFIX 137
H40A  2    0.872508    0.555480    0.667071    11.00000   -1.50000
H40B  2    0.958525    0.653344    0.649914    11.00000   -1.50000
H40C  2    0.978954    0.598822    0.567589    11.00000   -1.50000
AFIX   0
C39   1    0.929667    0.799280    0.475938    11.00000    0.10919    0.14700 =
         0.03640    0.00446   -0.02402   -0.10293
AFIX 137
H39A  2    0.980209    0.772995    0.427010    11.00000   -1.50000
H39B  2    0.973560    0.834386    0.502570    11.00000   -1.50000
H39C  2    0.884374    0.852521    0.442642    11.00000   -1.50000
AFIX   0
HKLF 4


REM  1_a.res in P-1
REM wR2 = 0.1878, GooF = S = 1.093, Restrained GooF = 1.093 for all data
REM R1 = 0.0646 for 7491 Fo > 4sig(Fo) and 0.0899 for all 9831 data
REM 535 parameters refined using 0 restraints

END

WGHT      0.0606      3.8038

REM Highest difference peak  0.631,  deepest hole -0.556,  1-sigma level  0.072
Q1    1   0.9031  0.6050  0.6376  11.00000  0.05    0.63
Q2    1   0.1212  0.7744 -0.0036  11.00000  0.05    0.39
Q3    1   0.5187  0.6604  0.3963  11.00000  0.05    0.38
Q4    1   0.4803  0.6401  0.3350  11.00000  0.05    0.36
Q5    1   1.0240  0.2427  0.2811  11.00000  0.05    0.36
Q6    1   0.3201  0.4355  0.0645  11.00000  0.05    0.36
Q7    1   0.4242  0.5986  0.2956  11.00000  0.05    0.35
Q8    1   0.9701  0.6522  0.5621  11.00000  0.05    0.35
Q9    1   0.5549  0.5924  0.3570  11.00000  0.05    0.33
Q10   1   0.4752  0.5189  0.2603  11.00000  0.05    0.33
Q11   1   0.5991  0.5220  0.3365  11.00000  0.05    0.33
Q12   1   0.9817  0.2004  0.1636  11.00000  0.05    0.33
Q13   1   0.3379  0.1927 -0.0261  11.00000  0.05    0.33
Q14   1   0.7825 -0.0045  0.2725  11.00000  0.05    0.33
Q15   1   0.3401  0.4853  0.1123  11.00000  0.05    0.33
Q16   1   0.3745  0.5363  0.1577  11.00000  0.05    0.32
Q17   1   0.3482  0.2793  0.0014  11.00000  0.05    0.32
Q18   1   0.5253  0.4611  0.2268  11.00000  0.05    0.31
Q19   1   0.3815  0.5842  0.2297  11.00000  0.05    0.31
Q20   1   0.7054  0.7427  0.6555  11.00000  0.05    0.31
;
_shelx_res_checksum                48456
_shelx_hkl_file
;
  -2   0   0  239.78    8.90
  -2   0   0  231.48    8.80
  -2   0   0  220.38    8.80
  -2   0   0  222.28    8.70
  -2   0   0  215.88    8.70
   2   0   0  201.58    8.70
   2   0   0  215.08    8.70
   2   0   0  219.38    8.80
   2   0   0  220.68    8.80
   2   0   0  196.38    8.80
   2   0   0  233.88    8.90
  -3   0   0  256.37   10.20
  -3   0   0  246.38   10.10
  -3   0   0  241.08   10.00
  -3   0   0  263.17   10.50
  -3   0   0  261.57   10.30
  -3   0   0  238.68   10.30
   3   0   0  255.47   10.40
   3   0   0  228.08   10.00
   3   0   0  248.28   11.50
   3   0   0  263.47   10.20
   3   0   0  238.28   10.10
   3   0   0  246.78   10.20
  -4   0   0   49.40    3.20
  -4   0   0   47.00    3.10
  -4   0   0   50.49    3.00
  -4   0   0   52.29    3.00
  -4   0   0   50.09    2.90
  -4   0   0   51.89    2.90
  -4   0   0   49.40    3.10
   4   0   0   49.10    3.30
   4   0   0   53.49    3.00
   4   0   0   51.69    3.10
   4   0   0   51.49    3.10
   4   0   0   47.50    2.80
   4   0   0   52.19    3.10
  -5   0   0   71.29    4.20
  -5   0   0   72.59    3.80
  -5   0   0   76.69    4.00
  -5   0   0   70.19    4.50
  -5   0   0   75.89    3.90
  -5   0   0   72.69    4.20
   5   0   0   71.89    3.80
   5   0   0   73.39    4.10
   5   0   0   74.99    4.40
   5   0   0   73.89    3.90
   5   0   0   68.69    4.00
   5   0   0   71.59    4.10
  -6   0   0  140.09    6.80
  -6   0   0  142.69    6.90
  -6   0   0  148.69    6.80
  -6   0   0  138.39    6.50
  -6   0   0  142.09    6.50
  -6   0   0  147.19    7.10
   6   0   0  138.89    6.60
   6   0   0  152.58    7.20
   6   0   0  135.39    6.80
   6   0   0  141.79    6.80
   6   0   0  138.49    6.80
   6   0   0  137.39    6.40
  -7   0   0   36.30    3.30
  -7   0   0   34.30    3.10
  -7   0   0   36.90    3.10
  -7   0   0   42.50    3.60
  -7   0   0   43.50    3.30
  -7   0   0   35.60    3.40
   7   0   0   34.40    3.40
   7   0   0   36.90    3.20
   7   0   0   30.40    3.00
   7   0   0   34.30    3.50
   7   0   0   36.50    3.60
   7   0   0   35.30    3.00
  -8   0   0    0.90    1.00
  -8   0   0    1.00    1.40
  -8   0   0    0.30    1.20
  -8   0   0    1.40    1.30
  -8   0   0    0.00    1.20
  -8   0   0    0.10    1.50
   8   0   0    0.10    1.50
   8   0   0    1.00    1.10
   8   0   0    0.60    1.20
   8   0   0    1.10    1.20
   8   0   0    0.40    1.40
   8   0   0    0.70    1.20
  -9   0   0   63.49    6.40
  -9   0   0   71.79    4.70
  -9   0   0   75.79    5.20
  -9   0   0   66.59    5.10
  -9   0   0   82.39    7.00
  -9   0   0   77.59    5.30
   9   0   0   72.59    5.40
   9   0   0   72.19    5.00
   9   0   0   65.09    4.60
   9   0   0   66.39    4.70
   9   0   0   66.89    4.90
   9   0   0   68.79    5.20
 -10   0   0  135.79    7.50
 -10   0   0  129.09    7.70
 -10   0   0  127.69    6.80
 -10   0   0  127.89    6.70
 -10   0   0  121.79    7.10
 -10   0   0  118.09    7.00
  10   0   0  125.09    7.30
  10   0   0  123.39    6.80
  10   0   0  129.69    7.70
  10   0   0  122.89    6.60
  10   0   0  129.99    7.40
  10   0   0  119.59    7.00
 -11   0   0   77.49    5.20
 -11   0   0   80.39    5.80
 -11   0   0   79.99    5.20
 -11   0   0   76.99    6.20
 -11   0   0   74.69    5.50
  11   0   0   75.49    5.50
  11   0   0   83.49    6.20
  11   0   0   82.59    5.30
  11   0   0   77.69    4.30
  11   0   0   80.19    5.10
  11   0   0   78.69    5.90
 -12   0   0   29.50    4.70
 -12   0   0   33.40    4.00
 -12   0   0   39.10    4.80
 -12   0   0   25.10    3.80
 -12   0   0   21.60    2.90
  12   0   0   29.10    4.60
  12   0   0   31.90    4.00
  12   0   0   26.20    4.10
  12   0   0   29.00    2.50
  12   0   0   38.00    4.80
  12   0   0   35.00    4.20
 -13   0   0   82.99    7.30
 -13   0   0   97.49    6.30
 -13   0   0   95.79    7.10
 -13   0   0   87.29    7.20
 -13   0   0   98.39    7.50
  13   0   0   92.09    6.60
  13   0   0   99.09    7.30
  13   0   0   92.59    6.10
  13   0   0   91.49    6.50
  13   0   0   97.29    4.90
  13   0   0   88.29    7.10
  13   0   0  106.69    6.50
 -14   0   0    5.90    2.50
 -14   0   0    4.40    3.00
 -14   0   0    1.50    2.30
 -14   0   0    1.70    1.80
 -14   0   0    5.30    2.20
  14   0   0    4.80    2.30
  14   0   0    1.10    2.10
  14   0   0    2.50    2.10
  14   0   0    8.70    2.30
  14   0   0    7.10    1.40
 -15   0   0    4.90    3.00
 -15   0   0    7.80    2.70
 -15   0   0   11.20    2.40
  15   0   0    6.10    2.70
  15   0   0    6.90    2.60
  15   0   0   12.30    2.70
  15   0   0   11.50    1.60
  15   0   0    7.60    2.90
  15  -1   0   -3.50    2.10
  15  -1   0   -1.20    2.10
  15  -1   0    1.60    2.40
  15  -1   0    1.80    2.70
 -15   1   0    3.30    2.50
 -15   1   0    1.40    2.00
  14  -1   0    2.00    1.80
  14  -1   0   -1.60    2.80
  14  -1   0   -3.60    1.60
  14  -1   0   -0.70    1.90
 -14   1   0    1.60    1.80
 -14   1   0    1.10    2.50
 -14   1   0   -0.50    2.30
  13  -1   0    2.40    2.20
  13  -1   0    9.20    2.60
  13  -1   0    5.50    1.90
  13  -1   0    3.90    2.00
  13  -1   0    7.30    2.20
  13  -1   0    5.30    1.10
  13  -1   0    5.50    2.00
 -13   1   0    4.40    2.50
 -13   1   0    7.00    3.40
 -13   1   0    4.80    1.90
 -13   1   0    1.40    2.30
  12  -1   0    7.30    1.20
  12  -1   0    4.50    1.90
  12  -1   0    7.70    2.00
  12  -1   0    3.60    1.90
  12  -1   0    5.10    2.10
  12  -1   0    5.80    2.10
 -12   1   0    6.40    2.40
 -12   1   0    5.20    1.90
 -12   1   0    1.80    1.40
 -12   1   0    7.90    1.90
 -12   1   0    5.20    1.80
  11  -1   0    0.40    1.00
  11  -1   0    0.50    1.40
  11  -1   0    0.80    1.40
  11  -1   0    0.10    1.50
  11  -1   0    0.10    1.40
  11  -1   0   -0.50    1.40
 -11   1   0    1.90    1.70
 -11   1   0    3.90    1.70
 -11   1   0   -0.20    1.30
 -11   1   0    0.90    1.60
  10  -1   0   11.40    2.50
  10  -1   0    9.50    1.90
  10  -1   0    6.10    1.80
  10  -1   0   12.40    2.30
  10  -1   0    9.00    1.40
  10  -1   0   10.60    2.00
  10  -1   0    9.10    2.30
 -10   1   0   11.50    2.00
 -10   1   0    6.40    1.60
 -10   1   0   11.50    2.10
 -10   1   0   10.50    2.30
 -10   1   0    9.00    2.00
   9  -1   0    0.90    1.30
   9  -1   0    2.90    1.40
   9  -1   0    2.30    1.60
   9  -1   0    3.20    0.90
   9  -1   0    2.40    1.60
   9  -1   0    2.40    1.70
   9  -1   0    2.00    1.50
  -9   1   0   -0.10    1.20
  -9   1   0    1.90    1.40
  -9   1   0    1.10    1.30
  -9   1   0    0.90    1.50
   8  -1   0    1.10    1.60
   8  -1   0    0.60    1.20
   8  -1   0    0.30    1.10
   8  -1   0    1.00    0.80
   8  -1   0   -0.10    1.20
   8  -1   0    0.30    1.10
   8  -1   0   -1.00    1.30
  -8   1   0    0.70    1.50
  -8   1   0    0.00    1.20
  -8   1   0    1.50    1.00
  -8   1   0    2.00    1.30
  -8   1   0    0.90    1.10
  -8   1   0    1.00    1.00
  -8   1   0    1.50    1.20
   7  -1   0  192.28    8.80
   7  -1   0  194.18    9.00
   7  -1   0  185.28    9.00
   7  -1   0  196.18    8.70
   7  -1   0  190.58    8.50
   7  -1   0  178.68    7.90
  -7   1   0  193.38    8.80
  -7   1   0  197.68    9.20
  -7   1   0  191.58    8.60
  -7   1   0  191.28    8.60
  -7   1   0  199.98    9.10
  -7   1   0  197.78    9.00
   6  -1   0   37.00    2.90
   6  -1   0   38.70    3.20
   6  -1   0   39.20    3.10
   6  -1   0   44.60    3.40
   6  -1   0   41.80    3.40
   6  -1   0   49.20    3.60
   6  -1   0   40.20    2.30
  -6   1   0   42.00    3.40
  -6   1   0   48.10    3.40
  -6   1   0   45.40    3.40
  -6   1   0   42.20    3.00
  -6   1   0   40.50    3.00
  -6   1   0   42.90    3.30
   5  -1   0   19.20    2.30
   5  -1   0   24.00    2.60
   5  -1   0   20.70    2.20
   5  -1   0   18.50    1.50
   5  -1   0   21.40    2.70
   5  -1   0   25.10    2.60
   5  -1   0   21.20    2.30
  -5   1   0   21.60    2.30
  -5   1   0   20.50    1.90
  -5   1   0   22.40    2.20
  -5   1   0   19.80    2.40
  -5   1   0   27.80    2.50
  -5   1   0   16.10    2.30
   4  -1   0    1.70    1.00
   4  -1   0    1.70    0.80
   4  -1   0    2.00    0.80
   4  -1   0    2.80    1.00
   4  -1   0    2.10    0.80
   4  -1   0    3.20    1.10
   4  -1   0    2.30    0.50
  -4   1   0    2.10    0.90
  -4   1   0    3.20    0.90
  -4   1   0    1.30    1.00
  -4   1   0    2.50    0.90
  -4   1   0    1.00    0.80
  -4   1   0    2.50    0.90
  -4   1   0    2.20    0.70
   3  -1   0   18.00    1.30
   3  -1   0   21.40    2.00
   3  -1   0   23.70    2.20
   3  -1   0   25.80    2.40
   3  -1   0   22.00    2.60
   3  -1   0   20.30    2.30
  -3   1   0   24.10    2.20
  -3   1   0   22.60    2.30
  -3   1   0   22.20    2.20
  -3   1   0   25.60    2.40
  -3   1   0   26.20    2.50
   2  -1   0  665.33   27.20
   2  -1   0  642.64   27.10
   2  -1   0  668.43   27.40
   2  -1   0  708.23   27.50
   2  -1   0  718.73   27.30
   2  -1   0  694.13   27.30
   2  -1   0  788.52   27.60
  -2   1   0  751.62   27.50
  -2   1   0  709.03   27.40
  -2   1   0  679.83   27.10
  -2   1   0  784.72   27.60
  -2   1   0  702.83   27.30
  -2   1   0  699.83   27.30
   1   1   0 1081.99   41.40
  -2  -1   0   44.30    2.30
  -2  -1   0   43.30    2.50
  -3  -1   0   19.30    2.50
  -3  -1   0   27.50    2.40
  -3  -1   0   22.80    2.90
  -4  -1   0    5.10    1.10
  -4  -1   0    3.90    1.00
  -4  -1   0    5.40    1.00
  -4  -1   0    4.00    0.80
  -4  -1   0    5.90    1.30
  -4  -1   0    4.70    1.10
   4   1   0    4.00    0.80
   4   1   0    4.50    1.10
   4   1   0    4.80    1.20
   4   1   0    6.90    1.30
   4   1   0    5.00    1.00
   4   1   0    4.70    1.00
   5   1   0    1.30    0.80
  -6  -1   0    5.80    1.30
  -6  -1   0    5.10    1.00
  -6  -1   0    3.60    1.50
  -6  -1   0    4.50    1.30
  -6  -1   0    4.40    1.20
  -6  -1   0    6.30    1.50
   6   1   0    7.70    1.60
   6   1   0    6.00    1.40
   6   1   0    4.80    1.10
   6   1   0    4.30    1.30
   6   1   0    5.80    1.30
   6   1   0    4.60    1.20
  -7  -1   0   30.50    3.30
  -7  -1   0   29.80    2.90
  -7  -1   0   28.30    2.90
  -7  -1   0   26.50    3.40
  -7  -1   0   29.00    3.20
  -7  -1   0   28.80    3.00
   7   1   0   27.50    2.90
   7   1   0   25.10    3.10
   7   1   0   26.80    3.10
   7   1   0   24.90    3.20
   7   1   0   27.00    2.70
   7   1   0   27.50    2.90
  -8  -1   0    0.70    1.30
  -8  -1   0   -2.40    1.60
  -8  -1   0    0.20    0.90
  -8  -1   0   -1.60    1.20
  -8  -1   0    0.50    1.30
  -8  -1   0    2.60    1.30
   8   1   0    0.30    1.30
   8   1   0   -0.70    1.20
   8   1   0   -0.70    1.20
   8   1   0    0.30    1.20
   8   1   0    0.50    1.10
  -9  -1   0   59.39    4.80
  -9  -1   0   49.70    4.50
  -9  -1   0   45.70    3.90
  -9  -1   0   47.50    4.60
  -9  -1   0   51.19    4.10
  -9  -1   0   49.60    5.10
   9   1   0   50.99    3.90
   9   1   0   52.09    4.50
   9   1   0   44.40    3.90
   9   1   0   50.69    4.20
   9   1   0   49.80    4.60
   9   1   0   52.49    4.60
 -10  -1   0    4.40    1.50
 -10  -1   0    5.40    1.90
 -10  -1   0    6.00    1.70
 -10  -1   0    5.80    1.70
 -10  -1   0    4.90    2.20
 -10  -1   0    5.20    2.00
  10   1   0    3.90    1.50
  10   1   0    6.20    1.60
  10   1   0    5.30    1.70
  10   1   0    4.40    1.90
  10   1   0    3.90    2.00
  10   1   0    4.50    1.70
 -11  -1   0   13.70    2.70
 -11  -1   0   16.10    2.30
 -11  -1   0   25.60    4.00
 -11  -1   0   18.20    2.90
 -11  -1   0   11.80    1.90
 -11  -1   0   17.40    2.50
  11   1   0   14.40    2.80
  11   1   0   16.20    2.30
  11   1   0   25.30    3.60
  11   1   0   17.70    2.30
  11   1   0   15.10    2.20
 -12  -1   0   19.30    3.00
 -12  -1   0   21.60    3.10
 -12  -1   0   15.40    2.40
 -12  -1   0   17.20    2.70
 -12  -1   0   21.90    2.80
 -12  -1   0   17.20    2.90
  12   1   0   20.20    2.60
  12   1   0   21.40    2.90
  12   1   0   23.60    3.80
  12   1   0   15.40    2.50
  12   1   0   17.70    3.00
 -13  -1   0    0.60    1.80
 -13  -1   0   -0.50    2.10
 -13  -1   0   -0.50    1.50
 -13  -1   0    2.20    2.10
 -13  -1   0   -1.00    2.00
  13   1   0    1.40    1.60
  13   1   0   -1.50    1.50
  13   1   0    0.60    1.50
  13   1   0   -2.90    2.10
  13   1   0    2.00    2.10
  13   1   0    2.10    1.90
  13   1   0    1.50    1.40
 -14  -1   0    3.60    2.40
 -14  -1   0    6.00    2.90
 -14  -1   0    1.70    1.80
 -14  -1   0    8.50    2.10
  14   1   0    0.40    1.90
  14   1   0    3.20    1.60
  14   1   0    3.10    2.20
  14   1   0    1.60    1.70
  14   1   0    6.30    2.40
 -15  -1   0    3.90    2.40
 -15  -1   0    3.60    2.30
 -15  -1   0    2.20    3.20
  15   1   0    2.50    2.30
  15   1   0    4.10    1.40
  15   1   0    5.50    2.40
  15   1   0   -1.50    2.50
  15   1   0   -2.00    2.00
  15  -2   0    0.50    2.20
  15  -2   0   -0.60    2.40
  15  -2   0    0.00    2.80
  15  -2   0   -1.30    1.90
 -15   2   0    4.60    5.60
 -15   2   0   -2.80    2.00
 -15   2   0   -0.40    2.00
  14  -2   0   40.70    5.80
  14  -2   0   45.80    5.20
  14  -2   0   46.40    4.80
 -14   2   0   43.90    6.00
 -14   2   0   46.10    4.70
 -14   2   0   43.60    5.50
  13  -2   0    6.30    2.00
  13  -2   0    6.40    2.10
  13  -2   0    4.30    2.20
  13  -2   0    6.20    2.60
  13  -2   0    5.10    2.40
  13  -2   0    6.00    1.90
 -13   2   0    3.20    1.90
 -13   2   0    2.70    2.90
 -13   2   0    4.30    2.10
 -13   2   0    7.70    1.90
  12  -2   0   83.79    5.80
  12  -2   0   71.29    5.20
  12  -2   0   82.89    5.90
  12  -2   0   76.99    6.40
  12  -2   0   71.29    6.90
  12  -2   0   70.09    6.30
 -12   2   0   77.09    5.90
 -12   2   0   71.59    5.40
 -12   2   0   92.59    5.70
 -12   2   0   79.99    6.20
 -12   2   0   70.19    6.10
  11  -2   0   16.20    2.30
  11  -2   0   13.00    2.50
  11  -2   0   13.50    2.50
  11  -2   0   17.70    2.90
  11  -2   0   13.70    2.30
  11  -2   0   15.40    2.30
 -11   2   0   22.70    3.50
 -11   2   0   20.00    4.60
 -11   2   0   12.50    2.20
 -11   2   0   26.10    3.90
 -11   2   0   13.70    2.10
  10  -2   0    9.40    2.30
  10  -2   0    8.50    1.90
  10  -2   0    7.50    1.80
  10  -2   0    6.30    2.00
  10  -2   0   10.00    2.30
  10  -2   0    7.20    1.70
 -10   2   0    7.70    2.00
 -10   2   0    8.60    2.10
 -10   2   0    7.00    1.80
 -10   2   0    8.90    1.90
 -10   2   0    5.70    1.60
   9  -2   0   76.59    5.80
   9  -2   0   80.89    5.20
   9  -2   0   76.79    3.70
   9  -2   0   75.39    5.10
   9  -2   0   72.99    4.80
   9  -2   0   81.09    5.70
   9  -2   0   72.49    5.10
  -9   2   0   79.59    5.40
  -9   2   0   81.79    5.60
  -9   2   0   75.79    4.90
  -9   2   0   83.59    5.60
   8  -2   0    2.60    1.50
   8  -2   0    1.30    1.50
   8  -2   0    2.20    1.30
   8  -2   0    1.20    1.20
   8  -2   0    2.10    1.30
   8  -2   0    1.10    1.20
  -8   2   0    1.10    1.30
  -8   2   0    1.40    1.10
  -8   2   0    1.60    1.40
  -8   2   0    2.60    1.30
  -8   2   0    1.00    1.20
  -8   2   0    2.40    1.50
  -7   2   0   44.10    3.30
  -7   2   0   41.50    3.30
  -7   2   0   46.20    3.70
  -7   2   0   39.10    3.50
   6  -2   0   68.19    4.20
   6  -2   0   67.89    4.50
   6  -2   0   82.09    4.70
   6  -2   0   69.99    3.90
   6  -2   0   71.39    4.10
   6  -2   0   69.49    4.20
   6  -2   0   64.49    3.10
  -6   2   0   80.59    4.50
  -6   2   0   71.99    6.10
  -6   2   0   68.79    4.30
  -6   2   0   65.29    3.70
  -6   2   0   68.39    3.90
  -6   2   0   67.19    3.90
  -5   2   0   73.59    4.10
  -5   2   0   63.79    4.00
  -5   2   0   70.49    4.20
  -5   2   0   63.29    3.70
   4  -2   0  115.49    5.60
   4  -2   0  107.99    5.10
   4  -2   0  111.79    5.10
   4  -2   0  109.99    5.30
   4  -2   0  108.89    5.50
   4  -2   0  108.29    5.20
  -4   2   0  113.89    5.40
  -4   2   0  110.29    5.10
  -4   2   0  113.49    5.50
  -4   2   0  108.99    5.00
  -4   2   0  116.59    5.50
   3  -2   0    6.30    1.20
   3  -2   0    4.40    1.30
   3  -2   0    6.30    1.40
   3  -2   0    4.50    1.40
   3  -2   0    5.40    1.50
   3  -2   0    4.80    1.20
  -3   2   0    7.00    1.30
  -3   2   0    5.40    1.40
  -3   2   0    4.40    1.30
  -3   2   0    4.90    0.70
  -3   2   0    6.80    1.30
   2  -2   0  313.17   12.60
   2  -2   0  299.07   12.60
   2  -2   0  310.77   12.90
   2  -2   0  345.77   12.90
   2  -2   0  315.17   13.10
  -2   2   0  301.97   12.80
  -2   2   0  331.67   12.90
  -2   2   0  350.86   13.00
  -2   2   0  303.67   12.60
   1  -2   0  892.11   34.30
   1  -2   0  872.21   34.10
   1  -2   0  886.81   34.10
  -1   2   0  923.71   34.30
  -1   2   0  873.21   34.10
  -1   2   0  878.41   34.10
   0  -2   0  281.57   11.20
   0  -2   0  267.87   11.40
   0  -2   0  301.07   11.40
   0  -2   0  285.37   11.20
   0   2   0  278.97   11.30
   0   2   0  309.77   11.50
  -1  -2   0  225.78    9.30
  -1  -2   0  240.58    9.30
  -1  -2   0  224.08    9.10
  -1  -2   0  226.68    9.10
  -1  -2   0  225.08    9.30
   1   2   0  244.98    9.40
   1   2   0  226.38    9.10
   1   2   0  229.18    9.30
   1   2   0  219.78    9.10
  -2  -2   0  242.68   10.00
  -2  -2   0  241.88   10.10
  -2  -2   0  234.78   10.10
  -2  -2   0  242.18    9.90
  -2  -2   0  227.48    9.60
  -2  -2   0  238.08    9.80
   2   2   0  248.18    9.90
   2   2   0  254.77   10.10
   2   2   0  245.98    9.80
   2   2   0  236.48    9.80
   2   2   0  242.18    9.70
   2   2   0  251.17    9.90
   2   2   0  248.28    9.80
   2   2   0  248.88   10.10
  -3  -2   0  129.59    5.60
  -3  -2   0  123.69    5.80
  -3  -2   0  133.09    5.70
  -3  -2   0  126.19    5.60
  -3  -2   0  122.29    5.80
  -3  -2   0  128.29    5.90
   3   2   0  124.79    5.70
   3   2   0  124.89    5.60
   3   2   0  126.59    5.80
   3   2   0  127.39    5.30
   3   2   0  128.99    5.60
   3   2   0  132.69    5.70
   3   2   0  122.29    6.00
  -4  -2   0  235.68    9.70
  -4  -2   0  230.78    9.90
  -4  -2   0  243.28    9.60
  -4  -2   0  241.98    9.70
  -4  -2   0  237.48    9.50
  -4  -2   0  234.38   10.00
   4   2   0  230.98    9.70
   4   2   0  221.38   10.00
   4   2   0  224.48    9.50
   4   2   0  216.68    9.30
   4   2   0  229.18    9.50
   4   2   0  225.68    9.70
   4   2   0  213.18    9.80
  -5  -2   0    6.20    1.20
  -5  -2   0    7.30    1.40
  -5  -2   0    6.90    1.50
  -5  -2   0    4.70    1.30
  -5  -2   0    6.00    1.20
  -5  -2   0    5.20    1.00
   5   2   0    2.60    1.00
   5   2   0    2.70    1.20
  -6  -2   0  204.08    9.20
  -6  -2   0  205.48    8.90
  -6  -2   0  202.78    8.90
  -6  -2   0  196.48    9.30
  -6  -2   0  203.78    9.50
  -6  -2   0  204.88    9.10
   6   2   0  201.98    8.90
   6   2   0  203.28    9.10
   6   2   0  208.18    8.90
   6   2   0  207.98    9.30
   6   2   0  205.58    9.20
  -7  -2   0   18.30    2.90
  -7  -2   0   12.90    2.00
  -7  -2   0   11.40    1.70
  -7  -2   0    8.20    1.80
  -7  -2   0   11.80    1.70
  -7  -2   0    8.50    1.40
   7   2   0    9.70    1.60
   7   2   0   11.20    1.80
   7   2   0   13.10    1.70
   7   2   0    6.10    1.60
   7   2   0   11.90    1.70
   7   2   0   12.20    2.00
  -8  -2   0  127.39    7.40
  -8  -2   0  133.69    6.80
  -8  -2   0  134.59    7.30
  -8  -2   0  130.69    7.10
  -8  -2   0  136.39    7.00
  -8  -2   0  138.39    6.80
   8   2   0  141.39    7.30
   8   2   0  140.79    7.10
   8   2   0  133.69    6.80
   8   2   0  133.09    6.60
   8   2   0  134.39    7.50
   8   2   0  123.19    9.10
  -9  -2   0   23.30    2.80
  -9  -2   0   28.50    3.80
  -9  -2   0   30.70    3.50
  -9  -2   0   32.00    3.60
  -9  -2   0   24.40    3.70
   9   2   0   25.40    3.20
   9   2   0   29.10    3.50
   9   2   0   28.10    3.40
   9   2   0   30.30    3.70
   9   2   0   28.00    4.00
   9   2   0   19.60    2.90
 -10  -2   0    1.00    1.40
 -10  -2   0    1.10    1.50
 -10  -2   0    1.20    1.50
 -10  -2   0    0.20    1.90
 -10  -2   0    1.70    1.30
 -10  -2   0   -0.80    1.60
  10   2   0    0.30    1.40
  10   2   0    1.00    1.20
  10   2   0    0.50    1.50
  10   2   0    2.20    2.00
  10   2   0    1.40    1.30
  10   2   0    1.10    1.40
 -11  -2   0   38.50    4.00
 -11  -2   0   36.90    4.40
 -11  -2   0   37.20    4.70
 -11  -2   0   37.90    4.50
 -11  -2   0   32.70    3.80
 -11  -2   0   37.90    4.50
  11   2   0   33.90    3.90
  11   2   0   31.20    4.10
  11   2   0   35.30    4.30
  11   2   0   35.30    4.40
  11   2   0   31.40    4.40
 -12  -2   0   42.20    4.50
 -12  -2   0   36.80    5.10
 -12  -2   0   48.60    4.70
 -12  -2   0   52.19    5.30
 -12  -2   0   45.60    4.80
 -12  -2   0   57.09    4.60
  12   2   0   47.60    4.70
  12   2   0   49.99    4.50
  12   2   0   37.10    5.10
  12   2   0   49.00    4.80
  12   2   0   41.90    5.60
  12   2   0   52.69    5.10
 -13  -2   0    4.10    2.10
 -13  -2   0   -0.50    1.90
 -13  -2   0    1.20    2.00
 -13  -2   0    0.30    2.10
 -13  -2   0    0.60    1.50
  13   2   0    4.00    2.80
  13   2   0    3.10    2.00
  13   2   0    5.00    2.10
  13   2   0    1.20    1.80
  13   2   0    1.50    1.70
 -14  -2   0   41.20    4.60
 -14  -2   0   29.60    4.50
 -14  -2   0   22.00    2.90
  14   2   0   23.60    3.80
  14   2   0   36.40    5.20
  14   2   0   36.20    4.50
  14   2   0   34.00    5.40
 -15  -2   0   -0.50    2.30
 -15  -2   0   -5.10    2.80
  15   2   0   -1.50    1.60
  15   2   0    0.20    2.50
  15   2   0   -3.00    2.00
  15   2   0   -3.10    2.20
  15  -3   0   32.30    5.10
  15  -3   0   38.40    5.70
  15  -3   0   30.70    4.00
  15  -3   0   53.59    5.70
 -15   3   0   34.10    4.60
 -15   3   0   27.70    8.10
 -15   3   0   30.10    4.20
  14  -3   0    5.70    2.90
  14  -3   0    2.90    2.10
  14  -3   0    1.20    1.80
 -14   3   0    6.80    2.50
 -14   3   0    0.80    2.50
 -14   3   0    6.60    2.10
 -14   3   0    4.40    2.30
  13  -3   0    5.40    2.00
  13  -3   0    3.30    1.90
  13  -3   0    7.50    2.30
  13  -3   0    3.10    2.20
  13  -3   0    1.20    1.80
  13  -3   0    5.40    2.00
 -13   3   0    6.30    3.20
 -13   3   0    2.70    1.70
 -13   3   0    0.60    1.60
 -13   3   0    5.40    2.40
  12  -3   0   -1.50    1.60
  12  -3   0   -0.10    2.30
  12  -3   0    2.60    1.80
  12  -3   0    1.30    1.80
  12  -3   0    1.90    1.50
  12  -3   0    3.00    1.70
 -12   3   0    0.90    1.70
 -12   3   0    0.80    1.70
 -12   3   0   -1.00    1.70
 -12   3   0    3.00    1.70
 -12   3   0   -0.10    1.40
  11  -3   0    1.80    1.60
  11  -3   0    1.40    1.80
  11  -3   0    2.10    1.50
  11  -3   0    2.10    2.70
  11  -3   0    0.60    1.70
  11  -3   0    1.10    1.40
 -11   3   0    0.90    1.30
 -11   3   0    2.20    1.60
 -11   3   0    0.70    2.40
 -11   3   0    1.70    1.80
 -11   3   0    1.00    1.60
  10  -3   0   44.10    5.30
  10  -3   0   42.70    3.80
  10  -3   0   45.10    4.40
  10  -3   0   46.80    4.90
  10  -3   0   41.50    4.20
  10  -3   0   43.20    4.80
 -10   3   0   49.40    3.90
 -10   3   0   45.70    4.50
 -10   3   0   45.10    4.30
 -10   3   0   39.50    3.80
 -10   3   0   46.90    4.10
 -10   3   0   50.79    4.70
   9  -3   0    7.00    1.80
   9  -3   0    4.70    1.50
   9  -3   0    6.60    1.80
   9  -3   0    3.80    1.70
   9  -3   0    5.10    1.90
   9  -3   0    6.60    2.00
  -9   3   0    8.90    1.80
  -9   3   0    6.20    1.80
  -9   3   0    6.30    2.00
  -9   3   0    6.90    1.40
  -9   3   0   10.90    1.70
   8  -3   0   13.80    2.30
   8  -3   0   11.30    1.70
   8  -3   0   11.80    1.90
   8  -3   0   12.10    1.90
   8  -3   0    8.30    1.80
   8  -3   0   11.00    1.90
  -8   3   0   10.50    1.70
  -8   3   0    9.90    1.60
  -8   3   0    9.80    1.90
  -8   3   0   12.80    1.80
  -8   3   0   11.40    1.80
  -8   3   0   12.10    2.10
  -7   3   0   24.70    2.50
  -7   3   0   25.30    2.90
  -7   3   0   24.50    3.00
   6  -3   0   45.80    3.60
   6  -3   0   34.50    2.90
   6  -3   0   35.20    3.10
   6  -3   0   36.50    3.10
   6  -3   0   35.10    3.70
   6  -3   0   35.20    3.10
  -6   3   0   38.80    3.20
  -6   3   0   32.50    2.90
  -6   3   0   41.70    3.40
  -6   3   0   38.80    3.40
  -6   3   0   35.20    2.80
   5  -3   0  359.26   14.90
   5  -3   0  394.36   15.60
   5  -3   0  351.36   15.20
   5  -3   0  353.36   14.80
   5  -3   0  368.36   15.40
  -5   3   0  387.66   15.50
  -5   3   0  370.16   15.30
  -5   3   0  367.26   15.30
  -5   3   0  361.66   14.80
  -5   3   0  355.86   14.90
   4  -3   0  216.28    9.80
   4  -3   0  214.98    9.00
   4  -3   0  210.68    9.00
   4  -3   0  225.48    9.60
   4  -3   0  217.18    9.10
  -4   3   0  221.78    9.50
  -4   3   0  208.18    9.00
  -4   3   0  215.98    9.40
  -4   3   0  207.68    8.50
  -4   3   0  216.78    9.00
  -4   3   0  219.68    9.50
   3  -3   0  584.64   24.00
   3  -3   0  673.73   24.60
   3  -3   0  598.14   24.10
   3  -3   0  579.64   24.30
  -3   3   0  637.04   24.40
  -3   3   0  658.13   24.60
  -3   3   0  612.14   24.10
  -3   3   0  580.04   24.00
  -3   3   0  624.84   24.40
   2  -3   0   94.69    5.00
   2  -3   0   85.49    4.50
   2  -3   0   85.79    4.50
   2  -3   0   86.39    4.30
  -2   3   0   83.59    4.30
  -2   3   0   91.59    4.90
  -2   3   0   88.29    4.60
  -2   3   0   84.39    4.30
  -2   3   0   84.49    4.60
   1  -3   0   57.59    3.30
   1  -3   0   48.00    2.80
   1  -3   0   45.90    3.00
   1  -3   0   50.59    3.00
  -1   3   0   49.30    3.10
  -1   3   0   54.59    3.30
  -1   3   0   47.40    3.00
  -1   3   0   47.30    2.90
   0  -3   0  177.38    7.80
   0  -3   0  180.18    7.60
   0  -3   0  175.18    7.60
   0   3   0  192.68    7.70
   0   3   0  204.28    8.10
   0   3   0  182.38    7.70
   0   3   0  179.58    7.90
  -1  -3   0  131.19    5.80
  -1  -3   0  130.69    5.80
  -1  -3   0  135.49    6.10
  -1  -3   0  129.09    6.00
   1   3   0  133.69    6.00
   1   3   0  136.39    6.10
   1   3   0  131.69    5.80
   1   3   0  134.39    5.80
   2   3   0   14.70    2.00
   2   3   0   14.40    2.20
  -3  -3   0   39.70    2.90
  -3  -3   0   33.90    2.20
  -3  -3   0   39.40    2.60
  -3  -3   0   39.40    2.70
  -3  -3   0   38.50    2.60
  -3  -3   0   43.70    2.90
  -3  -3   0   37.90    2.80
   3   3   0   35.80    2.20
   3   3   0   43.80    2.90
   3   3   0   39.60    2.50
   3   3   0   35.40    2.50
   3   3   0   36.60    2.50
   3   3   0   36.90    2.60
   3   3   0   36.90    2.50
   3   3   0   38.20    2.70
  -4  -3   0   77.89    4.30
  -4  -3   0   79.49    4.00
  -4  -3   0   79.89    4.40
  -4  -3   0   74.29    4.00
  -4  -3   0   75.89    4.00
  -4  -3   0   77.29    4.20
   4   3   0   76.19    4.10
   4   3   0   74.49    3.80
   4   3   0   79.09    4.40
   4   3   0   71.59    3.90
   4   3   0   76.59    4.10
   4   3   0   72.69    4.20
   4   3   0   76.19    4.30
   4   3   0   78.09    4.40
  -5  -3   0   16.20    2.60
  -5  -3   0   16.80    2.50
  -5  -3   0   18.80    2.50
  -5  -3   0   17.90    2.30
  -5  -3   0   18.80    2.40
  -5  -3   0   12.80    1.90
   5   3   0   11.90    1.70
   5   3   0   14.30    2.20
   5   3   0   16.90    2.50
   5   3   0   16.70    2.30
   5   3   0   17.00    2.40
   5   3   0   11.80    1.70
   5   3   0   13.10    1.60
  -6  -3   0   68.99    4.20
  -6  -3   0   67.79    4.60
  -6  -3   0   70.49    6.10
  -6  -3   0   73.99    4.50
  -6  -3   0   69.29    4.10
  -6  -3   0   69.99    4.20
   6   3   0   67.39    4.00
   6   3   0   69.89    4.40
   6   3   0   82.69    4.80
   6   3   0   64.49    4.10
   6   3   0   68.79    4.20
   6   3   0   65.59    4.30
  -7  -3   0    1.00    1.00
  -7  -3   0    4.40    1.50
  -7  -3   0    2.60    1.70
  -7  -3   0    2.80    1.40
  -7  -3   0    4.10    1.50
  -7  -3   0    3.00    1.50
   7   3   0    3.90    1.30
   7   3   0    6.30    1.80
   7   3   0    3.60    1.50
   7   3   0    2.90    1.40
   7   3   0    3.00    1.10
   7   3   0    5.10    1.40
  -8  -3   0   -0.50    2.40
  -8  -3   0    0.00    1.80
  -8  -3   0    1.70    1.50
  -8  -3   0    1.00    1.50
  -8  -3   0    0.30    1.60
  -8  -3   0    1.10    0.90
   8   3   0    1.30    1.20
   8   3   0    0.00    1.00
   8   3   0    1.60    1.50
   8   3   0   -0.90    1.50
   8   3   0    1.70    1.40
   8   3   0    1.20    1.40
   8   3   0    1.70    1.60
  -9  -3   0   14.70    2.40
  -9  -3   0    7.80    1.50
  -9  -3   0   10.40    2.10
  -9  -3   0   10.70    2.10
  -9  -3   0    8.30    2.10
   9   3   0    6.30    1.60
   9   3   0    9.70    2.20
   9   3   0    6.90    2.00
   9   3   0    6.60    1.60
   9   3   0   10.90    1.90
   9   3   0    8.60    1.30
   9   3   0    8.00    1.90
 -10  -3   0   13.70    2.20
 -10  -3   0   12.30    2.00
 -10  -3   0   16.40    2.60
 -10  -3   0   15.70    2.60
 -10  -3   0    9.80    2.40
 -10  -3   0   14.50    2.00
  10   3   0   15.90    2.50
  10   3   0   17.90    2.30
  10   3   0    9.60    2.20
  10   3   0   24.90    3.20
  10   3   0   20.00    3.90
  10   3   0   12.30    1.90
 -11  -3   0    2.60    1.30
 -11  -3   0    4.60    2.00
 -11  -3   0    5.80    2.00
 -11  -3   0    6.60    2.30
 -11  -3   0    8.80    3.80
 -11  -3   0    6.60    2.20
  11   3   0    4.90    1.70
  11   3   0    5.20    2.20
  11   3   0    4.70    1.70
  11   3   0    8.20    2.10
  11   3   0    5.70    2.10
  11   3   0    5.90    1.80
 -12  -3   0   17.30    2.90
 -12  -3   0   14.20    2.90
 -12  -3   0   12.70    3.10
 -12  -3   0   11.30    2.90
 -12  -3   0    9.60    1.90
 -12  -3   0   13.50    2.40
  12   3   0   12.40    2.40
  12   3   0   13.50    2.30
  12   3   0   13.10    2.30
  12   3   0   12.30    2.80
  12   3   0   12.10    2.90
  12   3   0   12.90    2.70
 -13  -3   0   33.80    4.40
 -13  -3   0   33.60    5.30
 -13  -3   0   29.60    3.50
  13   3   0   31.50    4.00
  13   3   0   24.80    3.40
  13   3   0   43.20    4.50
  13   3   0   30.50    3.50
  13   3   0   33.40    5.30
 -14  -3   0   14.60    2.60
 -14  -3   0    8.90    5.20
 -14  -3   0   17.40    3.50
 -14  -3   0   12.00    2.40
  14   3   0   17.20    2.60
  14   3   0   15.20    4.60
  14   3   0   20.20    3.70
  15  -4   0    5.50    5.10
  15  -4   0    0.70    3.10
  15  -4   0   14.20    3.60
  15  -4   0   13.60    3.00
 -15   4   0    7.90    3.00
  14  -4   0   -0.20    1.90
  14  -4   0    1.60    4.20
  14  -4   0   -1.00    2.00
  14  -4   0   -1.20    2.10
 -14   4   0   -0.30    2.10
 -14   4   0   -2.00    2.00
 -14   4   0   -6.10    2.30
 -14   4   0    1.50    2.10
  13  -4   0    2.40    1.90
  13  -4   0   -3.00    1.90
  13  -4   0   -3.50    1.50
  13  -4   0   -0.40    2.00
  13  -4   0   -1.10    2.00
  13  -4   0   -0.10    1.80
 -13   4   0    0.80    1.90
 -13   4   0    0.50    1.50
 -13   4   0   -1.40    1.60
 -13   4   0    0.30    1.70
 -13   4   0    1.70    2.30
  12  -4   0    4.80    2.20
  12  -4   0    5.30    1.90
  12  -4   0    7.10    2.00
  12  -4   0    1.30    2.10
  12  -4   0    8.30    2.80
  12  -4   0   10.70    2.10
 -12   4   0    9.90    2.10
 -12   4   0    6.80    2.00
 -12   4   0    7.90    2.00
 -12   4   0    3.50    1.70
 -12   4   0    2.40    2.10
  11  -4   0    3.70    1.80
  11  -4   0    5.10    1.70
  11  -4   0    5.90    1.80
  11  -4   0    3.60    2.00
  11  -4   0    2.80    2.10
  11  -4   0    1.80    1.60
 -11   4   0    2.00    2.20
 -11   4   0    1.20    1.50
 -11   4   0    5.20    1.90
 -11   4   0    1.00    1.50
  10  -4   0    2.70    1.80
  10  -4   0    1.50    1.60
  10  -4   0    0.70    1.40
  10  -4   0    3.40    1.60
  10  -4   0    2.30    1.80
  10  -4   0    1.20    1.70
 -10   4   0    0.30    1.50
 -10   4   0    3.40    1.40
 -10   4   0    1.50    1.50
 -10   4   0    4.50    1.70
 -10   4   0    2.70    1.60
   9  -4   0    2.50    1.90
   9  -4   0    3.90    1.70
   9  -4   0    1.50    1.40
   9  -4   0    3.00    1.70
   9  -4   0    3.20    1.60
   9  -4   0    4.50    1.60
  -9   4   0    4.90    1.70
  -9   4   0    4.50    1.60
  -9   4   0    5.90    1.70
  -9   4   0    4.60    1.70
  -9   4   0    6.50    1.70
  -9   4   0    5.30    1.60
   8  -4   0   75.39    5.90
   8  -4   0   80.19    5.20
   8  -4   0   83.29    5.10
   8  -4   0   85.29    6.00
   8  -4   0   79.79    5.30
  -8   4   0   84.99    5.50
  -8   4   0   75.49    5.50
  -8   4   0   77.29    4.70
  -8   4   0   88.39    5.00
  -8   4   0   86.79    5.50
  -8   4   0   83.49    4.90
   7  -4   0   30.30    3.80
   7  -4   0   27.20    3.20
   7  -4   0   26.90    3.20
   7  -4   0   29.70    3.00
   7  -4   0   27.20    3.90
   7  -4   0   25.30    3.20
  -7   4   0   29.90    3.40
  -7   4   0   28.40    3.30
  -7   4   0   33.40    3.60
  -7   4   0   29.10    3.00
  -7   4   0   29.90    3.10
   6  -4   0   27.20    3.00
   6  -4   0   29.20    3.60
   6  -4   0   32.00    3.40
   6  -4   0   32.00    3.00
   6  -4   0   27.50    2.80
   6  -4   0   31.70    2.80
  -6   4   0   28.30    2.80
  -6   4   0   28.20    3.10
  -6   4   0   29.50    2.70
  -6   4   0   31.10    3.20
  -6   4   0   27.10    3.20
   5  -4   0    1.90    1.20
   5  -4   0    1.70    1.20
   5  -4   0    1.20    1.20
   5  -4   0    2.00    1.10
   5  -4   0    2.80    1.10
   5  -4   0    4.60    1.20
  -5   4   0    3.40    1.60
  -5   4   0    3.50    0.90
  -5   4   0    2.50    1.20
  -5   4   0    4.80    1.40
  -5   4   0    4.30    1.30
  -5   4   0    2.20    1.10
   4  -4   0  387.66   16.40
   4  -4   0  379.76   16.80
   4  -4   0  389.76   16.50
   4  -4   0  461.65   17.20
  -4   4   0  396.56   16.40
  -4   4   0  450.55   17.20
  -4   4   0  390.76   16.40
  -4   4   0  417.46   16.90
  -4   4   0  417.96   17.00
   3  -4   0   22.20    2.20
   3  -4   0   25.20    2.70
   3  -4   0   21.40    2.30
   3  -4   0   25.90    2.40
  -3   4   0   20.30    2.40
  -3   4   0   23.60    2.20
  -3   4   0   30.60    2.80
  -3   4   0   21.60    2.20
  -3   4   0   21.70    2.50
   2  -4   0   53.79    3.40
   2  -4   0   67.49    3.70
   2  -4   0   53.89    3.20
   2  -4   0   54.29    3.20
  -2   4   0   55.09    3.20
  -2   4   0   52.89    3.20
  -2   4   0   60.39    3.50
  -2   4   0   64.59    3.60
   1  -4   0    0.30    0.80
   1  -4   0    1.00    1.10
   1  -4   0   -0.30    1.00
   1  -4   0    1.10    0.80
  -1   4   0    0.90    0.80
  -1   4   0    0.50    0.90
  -1   4   0    1.30    1.00
  -1   4   0    0.30    0.90
   0  -4   0    4.60    1.00
   0  -4   0    4.50    0.90
   0  -4   0    4.10    1.00
   0  -4   0    4.60    1.10
   0   4   0    6.20    1.50
   0   4   0    6.90    1.10
   0   4   0    5.40    1.10
   0   4   0    6.00    1.00
  -1  -4   0    2.30    0.90
  -1  -4   0    3.80    1.00
  -1  -4   0    1.80    0.90
  -1  -4   0    2.40    1.00
   1   4   0    3.80    1.00
   1   4   0    2.30    0.90
   1   4   0    2.30    0.90
   1   4   0    2.00    0.90
  -2  -4   0  266.67   11.40
  -2  -4   0  266.87   11.10
  -2  -4   0  278.47   11.50
  -2  -4   0  268.37   11.10
  -2  -4   0  263.57   11.10
   2   4   0  270.17   11.40
   2   4   0  280.57   11.50
   2   4   0  276.37   11.10
   2   4   0  271.77   11.10
  -3  -4   0   73.39    4.20
  -3  -4   0   76.19    4.00
  -3  -4   0   77.59    4.20
  -3  -4   0   66.59    3.60
  -3  -4   0   72.49    3.90
   3   4   0   79.79    4.30
   3   4   0   67.09    4.10
   3   4   0   77.09    4.30
   3   4   0   73.59    3.90
   3   4   0   67.89    3.90
   3   4   0   73.29    3.90
   3   4   0   71.19    3.80
  -4  -4   0  321.57   13.90
  -4  -4   0  332.47   13.40
  -4  -4   0  326.17   14.00
  -4  -4   0  318.57   13.80
  -4  -4   0  329.17   13.40
   4   4   0  325.67   13.30
   4   4   0  319.07   14.00
   4   4   0  326.67   13.70
   4   4   0  319.67   13.70
   4   4   0  341.27   13.80
   4   4   0  329.47   13.40
   4   4   0  326.57   13.40
  -5  -4   0  265.37   11.00
  -5  -4   0  257.77   11.20
  -5  -4   0  238.78   11.50
  -5  -4   0  258.17   11.00
  -5  -4   0  262.57   11.20
  -5  -4   0  259.47   11.50
   5   4   0  252.47   11.00
   5   4   0  270.17   10.90
   5   4   0  273.37   11.20
   5   4   0  236.38   11.50
   5   4   0  264.17   11.50
   5   4   0  265.27   11.00
   5   4   0  260.47   11.00
  -6  -4   0    3.90    1.40
  -6  -4   0    6.70    1.40
  -6  -4   0    6.40    1.80
  -6  -4   0    6.50    1.40
  -6  -4   0    4.40    1.10
  -6  -4   0    4.60    1.40
   6   4   0    2.50    0.90
   6   4   0    2.80    1.30
   6   4   0    2.80    1.50
   6   4   0    2.80    1.10
   6   4   0    1.60    1.20
  -7  -4   0    5.00    1.90
  -7  -4   0    6.30    1.40
  -7  -4   0    8.00    1.70
  -7  -4   0    4.00    1.70
  -7  -4   0    7.00    1.30
  -7  -4   0    7.60    1.80
   7   4   0    3.80    1.70
   7   4   0    4.30    1.50
   7   4   0    2.80    1.10
   7   4   0    4.40    1.40
   7   4   0    4.30    1.50
   7   4   0    4.90    1.50
  -8  -4   0  114.19    6.30
  -8  -4   0  123.89    7.00
  -8  -4   0  112.59    6.70
  -8  -4   0  120.59    6.50
  -8  -4   0  112.19    6.40
  -8  -4   0  117.69    7.00
   8   4   0  117.19    6.70
   8   4   0  117.09    7.10
   8   4   0  114.89    6.30
   8   4   0  119.09    6.20
   8   4   0  124.29    6.70
   8   4   0  116.39    6.80
  -9  -4   0   37.50    4.20
  -9  -4   0   34.00    3.60
  -9  -4   0   34.80    3.70
  -9  -4   0   32.30    5.10
  -9  -4   0   21.20    2.70
  -9  -4   0   27.00    3.00
   9   4   0   34.20    4.10
   9   4   0   33.80    3.50
   9   4   0   32.10    4.00
   9   4   0   30.80    3.60
   9   4   0   30.80    3.90
   9   4   0   30.00    3.80
 -10  -4   0   27.10    3.60
 -10  -4   0   18.20    2.50
 -10  -4   0   25.10    4.00
 -10  -4   0   30.40    4.10
 -10  -4   0   28.40    3.60
  10   4   0   19.00    3.00
  10   4   0   28.30    3.50
  10   4   0   16.40    2.80
  10   4   0   23.60    3.80
  10   4   0   18.50    2.70
  10   4   0   25.90    3.40
 -11  -4   0   -0.50    1.80
 -11  -4   0    0.60    1.90
 -11  -4   0   -0.80    1.60
 -11  -4   0    3.30    1.90
 -11  -4   0    0.80    1.40
 -11  -4   0    0.30    1.70
  11   4   0    1.30    1.60
  11   4   0    1.00    1.40
  11   4   0    0.60    1.40
  11   4   0    1.30    2.10
  11   4   0    0.30    1.40
  11   4   0   -0.20    1.80
 -12  -4   0   50.09    5.00
 -12  -4   0   29.70    4.00
 -12  -4   0   45.30    4.70
 -12  -4   0   45.20    5.30
 -12  -4   0   39.70    4.60
 -12  -4   0   38.10    4.60
  12   4   0   32.90    5.10
  12   4   0   42.70    4.60
  12   4   0   35.60    4.70
  12   4   0   29.10    3.70
  12   4   0   37.70    4.90
  12   4   0   31.90    4.80
 -13  -4   0   43.80    6.00
 -13  -4   0   66.49    5.90
 -13  -4   0   47.30    6.50
 -13  -4   0   57.09    5.10
 -13  -4   0   40.70    5.30
  13   4   0   57.29    5.70
  13   4   0   50.39    6.10
  13   4   0   51.59    5.60
  13   4   0   54.59    5.80
  13   4   0   63.49    5.10
 -14  -4   0    5.00    3.00
 -14  -4   0    3.10    2.40
 -14  -4   0    6.20    2.30
 -14  -4   0    0.90    3.20
  14   4   0    1.70    2.50
  14   4   0    2.30    2.10
  14   4   0    6.00    3.30
  15  -5   0   24.00    3.80
  15  -5   0   22.10    4.20
  15  -5   0   41.00    5.30
 -15   5   0   18.10    4.90
  14  -5   0   24.80    4.80
  14  -5   0   24.40    3.50
  14  -5   0   19.20    3.30
  14  -5   0   25.00    3.30
 -14   5   0   18.60    3.30
 -14   5   0   23.30    4.00
 -14   5   0   20.60    3.10
  13  -5   0    8.80    2.50
  13  -5   0    4.50    2.30
  13  -5   0    6.60    2.50
  13  -5   0    6.60    2.50
  13  -5   0   10.50    2.40
  13  -5   0    5.70    2.40
 -13   5   0    4.60    2.50
 -13   5   0    2.80    1.90
 -13   5   0   11.40    2.60
 -13   5   0    8.30    2.10
 -13   5   0    8.40    2.60
  12  -5   0   24.20    3.90
  12  -5   0   34.30    4.30
  12  -5   0   39.00    4.40
  12  -5   0   22.40    3.80
  12  -5   0   38.00    5.40
 -12   5   0   21.10    3.70
 -12   5   0   31.60    4.10
 -12   5   0   30.10    4.50
 -12   5   0   37.10    4.20
 -12   5   0   31.20    4.60
  11  -5   0  111.49    8.00
  11  -5   0  115.79    7.20
  11  -5   0  120.69    6.70
  11  -5   0  116.09    7.80
  11  -5   0  117.19    6.60
  11  -5   0   93.39    6.30
 -11   5   0  120.69    7.40
 -11   5   0  112.69    6.60
 -11   5   0  119.79    6.60
 -11   5   0  116.99    7.90
 -11   5   0  101.59    7.20
  10  -5   0    9.80    2.20
  10  -5   0   11.00    2.20
  10  -5   0   11.10    1.90
  10  -5   0   10.10    2.40
  10  -5   0    8.20    1.80
  10  -5   0    8.70    2.20
 -10   5   0   11.80    2.20
 -10   5   0   13.80    2.20
 -10   5   0   12.50    1.90
 -10   5   0    9.70    1.90
 -10   5   0    9.00    2.20
   9  -5   0    1.40    1.30
   9  -5   0    1.50    1.40
   9  -5   0    2.60    1.80
   9  -5   0    1.70    1.70
   9  -5   0    1.20    1.90
  -9   5   0    1.50    1.40
  -9   5   0    1.00    1.50
  -9   5   0    1.30    1.70
  -9   5   0    2.00    1.60
  -9   5   0    2.10    1.50
   8  -5   0   61.29    5.10
   8  -5   0   55.89    5.40
   8  -5   0   53.49    5.20
   8  -5   0   55.69    4.30
   8  -5   0   52.89    3.90
   8  -5   0   56.79    4.40
  -8   5   0   54.09    4.20
  -8   5   0   53.89    4.50
  -8   5   0   65.39    4.80
  -8   5   0   58.49    4.90
  -8   5   0   57.99    4.10
   7  -5   0   23.30    3.30
   7  -5   0   24.70    2.90
   7  -5   0   24.80    3.20
   7  -5   0   26.20    3.80
   7  -5   0   28.00    3.10
  -7   5   0   32.10    3.10
  -7   5   0   20.40    3.30
  -7   5   0   26.70    3.30
  -7   5   0   28.00    3.10
  -7   5   0   27.70    3.80
  -7   5   0   25.10    1.80
   6  -5   0   52.79    4.00
   6  -5   0   47.30    3.90
   6  -5   0   49.99    3.70
   6  -5   0   69.69    5.40
   6  -5   0   51.69    3.70
  -6   5   0   51.49    2.70
  -6   5   0   60.79    4.30
  -6   5   0   53.89    3.80
  -6   5   0   54.29    3.60
  -6   5   0   51.59    4.30
  -6   5   0   56.39    4.10
   5  -5   0   18.60    3.00
   5  -5   0   16.60    1.90
   5  -5   0   17.50    2.50
   5  -5   0   14.60    1.60
   5  -5   0   14.10    1.70
  -5   5   0   11.80    1.70
  -5   5   0   15.00    2.10
  -5   5   0   14.00    1.60
  -5   5   0   18.80    2.50
  -5   5   0   13.00    1.60
   4  -5   0   24.60    2.80
   4  -5   0   35.40    3.20
   4  -5   0   26.10    2.80
   4  -5   0   25.90    2.60
  -4   5   0   26.50    2.90
  -4   5   0   26.30    2.60
  -4   5   0   25.50    3.30
  -4   5   0   26.20    3.00
  -4   5   0   24.10    2.70
   3  -5   0   38.30    2.90
   3  -5   0   42.20    3.50
  -3   5   0   32.00    3.00
   2  -5   0  452.85   18.40
   2  -5   0  444.86   18.70
   2  -5   0  495.85   19.00
  -2   5   0  492.25   19.00
  -2   5   0  436.76   18.30
  -2   5   0  440.26   18.40
  -2   5   0  463.55   18.80
   1  -5   0   73.09    3.80
   1  -5   0   71.29    4.20
  -1   5   0   74.79    4.20
  -1   5   0   68.59    4.30
  -1   5   0   74.89    3.90
   0  -5   0   20.10    2.10
   0  -5   0   20.40    2.30
   0  -5   0   14.20    2.20
   0  -5   0   17.80    2.30
   0   5   0   13.70    2.50
   0   5   0   18.90    2.60
   0   5   0   17.50    2.30
   0   5   0   12.20    1.50
  -1  -5   0  289.17   12.00
  -1  -5   0  290.07   12.00
  -1  -5   0  299.17   12.40
  -1  -5   0  312.17   12.40
   1   5   0  292.47   12.30
   1   5   0  299.07   12.50
   1   5   0  273.47   12.10
   1   5   0  288.07   12.00
  -2  -5   0   86.39    4.50
  -2  -5   0   82.89    4.70
  -2  -5   0   84.89    4.40
  -2  -5   0   86.59    4.50
  -2  -5   0   96.69    4.90
   2   5   0   98.89    4.90
   2   5   0   83.59    4.70
   2   5   0   82.99    4.40
   2   5   0   85.59    4.40
  -3  -5   0   35.20    2.90
  -3  -5   0   31.10    2.50
  -3  -5   0   40.90    3.30
  -3  -5   0   36.70    2.90
  -3  -5   0   37.00    3.00
   3   5   0   35.00    2.80
   3   5   0   34.70    4.00
   3   5   0   35.50    2.80
   3   5   0   34.40    3.00
   4   5   0   30.50    2.70
   4   5   0   24.90    2.80
  -5  -5   0   53.99    4.00
  -5  -5   0   51.29    3.90
  -5  -5   0   48.20    3.60
  -5  -5   0   44.90    3.60
  -5  -5   0   54.59    5.80
   5   5   0   47.90    3.60
   5   5   0   49.30    3.50
   5   5   0   46.10    3.70
   5   5   0   45.50    3.40
   5   5   0   48.30    3.90
   5   5   0   46.10    3.40
   5   5   0   49.20    3.50
  -6  -5   0    0.20    1.30
  -6  -5   0    1.10    1.40
  -6  -5   0    3.00    1.70
  -6  -5   0    1.90    1.40
  -6  -5   0    3.20    1.30
   6   5   0    1.20    0.90
   6   5   0    4.10    1.30
   6   5   0    1.40    1.30
   6   5   0    2.90    1.50
   6   5   0    0.50    1.30
   6   5   0    3.00    1.30
  -7  -5   0   26.50    3.80
  -7  -5   0   29.20    3.50
  -7  -5   0   26.50    3.40
  -7  -5   0   22.50    2.80
  -7  -5   0   30.40    3.70
  -7  -5   0   31.00    3.50
   7   5   0   27.90    3.60
   7   5   0   25.40    3.50
   7   5   0   28.60    3.80
   7   5   0   22.70    3.20
   7   5   0   29.00    3.40
   7   5   0   23.80    3.20
  -8  -5   0   46.10    4.70
  -8  -5   0   53.69    4.20
  -8  -5   0   47.00    4.50
  -8  -5   0   50.79    4.20
  -8  -5   0   52.69    4.60
  -8  -5   0   45.20    4.50
   8   5   0   43.50    4.60
   8   5   0   47.30    3.90
   8   5   0   50.89    4.10
   8   5   0   48.30    4.30
   8   5   0   46.40    4.30
   8   5   0   49.00    4.00
  -9  -5   0   15.00    2.50
  -9  -5   0   14.40    2.10
  -9  -5   0   10.20    2.40
  -9  -5   0   14.00    2.20
  -9  -5   0   12.20    2.10
  -9  -5   0   13.00    2.70
   9   5   0   10.90    2.00
   9   5   0   16.70    2.70
   9   5   0    9.40    1.80
   9   5   0   11.30    2.00
   9   5   0   14.30    2.40
   9   5   0   12.60    2.20
 -10  -5   0   10.50    2.10
 -10  -5   0   13.90    2.80
 -10  -5   0   10.50    2.00
 -10  -5   0   11.40    2.40
 -10  -5   0    9.80    2.30
 -10  -5   0   15.80    2.80
  10   5   0   12.60    2.30
  10   5   0   11.70    2.40
  10   5   0   10.50    2.50
  10   5   0   10.80    1.90
  10   5   0   10.10    1.80
  10   5   0   12.10    2.10
 -11  -5   0   42.90    5.10
 -11  -5   0   46.60    5.20
 -11  -5   0   41.50    4.80
 -11  -5   0   50.09    5.10
 -11  -5   0   44.20    4.70
 -11  -5   0   45.60    5.00
  11   5   0   46.00    4.70
  11   5   0   41.00    4.40
  11   5   0   41.30    5.10
  11   5   0   48.90    4.10
  11   5   0   33.30    4.50
 -12  -5   0   -2.00    1.90
 -12  -5   0    1.40    2.00
 -12  -5   0    0.40    2.00
 -12  -5   0    2.10    2.20
 -12  -5   0    1.10    1.70
 -12  -5   0    3.40    2.00
  12   5   0    3.50    1.90
  12   5   0    0.80    2.30
  12   5   0    3.00    1.80
  12   5   0   -0.50    1.50
  12   5   0    0.10    1.90
  12   5   0    1.10    1.80
 -13  -5   0   11.60    2.60
 -13  -5   0   22.00    3.80
 -13  -5   0   19.20    2.90
  13   5   0   19.50    3.00
  13   5   0   10.80    3.00
  13   5   0   18.80    3.30
  13   5   0   16.80    2.90
 -14  -5   0   30.00    4.50
 -14  -5   0   19.60    3.90
 -14  -5   0   22.70    3.60
  14   5   0   31.40    4.30
  14   5   0   19.20    3.40
  14   5   0   20.70    3.20
  14   5   0   20.10    3.40
  14  -6   0   -4.00    2.10
  14  -6   0    0.10    2.40
  14  -6   0   -2.60    2.20
 -14   6   0    2.50    2.10
 -14   6   0   -1.00    2.10
 -14   6   0    3.90    2.50
  13  -6   0   -1.00    1.80
  13  -6   0    0.00    2.10
  13  -6   0    0.60    2.20
  13  -6   0    0.60    2.10
 -13   6   0    0.80    1.50
 -13   6   0    0.40    2.00
 -13   6   0    3.90    2.20
 -13   6   0   -0.90    2.00
  12  -6   0    2.10    1.80
  12  -6   0    3.10    2.20
  12  -6   0    4.90    2.30
  12  -6   0    2.50    1.90
 -12   6   0    2.60    1.90
 -12   6   0    2.20    1.90
 -12   6   0   -0.10    1.60
 -12   6   0    1.70    2.00
 -12   6   0    2.20    1.90
  11  -6   0    5.50    2.00
  11  -6   0    5.70    1.90
  11  -6   0    4.90    2.10
  11  -6   0    3.80    1.40
 -11   6   0    5.20    1.80
 -11   6   0   11.10    2.20
 -11   6   0    6.70    2.10
 -11   6   0    6.00    1.90
 -11   6   0    2.50    1.50
  10  -6   0    4.30    2.30
  10  -6   0    6.70    2.10
  10  -6   0    6.50    2.00
  10  -6   0    5.80    1.80
  10  -6   0    6.20    1.70
 -10   6   0    4.50    1.80
 -10   6   0    7.30    1.70
 -10   6   0    5.40    1.60
 -10   6   0    5.00    1.90
   9  -6   0    4.60    1.80
   9  -6   0    2.20    1.80
   9  -6   0    1.40    1.90
   9  -6   0    2.10    1.50
   9  -6   0    2.90    1.70
  -9   6   0    2.10    1.50
  -9   6   0    3.80    1.70
  -9   6   0    1.50    1.60
  -9   6   0    2.30    1.60
  -9   6   0    4.30    1.80
   8  -6   0   57.19    4.60
   8  -6   0   59.89    5.30
   8  -6   0   51.39    4.60
   8  -6   0   55.69    4.10
  -8   6   0   49.00    4.50
  -8   6   0   50.69    5.20
  -8   6   0   55.09    4.90
  -8   6   0   46.20    4.20
  -8   6   0   48.30    4.60
   7  -6   0   10.50    1.80
   7  -6   0    8.90    1.80
   7  -6   0    8.70    1.80
   7  -6   0    9.90    1.90
   7  -6   0    9.20    2.30
  -7   6   0   10.80    1.80
  -7   6   0   11.70    1.90
  -7   6   0   11.10    2.00
  -7   6   0   13.90    2.40
  -7   6   0   11.60    2.10
  -7   6   0   11.60    1.40
   6  -6   0   25.60    3.00
   6  -6   0   23.20    3.70
   6  -6   0   25.20    3.20
   6  -6   0   23.20    2.80
   6  -6   0   21.80    2.90
  -6   6   0   26.30    3.30
  -6   6   0   27.70    3.70
  -6   6   0   18.60    2.10
  -6   6   0   22.70    2.80
  -6   6   0   22.40    1.70
  -6   6   0   26.10    3.20
   5  -6   0    2.70    1.30
   5  -6   0    4.20    1.60
   5  -6   0    2.00    1.40
   5  -6   0    3.60    1.20
  -5   6   0    4.50    1.40
  -5   6   0    2.10    1.30
  -5   6   0    4.40    1.60
  -5   6   0    4.30    1.30
  -5   6   0    3.50    1.20
   4  -6   0    4.60    1.60
   4  -6   0    2.70    1.20
   4  -6   0    3.60    1.40
   4  -6   0    3.80    1.20
  -4   6   0    2.40    1.10
  -4   6   0    4.60    1.40
  -4   6   0    3.30    1.30
  -4   6   0    3.60    1.40
  -4   6   0    2.50    1.20
   3  -6   0   21.40    2.60
   3  -6   0   16.50    1.90
   3  -6   0   23.80    2.80
   3  -6   0   26.70    3.10
  -3   6   0   17.60    1.90
  -3   6   0   22.20    3.00
  -3   6   0   22.90    3.20
  -3   6   0   20.80    2.70
  -3   6   0   22.20    2.50
   2  -6   0    3.50    1.50
   2  -6   0    4.80    1.20
   2  -6   0    6.70    1.50
   2  -6   0    6.70    1.30
  -2   6   0    6.10    1.20
  -2   6   0    6.20    1.40
  -2   6   0    6.00    1.30
   1  -6   0   43.50    3.10
   1  -6   0   44.40    3.40
   1  -6   0   40.40    3.10
  -1   6   0   37.60    3.40
  -1   6   0   42.70    3.90
  -1   6   0   40.20    3.00
  -1   6   0   39.50    3.00
   0  -6   0   46.30    3.30
   0  -6   0   44.40    3.40
   0  -6   0   43.00    3.10
   0   6   0   47.60    3.20
   0   6   0   41.60    3.60
   0   6   0   46.80    3.20
   0   6   0   44.00    3.90
  -1  -6   0    1.70    1.20
  -1  -6   0    3.20    1.20
  -1  -6   0    1.00    1.10
  -1  -6   0    0.10    1.10
   1   6   0    2.30    1.10
   1   6   0    2.10    1.10
   1   6   0    3.70    1.20
  -2  -6   0   25.40    2.70
  -2  -6   0   32.70    2.90
  -2  -6   0   27.40    3.00
  -2  -6   0   25.40    2.90
   2   6   0   33.30    3.10
   2   6   0   30.60    2.90
   2   6   0   36.70    2.80
   2   6   0   33.70    2.70
  -3  -6   0   12.80    1.70
  -3  -6   0   11.20    1.70
  -3  -6   0   10.30    1.50
  -3  -6   0    9.40    1.60
  -3  -6   0    8.80    1.80
   3   6   0   17.50    2.40
   3   6   0   17.60    2.40
   3   6   0   17.50    2.60
  -4  -6   0   69.09    5.10
  -4  -6   0   65.29    3.70
  -4  -6   0   68.29    4.10
  -4  -6   0   64.29    4.50
  -4  -6   0   66.39    4.20
   4   6   0   64.09    4.00
   4   6   0   67.99    4.10
   4   6   0   63.69    4.00
   4   6   0   63.99    4.00
   4   6   0   62.89    4.40
   4   6   0   65.89    4.40
  -5  -6   0   25.50    3.60
  -5  -6   0   31.00    3.40
  -5  -6   0   30.60    3.10
  -5  -6   0   31.20    3.20
  -5  -6   0   27.30    2.40
  -5  -6   0   28.90    3.60
   5   6   0   30.60    3.30
   5   6   0   28.10    3.00
   5   6   0   30.70    2.90
   5   6   0   28.90    3.40
   5   6   0   26.20    3.00
   5   6   0   28.30    3.00
  -6  -6   0  212.98   11.10
  -6  -6   0  246.38   11.30
  -6  -6   0  242.58   10.60
  -6  -6   0  228.88   10.50
   6   6   0  236.38   10.70
   6   6   0  245.28   11.10
   6   6   0  237.38   10.40
   6   6   0  239.38   10.70
   6   6   0  247.88   10.40
   6   6   0  233.18   10.60
   6   6   0  215.38   11.20
  -7  -6   0   10.00    2.10
  -7  -6   0   15.40    2.30
  -7  -6   0   12.70    2.10
  -7  -6   0   10.40    2.10
  -7  -6   0   14.10    2.50
   7   6   0    9.20    1.60
   7   6   0   12.80    2.00
   7   6   0   10.90    2.10
   7   6   0    9.30    1.80
   7   6   0    9.50    2.00
   7   6   0   13.50    2.20
  -8  -6   0   39.80    4.00
  -8  -6   0   38.80    3.90
  -8  -6   0   36.00    4.20
  -8  -6   0   37.40    4.40
  -8  -6   0   30.30    4.30
   8   6   0   41.00    4.10
   8   6   0   39.60    3.90
   8   6   0   32.80    3.70
   8   6   0   38.70    3.80
   8   6   0   36.90    4.00
   8   6   0   31.00    4.10
  -9  -6   0   38.60    4.10
  -9  -6   0   40.60    4.50
  -9  -6   0   42.50    4.60
  -9  -6   0   32.80    4.40
  -9  -6   0   40.80    4.20
   9   6   0   38.10    4.40
   9   6   0   40.90    4.10
   9   6   0   34.50    3.80
   9   6   0   38.90    4.20
 -10  -6   0    7.20    2.20
 -10  -6   0    6.10    2.20
 -10  -6   0    9.00    2.50
 -10  -6   0    6.40    2.10
 -10  -6   0    7.80    2.00
  10   6   0    6.20    1.80
  10   6   0    9.90    2.70
  10   6   0    7.60    1.90
  10   6   0    7.00    1.80
  10   6   0    6.70    2.20
  10   6   0    5.70    1.60
 -11  -6   0   17.50    3.10
 -11  -6   0   14.90    2.80
 -11  -6   0   15.80    2.80
 -11  -6   0   21.90    3.10
 -11  -6   0   15.50    2.70
  11   6   0   18.30    2.90
  11   6   0   15.10    2.50
  11   6   0   13.60    2.40
  11   6   0   17.30    3.40
 -12  -6   0   51.89    5.10
 -12  -6   0   60.59    5.40
 -12  -6   0   35.30    5.80
 -12  -6   0   39.40    5.50
  12   6   0   49.20    4.80
  12   6   0   44.50    5.50
  12   6   0   50.99    5.40
  12   6   0   47.60    5.00
  12   6   0   39.30    5.00
 -13  -6   0    4.00    2.90
 -13  -6   0    0.90    2.10
 -13  -6   0   10.90    2.80
 -13  -6   0    8.20    3.00
  13   6   0    3.00    2.00
  13   6   0    5.50    2.30
  13   6   0    7.20    2.70
  13   6   0    6.10    2.40
  14  -7   0   -1.80    2.70
  14  -7   0    0.40    2.30
 -14   7   0   -2.50    2.50
 -14   7   0    0.80    2.20
  13  -7   0   18.40    3.20
  13  -7   0   14.80    3.30
  13  -7   0   22.00    3.30
 -13   7   0   18.60    2.70
 -13   7   0   18.20    2.80
 -13   7   0   22.40    3.70
 -13   7   0   18.20    3.30
  12  -7   0    8.90    2.80
  12  -7   0   12.40    2.20
  12  -7   0   10.30    2.10
  12  -7   0   10.50    2.40
  12  -7   0    6.70    2.30
 -12   7   0    7.70    2.50
 -12   7   0    3.60    1.90
 -12   7   0    8.70    2.50
 -12   7   0   12.30    2.30
  11  -7   0   26.30    3.20
  11  -7   0   24.20    3.70
  11  -7   0   29.00    4.20
 -11   7   0   18.90    3.00
 -11   7   0   22.70    2.90
 -11   7   0   20.70    3.40
 -11   7   0   31.10    3.70
 -11   7   0   15.70    2.80
  10  -7   0    0.90    1.60
  10  -7   0    2.90    1.90
  10  -7   0    1.40    1.80
  10  -7   0    2.10    1.70
  10  -7   0    1.30    1.50
 -10   7   0    3.20    1.70
 -10   7   0    4.20    1.70
 -10   7   0    4.00    2.00
 -10   7   0   -1.40    1.30
 -10   7   0    4.30    2.80
   9  -7   0   15.60    2.20
   9  -7   0   20.60    3.30
   9  -7   0   17.20    2.70
   9  -7   0   15.80    2.40
  -9   7   0   10.40    2.30
  -9   7   0   15.40    2.40
  -9   7   0   14.80    2.70
  -9   7   0   16.70    2.40
   8  -7   0   32.30    3.90
   8  -7   0   31.20    4.60
   8  -7   0   34.50    3.50
   8  -7   0   24.80    2.90
   8  -7   0   34.90    3.50
  -8   7   0   34.60    3.70
  -8   7   0   36.40    4.10
  -8   7   0   33.60    3.60
  -8   7   0   33.90    4.10
  -8   7   0   34.10    4.20
  -8   7   0   32.60    2.10
   7  -7   0   -2.80    1.50
   7  -7   0   -1.20    1.50
   7  -7   0   -2.80    1.40
   7  -7   0   -1.00    1.40
   7  -7   0    1.20    1.70
  -7   7   0   -0.10    0.80
  -7   7   0    0.00    1.30
  -7   7   0    0.80    1.60
  -7   7   0    0.30    1.60
  -7   7   0    2.00    1.40
  -7   7   0   -1.70    1.40
   6  -7   0  119.59    6.30
   6  -7   0  137.69    7.70
   6  -7   0  117.09    6.90
   6  -7   0  122.19    6.50
  -6   7   0  112.79    6.40
  -6   7   0  124.09    6.90
  -6   7   0  116.69    7.10
  -6   7   0  125.29    6.40
  -6   7   0  126.89    7.10
   5  -7   0  106.39    6.70
   5  -7   0  106.79    5.70
   5  -7   0  101.49    5.60
   5  -7   0   99.79    6.00
  -5   7   0  108.49    6.50
  -5   7   0  105.29    6.30
  -5   7   0  100.79    5.50
  -5   7   0  105.09    5.50
  -5   7   0  105.19    6.00
   4  -7   0   23.70    3.20
   4  -7   0   25.20    3.30
   4  -7   0   26.40    3.00
   4  -7   0   27.00    4.10
  -4   7   0   28.30    3.80
  -4   7   0   26.60    2.80
  -4   7   0   28.20    3.10
  -4   7   0   27.00    3.30
  -4   7   0   26.60    3.40
   3  -7   0  250.37   11.60
   3  -7   0  248.08   10.70
   3  -7   0  246.68   10.80
   3  -7   0  244.58   11.20
  -3   7   0  249.38   11.20
  -3   7   0  245.68   11.40
  -3   7   0  243.98   10.60
  -3   7   0  247.28   10.70
   2  -7   0  276.67   11.90
   2  -7   0  270.77   12.40
   2  -7   0  283.67   12.00
  -2   7   0  290.67   11.90
  -2   7   0  282.57   11.90
  -2   7   0  281.87   12.50
   1  -7   0  116.49    5.90
   1  -7   0  114.99    6.30
   1  -7   0  116.49    6.40
   1  -7   0  118.29    5.90
  -1   7   0  133.49    6.70
  -1   7   0  121.19    5.90
  -1   7   0  125.69    6.40
  -1   7   0  115.59    5.90
   0  -7   0   89.39    4.80
   0  -7   0   86.49    5.10
   0  -7   0   89.89    4.80
   0  -7   0   90.09    5.20
   0   7   0   93.79    4.80
   0   7   0   89.99    5.20
   0   7   0   84.79    4.80
   0   7   0   83.99    5.40
  -1  -7   0   34.80    3.20
  -1  -7   0   32.30    3.30
  -1  -7   0   33.30    3.10
  -1  -7   0   30.50    3.00
   1   7   0   34.30    2.80
   1   7   0   31.80    3.20
   1   7   0   28.80    3.20
  -2  -7   0   41.20    3.60
  -2  -7   0   40.50    3.40
  -2  -7   0   34.80    3.50
  -2  -7   0   40.90    3.30
  -2  -7   0   41.80    3.40
   2   7   0   44.20    3.20
   2   7   0   35.80    3.50
   2   7   0   39.90    3.50
   2   7   0   40.90    3.10
  -3  -7   0    2.40    1.40
  -3  -7   0    2.40    1.90
  -3  -7   0    1.70    1.30
  -3  -7   0    3.80    1.50
  -3  -7   0    3.50    1.50
   3   7   0    2.80    1.40
   3   7   0    4.30    1.20
   3   7   0    3.80    1.40
   3   7   0    4.50    1.50
   3   7   0    2.10    1.30
  -4  -7   0   76.29    5.10
  -4  -7   0   68.59    4.50
  -4  -7   0   68.49    4.90
  -4  -7   0   66.09    4.40
   4   7   0   67.29    4.50
   4   7   0   65.69    4.60
   4   7   0   67.19    4.30
   4   7   0   69.89    4.30
   4   7   0   67.59    4.80
   4   7   0   66.79    4.30
  -5  -7   0   72.49    4.40
  -5  -7   0   80.49    4.90
  -5  -7   0   74.79    5.40
  -5  -7   0   74.29    5.40
  -5  -7   0   82.69    4.90
   5   7   0   76.49    5.30
   5   7   0   74.19    4.60
   5   7   0   79.59    4.90
   5   7   0   76.49    5.20
   5   7   0   78.99    4.90
   5   7   0   79.89    4.80
  -6  -7   0   32.40    4.00
  -6  -7   0   33.60    3.80
  -6  -7   0   29.50    3.60
  -6  -7   0   34.40    4.10
   6   7   0   28.40    3.70
   6   7   0   31.60    3.60
   6   7   0   30.40    3.60
   6   7   0   35.00    3.50
   6   7   0   29.60    3.60
   6   7   0   39.30    3.60
  -7  -7   0   16.90    2.40
  -7  -7   0   19.70    2.50
  -7  -7   0   26.40    3.80
  -7  -7   0   19.30    2.80
  -7  -7   0   18.20    2.80
   7   7   0   22.70    3.20
   7   7   0   25.30    3.30
   7   7   0   18.60    2.40
   7   7   0   22.80    3.50
   7   7   0   19.50    2.60
   7   7   0   24.10    3.80
  -8  -7   0   78.89    6.10
  -8  -7   0   66.39    5.60
  -8  -7   0   69.99    5.10
  -8  -7   0   85.19    5.40
   8   7   0   75.19    5.60
   8   7   0   69.49    4.80
   8   7   0   70.99    5.80
   8   7   0   75.99    5.30
   8   7   0   82.29    5.30
  -9  -7   0   30.50    4.30
  -9  -7   0   31.10    4.60
  -9  -7   0   41.30    4.30
   9   7   0   27.40    4.10
   9   7   0   34.20    4.30
   9   7   0   31.00    4.00
   9   7   0   34.40    3.80
   9   7   0   34.10    4.60
   9   7   0   35.70    3.90
 -10  -7   0    5.40    2.20
 -10  -7   0    5.90    2.20
 -10  -7   0    8.80    2.60
 -10  -7   0    6.10    2.50
 -10  -7   0    7.70    2.60
  10   7   0    8.80    2.10
  10   7   0    3.30    2.10
  10   7   0    4.20    1.90
  10   7   0    7.30    2.20
  10   7   0    8.00    2.50
  10   7   0    3.50    1.80
 -11  -7   0    4.50    2.40
 -11  -7   0    3.90    2.40
 -11  -7   0    8.90    2.20
 -11  -7   0    9.30    2.70
 -11  -7   0    8.20    2.40
  11   7   0    6.60    2.50
  11   7   0    5.40    2.10
  11   7   0    4.80    1.90
  11   7   0    2.80    1.70
  11   7   0    7.80    2.40
  11   7   0    5.00    2.10
 -12  -7   0   16.70    3.50
 -12  -7   0   18.00    3.20
 -12  -7   0   17.90    3.00
 -12  -7   0    9.30    3.00
  12   7   0   20.40    3.20
  12   7   0   14.30    3.10
  12   7   0   14.50    2.80
  12   7   0   16.50    2.70
 -13  -7   0   -1.50    2.50
 -13  -7   0    1.90    2.50
  13   7   0   -2.60    2.00
  13   7   0   -4.50    2.30
  13   7   0   -0.80    2.20
  13   7   0   -2.40    1.70
  14  -8   0   23.70    3.40
 -14   8   0   27.40    4.50
 -14   8   0   22.80    4.10
 -14   8   0   19.70    3.20
  13  -8   0    1.70    2.30
  13  -8   0    2.20    2.10
 -13   8   0    1.00    2.40
 -13   8   0   -0.40    2.00
 -13   8   0    0.90    1.90
  12  -8   0    6.90    2.70
  12  -8   0    6.50    2.10
  12  -8   0    9.70    2.50
 -12   8   0   12.40    2.50
 -12   8   0    9.10    2.10
 -12   8   0    7.10    2.60
 -12   8   0    9.10    2.60
  11  -8   0    4.80    2.00
  11  -8   0    5.00    2.00
  11  -8   0    2.40    2.10
  11  -8   0    3.30    1.90
 -11   8   0   -0.10    1.70
 -11   8   0    2.10    1.90
 -11   8   0    2.90    2.00
 -11   8   0    2.10    2.10
  10  -8   0   13.00    2.20
  10  -8   0    8.80    2.20
  10  -8   0    7.90    2.40
  10  -8   0    5.60    2.10
 -10   8   0    8.30    2.20
 -10   8   0    2.10    2.00
 -10   8   0    8.70    1.90
 -10   8   0    9.60    2.20
   9  -8   0    0.90    1.80
   9  -8   0    3.90    1.80
   9  -8   0    3.40    1.60
   9  -8   0    3.90    2.00
  -9   8   0    2.00    1.70
  -9   8   0    2.10    1.60
  -9   8   0    2.90    1.70
  -9   8   0    3.80    1.80
   8  -8   0  114.89    7.90
   8  -8   0  115.69    6.40
   8  -8   0  115.09    6.50
   8  -8   0  109.09    7.00
  -8   8   0  118.59    7.10
  -8   8   0  103.89    7.20
  -8   8   0  115.59    6.50
  -8   8   0  108.69    5.20
  -8   8   0  112.39    6.50
   7  -8   0   12.00    2.60
   7  -8   0    9.30    2.00
   7  -8   0   11.60    2.10
   7  -8   0   10.30    1.90
  -7   8   0    5.90    1.80
  -7   8   0   10.80    1.50
  -7   8   0   12.20    2.30
  -7   8   0    8.30    1.90
  -7   8   0   11.30    2.00
  -7   8   0   11.90    2.40
   6  -8   0  105.79    6.00
   6  -8   0  106.79    7.00
   6  -8   0  104.59    5.90
   6  -8   0  100.99    7.40
  -6   8   0  101.19    6.60
  -6   8   0   97.59    6.70
  -6   8   0   92.79    6.60
  -6   8   0  101.49    5.80
  -6   8   0  102.49    6.40
   5  -8   0    2.80    1.60
   5  -8   0    6.60    1.80
   5  -8   0    2.20    1.50
   5  -8   0    2.20    1.50
  -5   8   0    2.10    1.30
  -5   8   0    2.30    1.40
  -5   8   0    4.10    1.60
  -5   8   0    3.60    1.60
  -5   8   0    2.10    1.50
   4  -8   0   91.09    5.40
   4  -8   0   85.69    6.20
   4  -8   0   90.09    5.70
   4  -8   0   90.09    7.20
  -4   8   0   89.09    5.60
  -4   8   0  111.59    8.60
  -4   8   0   88.29    5.10
  -4   8   0   82.69    5.80
  -4   8   0   88.59    5.30
   3  -8   0    6.80    2.30
   3  -8   0    7.20    1.60
   3  -8   0    7.50    1.70
   3  -8   0    8.20    1.90
  -3   8   0    8.20    1.60
  -3   8   0    7.60    1.70
  -3   8   0    7.90    1.80
  -3   8   0    7.60    1.50
   2  -8   0    1.40    1.30
   2  -8   0    0.80    1.30
   2  -8   0    3.70    1.50
  -2   8   0    0.30    1.30
  -2   8   0    1.80    1.20
  -2   8   0    2.20    1.40
  -2   8   0    2.50    1.30
   1  -8   0   25.80    3.10
   1  -8   0   22.30    3.00
   1  -8   0   23.10    2.90
   1  -8   0   16.10    2.30
  -1   8   0   23.80    3.00
  -1   8   0   19.20    2.20
  -1   8   0   14.20    2.30
  -1   8   0   20.60    2.80
   0  -8   0    2.30    1.40
   0  -8   0    2.20    1.30
   0  -8   0    1.90    1.20
   0  -8   0    2.60    1.40
   0   8   0    0.90    1.20
   0   8   0    2.40    1.30
   0   8   0    1.50    1.50
   0   8   0    0.90    1.30
  -1  -8   0    1.70    1.20
  -1  -8   0   -0.70    1.40
  -1  -8   0    0.80    2.20
  -1  -8   0    1.00    1.30
   1   8   0    1.20    1.20
   1   8   0    1.50    1.30
   1   8   0    3.30    1.60
   1   8   0    1.00    1.20
  -2  -8   0    0.80    1.40
  -2  -8   0    0.30    1.60
  -2  -8   0    1.10    1.60
  -2  -8   0    0.90    1.30
  -2  -8   0    1.90    1.40
   2   8   0    2.10    1.20
   2   8   0    2.60    1.20
   2   8   0    1.40    1.20
  -3  -8   0   14.30    2.30
  -3  -8   0   25.90    3.20
  -3  -8   0   16.70    2.20
  -3  -8   0   16.10    2.20
  -3  -8   0   21.90    3.50
   3   8   0   16.40    2.10
   3   8   0   17.20    2.20
   3   8   0   19.00    2.10
   3   8   0   20.40    3.00
   3   8   0   19.20    3.10
  -4  -8   0   10.00    2.30
  -4  -8   0    9.00    1.80
  -4  -8   0   11.90    2.10
  -4  -8   0   13.30    2.00
  -4  -8   0   10.20    2.20
   4   8   0   13.90    2.10
   4   8   0    9.30    1.60
   4   8   0   12.90    2.20
   4   8   0   12.50    2.30
   4   8   0   12.20    2.20
   4   8   0   13.20    1.90
  -5  -8   0    2.20    1.60
  -5  -8   0    4.00    1.60
  -5  -8   0    1.30    1.30
  -5  -8   0    2.90    1.70
   5   8   0    3.90    1.50
   5   8   0    5.70    2.00
   5   8   0    2.50    1.40
   5   8   0    5.20    1.70
   5   8   0    2.20    1.10
   5   8   0    5.70    1.70
  -6  -8   0   20.00    3.20
  -6  -8   0   18.60    2.50
  -6  -8   0   25.20    3.90
  -6  -8   0   29.70    3.70
   6   8   0   20.90    2.60
   6   8   0   27.50    3.30
   6   8   0   22.20    3.60
   6   8   0   30.80    3.80
   6   8   0   20.80    2.60
   6   8   0   30.70    3.60
  -7  -8   0    7.30    1.90
  -7  -8   0    6.40    2.10
  -7  -8   0    7.80    2.20
  -7  -8   0    7.00    1.90
   7   8   0    7.20    2.00
   7   8   0   10.10    1.70
   7   8   0   13.70    2.20
   7   8   0   11.50    2.20
   7   8   0    9.00    2.10
   7   8   0   10.60    1.90
  -8  -8   0    5.90    2.00
  -8  -8   0    8.10    2.30
  -8  -8   0    8.10    2.20
  -8  -8   0    5.70    2.10
   8   8   0    8.90    2.10
   8   8   0    5.60    1.90
   8   8   0    9.40    2.30
   8   8   0    6.90    1.80
   8   8   0    6.30    2.10
   8   8   0    6.70    1.60
  -9  -8   0   14.50    2.50
  -9  -8   0   14.90    2.70
  -9  -8   0   13.20    2.90
   9   8   0   17.20    2.70
   9   8   0   13.30    2.60
   9   8   0   14.80    2.70
   9   8   0   12.50    2.10
   9   8   0   16.80    2.50
   9   8   0   15.20    3.00
 -10  -8   0    9.90    2.60
 -10  -8   0   14.00    3.00
 -10  -8   0   17.00    3.10
 -10  -8   0   14.20    2.60
 -10  -8   0    8.80    2.60
  10   8   0   12.10    2.80
  10   8   0   14.00    2.30
  10   8   0   11.90    2.20
  10   8   0   11.60    2.70
  10   8   0   14.60    2.90
 -11  -8   0    1.80    2.30
 -11  -8   0    0.60    2.30
 -11  -8   0   -1.80    2.20
  11   8   0   -1.60    1.50
  11   8   0   -0.20    1.80
  11   8   0    0.40    2.00
  11   8   0   -3.70    2.20
  11   8   0   -4.60    2.10
  11   8   0   -2.50    2.20
 -12  -8   0   10.00    3.40
 -12  -8   0   10.10    2.60
 -12  -8   0   15.00    3.40
  12   8   0    2.80    2.70
  12   8   0    6.20    2.40
  12   8   0    7.40    2.50
  13  -9   0   10.10    2.90
  13  -9   0    5.20    2.90
 -13   9   0    9.30    3.20
 -13   9   0   10.80    2.90
  12  -9   0    1.00    2.00
  12  -9   0    0.50    2.40
  12  -9   0    0.70    2.20
  12  -9   0    1.90    2.10
 -12   9   0    0.00    2.00
 -12   9   0   -3.00    2.20
 -12   9   0   -1.50    1.90
 -12   9   0    0.70    2.10
  11  -9   0   18.50    3.80
  11  -9   0   18.20    3.20
  11  -9   0   25.40    3.20
  11  -9   0   37.10    4.80
 -11   9   0   34.40    4.90
 -11   9   0   22.10    2.90
 -11   9   0   34.40    4.70
  10  -9   0   39.70    4.30
  10  -9   0   21.40    3.90
  10  -9   0   35.00    4.60
  10  -9   0   27.10    3.20
 -10   9   0   36.80    4.30
 -10   9   0   21.60    3.40
 -10   9   0   35.70    4.10
 -10   9   0   36.40    4.70
   9  -9   0   41.90    5.20
   9  -9   0   35.80    4.50
   9  -9   0   45.30    4.40
   9  -9   0   41.70    4.40
  -9   9   0   35.30    2.40
  -9   9   0   41.70    4.30
  -9   9   0   40.30    4.20
  -9   9   0   28.90    4.70
  -9   9   0   34.80    4.40
   8  -9   0   -0.50    1.80
   8  -9   0    1.80    1.80
   8  -9   0   -0.20    1.70
   8  -9   0    2.00    1.70
  -8   9   0   -0.90    1.40
  -8   9   0    1.00    0.80
  -8   9   0   -0.40    1.60
  -8   9   0    1.90    1.60
  -8   9   0    0.20    1.60
   7  -9   0   41.60    4.10
   7  -9   0   33.70    4.20
   7  -9   0   37.30    5.00
   7  -9   0   43.30    4.10
  -7   9   0   37.90    4.60
  -7   9   0   41.50    4.40
  -7   9   0   38.20    4.70
  -7   9   0   46.80    4.10
  -7   9   0   44.20    4.10
   6  -9   0   -0.40    1.70
   6  -9   0    0.60    1.60
   6  -9   0   -1.80    1.60
   6  -9   0    0.90    1.60
  -6   9   0    1.10    1.50
  -6   9   0   -0.30    1.50
  -6   9   0    1.40    1.50
  -6   9   0    1.20    1.70
  -6   9   0    2.30    1.60
   5  -9   0    0.50    1.50
   5  -9   0    1.60    1.80
   5  -9   0    0.00    1.50
   5  -9   0   -0.90    1.70
  -5   9   0    0.90    1.60
  -5   9   0    1.10    1.70
  -5   9   0    2.10    1.40
  -5   9   0    1.20    1.80
  -5   9   0    1.30    1.60
   4  -9   0   69.59    5.10
   4  -9   0   73.89    4.80
   4  -9   0   59.99    5.70
   4  -9   0   72.19    6.10
  -4   9   0   69.29    4.50
  -4   9   0   53.59    5.00
  -4   9   0   70.19    4.70
  -4   9   0   69.99    5.10
  -4   9   0   63.29    5.50
   3  -9   0   74.59    4.90
   3  -9   0   74.29    5.30
  -3   9   0   78.49    5.30
  -3   9   0   79.79    4.80
  -3   9   0   78.99    5.00
  -3   9   0   65.19    5.30
   2  -9   0   32.80    3.60
   2  -9   0   32.80    3.90
   2  -9   0   32.40    3.70
   2  -9   0   40.10    3.80
  -2   9   0   37.90    3.40
  -2   9   0   31.20    3.80
  -2   9   0   31.30    4.10
  -2   9   0   34.90    3.70
   1  -9   0    6.80    1.80
   1  -9   0    9.00    2.00
   1  -9   0    7.60    1.80
   1  -9   0   10.30    1.90
  -1   9   0    3.30    1.80
  -1   9   0    8.60    1.90
  -1   9   0    9.00    1.70
  -1   9   0    9.10    1.90
   0  -9   0  165.88    8.20
   0  -9   0  180.58    8.20
   0  -9   0  166.08    8.70
   0   9   0  177.78    8.30
   0   9   0  159.78    9.10
   0   9   0  176.68    8.10
   0   9   0  169.08    8.80
  -1  -9   0   -0.60    1.50
  -1  -9   0    0.70    1.40
  -1  -9   0    0.70    1.40
  -1  -9   0    2.00    1.60
   1   9   0    2.70    1.80
   1   9   0    2.20    1.40
   1   9   0    0.80    1.70
   1   9   0    2.20    1.40
  -2  -9   0   34.50    4.00
  -2  -9   0   41.10    4.10
  -2  -9   0   31.90    3.90
  -2  -9   0   38.70    3.90
  -2  -9   0   36.10    3.70
   2   9   0   37.10    3.90
   2   9   0   31.00    4.00
   2   9   0   39.40    3.70
  -3  -9   0  149.09    7.60
  -3  -9   0  151.88    8.10
  -3  -9   0  150.58    7.50
  -3  -9   0  144.09    7.40
   3   9   0  148.49    7.70
   3   9   0  150.98    7.50
   3   9   0  150.58    8.00
   3   9   0  136.79    8.00
  -4  -9   0   -0.30    1.40
  -4  -9   0    0.10    1.50
  -4  -9   0   -0.50    1.60
  -4  -9   0    1.30    1.80
  -4  -9   0    1.00    1.50
   4   9   0    0.80    1.10
   4   9   0    0.80    1.30
   4   9   0    0.50    1.90
   4   9   0    1.40    1.40
   4   9   0    2.80    1.60
   4   9   0   -0.10    1.40
  -5  -9   0   11.90    1.90
  -5  -9   0    7.80    2.00
  -5  -9   0   11.90    2.20
  -5  -9   0    9.10    2.30
  -5  -9   0    8.00    1.80
   5   9   0    9.90    2.10
   5   9   0   14.50    2.50
   5   9   0   11.00    2.30
   5   9   0    8.10    1.60
   5   9   0   10.20    2.40
   5   9   0    9.20    2.00
  -6  -9   0    3.70    2.10
  -6  -9   0    5.60    1.90
  -6  -9   0    1.60    1.90
  -6  -9   0    4.30    1.90
   6   9   0    0.80    1.40
   6   9   0    4.70    1.50
   6   9   0    4.70    1.80
   6   9   0    4.60    1.90
   6   9   0    2.50    1.10
  -7  -9   0   57.09    5.40
  -7  -9   0   69.99    5.60
  -7  -9   0   67.39    5.20
  -7  -9   0   64.29    5.20
   7   9   0   61.09    5.00
   7   9   0   72.19    5.00
   7   9   0   65.49    6.20
   7   9   0   73.79    5.10
   7   9   0   61.79    4.80
   7   9   0   53.79    5.10
  -8  -9   0    1.00    1.90
  -8  -9   0   -0.40    2.20
  -8  -9   0    2.50    1.80
  -8  -9   0    0.50    2.00
   8   9   0    2.20    1.40
   8   9   0    1.10    1.70
   8   9   0    2.30    2.00
   8   9   0    0.30    1.60
   8   9   0    0.30    1.90
  -9  -9   0   12.90    2.80
  -9  -9   0    8.80    2.40
  -9  -9   0    9.50    2.40
  -9  -9   0    9.70    2.70
  -9  -9   0    9.10    2.40
   9   9   0   12.20    2.50
   9   9   0    7.90    1.90
   9   9   0    8.20    2.50
   9   9   0    7.30    2.20
   9   9   0   13.00    2.40
 -10  -9   0   -1.40    1.90
 -10  -9   0    2.90    2.40
 -10  -9   0   -1.30    1.80
  10   9   0   -0.50    2.00
  10   9   0   -0.90    1.70
  10   9   0   -0.20    1.90
 -11  -9   0    2.40    2.70
 -11  -9   0    5.60    2.70
 -11  -9   0    3.40    2.70
 -11  -9   0    6.00    2.80
  11   9   0    2.70    2.10
  11   9   0    5.00    2.40
  11   9   0    0.30    2.80
  11   9   0    0.90    1.70
  12 -10   0    0.10    2.10
  12 -10   0    2.20    2.40
  12 -10   0   -2.10    6.10
 -12  10   0   -1.50    1.80
 -12  10   0   -3.50    2.20
 -12  10   0   -2.10    2.00
  11 -10   0    8.60    3.00
  11 -10   0    9.90    2.70
  11 -10   0    7.00    2.40
 -11  10   0    6.40    2.80
 -11  10   0   11.00    2.80
 -11  10   0   10.00    2.40
 -11  10   0    6.40    2.40
  10 -10   0    0.80    1.80
  10 -10   0    2.60    2.50
  10 -10   0    2.10    2.20
  10 -10   0    2.30    2.10
 -10  10   0    0.20    1.80
 -10  10   0    1.30    2.40
 -10  10   0    2.10    1.80
 -10  10   0   -2.60    1.90
 -10  10   0    3.00    1.90
   9 -10   0    2.50    2.00
   9 -10   0    1.60    2.10
   9 -10   0    2.30    2.00
   9 -10   0    1.80    1.60
  -9  10   0    2.90    1.90
  -9  10   0    1.00    1.90
  -9  10   0    3.20    2.00
  -9  10   0    2.30    0.90
  -9  10   0    4.20    1.70
  -9  10   0    4.30    2.00
   8 -10   0    7.90    2.60
   8 -10   0    5.90    2.00
   8 -10   0    8.30    2.00
   8 -10   0    7.90    2.20
  -8  10   0    5.70    2.10
  -8  10   0    6.00    1.20
  -8  10   0    7.70    2.20
  -8  10   0    7.60    2.00
  -8  10   0    6.60    3.30
   7 -10   0   27.90    3.00
   7 -10   0   29.60    4.10
   7 -10   0   25.10    2.90
   7 -10   0   28.00    4.50
  -7  10   0   30.30    3.80
  -7  10   0   21.60    2.80
  -7  10   0   19.80    3.10
  -7  10   0   25.40    4.10
   6 -10   0   10.60    2.30
   6 -10   0   14.00    2.60
   6 -10   0   13.10    2.30
   6 -10   0   12.90    2.70
  -6  10   0   11.90    2.40
  -6  10   0   11.60    2.20
  -6  10   0    6.90    1.90
  -6  10   0   15.30    2.30
   5 -10   0   51.89    5.70
   5 -10   0   49.90    4.70
   5 -10   0   56.49    4.80
   5 -10   0   59.19    4.50
  -5  10   0   49.20    4.60
  -5  10   0   44.70    4.10
  -5  10   0   53.89    5.40
  -5  10   0   56.09    4.40
  -5  10   0   48.30    5.00
   4 -10   0   58.69    5.10
   4 -10   0   61.89    5.10
   4 -10   0   60.89    4.70
  -4  10   0   62.69    4.60
  -4  10   0   50.49    5.20
  -4  10   0   57.09    4.60
  -4  10   0   56.69    5.00
  -4  10   0   64.39    5.50
   3 -10   0   57.39    4.50
   3 -10   0   57.09    4.90
   3 -10   0   60.39    5.00
  -3  10   0   54.89    4.90
  -3  10   0   61.79    4.50
  -3  10   0   58.39    4.40
  -3  10   0   43.00    4.80
   2 -10   0    1.50    1.50
   2 -10   0    2.00    1.60
   2 -10   0    0.30    1.40
   2 -10   0    3.20    1.60
  -2  10   0    1.10    1.60
  -2  10   0    1.70    1.60
  -2  10   0    1.50    1.60
  -2  10   0    1.20    1.50
   1 -10   0   19.10    2.40
   1 -10   0   13.60    2.30
   1 -10   0   14.40    2.10
   1 -10   0   15.10    2.30
  -1  10   0   15.30    2.20
  -1  10   0   16.40    2.20
  -1  10   0   18.50    2.90
  -1  10   0   16.30    2.50
   0 -10   0    3.00    1.60
   0 -10   0    6.90    1.80
   0 -10   0    4.10    1.70
   0 -10   0    4.40    1.80
   0  10   0    4.20    1.70
   0  10   0    6.10    2.20
   0  10   0    3.50    1.60
  -1 -10   0    6.20    1.90
  -1 -10   0    5.50    1.80
  -1 -10   0    6.70    1.80
  -1 -10   0    3.00    1.70
   1  10   0    2.20    2.00
   1  10   0    6.00    1.80
   1  10   0    4.00    1.70
   1  10   0    5.60    1.90
  -2 -10   0    2.50    1.60
  -2 -10   0    3.40    1.70
  -2 -10   0    3.00    1.90
  -2 -10   0    3.20    1.80
  -2 -10   0    3.30    1.80
   2  10   0    5.00    1.70
   2  10   0    4.30    1.70
   2  10   0    6.50    2.20
   2  10   0    5.10    1.80
  -3 -10   0   34.90    4.10
  -3 -10   0   34.50    3.90
  -3 -10   0   33.70    3.50
  -3 -10   0   38.50    4.50
  -3 -10   0   33.50    3.80
   3  10   0   34.40    3.80
   3  10   0   35.50    4.00
   3  10   0   34.60    4.00
  -4 -10   0    8.70    2.20
  -4 -10   0    8.80    1.80
  -4 -10   0    7.00    2.10
  -4 -10   0    7.90    2.10
  -4 -10   0   10.80    2.20
   4  10   0    8.10    2.00
   4  10   0    6.50    1.70
   4  10   0    4.90    1.40
   4  10   0    9.20    2.40
  -5 -10   0   13.60    2.10
  -5 -10   0   11.30    2.40
  -5 -10   0   15.70    2.40
  -5 -10   0   14.60    2.40
  -5 -10   0   14.90    2.80
   5  10   0   13.50    2.40
   5  10   0   13.50    2.30
   5  10   0   12.10    1.90
   5  10   0   13.10    2.20
   5  10   0   16.10    2.80
   5  10   0   12.30    2.40
  -6 -10   0    3.00    2.10
  -6 -10   0   -0.40    1.80
  -6 -10   0    2.10    2.00
  -6 -10   0    4.10    1.80
  -6 -10   0    0.90    1.40
   6  10   0    1.70    1.90
   6  10   0    1.20    1.70
   6  10   0    2.00    1.60
   6  10   0    1.80    1.20
   6  10   0    3.60    1.90
   6  10   0    0.50    1.50
  -7 -10   0    2.70    2.10
  -7 -10   0    6.60    2.30
  -7 -10   0    9.80    2.30
  -7 -10   0    6.40    2.30
   7  10   0    7.70    2.60
   7  10   0    5.30    1.70
   7  10   0    6.30    2.00
   7  10   0    6.30    2.30
   7  10   0    6.10    2.00
  -8 -10   0    4.90    2.70
  -8 -10   0    7.40    2.40
  -8 -10   0    4.40    2.00
  -8 -10   0    5.50    2.20
   8  10   0    7.80    2.10
   8  10   0    8.60    2.10
   8  10   0    8.10    1.90
   8  10   0    6.60    2.40
   8  10   0   11.10    2.40
  -9 -10   0    0.90    2.10
  -9 -10   0   -2.40    3.40
  -9 -10   0    2.10    2.30
   9  10   0    0.20    1.80
   9  10   0   -1.20    1.40
   9  10   0    1.40    2.10
   9  10   0   -2.50    1.80
 -10 -10   0   -3.80    2.40
 -10 -10   0   -0.20    2.30
  10  10   0    1.50    2.20
  10  10   0    0.80    1.70
  10  10   0   -1.80    2.10
  10  10   0   -3.50    1.90
  12 -11   0   -5.10    2.40
  12 -11   0   -1.30    2.80
 -12  11   0   -3.00    2.50
 -12  11   0   -3.50    2.30
 -12  11   0    1.20    2.10
  11 -11   0   74.89    6.30
  11 -11   0   85.69    9.20
  11 -11   0   61.39    5.50
 -11  11   0   79.19    5.80
 -11  11   0   56.29    6.80
 -11  11   0   77.19    6.60
  10 -11   0    3.00    2.10
  10 -11   0    3.10    2.20
  10 -11   0    1.90    2.50
 -10  11   0    0.50    2.20
 -10  11   0    1.30    2.10
 -10  11   0   -0.20    2.30
 -10  11   0    2.50    2.00
   9 -11   0    5.20    2.10
   9 -11   0    2.80    2.40
   9 -11   0    3.20    2.10
   9 -11   0    2.80    2.50
  -9  11   0    4.40    2.00
  -9  11   0    4.40    2.30
  -9  11   0   -3.10    2.60
  -9  11   0    4.40    2.20
  -9  11   0    2.70    1.10
  -9  11   0    3.20    1.90
   8 -11   0    1.50    2.40
   8 -11   0    2.20    2.00
   8 -11   0    5.30    1.90
   8 -11   0    2.30    2.10
  -8  11   0    5.70    2.10
  -8  11   0    4.00    1.90
  -8  11   0    2.50    1.70
  -8  11   0    0.30    1.70
  -8  11   0    0.90    1.90
  -8  11   0    2.30    1.00
   7 -11   0    2.90    2.50
   7 -11   0    1.90    2.80
   7 -11   0    2.10    1.80
  -7  11   0   -0.10    1.70
  -7  11   0    2.50    1.70
  -7  11   0    1.10    2.10
   6 -11   0   49.60    5.10
   6 -11   0   53.59    4.60
   6 -11   0   51.49    5.00
   6 -11   0   56.19    5.80
  -6  11   0   51.59    4.90
  -6  11   0   49.90    4.50
  -6  11   0   51.89    5.40
  -6  11   0   55.19    4.60
   5 -11   0   23.20    2.90
   5 -11   0   29.10    4.10
   5 -11   0   28.70    3.70
   5 -11   0   31.80    4.90
  -5  11   0   27.40    4.30
  -5  11   0   20.40    2.70
  -5  11   0   25.50    4.00
  -5  11   0   29.10    3.80
   4 -11   0    0.20    1.60
   4 -11   0    0.80    1.70
   4 -11   0    1.40    1.70
  -4  11   0    2.60    1.80
  -4  11   0    1.40    1.80
  -4  11   0    3.00    1.60
  -4  11   0    3.20    1.90
  -4  11   0    1.50    1.70
   3 -11   0   18.10    2.90
   3 -11   0   19.80    2.50
   3 -11   0   27.70    3.70
   3 -11   0   20.30    2.70
  -3  11   0   17.20    2.80
  -3  11   0   21.40    2.60
  -3  11   0   24.00    3.90
   2 -11   0  105.39    6.70
   2 -11   0  101.89    6.70
   2 -11   0  107.49    6.20
   2 -11   0  101.19    6.20
  -2  11   0  109.19    6.50
  -2  11   0   87.39    6.80
  -2  11   0  103.79    6.70
  -2  11   0  103.79    6.20
   1 -11   0   33.10    4.30
   1 -11   0   31.90    4.20
   1 -11   0   37.60    4.10
   1 -11   0   34.90    4.00
  -1  11   0   32.70    3.80
  -1  11   0   43.20    3.90
  -1  11   0   40.80    4.10
   0 -11   0    1.20    1.80
   0 -11   0    1.80    1.70
   0 -11   0    2.80    1.80
   0 -11   0    1.60    1.70
   0  11   0    3.50    1.70
   0  11   0    1.60    1.80
   0  11   0    1.70    1.40
   0  11   0    0.70    1.60
  -1 -11   0    1.20    1.50
  -1 -11   0    3.30    1.80
  -1 -11   0    2.40    1.80
  -1 -11   0    4.80    2.00
  -1 -11   0   -0.40    1.80
   1  11   0   -1.30    1.60
   1  11   0    2.50    1.70
   1  11   0    2.10    1.80
  -2 -11   0   58.89    4.80
  -2 -11   0   57.19    4.60
  -2 -11   0   50.69    5.10
  -2 -11   0   55.39    4.60
  -2 -11   0   62.29    4.90
   2  11   0   58.49    4.90
   2  11   0   55.79    4.70
   2  11   0   50.69    4.90
  -3 -11   0    5.50    2.10
  -3 -11   0    6.80    1.90
  -3 -11   0    8.20    2.20
  -3 -11   0    5.00    2.00
  -3 -11   0    6.40    2.00
   3  11   0    4.80    1.60
   3  11   0    6.50    2.10
   3  11   0    8.10    1.70
   3  11   0   12.80    2.30
  -4 -11   0   14.90    2.20
  -4 -11   0   14.60    2.80
  -4 -11   0   16.70    2.60
  -4 -11   0   17.10    2.60
  -4 -11   0   15.10    2.60
   4  11   0   17.70    2.90
   4  11   0   17.00    3.20
   4  11   0    9.50    2.20
   4  11   0   22.80    3.40
   4  11   0   17.60    2.60
  -5 -11   0   10.10    2.00
  -5 -11   0    8.60    2.40
  -5 -11   0    9.20    2.90
  -5 -11   0    9.00    2.50
   5  11   0   10.60    2.80
   5  11   0   13.30    2.30
   5  11   0   11.60    3.00
   5  11   0   11.50    2.40
   5  11   0    8.50    1.90
  -6 -11   0    7.80    2.00
  -6 -11   0    6.30    2.50
  -6 -11   0    5.40    1.80
  -6 -11   0    6.10    2.40
  -6 -11   0    5.00    2.00
   6  11   0    5.70    2.00
   6  11   0    7.00    2.00
   6  11   0    6.60    2.30
   6  11   0    4.50    1.90
   6  11   0    6.20    2.30
   6  11   0    8.10    2.00
  -7 -11   0   15.60    2.90
  -7 -11   0   16.60    3.00
  -7 -11   0   18.50    2.80
  -7 -11   0   18.10    3.20
   7  11   0   18.50    3.10
   7  11   0   18.70    2.80
   7  11   0   14.10    2.30
   7  11   0   25.00    4.30
   7  11   0   17.50    3.30
  -8 -11   0   14.20    3.00
  -8 -11   0    9.80    2.70
   8  11   0    9.70    2.50
   8  11   0    7.00    2.40
   8  11   0    4.40    2.20
   8  11   0    9.50    2.50
   8  11   0    8.50    2.00
   8  11   0   13.60    4.00
  -9 -11   0   18.00    3.70
  -9 -11   0   21.30    6.00
  -9 -11   0   29.60    3.70
   9  11   0   23.70    4.00
   9  11   0   28.00    4.00
   9  11   0   29.70    4.70
   9  11   0   39.50    5.20
  10  11   0   -3.20    2.20
  11 -12   0   -3.00    2.80
  11 -12   0    1.20    2.10
  11 -12   0   -3.10    2.60
 -11  12   0    2.50    2.90
 -11  12   0    1.80    1.90
 -11  12   0   -0.10    2.40
  10 -12   0   -3.70    2.60
  10 -12   0    1.50    2.30
 -10  12   0   -1.60    2.20
 -10  12   0   -2.50    2.10
 -10  12   0   -0.40    0.90
 -10  12   0   -1.60    1.90
 -10  12   0   -3.90    2.90
   9 -12   0    2.60    2.50
   9 -12   0    6.70    2.60
   9 -12   0   -0.40    2.60
  -9  12   0    3.50    2.20
  -9  12   0    2.90    2.30
  -9  12   0    5.50    2.40
  -9  12   0    2.20    2.00
  -9  12   0    2.40    1.40
   8 -12   0   13.40    3.00
   8 -12   0   15.80    3.60
   8 -12   0   13.40    3.10
  -8  12   0   15.70    2.40
  -8  12   0   14.70    3.00
  -8  12   0   15.90    3.20
   7 -12   0   -0.10    2.20
   7 -12   0    4.70    2.80
   7 -12   0   -1.50    1.90
   7 -12   0   -0.20    2.00
  -7  12   0   -2.40    1.80
  -7  12   0   -0.90    1.90
  -7  12   0    0.60    1.90
  -7  12   0    0.50    1.70
  -7  12   0    1.50    2.00
   6 -12   0    1.40    2.00
   6 -12   0    0.30    2.20
   6 -12   0   -0.50    2.10
   6 -12   0   -0.50    1.80
  -6  12   0    0.00    1.90
  -6  12   0    2.70    1.80
  -6  12   0    1.60    1.90
  -6  12   0    1.00    1.90
  -6  12   0    1.30    2.00
   5 -12   0    1.90    1.70
  -5  12   0   -0.50    1.80
  -5  12   0   -0.10    1.90
  -5  12   0    0.40    1.70
  -5  12   0    0.70    1.80
  -5  12   0    2.20    1.70
   4 -12   0   24.30    2.90
   4 -12   0   27.90    4.20
   4 -12   0   26.90    4.20
  -4  12   0   22.50    5.00
  -4  12   0   22.30    3.80
  -4  12   0   24.10    3.00
  -4  12   0   25.10    2.90
   3 -12   0   13.80    2.60
   3 -12   0   12.80    2.40
   3 -12   0   13.10    2.70
   3 -12   0   15.00    2.40
  -3  12   0   17.60    2.40
  -3  12   0   16.90    2.50
  -3  12   0   15.50    3.00
  -3  12   0   16.90    2.80
   2 -12   0   43.60    4.30
   2 -12   0   33.40    4.40
   2 -12   0   37.00    4.30
   2 -12   0   34.70    4.60
  -2  12   0   38.70    4.20
  -2  12   0   34.10    4.30
  -2  12   0   48.70    4.20
   1 -12   0  116.89    7.10
   1 -12   0  103.99    7.20
   1 -12   0  110.69    6.50
   1 -12   0  111.69    6.60
  -1  12   0   95.99    7.40
  -1  12   0  118.39    6.60
  -1  12   0  114.09    6.50
  -1  12   0  110.19    7.20
   0 -12   0    3.80    1.90
   0 -12   0    5.20    1.90
   0 -12   0    5.40    2.00
   0 -12   0    2.70    2.10
   0  12   0    1.50    1.80
   0  12   0    1.20    1.70
   0  12   0    5.90    1.80
   0  12   0    5.00    1.80
  -1 -12   0   -0.50    1.80
  -1 -12   0    0.50    1.70
  -1 -12   0    0.10    1.90
  -1 -12   0    3.40    2.30
  -1 -12   0    0.70    1.60
   1  12   0    2.20    1.80
   1  12   0    2.00    1.60
   1  12   0   -0.10    2.70
   1  12   0    2.20    1.70
  -2 -12   0   12.20    2.70
  -2 -12   0   11.10    2.40
  -2 -12   0   10.20    2.30
  -2 -12   0   12.50    2.40
  -2 -12   0    8.80    2.20
   2  12   0    8.20    2.40
   2  12   0    5.00    2.70
   2  12   0   12.00    2.40
   2  12   0   13.30    2.30
  -3 -12   0    1.80    2.00
  -3 -12   0    1.90    3.20
  -3 -12   0   -0.80    2.20
  -3 -12   0    1.00    1.90
  -3 -12   0   -1.10    1.50
   3  12   0    0.50    1.50
   3  12   0    1.80    1.90
   3  12   0    2.10    1.60
   3  12   0   -0.10    1.80
   3  12   0   -1.80    1.90
  -4 -12   0   43.50    4.20
  -4 -12   0   43.00    5.20
  -4 -12   0   45.80    5.10
  -4 -12   0   53.79    4.90
  -4 -12   0   49.20    5.70
   4  12   0   49.40    4.70
   4  12   0   47.30    5.10
   4  12   0   52.79    5.30
   4  12   0   54.19    4.70
   4  12   0   37.10    4.90
  -5 -12   0   22.80    3.10
  -5 -12   0   23.40    3.30
  -5 -12   0   29.10    3.40
  -5 -12   0   22.60    3.60
  -5 -12   0   19.20    3.30
   5  12   0   28.60    4.40
   5  12   0   28.90    3.40
   5  12   0   29.30    4.20
   5  12   0   31.80    4.10
   5  12   0   30.50    4.60
  -6 -12   0   -2.10    2.10
  -6 -12   0    2.30    1.70
  -6 -12   0    2.00    4.40
  -6 -12   0   -1.40    2.10
   6  12   0    1.50    2.30
   6  12   0    1.10    2.00
   6  12   0   -0.70    2.00
   6  12   0    0.10    1.30
   6  12   0    2.10    2.20
  -7 -12   0    5.30    2.50
  -7 -12   0    1.00    2.50
  -7 -12   0    0.40    2.30
   7  12   0    4.20    2.60
   7  12   0    2.60    2.10
   7  12   0   -0.10    2.00
   7  12   0    1.90    2.30
   7  12   0    1.60    1.60
   7  12   0   -2.20    2.00
  -8 -12   0   -3.60    4.90
  -8 -12   0    3.70    2.40
   8  12   0   -0.40    2.30
   8  12   0   -2.10    1.50
   8  12   0    1.90    2.10
   8  12   0    0.40    2.10
 -10  13   0   24.40    3.30
   9 -13   0   -3.60    2.70
   9 -13   0    0.00    4.40
  -9  13   0   -1.30    1.10
  -9  13   0    5.20    2.80
  -9  13   0   -0.70    2.20
   8 -13   0   -1.10    2.60
   8 -13   0   -1.00    2.10
   8 -13   0    0.20    3.20
  -8  13   0    3.20    2.10
  -8  13   0    0.80    2.50
  -8  13   0    2.60    2.40
  -8  13   0   -0.20    2.00
   7 -13   0    4.20    2.80
   7 -13   0    4.00    2.60
   7 -13   0   -2.00    1.90
  -7  13   0    2.60    1.90
  -7  13   0   -0.10    1.80
  -7  13   0   -0.50    2.10
  -7  13   0    6.30    2.90
   6 -13   0   -1.10    2.20
  -6  13   0    2.60    2.40
  -6  13   0   -1.60    1.90
  -6  13   0   -0.10    1.80
  -6  13   0    1.00    1.90
   5 -13   0    0.60    2.10
   5 -13   0   -1.50    2.10
   5 -13   0    0.30    2.00
  -5  13   0   -1.00    1.70
  -5  13   0   -1.10    1.70
  -5  13   0   -0.80    1.90
  -5  13   0   -1.20    1.70
  -5  13   0    0.10    1.80
   4 -13   0    9.70    2.60
   4 -13   0    7.10    2.30
   4 -13   0    5.20    2.50
   4 -13   0    7.50    2.40
  -4  13   0    4.30    2.10
  -4  13   0   10.30    2.40
  -4  13   0    7.60    2.30
  -4  13   0    5.20    2.30
  -4  13   0    9.30    2.50
   3 -13   0    2.00    2.20
   3 -13   0   -2.90    2.10
   3 -13   0   -2.60    1.70
   3 -13   0   -0.70    1.70
  -3  13   0   -3.10    1.70
  -3  13   0   -3.00    2.60
  -3  13   0    0.00    1.60
  -3  13   0    1.60    1.60
  -3  13   0    0.00    1.80
   2 -13   0    6.60    2.30
   2 -13   0    1.50    2.00
   2 -13   0    3.30    2.20
   2 -13   0    0.60    2.10
  -2  13   0    1.10    2.00
  -2  13   0    3.70    1.80
  -2  13   0    2.70    1.90
  -2  13   0    2.80    1.90
   1 -13   0   29.40    4.60
   1 -13   0   24.00    3.10
   1 -13   0   17.80    3.00
   1 -13   0   15.40    2.90
  -1  13   0   25.60    4.10
  -1  13   0   25.20    3.00
  -1  13   0   17.80    3.20
  -1  13   0   22.10    2.90
   0 -13   0   -1.00    2.00
   0 -13   0   -3.90    1.70
   0 -13   0    0.60    1.90
   0 -13   0    0.00    2.10
   0  13   0    1.40    1.60
   0  13   0   -0.40    1.70
   0  13   0    0.30    1.80
   0  13   0    2.20    2.00
  -1 -13   0   23.50    4.10
  -1 -13   0   24.70    3.60
  -1 -13   0   21.70    3.20
  -1 -13   0   16.10    3.00
  -1 -13   0   21.70    3.10
   1  13   0   23.90    2.90
   1  13   0   21.60    3.40
   1  13   0   23.60    3.00
  -2 -13   0    2.40    2.20
  -2 -13   0    0.80    2.10
  -2 -13   0    4.60    2.00
  -2 -13   0    3.40    2.40
  -2 -13   0    0.40    2.10
   2  13   0    0.60    1.70
   2  13   0    0.20    2.00
   2  13   0   -0.10    1.80
   2  13   0   -3.10    2.00
  -3 -13   0   21.80    3.00
  -3 -13   0   26.90    4.00
  -3 -13   0   24.40    3.40
  -3 -13   0   14.90    3.70
  -3 -13   0   26.60    3.70
   3  13   0   23.70    3.70
   3  13   0   18.70    3.40
   3  13   0   29.00    4.30
   3  13   0   30.30    4.10
  -4 -13   0   16.20    2.60
  -4 -13   0   14.30    2.90
  -4 -13   0    9.70    2.80
  -4 -13   0    7.20    2.80
   4  13   0   18.40    3.50
   4  13   0   10.20    2.80
   4  13   0   13.30    2.50
   4  13   0   11.30    2.30
   4  13   0   10.90    2.80
  -5 -13   0    3.40    2.50
  -5 -13   0    6.40    2.20
  -5 -13   0    8.40    2.50
  -5 -13   0    3.40    2.60
   5  13   0    5.40    2.20
   5  13   0    8.50    2.40
   5  13   0    5.00    1.70
   5  13   0    3.00    2.60
   5  13   0   13.40    3.10
  -6 -13   0    3.20    2.30
  -6 -13   0    4.90    2.80
  -6 -13   0    6.80    2.80
  -6 -13   0    5.90    2.10
   6  13   0    6.00    2.30
   6  13   0    3.00    2.20
   6  13   0    3.70    1.80
   6  13   0    7.90    3.00
  -7 -13   0    2.30    2.80
  -7 -13   0   10.80    3.60
   7  13   0    9.80    2.90
   7  13   0    5.60    1.90
   7  13   0    9.30    3.20
   7  13   0    3.70    2.40
   7  13   0    5.60    2.60
   8 -14   0   45.90    4.70
  -8  14   0   37.20    5.60
  -8  14   0   29.90    4.70
  -8  14   0   41.50    5.00
  -7  14   0    4.30    2.40
  -7  14   0    2.00    2.50
   6 -14   0   -2.30    2.10
   6 -14   0   -4.40    2.40
  -6  14   0   -1.00    1.80
  -6  14   0   -2.00    2.20
  -6  14   0   -1.10    1.80
  -6  14   0   -1.10    2.10
   5 -14   0    4.20    2.40
   5 -14   0    1.10    2.00
   5 -14   0    7.70    2.80
  -5  14   0   -1.70    2.20
  -5  14   0    0.70    2.40
  -5  14   0    2.30    2.20
  -5  14   0    1.50    2.00
   4 -14   0    3.90    2.50
   4 -14   0    6.00    2.50
   4 -14   0    3.20    2.30
  -4  14   0    0.60    2.30
  -4  14   0    5.20    2.20
  -4  14   0    2.10    1.90
  -4  14   0    1.90    2.30
   3 -14   0   20.40    3.40
   3 -14   0   26.10    3.50
   3 -14   0   31.00    4.10
  -3  14   0   16.70    2.90
  -3  14   0   26.20    3.30
  -3  14   0   22.00    3.40
  -3  14   0   18.10    3.40
   2 -14   0   -0.90    1.90
   2 -14   0   -0.70    2.20
   2 -14   0   -0.40    2.10
  -2  14   0   -1.10    2.10
  -2  14   0   -0.10    1.90
  -2  14   0   -2.20    1.80
   1 -14   0    1.30    2.10
   1 -14   0    2.60    2.40
   1 -14   0    5.50    2.40
  -1  14   0    5.10    2.40
  -1  14   0   -0.10    1.90
  -1  14   0    3.80    2.70
   0 -14   0   23.10    3.50
   0 -14   0   16.60    3.00
   0 -14   0   20.40    3.20
   0 -14   0   20.80    3.60
   0  14   0   19.40    2.70
   0  14   0   13.20    3.40
   0  14   0   21.20    3.60
  -1 -14   0   40.00    5.30
  -1 -14   0   32.10    3.80
  -1 -14   0   21.90    3.40
  -1 -14   0   33.90    4.60
   1  14   0   33.30    4.40
   1  14   0   38.80    4.80
   1  14   0   34.30    5.00
   1  14   0   21.50    4.00
  -2 -14   0   33.60    5.30
  -2 -14   0   30.20    3.60
  -2 -14   0   29.70    4.20
  -2 -14   0   39.10    4.40
   2  14   0   30.90    4.50
   2  14   0   37.90    4.90
   2  14   0   32.00    3.60
   2  14   0   30.40    3.60
  -3 -14   0   -0.90    2.00
  -3 -14   0    1.40    2.40
  -3 -14   0   -0.90    2.00
  -3 -14   0    5.20    2.50
   3  14   0   -1.30    2.20
   3  14   0    1.70    2.30
   3  14   0    2.50    1.80
   3  14   0    1.80    2.20
   3  14   0    0.60    2.40
  -4 -14   0   13.40    5.20
  -4 -14   0   19.00    3.10
  -4 -14   0   18.60    3.40
   4  14   0   15.80    2.40
   4  14   0   24.80    3.80
   4  14   0   18.00    3.20
   4  14   0   11.00    3.20
   4  14   0   26.00    4.10
  -5 -14   0   48.60    7.40
  -5 -14   0   54.29    6.30
  -5 -14   0   51.99    6.10
   5  14   0   65.99    6.10
   5  14   0   64.59    5.50
   5  14   0   39.00    6.00
   5  14   0   61.49    5.60
   6 -15   0   14.70    3.80
   6 -15   0   11.90    3.00
  -6  15   0    4.50    3.30
  -6  15   0    8.90    2.70
  -6  15   0    9.50    2.60
   5 -15   0   -1.70    2.40
  -5  15   0    1.40    2.60
  -5  15   0    1.30    2.10
  -5  15   0   -1.20    2.20
   4 -15   0   -6.10    2.50
   4 -15   0   -2.00    2.50
  -4  15   0    2.00    2.20
  -4  15   0   -1.50    2.50
   3 -15   0    6.80    2.80
   3 -15   0    4.40    2.60
  -3  15   0    1.70    1.90
  -3  15   0    3.00    2.60
  -3  15   0    1.90    2.70
   2 -15   0   14.10    3.10
   2 -15   0   13.10    3.20
  -2  15   0    9.90    2.70
  -2  15   0   14.90    4.10
  -2  15   0    5.70    2.90
  -2  15   0   10.50    2.80
   1 -15   0   -1.30    2.40
   1 -15   0   -5.10    2.20
   1 -15   0   -2.60    2.90
  -1  15   0   -2.70    2.90
  -1  15   0    0.60    2.40
  -1  15   0   -3.20    1.90
   0 -15   0   27.00    4.30
   0 -15   0   24.70    3.60
   0 -15   0   21.60    3.70
   0  15   0   13.50    3.30
   0  15   0   20.70    3.70
   0  15   0   17.20    3.50
  -1 -15   0    2.30    2.70
  -1 -15   0   -2.60    2.40
  -1 -15   0    0.30    2.20
   1  15   0    3.00    2.90
   1  15   0    1.50    2.30
  -2 -15   0   10.30    3.20
  -2 -15   0   11.30    2.70
  -2 -15   0   12.60    3.30
   2  15   0    7.20    2.40
   2  15   0    7.60    2.80
   2  15   0    5.70    3.20
  -3 -15   0    4.70    2.70
  -3 -15   0    6.20    2.50
   3  15   0    9.00    3.60
   3  15   0    0.40    2.30
   3  15   0    3.90    2.20
   3  15   0    1.00    3.30
   3  15   0    5.30    2.50
   1  15  -1    3.70    2.40
   1  15  -1    1.20    2.10
  -1 -15   1    5.20    2.80
  -1 -15   1   11.50    2.80
  -1 -15   1    6.10    2.80
   0  15  -1   23.50    3.80
   0  15  -1   25.30    3.50
   0  15  -1   15.00    3.80
   0 -15   1   21.80    3.90
   0 -15   1   33.90    3.90
   0 -15   1   26.90    4.10
  -1  15  -1   -5.40    2.30
  -1  15  -1    0.40    2.20
  -1  15  -1   -1.80    2.00
  -1  15  -1   -5.50    2.30
   1 -15   1   -2.90    2.60
   1 -15   1   -3.10    2.20
   1 -15   1    0.60    2.60
  -2  15  -1   11.10    2.90
  -2  15  -1   13.30    2.90
  -2  15  -1   10.50    2.70
  -2  15  -1    3.70    3.00
   2 -15   1   12.70    3.20
   2 -15   1   13.00    3.50
   2 -15   1   12.80    3.00
  -3  15  -1   -1.50    1.80
  -3  15  -1    0.10    2.50
  -3  15  -1   -5.00    2.50
  -3  15  -1   -1.00    2.20
   3 -15   1   -3.50    2.20
   3 -15   1   -1.00    2.60
  -4  15  -1    0.30    2.30
  -4  15  -1   -1.80    2.50
  -4  15  -1    1.00    1.90
   4 -15   1   -0.40    2.50
   4 -15   1   -0.10    2.50
  -5  15  -1    2.50    2.10
  -5  15  -1    0.50    2.30
  -5  15  -1    1.10    2.60
   5 -15   1   -3.30    2.40
   5 -15   1    0.10    2.50
   4  14  -1    9.50    2.80
   4  14  -1   10.70    2.80
   4  14  -1    6.40    3.40
   4  14  -1   15.50    3.40
   4  14  -1    6.60    2.40
  -4 -14   1   13.00    2.70
  -4 -14   1   18.60    3.10
  -4 -14   1   11.80    3.20
   3  14  -1   70.49    6.20
   3  14  -1   59.79    6.50
   3  14  -1   60.49    6.50
  -3 -14   1   75.29    6.40
  -3 -14   1   81.29    7.40
  -3 -14   1   71.19    5.80
   2  14  -1    1.90    2.60
   2  14  -1    0.50    2.00
   2  14  -1   -0.70    1.70
   2  14  -1    0.40    2.10
   2  14  -1   -4.70    2.30
  -2 -14   1    0.00    2.30
  -2 -14   1   -1.60    1.90
  -2 -14   1   -0.20    2.20
   1  14  -1   23.40    3.70
   1  14  -1   28.50    3.50
   1  14  -1   21.70    3.70
   1  14  -1   33.10    4.40
  -1 -14   1   29.50    3.80
  -1 -14   1   22.30    4.30
  -1 -14   1   29.00    4.40
  -1 -14   1   37.50    5.50
   0  14  -1   29.70    4.70
   0  14  -1   38.90    4.40
   0  14  -1   28.10    4.50
   0 -14   1   24.50    3.70
   0 -14   1   33.40    4.00
   0 -14   1   36.10    5.60
   0 -14   1   23.10    3.80
  -1  14  -1   15.00    2.50
  -1  14  -1   11.10    2.80
  -1  14  -1    5.50    2.80
   1 -14   1    9.60    3.10
   1 -14   1   10.00    3.10
   1 -14   1    9.00    2.90
   1 -14   1    9.60    2.90
  -2  14  -1   14.70    3.00
  -2  14  -1    9.00    2.70
  -2  14  -1   18.40    2.70
   2 -14   1   16.90    3.50
   2 -14   1   20.40    3.30
   2 -14   1   20.60    3.70
  -3  14  -1   -0.80    1.70
  -3  14  -1   -0.90    1.70
  -3  14  -1   -1.80    2.20
   3 -14   1   -2.00    2.30
   3 -14   1   -4.90    2.20
  -4  14  -1    1.40    2.00
  -4  14  -1    3.20    2.00
  -4  14  -1    2.80    2.80
  -4  14  -1    1.90    2.20
   4 -14   1    6.30    3.70
   4 -14   1    5.50    2.40
   4 -14   1    3.90    2.50
  -5  14  -1    0.00    2.20
  -5  14  -1   -1.20    2.00
  -5  14  -1    3.30    1.90
  -5  14  -1    0.80    2.20
   5 -14   1    2.80    2.50
   5 -14   1    0.90    2.50
  -6  14  -1    3.40    2.40
  -6  14  -1    0.00    2.50
  -6  14  -1    6.80    2.40
   6 -14   1    5.50    2.70
   6 -14   1    6.10    2.90
  -7  14  -1    7.60    2.50
  -7  14  -1    3.50    2.30
  -7  14  -1   -0.10    2.60
  -7  14  -1    2.60    2.70
   7 -14   1    4.20    2.80
  -8  14  -1    6.80    2.90
  -8  14  -1   12.80    2.80
   6  13  -1    1.30    1.80
   6  13  -1   -1.30    2.10
   6  13  -1   -0.90    2.30
   6  13  -1    1.60    2.30
  -6 -13   1   -1.10    2.30
  -6 -13   1   -0.10    2.00
  -6 -13   1    0.50    2.70
   5  13  -1    1.00    2.30
   5  13  -1   -1.20    2.00
   5  13  -1   -3.70    2.30
   5  13  -1    0.20    1.50
   5  13  -1    1.00    2.70
  -5 -13   1   -0.60    2.30
  -5 -13   1    0.30    2.20
  -5 -13   1    3.40    2.10
   4  13  -1    6.70    2.30
   4  13  -1    7.30    2.70
   4  13  -1   -0.70    2.70
   4  13  -1    3.00    1.50
   4  13  -1    0.00    2.40
   4  13  -1    4.20    2.40
  -4 -13   1    4.70    2.50
  -4 -13   1    4.30    2.40
  -4 -13   1    4.90    2.60
  -4 -13   1    4.60    3.60
   3  13  -1    6.30    2.80
   3  13  -1    6.70    2.20
   3  13  -1   -3.30    3.70
   3  13  -1    5.00    1.80
   3  13  -1    7.40    2.50
  -3 -13   1    6.10    2.50
  -3 -13   1    3.30    2.30
  -3 -13   1    3.80    2.40
  -3 -13   1    9.40    2.50
   2  13  -1    2.20    1.60
   2  13  -1    5.10    2.00
   2  13  -1    3.10    2.50
   2  13  -1   -3.70    2.20
  -2 -13   1    2.70    2.30
  -2 -13   1    0.40    2.10
  -2 -13   1   -0.60    2.20
  -2 -13   1    1.40    2.00
   1  13  -1   23.70    3.00
   1  13  -1   28.10    4.40
   1  13  -1   20.10    3.60
   1  13  -1   21.90    2.70
  -1 -13   1   29.20    4.70
  -1 -13   1   18.00    2.90
  -1 -13   1   19.20    3.80
  -1 -13   1   16.60    3.20
  -1 -13   1   21.10    3.00
   0  13  -1   37.50    5.20
   0  13  -1   44.50    4.40
   0  13  -1   29.40    3.50
   0  13  -1   37.50    4.80
   0 -13   1   38.30    4.70
   0 -13   1   32.90    5.00
   0 -13   1   45.70    5.00
   0 -13   1   47.50    4.90
  -1  13  -1   -1.50    1.90
  -1  13  -1   -1.20    2.30
  -1  13  -1    1.90    1.80
  -1  13  -1    3.10    1.80
   1 -13   1    0.60    4.20
   1 -13   1    0.50    2.00
   1 -13   1    2.30    2.10
   1 -13   1    3.60    2.50
   1 -13   1    2.10    1.80
  -2  13  -1   92.69    6.00
  -2  13  -1   93.49    6.20
  -2  13  -1   86.79    6.60
  -2  13  -1   70.09    8.00
   2 -13   1   90.99    6.60
   2 -13   1   93.49   10.80
   2 -13   1   92.29    6.30
   2 -13   1   95.29    7.00
  -3  13  -1    6.40    2.40
  -3  13  -1    8.50    2.30
  -3  13  -1    5.60    2.30
  -3  13  -1   12.00    2.40
   3 -13   1   12.50    2.60
   3 -13   1   13.00    2.80
  -4  13  -1    9.80    2.80
  -4  13  -1    6.10    2.20
  -4  13  -1    4.50    2.20
  -4  13  -1    6.60    2.30
  -4  13  -1    4.40    2.10
   4 -13   1    7.60    2.40
   4 -13   1   10.10    2.50
   4 -13   1   11.60    3.10
  -5  13  -1    3.20    2.30
  -5  13  -1   -0.30    2.20
  -5  13  -1    0.80    1.80
  -5  13  -1    0.20    2.00
  -5  13  -1    1.50    1.90
   5 -13   1   -0.90    2.00
   5 -13   1    3.20    2.40
   5 -13   1    3.90    2.30
  -6  13  -1    5.90    2.20
  -6  13  -1    4.60    2.70
  -6  13  -1   10.30    2.30
  -6  13  -1    8.60    2.40
   6 -13   1    9.70    2.90
   6 -13   1    8.50    2.70
  -7  13  -1    6.70    2.10
  -7  13  -1    5.20    2.70
  -7  13  -1    5.80    2.40
  -7  13  -1    6.50    2.90
   7 -13   1    4.50    2.60
  -8  13  -1   -1.80    2.40
  -8  13  -1    0.30    2.00
  -8  13  -1    2.90    2.50
  -8  13  -1   -1.00    2.20
   8 -13   1   -0.30    2.70
   8 -13   1    0.90    2.90
  -9  13  -1    9.70    3.30
  -9  13  -1   13.80    4.00
  -9  13  -1   17.50    2.20
  -9  13  -1   16.40    3.30
  -9  13  -1   14.00    2.90
   9 -13   1   16.50    4.10
   9 -13   1   17.80    3.40
   8  12  -1   -0.20    2.20
   8  12  -1    0.10    2.30
   8  12  -1   -1.20    1.80
   8  12  -1   -0.10    2.10
   8  12  -1   -0.30    2.90
  -8 -12   1   -1.40    2.90
  -8 -12   1    1.20    2.60
   7  12  -1   -2.00    2.10
   7  12  -1    4.50    1.80
   7  12  -1    9.20    2.60
   7  12  -1    7.60    2.60
   7  12  -1    3.80    2.50
  -7 -12   1    5.70    2.60
  -7 -12   1    6.90    2.80
   6  12  -1   10.20    2.00
   6  12  -1    6.50    2.10
   6  12  -1    9.50    2.60
   6  12  -1   12.00    3.00
   6  12  -1   11.10    2.90
  -6 -12   1    9.40    2.70
  -6 -12   1   10.60    2.80
  -6 -12   1   10.20    2.40
  -6 -12   1    7.60    2.60
   5  12  -1   57.79    5.50
   5  12  -1   52.49    5.20
   5  12  -1   51.19    5.40
   5  12  -1   54.79    5.40
  -5 -12   1   44.60    5.60
  -5 -12   1   58.19    6.10
  -5 -12   1   57.19    4.70
  -5 -12   1   54.99    5.40
   4  12  -1   -1.30    2.00
   4  12  -1    2.70    1.50
   4  12  -1    0.10    1.60
   4  12  -1    1.50    2.30
   4  12  -1    1.30    1.80
  -4 -12   1    1.60    1.80
  -4 -12   1    1.20    2.10
  -4 -12   1   -2.20    1.90
  -4 -12   1    1.20    2.20
   3  12  -1    6.50    2.20
   3  12  -1    8.80    2.00
   3  12  -1    8.30    2.00
   3  12  -1    6.30    2.20
   3  12  -1    1.80    2.40
  -3 -12   1   12.10    2.50
  -3 -12   1   11.10    2.40
  -3 -12   1    9.10    2.60
  -3 -12   1   10.10    3.00
  -3 -12   1    6.00    2.30
   2  12  -1   10.10    2.10
   2  12  -1    9.50    2.40
   2  12  -1    6.10    2.00
   2  12  -1    4.90    2.50
  -2 -12   1    7.70    2.30
  -2 -12   1    8.90    2.30
  -2 -12   1    8.10    2.30
  -2 -12   1    6.90    2.40
  -2 -12   1    5.60    2.30
   1  12  -1    0.00    1.60
   1  12  -1   -0.20    1.40
   1  12  -1    2.50    2.10
   1  12  -1   -1.90    1.70
  -1 -12   1    2.00    1.80
  -1 -12   1   -0.20    3.20
  -1 -12   1   -0.40    1.60
  -1 -12   1   -1.80    1.70
  -1 -12   1    0.40    1.70
   0  12  -1    5.50    2.20
   0  12  -1    2.40    1.90
   0  12  -1    1.30    1.60
   0  12  -1    2.40    1.80
   0 -12   1   -0.30    1.70
   0 -12   1    3.50    1.80
   0 -12   1    5.10    3.40
   0 -12   1    4.80    1.90
  -1  12  -1    6.10    1.80
  -1  12  -1    3.80    2.20
  -1  12  -1    5.90    2.00
  -1  12  -1    9.50    2.20
   1 -12   1    7.50    2.10
   1 -12   1    3.50    2.00
   1 -12   1    7.00    2.50
   1 -12   1    6.90    2.00
  -2  12  -1   13.00    2.20
  -2  12  -1   13.10    2.10
  -2  12  -1   12.90    2.70
  -2  12  -1   11.00    2.40
   2 -12   1   12.70    2.40
   2 -12   1   10.70    2.40
   2 -12   1   13.60    2.40
   2 -12   1    9.80    2.60
  -3  12  -1   59.49    6.10
  -3  12  -1   77.39    5.40
  -3  12  -1   79.59    6.00
  -3  12  -1   74.59    5.30
   3 -12   1   71.69    6.00
   3 -12   1   76.19    5.60
   3 -12   1   84.49    6.00
  -4  12  -1    0.70    1.60
  -4  12  -1    1.60    1.70
  -4  12  -1    0.70    1.90
  -4  12  -1    2.80    1.80
  -4  12  -1   -2.20    1.70
   4 -12   1    1.00    2.40
   4 -12   1    3.40    1.80
   4 -12   1    1.20    1.80
   4 -12   1    2.00    1.90
  -5  12  -1    0.40    1.60
  -5  12  -1   -2.00    1.70
  -5  12  -1    1.90    2.00
  -5  12  -1   -1.20    1.60
  -5  12  -1    0.20    1.80
   5 -12   1   -0.40    1.60
   5 -12   1   -0.80    1.70
   5 -12   1   -1.10    2.00
  -6  12  -1   30.60    4.40
  -6  12  -1   25.10    3.00
  -6  12  -1   25.60    3.10
   6 -12   1   30.30    4.70
   6 -12   1   41.10    4.60
  -7  12  -1   -1.80    1.90
  -7  12  -1   -2.50    1.80
  -7  12  -1   -0.30    1.60
  -7  12  -1    0.90    2.30
  -7  12  -1   -1.00    1.70
   7 -12   1   -1.60    2.10
   7 -12   1    0.60    2.30
   7 -12   1    2.30    2.40
   7 -12   1   -0.50    2.40
  -8  12  -1   39.20    4.50
  -8  12  -1   20.10    3.50
  -8  12  -1   31.50    4.70
  -8  12  -1   37.30    4.00
   8 -12   1   23.10    4.00
   8 -12   1   31.10    4.10
   8 -12   1   33.00    3.70
  -9  12  -1   70.19    6.10
  -9  12  -1   67.09    4.10
  -9  12  -1   53.49    6.10
  -9  12  -1   69.39    5.50
  -9  12  -1   60.89    5.90
   9 -12   1   53.09    6.90
   9 -12   1   63.19    6.70
   9 -12   1   59.49    6.30
 -10  12  -1    0.40    2.50
 -10  12  -1   -1.90    2.20
 -10  12  -1   -1.60    1.30
 -10  12  -1    1.30    2.30
  10 -12   1    1.10    3.10
  10 -12   1   -0.60    2.50
 -11  12  -1    3.50    2.60
 -11  12  -1    3.70    2.20
  11 -12   1    0.50    2.70
   9  11  -1   -3.20    2.40
   9  11  -1    1.90    2.20
   9  11  -1    2.00    2.60
   9  11  -1   -1.70    1.70
  -9 -11   1   -0.30    2.90
  -9 -11   1   -1.00    2.50
   8  11  -1    7.70    2.40
   8  11  -1    3.10    2.30
   8  11  -1    5.70    2.40
   8  11  -1    4.60    2.30
   8  11  -1    6.20    1.80
  -8 -11   1    7.40    2.70
  -8 -11   1    6.00    2.60
  -8 -11   1    1.70    2.90
   7  11  -1   -0.90    1.80
   7  11  -1    0.40    2.00
   7  11  -1    3.40    2.30
   7  11  -1    1.70    2.10
   7  11  -1    0.20    1.50
   7  11  -1   -0.20    1.90
  -7 -11   1   -0.90    2.10
  -7 -11   1   -0.90    1.90
   6  11  -1   32.60    4.20
   6  11  -1   38.70    4.80
   6  11  -1   38.90    4.20
   6  11  -1   23.30    3.60
   6  11  -1   31.30    4.00
   6  11  -1   42.10    4.80
  -6 -11   1   39.30    4.90
  -6 -11   1   31.10    3.50
  -6 -11   1   34.10    5.00
  -6 -11   1   20.80    5.20
  -6 -11   1   28.90    3.40
   5  11  -1   16.70    2.90
   5  11  -1   16.10    2.50
   5  11  -1   20.20    3.10
   5  11  -1   19.40    2.70
  -5 -11   1   20.00    3.10
  -5 -11   1   16.10    2.80
  -5 -11   1   20.70    3.20
  -5 -11   1   30.60    4.60
  -5 -11   1   14.60    2.80
   4  11  -1   14.30    2.50
   4  11  -1    9.30    2.20
   4  11  -1    9.00    1.90
   4  11  -1   11.70    2.20
  -4 -11   1   12.50    2.60
  -4 -11   1    7.00    2.30
  -4 -11   1   13.10    2.30
  -4 -11   1   13.40    2.40
   3  11  -1    1.70    1.70
   3  11  -1    2.30    1.60
   3  11  -1    3.80    2.90
   3  11  -1    3.20    2.00
  -3 -11   1    1.70    1.70
  -3 -11   1    4.90    1.80
  -3 -11   1    3.40    1.90
  -3 -11   1    4.20    2.00
  -3 -11   1    2.70    2.00
   2  11  -1   10.20    2.10
   2  11  -1    8.70    2.50
   2  11  -1    9.10    1.90
   2  11  -1   13.70    2.30
  -2 -11   1   10.80    2.20
  -2 -11   1   11.30    2.40
  -2 -11   1   11.50    2.40
  -2 -11   1   10.80    2.30
  -2 -11   1   10.90    2.20
   1  11  -1    2.50    1.50
   1  11  -1    4.30    1.80
   1  11  -1    1.00    1.60
   1  11  -1    3.60    1.80
  -1 -11   1    3.60    2.10
  -1 -11   1    3.20    1.70
  -1 -11   1    3.30    1.90
  -1 -11   1    5.50    1.80
  -1 -11   1    3.60    1.90
   0  11  -1   -0.40    1.50
   0  11  -1    2.20    1.70
   0  11  -1    0.50    1.40
   0  11  -1    1.00    1.70
   0 -11   1   -2.80    1.70
   0 -11   1    1.70    1.60
   0 -11   1    1.40    2.20
   0 -11   1    0.70    1.70
   0 -11   1   -0.20    1.40
  -1  11  -1    2.90    1.50
  -1  11  -1    0.50    1.80
  -1  11  -1    0.20    1.50
  -1  11  -1    0.80    1.50
   1 -11   1    0.60    1.80
   1 -11   1    1.60    1.40
   1 -11   1    2.70    1.70
   1 -11   1   -0.20    1.70
  -2  11  -1   16.40    2.80
  -2  11  -1   16.50    2.40
  -2  11  -1   19.30    2.40
  -2  11  -1   12.50    2.30
   2 -11   1   17.30    2.90
   2 -11   1   11.80    2.40
   2 -11   1   16.60    2.50
   2 -11   1   24.80    3.70
  -3  11  -1    0.70    1.60
  -3  11  -1    1.40    1.40
  -3  11  -1    1.00    1.60
  -3  11  -1   -0.30    1.50
   3 -11   1    0.80    1.70
   3 -11   1    1.00    1.80
   3 -11   1    1.50    1.60
   3 -11   1    3.50    1.60
  -4  11  -1   -0.10    1.50
  -4  11  -1    0.40    1.50
  -4  11  -1   -1.20    1.30
  -4  11  -1    0.50    1.80
   4 -11   1    0.90    1.50
   4 -11   1   -1.40    1.60
   4 -11   1   -1.50    1.60
  -5  11  -1    1.70    1.50
  -5  11  -1    3.10    1.70
  -5  11  -1    2.80    1.70
  -5  11  -1    3.30    2.00
   5 -11   1    2.70    1.80
   5 -11   1    2.10    1.90
  -6  11  -1   65.79    4.90
  -6  11  -1   75.69    7.00
  -6  11  -1   64.79    5.10
  -6  11  -1   57.69    5.80
  -6  11  -1   64.39    6.00
   6 -11   1   61.49    6.30
   6 -11   1   62.79    5.50
   6 -11   1   56.79    5.40
   6 -11   1   62.79    5.50
  -7  11  -1    2.00    1.80
  -7  11  -1   11.10    2.20
  -7  11  -1    4.20    2.00
  -7  11  -1    3.00    1.80
  -7  11  -1    6.50    2.30
   7 -11   1    8.40    2.50
   7 -11   1    4.80    2.10
   7 -11   1    4.00    2.20
   7 -11   1    3.10    2.20
  -8  11  -1   -2.60    1.90
  -8  11  -1    2.70    1.80
  -8  11  -1    6.40    2.50
  -8  11  -1    0.30    1.80
  -8  11  -1    1.00    1.80
  -8  11  -1    0.90    2.00
   8 -11   1    0.60    1.70
   8 -11   1    0.80    2.10
   8 -11   1    4.20    2.10
   8 -11   1    1.30    2.40
  -9  11  -1    6.00    2.40
  -9  11  -1    7.40    1.50
  -9  11  -1    7.10    2.20
  -9  11  -1    7.90    2.20
  -9  11  -1   12.10    2.50
   9 -11   1    8.50    2.60
   9 -11   1    5.20    2.50
   9 -11   1    7.60    2.80
 -10  11  -1    5.70    2.20
 -10  11  -1    5.00    2.30
 -10  11  -1    5.20    2.40
 -10  11  -1    3.90    1.30
 -10  11  -1   -2.20    2.10
  10 -11   1    3.10    2.40
  10 -11   1    4.10    2.60
  10 -11   1   -0.80    2.10
 -11  11  -1    5.70    2.60
 -11  11  -1    4.60    2.70
 -11  11  -1   10.20    2.80
 -11  11  -1    8.30    3.10
  11 -11   1    5.90    3.20
  11 -11   1    7.00    2.70
  11 -11   1    4.30    3.20
 -12  11  -1   27.90    3.50
 -12  11  -1   28.90    4.20
  12 -11   1   27.60    3.80
  10  10  -1   -0.30    2.30
  10  10  -1   -1.10    2.60
  10  10  -1   -0.30    1.90
  10  10  -1   -2.00    2.50
  10  10  -1   -1.10    1.70
 -10 -10   1   -4.00    2.40
   9  10  -1   11.90    2.60
   9  10  -1    9.80    2.30
   9  10  -1    8.80    2.30
   9  10  -1   14.20    2.90
   9  10  -1   11.80    3.10
  -9 -10   1    7.90    2.60
  -9 -10   1   14.10    2.90
  -9 -10   1   17.60    3.30
   8  10  -1   12.60    3.10
   8  10  -1   13.70    2.60
   8  10  -1   16.80    2.60
   8  10  -1   16.20    3.40
   8  10  -1   16.90    2.60
  -8 -10   1   12.20    3.00
  -8 -10   1   20.60    3.20
  -8 -10   1   16.60    3.10
   7  10  -1    3.50    1.90
   7  10  -1    5.10    2.10
   7  10  -1    0.80    1.40
   7  10  -1    1.30    1.90
   7  10  -1    1.00    1.90
   7  10  -1    1.80    1.80
  -7 -10   1    1.20    2.20
  -7 -10   1    2.60    2.00
  -7 -10   1    0.50    2.10
  -7 -10   1    1.00    2.00
   6  10  -1   25.70    4.00
   6  10  -1   18.20    2.70
   6  10  -1   17.70    2.80
   6  10  -1   19.30    2.80
   6  10  -1   20.40    3.80
   6  10  -1   24.90    4.00
  -6 -10   1   20.80    3.20
  -6 -10   1   17.00    3.80
  -6 -10   1   21.70    3.20
  -6 -10   1   17.70    2.70
  -6 -10   1   17.90    2.80
   5  10  -1   10.10    2.20
   5  10  -1    9.10    2.10
   5  10  -1    8.00    2.20
   5  10  -1    6.00    1.70
   5  10  -1    7.50    1.90
   5  10  -1   10.40    2.50
  -5 -10   1    6.90    2.30
  -5 -10   1    4.60    2.10
  -5 -10   1    9.30    2.40
  -5 -10   1    9.10    2.10
  -5 -10   1    8.80    1.80
   4  10  -1    9.60    2.20
   4  10  -1   11.30    1.90
   4  10  -1   11.90    2.20
   4  10  -1    9.10    2.20
  -4 -10   1   12.40    2.40
  -4 -10   1   11.70    2.40
  -4 -10   1   14.70    2.40
  -4 -10   1   10.00    2.40
  -4 -10   1    9.40    2.20
   3  10  -1    4.50    1.60
   3  10  -1    5.30    2.00
   3  10  -1    1.20    1.60
  -3 -10   1    4.90    1.90
  -3 -10   1    4.20    1.80
  -3 -10   1    2.30    1.90
  -3 -10   1    5.90    2.00
  -3 -10   1    4.50    1.80
   2  10  -1    2.00    1.50
   2  10  -1    2.20    1.60
   2  10  -1    1.90    1.40
   2  10  -1    2.50    1.90
  -2 -10   1    1.60    1.60
  -2 -10   1    1.10    1.60
  -2 -10   1    3.30    1.80
  -2 -10   1    0.40    1.70
  -2 -10   1    1.00    1.70
   1  10  -1   57.99    4.80
   1  10  -1   58.29    5.40
   1  10  -1   62.99    4.50
   1  10  -1   62.39    5.10
  -1 -10   1   60.99    5.00
  -1 -10   1   71.29    4.80
  -1 -10   1   60.89    4.80
  -1 -10   1   62.19    4.90
  -1 -10   1   58.99    5.10
   0  10  -1    2.90    1.50
   0  10  -1    2.30    1.90
   0  10  -1    2.10    1.70
   0  10  -1    4.80    2.10
   0 -10   1    3.30    1.80
   0 -10   1    4.50    1.80
   0 -10   1    4.30    1.80
   0 -10   1    0.80    1.70
  -1  10  -1   29.40    4.40
  -1  10  -1   29.50    3.90
  -1  10  -1   26.20    3.50
   1 -10   1   28.80    4.00
   1 -10   1   30.20    3.80
   1 -10   1   30.10    3.80
   1 -10   1   30.00    3.90
  -2  10  -1   81.39    5.20
  -2  10  -1   83.69    5.90
  -2  10  -1   87.99    6.30
   2 -10   1   82.19    5.40
   2 -10   1   82.09    5.40
   2 -10   1   85.79    6.00
   2 -10   1   74.99    5.70
  -3  10  -1   83.39    5.00
  -3  10  -1   74.49    5.10
  -3  10  -1   65.09    5.30
  -3  10  -1   55.49    5.50
   3 -10   1   73.49    5.00
   3 -10   1   61.29    5.30
   3 -10   1   74.89    5.00
   3 -10   1   75.99    5.60
  -4  10  -1    2.00    1.90
  -4  10  -1   -0.90    1.40
  -4  10  -1    0.60    1.60
  -4  10  -1    0.00    1.60
   4 -10   1   -0.10    1.50
   4 -10   1    1.90    1.70
  -5  10  -1  211.68   10.00
  -5  10  -1  210.98   11.00
  -5  10  -1  215.78   10.80
  -5  10  -1  207.08   11.00
   5 -10   1  204.38   10.70
   5 -10   1  216.18   10.00
   5 -10   1  214.18   11.60
   5 -10   1  214.38   10.20
  -6  10  -1   52.99    5.30
  -6  10  -1   58.89    4.50
  -6  10  -1   57.99    5.00
  -6  10  -1   63.09    4.60
   6 -10   1   51.39    4.80
   6 -10   1   51.69    5.60
   6 -10   1   63.29    5.00
   6 -10   1   52.49    4.90
  -7  10  -1    4.50    1.70
  -7  10  -1    2.70    1.70
  -7  10  -1    3.90    1.90
  -7  10  -1    2.60    1.60
   7 -10   1    5.20    2.00
   7 -10   1    2.30    1.80
   7 -10   1    2.30    2.00
   7 -10   1    1.00    1.70
  -8  10  -1    2.30    1.10
  -8  10  -1    0.10    1.90
  -8  10  -1    1.60    1.70
  -8  10  -1    5.00    1.90
  -8  10  -1    1.90    1.80
   8 -10   1    2.20    2.20
   8 -10   1    6.80    2.10
   8 -10   1    0.40    1.70
  -9  10  -1   46.20    5.00
  -9  10  -1   37.30    5.30
  -9  10  -1   45.40    4.80
  -9  10  -1   46.90    3.20
  -9  10  -1   52.39    4.60
   9 -10   1   44.00    4.90
   9 -10   1   56.99    4.90
   9 -10   1   39.20    5.70
 -10  10  -1    9.70    2.20
 -10  10  -1   11.30    2.90
 -10  10  -1    9.70    2.70
 -10  10  -1    9.90    1.40
 -10  10  -1    7.20    2.10
  10 -10   1    8.10    2.90
  10 -10   1    8.20    2.80
  10 -10   1    8.70    2.80
  10 -10   1   11.70    2.50
 -11  10  -1   14.20    3.20
 -11  10  -1   22.00    3.00
 -11  10  -1   21.60    2.90
 -11  10  -1   19.50    3.40
  11 -10   1   22.70    3.40
  11 -10   1   13.80    2.90
  11 -10   1   13.20    3.40
 -12  10  -1    4.50    2.90
 -12  10  -1    8.50    2.70
 -12  10  -1    3.90    2.90
  12 -10   1    7.80    2.40
  12 -10   1    3.70    3.20
  12 -10   1    9.20    2.50
  11   9  -1    3.70    2.70
  11   9  -1   13.70    3.30
  11   9  -1    7.90    2.50
  11   9  -1   12.60    2.60
 -11  -9   1    8.70    2.90
 -11  -9   1   14.00    3.20
 -11  -9   1    9.80    3.70
  10   9  -1    4.70    2.00
  10   9  -1    4.70    2.30
  10   9  -1    0.80    2.50
  10   9  -1    7.60    2.00
  10   9  -1    1.30    1.80
  10   9  -1    1.70    2.20
 -10  -9   1    1.80    2.40
 -10  -9   1    4.30    2.50
 -10  -9   1   11.50    3.00
 -10  -9   1    4.30    2.70
   9   9  -1    6.50    2.30
   9   9  -1    4.60    2.40
   9   9  -1    1.80    1.50
   9   9  -1   -3.00    2.10
   9   9  -1    3.70    2.00
   9   9  -1    2.80    2.10
  -9  -9   1    0.00    3.00
  -9  -9   1    3.50    2.20
  -9  -9   1    3.80    2.20
   8   9  -1    3.70    2.10
   8   9  -1    8.90    2.20
   8   9  -1   11.80    2.30
   8   9  -1    7.90    2.00
   8   9  -1    7.50    1.90
  -8  -9   1    5.00    2.30
  -8  -9   1    8.90    2.50
  -8  -9   1    6.50    2.30
  -8  -9   1   10.10    2.50
   7   9  -1   -1.10    1.50
   7   9  -1    0.30    2.00
   7   9  -1   -1.10    1.70
   7   9  -1    1.80    1.50
   7   9  -1   -1.00    1.70
  -7  -9   1   -2.60    1.50
  -7  -9   1    1.50    2.00
  -7  -9   1    1.70    1.70
   6   9  -1   61.59    4.80
   6   9  -1   60.19    4.80
   6   9  -1   60.49    5.10
   6   9  -1   59.39    4.60
   6   9  -1   51.19    5.20
   6   9  -1   62.49    4.60
  -6  -9   1   50.29    5.20
  -6  -9   1   61.09    4.90
  -6  -9   1   56.39    5.00
  -6  -9   1   63.29    5.20
   5   9  -1   24.40    2.90
   5   9  -1   22.70    3.00
   5   9  -1   30.10    3.80
   5   9  -1   27.60    3.70
   5   9  -1   27.60    3.90
   5   9  -1   30.30    3.60
  -5  -9   1   29.90    4.10
  -5  -9   1   29.30    3.90
  -5  -9   1   30.20    3.20
  -5  -9   1   32.80    3.60
  -5  -9   1   31.90    4.00
   4   9  -1  103.19    6.10
   4   9  -1  110.19    6.80
   4   9  -1  114.39    6.50
   4   9  -1  117.09    7.10
   4   9  -1  110.29    6.20
  -4  -9   1  108.49    6.90
  -4  -9   1  115.59    6.50
  -4  -9   1  113.49    6.50
  -4  -9   1  110.09    6.20
  -4  -9   1  114.79    7.10
   3   9  -1    0.00    1.30
   3   9  -1    0.20    1.50
   3   9  -1    1.20    1.30
   3   9  -1    1.10    1.30
  -3  -9   1    0.40    1.60
  -3  -9   1    1.90    1.60
  -3  -9   1    0.30    1.50
  -3  -9   1   -0.50    1.50
  -3  -9   1    0.00    1.60
   2   9  -1   34.00    3.90
   2   9  -1   38.10    3.40
  -2  -9   1   35.90    4.20
  -2  -9   1   43.10    4.00
  -2  -9   1   41.40    3.80
  -2  -9   1   37.40    4.10
  -2  -9   1   40.00    3.80
   1   9  -1   25.30    3.20
   1   9  -1   28.50    3.40
   1   9  -1   24.70    3.70
  -1  -9   1   28.00    3.50
  -1  -9   1   22.70    3.50
  -1  -9   1   25.30    3.40
  -1  -9   1   26.00    3.90
  -1  -9   1   22.90    3.60
   0   9  -1    5.30    1.60
   0   9  -1    7.40    1.70
   0   9  -1    3.60    1.60
   0   9  -1    6.10    1.90
   0  -9   1    2.30    1.60
   0  -9   1    2.70    1.50
  -1   9  -1   40.80    3.70
  -1   9  -1   35.90    3.60
  -1   9  -1   32.10    3.80
   1  -9   1   36.30    3.80
   1  -9   1   33.40    4.40
   1  -9   1   39.30    3.80
   1  -9   1   39.90    6.10
  -2   9  -1   26.70    4.00
  -2   9  -1   43.00    3.70
  -2   9  -1   42.50    3.80
  -2   9  -1   33.70    3.80
   2  -9   1   29.10    4.80
   2  -9   1   40.20    3.70
   2  -9   1   35.60    3.80
   2  -9   1   32.50    4.10
  -3   9  -1   52.39    4.00
  -3   9  -1   50.59    4.60
  -3   9  -1   56.39    4.20
  -3   9  -1   41.00    4.50
   3  -9   1   58.59    4.10
   3  -9   1   52.59    4.40
   3  -9   1   60.49    7.70
  -4   9  -1   67.59    5.60
  -4   9  -1   83.59    5.00
  -4   9  -1   85.19    5.00
  -4   9  -1   79.59    5.60
   4  -9   1   63.49    6.10
   4  -9   1   80.69    5.40
   4  -9   1   78.79    5.50
   4  -9   1   84.19    5.00
  -5   9  -1   68.19    5.60
  -5   9  -1   58.79    4.40
  -5   9  -1   58.09    5.20
  -5   9  -1   65.29    5.20
  -5   9  -1   61.49    5.20
   5  -9   1   62.39    4.60
   5  -9   1   67.99    5.00
   5  -9   1   67.89    5.10
   5  -9   1   60.79    5.70
  -6   9  -1   87.49    6.00
  -6   9  -1   75.79    5.30
  -6   9  -1   94.19    6.60
  -6   9  -1   76.79    6.20
  -6   9  -1   90.49    5.40
   6  -9   1   84.89    5.50
   6  -9   1   70.59    6.20
   6  -9   1   85.49    5.60
   6  -9   1   86.39    5.90
  -7   9  -1   19.80    2.50
  -7   9  -1   30.70    4.30
  -7   9  -1   30.40    4.00
   7  -9   1   24.70    3.90
   7  -9   1   22.50    2.80
   7  -9   1   23.10    2.90
   7  -9   1   31.90    4.60
  -8   9  -1   25.30    2.80
  -8   9  -1   23.60    2.20
  -8   9  -1   26.80    3.60
  -8   9  -1   20.30    3.10
  -8   9  -1   28.60    3.90
   8  -9   1   19.70    3.20
   8  -9   1   28.60    3.80
   8  -9   1   20.50    2.80
   8  -9   1   24.00    3.90
  -9   9  -1    1.40    0.90
  -9   9  -1    2.60    1.70
  -9   9  -1    1.10    1.60
  -9   9  -1    1.40    1.70
  -9   9  -1   -1.60    2.90
   9  -9   1    2.60    1.70
   9  -9   1    2.40    1.60
   9  -9   1    1.40    1.80
   9  -9   1    1.70    2.00
 -10   9  -1    2.90    2.40
 -10   9  -1    2.70    1.00
 -10   9  -1    3.70    2.10
 -10   9  -1    1.80    1.70
 -10   9  -1    5.10    2.00
 -10   9  -1   -1.40    1.70
  10  -9   1    4.40    1.90
  10  -9   1    2.70    1.90
  10  -9   1    5.70    2.50
  10  -9   1    2.60    2.30
 -11   9  -1    9.50    2.70
 -11   9  -1   10.30    2.30
 -11   9  -1    9.60    2.50
 -11   9  -1   12.50    2.40
  11  -9   1   12.70    2.60
  11  -9   1   10.60    3.00
  11  -9   1   12.10    3.00
 -12   9  -1    6.30    2.80
 -12   9  -1    8.30    2.20
 -12   9  -1    9.10    2.40
 -12   9  -1    7.80    2.70
  12  -9   1    8.10    2.50
  12  -9   1    5.80    2.30
  12  -9   1    6.10    3.10
  12  -9   1    6.70    2.80
 -13   9  -1    2.40    2.50
 -13   9  -1    1.90    2.60
 -13   9  -1    1.70    2.70
  13  -9   1   -1.10    3.10
  13  -9   1   -1.30    2.60
  12   8  -1    2.10    2.40
  12   8  -1    4.30    2.60
  11   8  -1    3.80    2.50
  11   8  -1    3.10    2.20
  11   8  -1    6.10    2.00
  11   8  -1    5.10    2.00
 -11  -8   1   12.20    2.90
 -11  -8   1    1.60    2.50
 -11  -8   1    9.50    3.00
 -11  -8   1    3.80    2.30
  10   8  -1    4.00    1.80
  10   8  -1    5.60    3.00
  10   8  -1    5.90    2.30
  10   8  -1    4.60    1.80
  10   8  -1    8.70    2.20
  10   8  -1    5.50    2.40
 -10  -8   1    4.80    2.30
 -10  -8   1    0.30    3.20
 -10  -8   1   13.60    3.00
 -10  -8   1    8.90    2.60
   9   8  -1   14.80    2.70
   9   8  -1   15.40    2.90
   9   8  -1   13.20    2.20
   9   8  -1   13.20    2.30
   9   8  -1   14.40    2.50
   9   8  -1   13.80    2.90
  -9  -8   1   13.20    2.30
  -9  -8   1   16.70    2.70
  -9  -8   1   15.70    2.90
  -9  -8   1   11.00    2.80
  -9  -8   1   21.20    3.20
   8   8  -1   17.40    2.80
   8   8  -1   16.60    2.40
   8   8  -1   14.10    2.20
   8   8  -1   14.20    3.10
  -8  -8   1   15.40    2.90
  -8  -8   1   16.80    2.80
  -8  -8   1   14.40    2.60
  -8  -8   1   11.60    2.50
   7   8  -1    3.50    1.20
   7   8  -1    3.80    1.80
   7   8  -1    4.30    1.90
   7   8  -1    5.40    1.90
   7   8  -1    5.40    1.80
   7   8  -1    3.80    1.60
  -7  -8   1    3.20    1.70
  -7  -8   1    6.40    1.90
  -7  -8   1    3.60    1.80
  -7  -8   1    2.90    1.90
   6   8  -1    7.20    1.80
   6   8  -1    8.10    1.90
   6   8  -1    5.40    1.50
   6   8  -1    6.40    2.10
   6   8  -1    6.60    1.70
  -6  -8   1    5.20    2.00
  -6  -8   1    7.50    2.00
  -6  -8   1    6.40    1.80
  -6  -8   1    2.40    1.80
   5   8  -1   27.90    3.50
   5   8  -1   31.40    3.50
   5   8  -1   27.60    3.50
   5   8  -1   29.30    3.70
   5   8  -1   33.40    3.80
   5   8  -1   23.80    3.90
  -5  -8   1   24.90    3.80
  -5  -8   1   28.90    3.80
  -5  -8   1   29.40    4.00
  -5  -8   1   28.90    3.70
  -5  -8   1   26.30    3.00
   4   8  -1   25.50    3.60
   4   8  -1   28.80    3.50
   4   8  -1   30.50    3.30
   4   8  -1   31.60    3.40
   4   8  -1   28.30    3.50
  -4  -8   1   24.40    3.80
  -4  -8   1   29.30    3.70
  -4  -8   1   26.50    3.10
  -4  -8   1   29.00    3.80
  -4  -8   1   29.30    3.60
   3   8  -1   31.10    3.50
   3   8  -1   33.10    3.30
   3   8  -1   35.10    3.50
   3   8  -1   38.40    3.70
   3   8  -1   32.00    3.70
  -3  -8   1   37.50    3.80
  -3  -8   1   30.50    3.50
  -3  -8   1   33.60    3.60
  -3  -8   1   30.50    4.00
  -3  -8   1   29.20    4.60
   2   8  -1   70.69    4.60
   2   8  -1   77.29    5.10
   2   8  -1   74.69    5.00
  -2  -8   1   67.69    4.90
  -2  -8   1   71.79    4.70
  -2  -8   1   74.69    4.90
  -2  -8   1   72.89    5.10
  -2  -8   1   76.29    5.20
   1   8  -1   -1.10    1.30
   1   8  -1   -0.30    1.50
   1   8  -1    0.40    1.30
   1   8  -1    0.20    1.60
  -1  -8   1    1.40    1.40
  -1  -8   1    0.70    1.40
  -1  -8   1    0.10    1.30
  -1  -8   1    0.10    1.60
  -1  -8   1   -0.40    1.50
   0   8  -1    3.50    1.40
   0   8  -1    1.80    1.50
   0   8  -1    8.10    1.60
   0   8  -1    4.90    1.50
   0  -8   1    4.00    1.80
   0  -8   1    3.80    1.60
   0  -8   1    5.80    1.60
  -1   8  -1   53.29    3.90
  -1   8  -1   54.99    4.00
  -1   8  -1   48.90    4.50
  -1   8  -1   56.29    4.20
   1  -8   1   57.49    4.10
   1  -8   1   47.90    4.30
   1  -8   1   44.20    4.90
   1  -8   1   50.29    4.20
  -2   8  -1   10.50    1.70
  -2   8  -1    9.30    1.80
  -2   8  -1   10.00    1.80
  -2   8  -1    9.70    2.00
   2  -8   1    8.20    1.80
   2  -8   1    8.40    1.70
   2  -8   1    9.40    1.90
  -3   8  -1   89.19    5.00
  -3   8  -1   88.79    5.10
  -3   8  -1   86.99    5.80
  -3   8  -1   88.89    5.60
   3  -8   1   86.29    5.50
   3  -8   1   78.89    5.50
   3  -8   1   87.19    5.40
  -4   8  -1    7.70    1.80
  -4   8  -1   10.30    1.80
  -4   8  -1   10.50    1.90
  -4   8  -1    4.50    1.70
   4  -8   1    9.60    1.80
   4  -8   1    7.80    1.90
   4  -8   1    4.10    2.00
   4  -8   1   11.80    2.00
  -5   8  -1    4.70    1.50
  -5   8  -1    4.30    1.80
  -5   8  -1    4.80    1.60
  -5   8  -1    5.30    1.60
  -5   8  -1    3.70    1.80
   5  -8   1    3.20    1.80
   5  -8   1    5.90    1.70
   5  -8   1    4.50    1.80
  -6   8  -1    0.90    1.50
  -6   8  -1    0.10    1.50
  -6   8  -1    1.10    1.40
  -6   8  -1    1.20    1.40
  -6   8  -1    0.20    1.40
   6  -8   1    2.50    1.60
   6  -8   1    1.80    1.40
   6  -8   1    0.30    1.70
   6  -8   1    2.00    1.50
  -7   8  -1  118.59    7.40
  -7   8  -1  122.19    6.40
  -7   8  -1  124.69    7.30
  -7   8  -1  116.39    7.30
  -7   8  -1  121.99    7.20
  -7   8  -1  112.49    5.60
   7  -8   1  113.79    6.60
   7  -8   1  124.59    7.80
   7  -8   1  113.79    6.50
   7  -8   1  115.09    7.00
  -8   8  -1   26.50    4.00
  -8   8  -1   22.20    2.10
  -8   8  -1   26.80    4.00
  -8   8  -1   22.30    2.60
  -8   8  -1   22.40    2.80
   8  -8   1   20.50    2.70
   8  -8   1   17.60    2.50
   8  -8   1   23.30    3.70
   8  -8   1   23.80    3.50
  -9   8  -1    6.70    1.20
  -9   8  -1    4.10    1.80
  -9   8  -1    6.60    2.00
  -9   8  -1    7.70    1.90
  -9   8  -1    5.10    1.90
   9  -8   1    5.20    1.90
   9  -8   1    5.80    1.90
   9  -8   1    5.80    1.90
   9  -8   1    5.70    2.10
 -10   8  -1   -1.50    2.80
 -10   8  -1    0.30    1.60
 -10   8  -1    2.60    1.80
 -10   8  -1   -0.20    2.00
 -10   8  -1    2.20    1.60
 -10   8  -1    0.30    1.00
  10  -8   1    0.30    1.60
  10  -8   1    1.80    1.90
  10  -8   1    0.10    1.60
  10  -8   1    1.00    2.20
 -11   8  -1    4.90    1.90
 -11   8  -1    2.80    1.90
 -11   8  -1    3.30    1.80
 -11   8  -1    0.60    1.80
 -11   8  -1    1.70    1.80
  11  -8   1    5.30    2.40
  11  -8   1    3.40    1.90
  11  -8   1   -1.60    1.50
  11  -8   1    2.90    2.10
 -12   8  -1    4.00    2.20
 -12   8  -1    0.30    2.00
 -12   8  -1    3.80    1.80
  12  -8   1   -0.50    2.30
  12  -8   1    2.80    2.20
  12  -8   1    1.80    2.00
 -13   8  -1   24.00    3.70
 -13   8  -1   29.70    3.40
 -13   8  -1   36.20    4.60
 -13   8  -1   18.70    3.40
  13  -8   1   21.90    3.40
  13  -8   1   39.30    5.10
  13  -8   1   27.80    4.40
  13  -8   1   22.30    3.80
 -14   8  -1   -1.90    1.90
 -14   8  -1   -1.30    2.80
 -14   8  -1   -3.50    2.00
  14  -8   1   -3.40    3.40
  14  -8   1   -2.90    2.50
  12   7  -1   20.50    3.10
  12   7  -1   19.30    3.50
  12   7  -1   12.60    2.90
 -12  -7   1   21.40    4.90
 -12  -7   1   23.10    3.20
 -12  -7   1   26.60    3.80
  11   7  -1   -2.20    2.20
  11   7  -1    0.30    2.00
  11   7  -1    4.50    2.00
  11   7  -1   -0.50    1.80
  11   7  -1    2.20    1.80
  11   7  -1    2.90    2.20
 -11  -7   1   -1.90    2.30
 -11  -7   1    7.90    2.50
 -11  -7   1    2.60    2.30
 -11  -7   1    3.20    2.20
  10   7  -1    2.70    2.10
  10   7  -1    0.20    2.20
  10   7  -1    6.80    2.20
  10   7  -1    5.50    1.80
  10   7  -1    6.30    1.80
  10   7  -1    7.60    2.10
 -10  -7   1    8.70    2.40
 -10  -7   1    6.20    2.40
 -10  -7   1    6.30    2.40
 -10  -7   1    7.10    2.30
 -10  -7   1    2.90    2.10
   9   7  -1    9.90    2.70
   9   7  -1   12.60    2.90
   9   7  -1   12.20    2.20
   9   7  -1   14.20    2.60
   9   7  -1   12.20    2.20
   9   7  -1   12.30    2.60
  -9  -7   1   12.40    2.50
  -9  -7   1    9.50    3.10
  -9  -7   1   11.40    2.40
   8   7  -1    8.10    1.90
   8   7  -1    5.20    2.00
   8   7  -1    3.90    1.70
   8   7  -1    4.60    1.90
   8   7  -1    3.60    1.30
   8   7  -1    4.10    1.90
  -8  -7   1    3.40    1.90
  -8  -7   1    5.20    2.00
  -8  -7   1    5.60    1.90
  -8  -7   1    3.30    1.70
   7   7  -1   36.20    3.90
   7   7  -1   37.80    4.30
   7   7  -1   38.30    4.00
   7   7  -1   39.50    4.00
   7   7  -1   39.50    3.90
   7   7  -1   34.30    3.70
  -7  -7   1   41.30    4.10
  -7  -7   1   38.70    4.10
  -7  -7   1   41.30    4.40
  -7  -7   1   41.40    4.50
   6   7  -1   27.80    3.30
   6   7  -1   26.10    3.40
   6   7  -1   28.90    3.30
   6   7  -1   24.40    3.40
   6   7  -1   24.50    3.70
   6   7  -1   16.90    2.80
  -6  -7   1   28.30    3.60
  -6  -7   1   22.10    2.70
  -6  -7   1   25.50    3.80
   5   7  -1   78.29    5.10
   5   7  -1   69.59    5.30
   5   7  -1   83.49    5.00
   5   7  -1   86.59    5.00
   5   7  -1   77.99    4.90
   5   7  -1   78.89    5.30
  -5  -7   1   81.39    5.40
  -5  -7   1   86.39    5.20
  -5  -7   1   81.99    4.70
  -5  -7   1   82.39    5.20
   4   7  -1    0.10    1.10
   4   7  -1    2.00    1.40
   4   7  -1    0.90    1.30
   4   7  -1    1.00    1.00
   4   7  -1   -0.50    1.20
  -4  -7   1    2.10    1.50
  -4  -7   1    0.30    1.40
  -4  -7   1    0.80    1.50
  -4  -7   1    2.70    3.10
  -4  -7   1   -1.30    1.10
   3   7  -1    7.30    1.60
   3   7  -1    7.70    1.80
   3   7  -1    7.90    1.50
   3   7  -1    8.10    1.80
   3   7  -1    9.40    1.70
  -3  -7   1    7.70    1.60
  -3  -7   1    8.60    1.90
  -3  -7   1    8.30    1.80
  -3  -7   1    5.60    2.00
  -3  -7   1    7.30    1.70
   2   7  -1    4.70    1.30
   2   7  -1    2.90    1.20
   2   7  -1    3.40    1.20
   2   7  -1    2.00    1.30
  -2  -7   1    3.60    1.30
  -2  -7   1    5.00    1.40
  -2  -7   1    2.20    1.30
  -2  -7   1    2.90    1.40
  -2  -7   1    1.00    1.40
   1   7  -1    8.60    1.70
   1   7  -1    8.30    1.50
  -1  -7   1    8.20    1.80
  -1  -7   1    5.40    1.40
  -1  -7   1    4.90    1.50
  -1  -7   1    7.00    1.80
  -1  -7   1    7.40    1.60
   0   7  -1  104.79    5.50
   0   7  -1  102.69    6.20
   0   7  -1  109.29    5.50
   0   7  -1  104.09    6.00
   0  -7   1  108.79    6.10
   0  -7   1  111.19    6.00
   0  -7   1  109.99    5.50
   0  -7   1  114.89    5.50
  -1   7  -1   67.59    4.50
  -1   7  -1   59.39    4.60
  -1   7  -1   69.09    4.10
  -1   7  -1   68.69    4.10
   1  -7   1   63.99    4.40
   1  -7   1   62.99    3.90
   1  -7   1   65.39    4.00
   1  -7   1   65.49    4.50
  -2   7  -1   21.10    2.90
  -2   7  -1   15.90    1.90
  -2   7  -1   24.30    3.20
  -2   7  -1   20.90    2.60
   2  -7   1   14.00    2.00
   2  -7   1   14.30    1.80
   2  -7   1   21.80    2.90
  -3   7  -1  100.99    5.10
  -3   7  -1   99.79    5.00
  -3   7  -1   94.09    5.50
  -3   7  -1   80.09    5.50
   3  -7   1   94.89    5.10
   3  -7   1   95.19    5.20
   3  -7   1   86.89    5.50
   3  -7   1   83.29    5.80
  -4   7  -1   10.60    1.60
  -4   7  -1   11.70    1.80
  -4   7  -1   12.10    2.00
  -4   7  -1   12.60    2.10
   4  -7   1    8.50    1.60
   4  -7   1   13.80    2.40
   4  -7   1    9.60    1.80
   4  -7   1   10.20    1.80
  -5   7  -1    1.50    1.30
  -5   7  -1    0.90    1.30
  -5   7  -1    0.00    1.30
  -5   7  -1   -0.70    1.50
   5  -7   1    0.30    1.40
   5  -7   1   -0.90    1.30
   5  -7   1    1.40    1.50
  -6   7  -1   99.79    6.10
  -6   7  -1   97.79    5.50
  -6   7  -1   99.89    5.50
  -6   7  -1   97.99    6.30
  -6   7  -1   98.69    6.50
   6  -7   1  101.29    5.60
   6  -7   1   85.29    9.80
   6  -7   1   96.19    5.70
   6  -7   1   96.79    6.00
  -7   7  -1   39.20    4.10
  -7   7  -1   37.20    3.70
  -7   7  -1   38.40    4.70
  -7   7  -1   36.70    4.20
  -7   7  -1   35.30    2.60
  -7   7  -1   41.60    3.70
   7  -7   1   40.80    3.80
   7  -7   1   37.60    4.80
   7  -7   1   36.50    4.00
   7  -7   1   43.70    4.00
  -8   7  -1    1.50    1.60
  -8   7  -1   -1.70    1.50
  -8   7  -1    1.90    1.50
  -8   7  -1   -0.30    1.40
  -8   7  -1    1.30    0.70
  -8   7  -1    0.70    1.70
   8  -7   1    0.50    1.70
   8  -7   1    0.40    1.50
   8  -7   1    0.10    1.40
   8  -7   1    0.10    1.50
  -9   7  -1   79.79    5.60
  -9   7  -1   76.59    5.80
  -9   7  -1   75.49    3.90
  -9   7  -1   75.09    5.80
  -9   7  -1   81.59    6.10
  -9   7  -1   82.29    5.40
   9  -7   1   75.19    5.50
   9  -7   1   74.79    5.50
   9  -7   1   80.69    5.20
   9  -7   1   83.29    6.40
 -10   7  -1   11.10    2.00
 -10   7  -1    9.70    2.20
 -10   7  -1    9.70    2.20
 -10   7  -1   11.80    2.30
 -10   7  -1    9.20    2.20
  10  -7   1   10.40    2.50
  10  -7   1    8.80    1.80
  10  -7   1    8.80    2.10
  10  -7   1   11.80    2.10
  10  -7   1   12.60    2.20
 -11   7  -1    3.00    1.80
 -11   7  -1    7.20    2.10
 -11   7  -1    7.30    2.40
 -11   7  -1    6.80    1.90
  11  -7   1    6.50    1.80
  11  -7   1    2.50    1.80
  11  -7   1    7.80    2.70
 -12   7  -1    2.90    1.90
 -12   7  -1    1.70    1.80
 -12   7  -1    0.60    1.90
 -12   7  -1   -2.80    1.60
 -12   7  -1    2.40    1.90
  12  -7   1    2.90    1.90
  12  -7   1   -1.10    1.90
  12  -7   1   -0.80    1.80
  12  -7   1   -0.50    2.30
  12  -7   1   -1.80    2.10
 -13   7  -1   -0.60    2.20
 -13   7  -1   -0.10    1.80
 -13   7  -1   -0.30    1.90
 -13   7  -1   -4.80    2.00
  13  -7   1    0.40    2.20
  13  -7   1   -2.30    2.00
  13  -7   1    0.70    2.20
  13  -7   1    0.30    2.10
 -14   7  -1   -2.70    1.90
 -14   7  -1    1.00    2.80
  14  -7   1    0.10    2.90
  14  -7   1   -2.90    2.40
  13   6  -1    8.10    2.70
  13   6  -1    8.70    2.70
  13   6  -1    6.00    2.60
  13   6  -1    6.40    2.40
 -13  -6   1    5.50    3.00
 -13  -6   1    7.50    2.60
  12   6  -1   -0.80    2.20
  12   6  -1    1.00    1.70
  12   6  -1   -1.00    2.10
  12   6  -1   -0.60    1.80
  12   6  -1    0.40    1.90
 -12  -6   1   -3.10    2.20
 -12  -6   1    0.50    2.10
 -12  -6   1   -1.10    2.30
 -12  -6   1    1.10    2.30
  11   6  -1    0.70    1.40
  11   6  -1   -2.40    2.00
  11   6  -1    1.80    1.80
  11   6  -1   -0.70    1.90
  11   6  -1    0.30    1.50
  11   6  -1   -0.90    2.60
 -11  -6   1    4.50    2.10
 -11  -6   1    3.70    2.00
 -11  -6   1    2.00    1.90
 -11  -6   1    2.60    2.20
 -11  -6   1    5.10    2.40
  10   6  -1    0.40    1.50
  10   6  -1    2.10    1.80
  10   6  -1    0.00    1.90
  10   6  -1   -0.30    1.30
  10   6  -1   -0.10    1.50
 -10  -6   1    0.90    1.70
 -10  -6   1   -0.70    2.00
 -10  -6   1    3.50    2.30
 -10  -6   1    2.40    2.10
 -10  -6   1    3.70    1.90
   9   6  -1   11.00    2.30
   9   6  -1   11.10    2.20
   9   6  -1    6.60    1.70
   9   6  -1   10.00    2.10
   9   6  -1    9.50    1.90
  -9  -6   1    6.20    2.10
  -9  -6   1   10.30    2.20
  -9  -6   1   11.70    2.30
  -9  -6   1   13.10    2.30
  -9  -6   1   11.30    2.50
   8   6  -1   25.20    3.60
   8   6  -1   26.30    3.50
   8   6  -1   25.50    3.20
   8   6  -1   17.90    3.00
   8   6  -1   22.40    3.20
   8   6  -1   24.10    3.50
  -8  -6   1   23.20    2.70
  -8  -6   1   16.70    2.70
  -8  -6   1   17.20    2.80
  -8  -6   1   24.10    3.00
  -8  -6   1   27.40    3.60
   7   6  -1   57.19    4.40
   7   6  -1   54.89    4.40
   7   6  -1   55.49    5.00
   7   6  -1   54.69    4.50
   7   6  -1   50.69    4.60
   7   6  -1   53.69    4.00
  -7  -6   1   55.09    4.80
  -7  -6   1   58.19    5.00
  -7  -6   1   52.79    4.40
  -7  -6   1   60.89    4.60
  -7  -6   1   51.59    4.80
   6   6  -1    8.40    1.70
   6   6  -1    7.10    1.90
   6   6  -1    4.60    1.40
   6   6  -1    8.40    1.80
   6   6  -1    7.00    1.80
   6   6  -1   10.40    1.80
  -6  -6   1    3.60    1.60
  -6  -6   1    7.30    2.00
  -6  -6   1    6.80    1.90
  -6  -6   1    5.90    1.80
   5   6  -1    1.10    0.80
   5   6  -1    1.80    1.30
   5   6  -1    1.80    1.40
   5   6  -1    2.30    1.40
   5   6  -1    2.00    1.20
  -5  -6   1    2.30    2.60
  -5  -6   1    4.40    1.60
  -5  -6   1    0.90    1.40
  -5  -6   1    2.60    1.50
   4   6  -1   33.20    3.10
   4   6  -1   29.00    3.10
   4   6  -1   24.60    3.10
   4   6  -1   33.30    3.00
   4   6  -1   28.20    2.90
   4   6  -1   30.40    3.00
  -4  -6   1   32.10    3.50
  -4  -6   1   33.60    3.20
  -4  -6   1   25.30    3.10
  -4  -6   1   26.00    3.40
  -4  -6   1   31.40    3.10
   3   6  -1   64.19    4.00
   3   6  -1   63.09    4.40
   3   6  -1   62.39    4.20
   3   6  -1   64.19    3.80
   3   6  -1   63.99    4.20
  -3  -6   1   70.59    4.10
  -3  -6   1   63.39    4.50
  -3  -6   1   64.89    4.10
  -3  -6   1   65.09    4.40
  -3  -6   1   56.49    4.00
   2   6  -1   38.70    3.30
   2   6  -1   39.70    3.30
   2   6  -1   37.60    3.10
   2   6  -1   40.60    3.00
  -2  -6   1   36.70    3.30
  -2  -6   1   34.40    3.00
  -2  -6   1   41.20    3.40
  -2  -6   1   38.90    3.10
  -2  -6   1   38.50    3.10
   1   6  -1   20.10    9.60
  -1  -6   1   46.50   22.50
   0  -6   1    9.00    1.60
  -1   6  -1  289.67   13.20
  -1   6  -1  312.87   12.60
  -1   6  -1  302.77   13.10
  -1   6  -1  320.37   12.70
   1  -6   1  304.37   13.00
   1  -6   1  294.37   12.50
   1  -6   1  296.67   12.60
   1  -6   1  306.17   13.00
  -2   6  -1   23.80    2.80
  -2   6  -1   21.70    2.40
  -2   6  -1   21.70    2.70
  -2   6  -1   24.30    3.00
   2  -6   1   19.40    2.60
   2  -6   1   14.90    2.90
   2  -6   1   24.50    2.60
  -3   6  -1  669.93   25.10
  -3   6  -1  594.24   24.20
  -3   6  -1  600.64   24.30
  -3   6  -1  619.34   24.80
   3  -6   1  587.54   24.20
   3  -6   1  592.54   24.70
   3  -6   1  650.33   25.10
   3  -6   1  577.04   24.30
  -4   6  -1   52.09    3.60
  -4   6  -1   51.49    3.60
  -4   6  -1   50.19    4.20
  -4   6  -1   57.09    4.10
  -4   6  -1   60.19    4.40
   4  -6   1   52.29    4.30
   4  -6   1   49.10    3.80
   4  -6   1   52.29    3.50
   4  -6   1   49.99    3.60
  -5   6  -1    0.60    1.10
  -5   6  -1    0.00    1.20
  -5   6  -1    1.30    1.40
  -5   6  -1    0.10    1.20
  -5   6  -1    0.50    1.20
   5  -6   1    0.90    1.30
   5  -6   1    0.30    1.10
   5  -6   1   -0.90    1.20
   5  -6   1    2.80    1.60
  -6   6  -1    7.50    1.70
  -6   6  -1    6.40    1.70
  -6   6  -1    5.70    1.50
  -6   6  -1    5.80    1.00
  -6   6  -1    4.80    1.50
  -6   6  -1    7.30    1.80
   6  -6   1   10.80    2.10
   6  -6   1    5.50    1.50
   6  -6   1    5.60    1.70
   6  -6   1    5.60    1.70
  -7   6  -1   23.30    2.50
  -7   6  -1   26.30    3.20
  -7   6  -1   23.90    2.00
  -7   6  -1   30.60    3.60
  -7   6  -1   34.90    3.90
  -7   6  -1   29.40    4.10
   7  -6   1   27.50    3.30
   7  -6   1   24.30    3.10
   7  -6   1   33.80    5.30
   7  -6   1   21.10    2.50
   7  -6   1   25.20    3.40
  -8   6  -1  222.18    9.80
  -8   6  -1  222.98   10.60
  -8   6  -1  201.88   10.50
  -8   6  -1  208.68    9.80
  -8   6  -1  212.98   10.40
  -8   6  -1  202.88    8.80
   8  -6   1  212.68    9.70
   8  -6   1  214.58   10.90
   8  -6   1  196.28   10.40
   8  -6   1  212.58    9.90
  -9   6  -1  151.18    8.70
  -9   6  -1  158.38    8.00
  -9   6  -1  162.88    8.80
  -9   6  -1  160.48    7.90
  -9   6  -1  160.98    8.70
   9  -6   1  151.18    8.40
   9  -6   1  154.48    7.80
   9  -6   1  156.38    9.10
   9  -6   1  163.18    8.30
   9  -6   1  154.58    7.90
 -10   6  -1    3.60    1.80
 -10   6  -1    1.70    1.50
 -10   6  -1    1.50    1.70
 -10   6  -1    4.00    2.20
 -10   6  -1    3.10    1.80
  10  -6   1    2.60    2.00
  10  -6   1    0.40    1.30
  10  -6   1    3.40    1.50
  10  -6   1    1.10    1.50
  10  -6   1    2.80    1.50
 -11   6  -1    4.40    1.80
 -11   6  -1    3.00    1.80
 -11   6  -1    4.00    1.70
 -11   6  -1    2.50    1.70
 -11   6  -1    1.50    1.50
  11  -6   1    2.50    1.70
  11  -6   1    4.10    2.10
  11  -6   1    0.20    1.70
  11  -6   1    4.50    1.60
  11  -6   1    4.10    1.80
 -12   6  -1   24.30    3.10
 -12   6  -1   34.90    4.10
 -12   6  -1   27.50    4.50
 -12   6  -1   33.90    4.40
  12  -6   1   35.10    4.60
  12  -6   1   32.50    4.40
  12  -6   1   33.10    5.30
 -13   6  -1   15.40    3.10
 -13   6  -1   16.60    4.00
 -13   6  -1   12.00    3.10
 -13   6  -1   16.10    2.60
  13  -6   1   13.30    3.10
  13  -6   1    8.70    2.30
  13  -6   1   18.60    3.00
  13  -6   1   10.10    2.70
 -14   6  -1    7.50    2.10
 -14   6  -1    3.30    2.30
 -14   6  -1    0.90    2.30
 -14   6  -1   -0.10    2.40
  14  -6   1    0.80    2.60
  14  -6   1    2.20    2.50
  14  -6   1    3.50    2.40
  13   5  -1   13.30    2.70
  13   5  -1   21.60    3.50
  13   5  -1   16.00    3.20
  13   5  -1   21.90    3.30
 -13  -5   1   11.40    3.30
 -13  -5   1   18.70    3.60
 -13  -5   1   23.50    3.30
 -13  -5   1   22.90    3.30
 -13  -5   1   14.90    3.50
  12   5  -1   14.40    2.60
  12   5  -1   12.80    2.80
  12   5  -1   13.00    2.40
  12   5  -1    8.10    2.30
  12   5  -1    8.70    2.70
  12   5  -1   11.40    3.10
 -12  -5   1   12.30    2.50
 -12  -5   1   13.60    3.00
 -12  -5   1   18.30    3.00
 -12  -5   1   10.30    2.50
 -12  -5   1    6.80    3.00
  11   5  -1   12.70    2.10
  11   5  -1   16.40    2.50
  11   5  -1   17.60    2.50
  11   5  -1   11.60    3.20
  11   5  -1    9.90    2.60
  11   5  -1   12.60    2.70
 -11  -5   1   18.50    2.80
 -11  -5   1   10.10    2.30
 -11  -5   1   13.90    2.80
 -11  -5   1    7.30    2.40
 -11  -5   1   15.60    2.50
 -11  -5   1   16.00    2.80
  10   5  -1    1.60    1.50
  10   5  -1    2.70    1.80
  10   5  -1    1.30    1.60
  10   5  -1    2.10    1.60
  10   5  -1    4.30    1.70
  10   5  -1    2.10    1.80
 -10  -5   1    1.70    1.80
 -10  -5   1    4.60    2.10
 -10  -5   1    7.10    3.10
 -10  -5   1    2.60    1.70
 -10  -5   1    5.60    1.80
 -10  -5   1    2.60    1.60
   9   5  -1    1.90    1.30
   9   5  -1    1.80    1.30
   9   5  -1    3.00    1.40
   9   5  -1    1.90    1.80
   9   5  -1    2.70    1.60
   9   5  -1    4.90    2.90
  -9  -5   1    1.10    1.80
  -9  -5   1    6.10    2.10
  -9  -5   1    1.10    1.60
  -9  -5   1    2.30    1.70
  -9  -5   1    3.20    1.80
  -9  -5   1    3.50    1.70
   8   5  -1   15.00    2.40
   8   5  -1   10.50    1.90
   8   5  -1   14.20    2.10
   8   5  -1   14.80    2.20
   8   5  -1   14.70    2.30
   8   5  -1    9.90    2.40
  -8  -5   1   15.20    2.40
  -8  -5   1   15.30    2.80
  -8  -5   1   13.40    2.20
  -8  -5   1   12.40    1.90
  -8  -5   1   10.00    2.20
  -8  -5   1   16.30    2.40
   7   5  -1   50.09    4.10
   7   5  -1   52.09    5.90
   7   5  -1   43.20    3.30
   7   5  -1   41.10    4.40
   7   5  -1   44.50    4.00
   7   5  -1   45.50    3.90
  -7  -5   1   47.20    4.00
  -7  -5   1   42.80    4.30
  -7  -5   1   45.90    4.40
  -7  -5   1   45.30    4.10
   6   5  -1   24.50    3.10
   6   5  -1   29.60    3.50
   6   5  -1   30.40    3.40
   6   5  -1   24.80    3.20
   6   5  -1   28.10    3.10
   6   5  -1   26.80    2.60
   6   5  -1   25.00    3.10
  -6  -5   1   27.70    3.60
  -6  -5   1   30.80    3.40
  -6  -5   1   27.40    2.80
  -6  -5   1   27.10    3.50
  -6  -5   1   31.20    3.40
   5   5  -1    6.30    1.50
   5   5  -1    6.30    1.50
   5   5  -1    5.50    1.60
   5   5  -1    4.60    1.10
   5   5  -1    6.70    1.60
  -5  -5   1    4.70    1.50
  -5  -5   1    6.60    1.80
  -5  -5   1    5.10    1.60
  -5  -5   1    4.40    1.40
  -5  -5   1    6.30    1.50
   4   5  -1   44.80    3.10
   4   5  -1   47.30    3.70
   4   5  -1   41.10    3.20
   4   5  -1   45.60    3.30
   4   5  -1   38.70    3.40
   4   5  -1   45.90    3.30
  -4  -5   1   45.00    3.70
  -4  -5   1   42.60    3.30
  -4  -5   1   37.90    3.50
  -4  -5   1   38.40    3.00
   3   5  -1    3.30    1.00
   3   5  -1    6.00    1.20
   3   5  -1    6.80    1.30
   3   5  -1    6.60    1.40
  -3  -5   1    4.10    1.20
   2   5  -1   14.10    2.20
   2   5  -1   14.80    2.20
   2   5  -1   10.80    1.40
   2   5  -1    9.60    1.40
  -2  -5   1   10.70    1.40
  -2  -5   1   15.20    2.30
  -2  -5   1    8.80    1.50
  -2  -5   1    9.60    1.40
  -2  -5   1    8.10    1.40
   1   5  -1    1.00    0.90
   1   5  -1    1.10    1.00
   1   5  -1    1.80    1.00
   1   5  -1    0.60    0.80
  -1  -5   1    1.70    1.00
  -1  -5   1    1.10    1.00
  -1  -5   1    0.90    0.90
  -1  -5   1    2.70    1.00
  -1  -5   1    1.90    1.10
   0   5  -1    0.00    1.00
   0   5  -1   -0.90    1.00
   0   5  -1    0.00    0.90
   0  -5   1   -0.40    0.80
   0  -5   1   -0.90    0.90
   0  -5   1   -0.30    0.90
   0  -5   1   -0.20    0.80
  -1   5  -1    1.60    1.80
  -1   5  -1    1.90    1.10
  -1   5  -1    0.90    1.10
  -1   5  -1    1.20    0.90
   1  -5   1   -0.10    0.90
   1  -5   1    0.80    0.90
   1  -5   1    0.90    0.90
  -2   5  -1  124.19    5.90
  -2   5  -1  135.49    7.30
  -2   5  -1  126.99    5.80
  -2   5  -1  133.99    6.50
   2  -5   1  123.99    5.90
   2  -5   1  124.59    6.20
   2  -5   1  123.69    5.80
   2  -5   1  136.49    6.60
  -3   5  -1  170.58    7.50
  -3   5  -1  171.68    7.60
  -3   5  -1  180.18    8.10
  -3   5  -1  191.98    8.30
   3  -5   1  158.78    7.90
   3  -5   1  161.28    7.60
   3  -5   1  188.28    8.30
   3  -5   1  162.48    7.50
  -4   5  -1  960.20   37.60
  -4   5  -1  934.21   36.90
  -4   5  -1  941.21   37.50
  -4   5  -1  961.10   36.90
  -4   5  -1  976.00   37.60
   4  -5   1  928.41   37.40
   4  -5   1  915.41   37.40
   4  -5   1  999.80   37.70
   4  -5   1  903.11   36.90
  -5   5  -1    0.90    1.10
  -5   5  -1    1.00    1.20
  -5   5  -1   -0.10    1.10
  -5   5  -1   -0.20    1.10
  -5   5  -1    1.80    1.10
   5  -5   1   -0.30    1.10
   5  -5   1    0.00    1.10
   5  -5   1    2.20    1.40
   5  -5   1   -1.00    1.10
  -6   5  -1  134.39    6.90
  -6   5  -1  140.29    7.10
  -6   5  -1  125.29    5.80
  -6   5  -1  130.09    6.40
  -6   5  -1  139.79    7.20
  -6   5  -1  139.69    6.50
   6  -5   1  138.59    7.40
   6  -5   1  123.89    6.80
   6  -5   1  128.99    6.40
   6  -5   1  130.69    6.60
  -7   5  -1  119.69    6.80
  -7   5  -1  111.09    5.90
  -7   5  -1  117.09    6.40
  -7   5  -1  109.99    5.80
  -7   5  -1  107.19    5.00
  -7   5  -1  110.39    6.50
   7  -5   1  111.59    6.30
   7  -5   1  111.39    6.80
   7  -5   1  118.29    6.10
   7  -5   1  111.89    6.40
  -8   5  -1   37.50    3.80
  -8   5  -1   39.60    4.30
  -8   5  -1   30.60    3.60
  -8   5  -1   37.30    3.60
  -8   5  -1   32.00    3.40
  -8   5  -1   34.90    2.30
   8  -5   1   32.50    3.80
   8  -5   1   35.00    3.50
   8  -5   1   35.70    3.60
   8  -5   1   28.90    4.30
  -9   5  -1  116.49    8.00
  -9   5  -1  109.49    7.00
  -9   5  -1  114.09    6.90
  -9   5  -1  113.79    6.80
  -9   5  -1  115.29    6.20
   9  -5   1  116.89    6.50
   9  -5   1  114.89    7.40
   9  -5   1  116.29    6.20
   9  -5   1  109.19    6.30
   9  -5   1  114.59    6.70
 -10   5  -1   32.70    4.20
 -10   5  -1   37.20    4.30
 -10   5  -1   37.30    4.00
 -10   5  -1   36.70    3.70
 -10   5  -1   25.60    2.90
  10  -5   1   36.00    4.20
  10  -5   1   27.20    3.80
  10  -5   1   35.80    3.80
  10  -5   1   37.40    3.80
  10  -5   1   37.50    4.00
 -11   5  -1    9.30    2.40
 -11   5  -1   10.90    2.20
 -11   5  -1   11.30    2.60
 -11   5  -1    7.50    2.00
 -11   5  -1   10.10    2.10
  11  -5   1   10.90    2.20
  11  -5   1   10.80    2.60
  11  -5   1   12.00    2.20
  11  -5   1   10.00    2.10
  11  -5   1    7.30    2.10
 -12   5  -1    3.00    1.90
 -12   5  -1    2.70    2.50
 -12   5  -1   -0.90    1.80
 -12   5  -1    3.50    1.90
 -12   5  -1    5.20    1.80
  12  -5   1    3.40    1.70
  12  -5   1    1.20    1.90
  12  -5   1    4.30    2.10
 -13   5  -1    5.20    2.10
 -13   5  -1    0.80    2.30
 -13   5  -1    4.10    2.00
 -13   5  -1    4.40    2.00
 -13   5  -1    0.70    1.80
  13  -5   1    3.00    2.10
  13  -5   1    6.80    2.30
  13  -5   1    5.50    2.60
  13  -5   1    4.20    1.90
  13  -5   1    1.50    2.10
 -14   5  -1   16.10    2.70
 -14   5  -1   10.20    2.60
 -14   5  -1   16.90    3.00
 -14   5  -1   11.10    2.80
  14  -5   1   15.80    2.80
  14  -5   1   17.30    3.20
  14  -5   1    7.30    2.90
 -15   5  -1   47.80    6.10
 -15   5  -1   61.29    5.40
  15  -5   1   49.30    7.20
  15  -5   1   53.39    5.90
  14   4  -1  110.09    7.10
  14   4  -1   84.79   10.90
  14   4  -1   92.29    7.90
 -14  -4   1  115.09    8.70
 -14  -4   1  124.79    7.60
  13   4  -1    3.40    2.20
  13   4  -1    3.50    2.10
  13   4  -1    3.00    2.40
  13   4  -1    4.90    2.20
 -13  -4   1    2.00    2.20
 -13  -4   1    3.10    1.90
 -13  -4   1    3.40    2.90
 -13  -4   1    9.40    5.90
  12   4  -1   -0.90    1.60
  12   4  -1    1.50    2.00
  12   4  -1   -0.90    1.90
  12   4  -1   -4.90    2.30
  12   4  -1    2.20    1.60
  12   4  -1   -0.30    1.80
 -12  -4   1    0.00    2.00
 -12  -4   1   -3.40    2.00
 -12  -4   1   -0.90    1.80
 -12  -4   1    1.60    2.10
 -12  -4   1    2.80    1.90
 -12  -4   1    1.90    1.90
  11   4  -1    5.90    1.90
  11   4  -1    6.60    2.70
  11   4  -1    6.70    2.00
  11   4  -1    5.30    2.20
  11   4  -1    5.50    1.70
  11   4  -1    5.00    1.90
 -11  -4   1    5.90    2.20
 -11  -4   1    6.00    1.70
 -11  -4   1    9.10    2.00
 -11  -4   1    5.10    2.40
 -11  -4   1    5.70    2.40
  10   4  -1   -0.40    2.50
  10   4  -1    1.00    1.80
  10   4  -1    0.30    1.30
  10   4  -1    0.50    1.60
  10   4  -1    3.00    1.50
  10   4  -1    0.10    1.50
 -10  -4   1    0.50    1.70
 -10  -4   1   -2.80    1.60
 -10  -4   1    2.80    2.20
 -10  -4   1   -1.60    1.60
 -10  -4   1    3.20    1.50
 -10  -4   1    1.40    1.30
   9   4  -1   15.40    2.30
   9   4  -1   15.60    2.50
   9   4  -1   12.90    2.30
   9   4  -1   15.20    2.20
   9   4  -1   11.80    2.10
   9   4  -1   17.70    2.30
   9   4  -1   14.80    2.60
  -9  -4   1   12.80    2.10
  -9  -4   1   15.60    2.20
  -9  -4   1   13.20    2.40
  -9  -4   1   23.00    3.40
   8   4  -1    6.90    1.80
   8   4  -1    5.70    1.50
   8   4  -1    3.70    1.70
   8   4  -1    5.00    1.70
   8   4  -1    5.90    1.90
   8   4  -1    6.70    1.50
   8   4  -1    6.30    2.00
  -8  -4   1    4.80    1.50
  -8  -4   1    5.50    1.60
  -8  -4   1    3.30    1.90
  -8  -4   1    6.50    1.70
  -8  -4   1    6.00    1.80
   7   4  -1    8.40    1.40
   7   4  -1    8.40    1.90
   7   4  -1    8.10    2.00
   7   4  -1    5.90    1.90
   7   4  -1    7.10    1.40
   7   4  -1    7.30    1.60
   7   4  -1    5.90    1.50
  -7  -4   1    6.30    1.80
  -7  -4   1    5.50    2.10
  -7  -4   1    5.10    1.40
  -7  -4   1    9.40    1.90
  -7  -4   1    8.80    1.80
  -7  -4   1   10.10    1.80
   6   4  -1   56.79    3.70
   6   4  -1   57.09    3.40
   6   4  -1   53.99    3.80
   6   4  -1   50.19    4.30
   6   4  -1   55.49    4.10
   6   4  -1   55.99    4.20
   6   4  -1   58.89    4.10
  -6  -4   1   54.29    3.90
  -6  -4   1   60.79    4.30
  -6  -4   1   61.49    4.40
  -6  -4   1   55.89    4.00
  -6  -4   1   54.09    4.80
  -6  -4   1   58.69    4.10
   5   4  -1  179.28    8.10
   5   4  -1  173.08    7.50
   5   4  -1  178.68    8.50
   5   4  -1  167.28    8.10
   5   4  -1  172.58    7.80
   5   4  -1  172.08    7.70
   5   4  -1  163.78    7.80
  -5  -4   1  169.88    8.20
  -5  -4   1  171.68    7.80
  -5  -4   1  176.58    8.40
  -5  -4   1  160.78    7.80
  -5  -4   1  167.98    7.90
  -5  -4   1  162.78    8.00
   4   4  -1    2.60    1.10
   4   4  -1    3.60    1.10
   4   4  -1    4.40    1.20
   4   4  -1    3.10    1.00
   4   4  -1    2.70    0.90
   4   4  -1    4.00    1.30
  -4  -4   1    3.90    1.20
  -4  -4   1    2.90    1.20
  -4  -4   1    3.10    1.20
  -4  -4   1    3.90    1.30
   3   4  -1  173.78    7.50
   3   4  -1  177.58    7.90
   3   4  -1  161.48    7.80
   3   4  -1  163.38    7.50
   3   4  -1  192.78    8.70
  -3  -4   1  170.68    7.60
  -3  -4   1  161.88    7.40
  -3  -4   1  170.38    7.50
  -3  -4   1  180.08    8.00
  -3  -4   1  167.38    7.90
   2   4  -1  351.96   14.80
   2   4  -1  362.26   15.20
   2   4  -1  365.06   14.70
   2   4  -1  366.66   15.00
   2   4  -1  371.66   15.20
  -2  -4   1  378.46   15.20
  -2  -4   1  358.56   14.90
  -2  -4   1  366.56   14.70
  -2  -4   1  365.76   14.80
  -2  -4   1  384.36   15.20
   1   4  -1   41.80    3.00
   1   4  -1   46.30    2.80
   1   4  -1   47.00    2.80
   1   4  -1   51.49    3.10
  -1  -4   1   49.10    2.80
  -1  -4   1   48.20    2.90
  -1  -4   1   43.50    3.00
  -1  -4   1   39.70    3.00
  -1  -4   1   46.20    3.10
   0   4  -1   89.59    4.40
   0   4  -1   87.29    4.60
   0   4  -1   95.79    4.40
   0  -4   1   94.19    4.40
   0  -4   1   91.49    4.30
   0  -4   1   89.89    4.60
   0  -4   1   89.49    4.60
  -1   4  -1   42.70    2.60
  -1   4  -1   43.60    2.70
  -1   4  -1   40.10    3.00
  -1   4  -1   36.90    2.80
   1  -4   1   37.50    2.80
   1  -4   1   36.10    2.60
  -2   4  -1   30.80    2.60
  -2   4  -1   27.70    2.40
  -2   4  -1   31.20    2.40
  -2   4  -1   29.80    2.70
   2  -4   1   34.60    2.50
   2  -4   1   27.20    2.50
   2  -4   1   35.30    2.60
   2  -4   1   36.20    2.90
  -3   4  -1   33.60    2.70
  -3   4  -1   29.70    2.50
   3  -4   1   41.40    3.10
   3  -4   1   31.80    2.70
   3  -4   1   31.40    2.70
   3  -4   1   30.20    2.40
  -4   4  -1  480.15   19.30
  -4   4  -1  456.95   18.70
  -4   4  -1  465.55   18.70
  -4   4  -1  500.65   19.40
   4  -4   1  509.25   19.40
   4  -4   1  448.66   18.70
   4  -4   1  453.45   18.70
   4  -4   1  446.96   19.10
  -5   4  -1   27.10    2.70
  -5   4  -1   26.10    1.80
  -5   4  -1   35.70    2.80
  -5   4  -1   27.20    3.00
  -6   4  -1    1.20    1.20
  -6   4  -1    1.90    0.70
  -6   4  -1    2.60    1.30
  -6   4  -1    3.20    1.20
  -6   4  -1    2.70    1.20
  -6   4  -1    2.10    1.10
   6  -4   1    0.10    1.00
   6  -4   1    2.00    1.40
   6  -4   1    1.00    1.10
   6  -4   1    1.10    1.10
   6  -4   1    1.10    1.20
  -7   4  -1   64.49    4.40
  -7   4  -1   57.49    3.90
  -7   4  -1   46.60    2.80
  -7   4  -1   58.59    4.40
  -7   4  -1   57.89    4.20
  -7   4  -1   51.99    3.70
   7  -4   1   51.29    4.00
   7  -4   1   63.79    4.60
   7  -4   1   49.90    3.70
   7  -4   1   51.79    3.90
   7  -4   1   56.49    4.00
  -8   4  -1   11.70    2.10
  -8   4  -1   13.10    1.90
  -8   4  -1   13.10    2.00
  -8   4  -1   11.40    2.70
  -8   4  -1   12.10    1.80
  -8   4  -1   13.30    1.90
   8  -4   1   11.10    2.30
   8  -4   1    9.20    2.00
   8  -4   1   14.40    1.90
   8  -4   1   12.40    2.00
   8  -4   1   11.30    2.00
   8  -4   1   10.90    1.80
  -9   4  -1  114.89    6.40
  -9   4  -1  119.29    6.40
  -9   4  -1  118.39    7.10
  -9   4  -1  118.79    6.90
  -9   4  -1  125.79    7.10
   9  -4   1  116.79    7.40
   9  -4   1  120.69    6.30
   9  -4   1  113.59    6.50
   9  -4   1  124.59    7.60
   9  -4   1  114.49    6.60
 -10   4  -1    9.40    1.80
 -10   4  -1   14.60    2.40
 -10   4  -1   13.50    2.00
 -10   4  -1   13.60    2.50
 -10   4  -1   10.80    2.00
  10  -4   1   14.50    2.80
  10  -4   1   13.20    2.20
  10  -4   1   15.20    2.20
  10  -4   1    9.50    2.20
  10  -4   1   11.00    2.30
  10  -4   1    9.20    2.20
 -11   4  -1  161.98    9.30
 -11   4  -1  206.98    9.70
 -11   4  -1  174.28    9.40
 -11   4  -1  178.98    9.50
 -11   4  -1  178.88    8.80
  11  -4   1  164.48    8.90
  11  -4   1  162.18   12.20
  11  -4   1  168.08    9.30
  11  -4   1  171.28    9.80
  11  -4   1  170.08    8.60
  11  -4   1  179.48    9.00
 -12   4  -1   13.00    2.10
 -12   4  -1   14.10    2.20
 -12   4  -1   12.50    2.50
 -12   4  -1    9.20    2.00
 -12   4  -1   13.30    3.20
  12  -4   1   11.10    2.50
  12  -4   1   13.80    2.30
  12  -4   1   14.00    3.00
  12  -4   1   11.20    2.50
 -13   4  -1    1.70    2.00
 -13   4  -1   -0.50    1.80
 -13   4  -1    2.70    1.70
 -13   4  -1    0.00    1.90
 -13   4  -1    0.60    1.90
  13  -4   1    1.70    2.00
  13  -4   1    2.00    1.90
  13  -4   1    3.60    2.20
  13  -4   1   -1.80    1.90
  13  -4   1    0.90    1.80
  13  -4   1    0.60    1.70
 -14   4  -1    1.70    2.30
 -14   4  -1    3.50    2.00
 -14   4  -1    2.70    2.40
  14  -4   1    3.30    2.20
  14  -4   1    3.50    2.00
  14  -4   1    3.60    2.30
  14  -4   1    1.30    1.90
 -15   4  -1   18.70    3.70
 -15   4  -1   16.00    3.30
  15  -4   1   15.20    3.10
  15  -4   1   15.50    3.80
  15  -4   1   13.80    3.00
  14   3  -1  130.49    8.80
  14   3  -1  146.09    9.60
  14   3  -1  102.59    9.00
 -14  -3   1  147.59    9.70
 -14  -3   1  102.79    9.30
 -14  -3   1  163.58    8.70
  13   3  -1   -0.30    1.70
  13   3  -1   -0.10    2.10
  13   3  -1   -0.90    2.10
  13   3  -1    0.70    2.10
  13   3  -1    2.20    2.00
 -13  -3   1   -1.60    1.60
 -13  -3   1    0.80    2.70
 -13  -3   1   -0.90    2.40
 -13  -3   1    3.40    2.00
  12   3  -1   -1.10    2.00
  12   3  -1    2.00    1.90
  12   3  -1    4.00    2.20
  12   3  -1    0.30    1.70
  12   3  -1    3.40    1.80
  12   3  -1   -0.30    2.40
 -12  -3   1    2.00    2.10
 -12  -3   1    1.40    2.00
 -12  -3   1    4.60    1.90
 -12  -3   1    1.90    2.00
 -12  -3   1    1.20    1.60
 -12  -3   1    1.20    2.00
  11   3  -1    1.30    1.60
  11   3  -1    1.50    1.20
  11   3  -1    0.80    2.00
  11   3  -1    1.20    1.70
  11   3  -1    0.30    1.70
  11   3  -1    2.20    1.80
  11   3  -1    1.60    1.60
 -11  -3   1   -0.90    1.80
 -11  -3   1    1.00    2.20
 -11  -3   1    2.50    1.90
 -11  -3   1    1.80    1.30
 -11  -3   1    0.40    2.00
 -11  -3   1    1.80    1.70
  10   3  -1    7.20    1.80
  10   3  -1    5.80    1.70
  10   3  -1    7.70    1.50
  10   3  -1    7.40    2.00
  10   3  -1    4.60    2.00
  10   3  -1    8.40    2.00
 -10  -3   1    2.50    1.30
 -10  -3   1    4.80    1.90
 -10  -3   1    4.40    1.80
 -10  -3   1    3.50    2.00
 -10  -3   1    6.30    1.90
   9   3  -1    1.70    1.50
   9   3  -1    4.30    2.00
   9   3  -1    2.90    1.60
   9   3  -1    3.10    1.20
   9   3  -1    1.00    1.40
   9   3  -1    0.90    1.40
   9   3  -1    2.00    1.50
  -9  -3   1    4.40    1.80
  -9  -3   1    3.70    1.90
  -9  -3   1    2.60    1.80
  -9  -3   1    0.60    1.10
  -9  -3   1    2.30    1.60
  -9  -3   1    1.40    1.60
   8   3  -1   24.30    3.30
   8   3  -1   20.30    2.60
   8   3  -1   25.80    3.60
   8   3  -1   21.30    2.40
   8   3  -1   15.60    2.30
   8   3  -1   16.90    3.50
   8   3  -1   15.80    2.50
  -8  -3   1   13.30    2.90
  -8  -3   1   22.30    3.50
  -8  -3   1   18.00    2.70
  -8  -3   1   27.00    3.10
  -8  -3   1   16.20    2.20
  -8  -3   1   21.30    3.40
   7   3  -1   28.20    2.90
   7   3  -1   27.30    3.20
   7   3  -1   24.60    3.20
   7   3  -1   24.20    2.30
   7   3  -1   23.10    2.70
   7   3  -1   27.80    3.40
   7   3  -1   22.60    2.90
  -7  -3   1   30.90    3.00
  -7  -3   1   31.20    3.60
  -7  -3   1   23.30    3.30
  -7  -3   1   24.40    3.00
  -7  -3   1   29.90    3.20
  -7  -3   1   21.70    2.60
   6   3  -1   55.49    3.30
   6   3  -1   62.79    4.00
   6   3  -1   53.69    3.70
   6   3  -1   57.89    4.20
   6   3  -1   54.89    4.10
   6   3  -1   51.89    4.20
   6   3  -1   52.99    3.60
  -6  -3   1   55.69    4.20
  -6  -3   1   59.59    4.20
  -6  -3   1   53.79    3.80
  -6  -3   1   62.09    4.00
  -6  -3   1   57.39    4.10
  -6  -3   1   60.19    3.90
   5   3  -1   65.89    4.10
   5   3  -1   63.99    4.10
   5   3  -1   75.59    4.50
   5   3  -1   63.49    3.50
   5   3  -1   64.79    4.10
   5   3  -1   64.79    3.90
   5   3  -1   66.09    3.80
  -5  -3   1   74.19    4.40
  -5  -3   1   64.89    4.00
  -5  -3   1   59.89    3.90
  -5  -3   1   62.79    4.20
  -5  -3   1   57.59    4.20
  -5  -3   1   66.49    3.90
   4   3  -1  313.07   12.60
   4   3  -1  303.77   12.70
   4   3  -1  293.47   12.60
   4   3  -1  315.87   13.10
   4   3  -1  306.67   12.70
   4   3  -1  309.47   13.10
  -4  -3   1  307.57   12.70
  -4  -3   1  317.27   13.20
  -4  -3   1  308.97   13.00
  -4  -3   1  336.07   13.30
  -4  -3   1  304.47   12.70
   3   3  -1  253.07   10.20
   3   3  -1  246.08   10.40
   3   3  -1  248.28   10.50
   3   3  -1  244.68   10.20
   3   3  -1  248.38   10.00
   3   3  -1  227.48   10.50
  -3  -3   1  260.17   10.20
  -3  -3   1  250.27   10.50
  -3  -3   1  232.38   10.50
  -3  -3   1  250.47   10.10
  -3  -3   1  247.48   10.20
   2   3  -1    3.40    0.90
   2   3  -1    3.10    0.90
   2   3  -1    3.60    0.90
   2   3  -1    3.30    1.00
   2   3  -1    2.80    0.80
   2   3  -1    3.10    0.90
  -2  -3   1    1.90    0.90
  -2  -3   1    2.00    0.80
  -2  -3   1    2.10    0.90
   1   3  -1    5.40    0.90
   1   3  -1    4.60    1.00
   1   3  -1    4.40    0.90
   1   3  -1    4.60    0.90
  -1  -3   1    4.00    1.00
  -1  -3   1    3.50    1.00
  -1  -3   1    3.90    1.00
  -1  -3   1    4.40    1.00
  -1  -3   1    2.70    1.00
   0   3  -1  115.49    5.60
   0   3  -1  121.09    5.40
   0   3  -1  131.59    5.80
   0  -3   1  118.59    5.50
   0  -3   1  121.49    5.40
   0  -3   1  119.09    5.70
  -1   3  -1    7.20    1.40
  -1   3  -1    9.80    1.20
  -1   3  -1    7.00    1.40
   1  -3   1    8.60    1.30
   1  -3   1    6.20    1.20
   1  -3   1    6.80    1.50
   1  -3   1    7.90    1.60
  -2   3  -1  123.89    5.50
  -2   3  -1  117.69    5.70
  -2   3  -1  116.19    5.40
  -2   3  -1  136.09    5.90
   2  -3   1  121.49    5.60
   2  -3   1  142.39    6.00
   2  -3   1  116.79    5.40
   2  -3   1  117.59    5.70
  -3   3  -1    5.20    1.10
  -3   3  -1    3.90    0.90
  -3   3  -1    3.60    1.00
  -3   3  -1    4.50    0.90
  -3   3  -1    2.80    0.90
   3  -3   1    5.10    0.90
   3  -3   1    5.10    1.10
   3  -3   1    4.70    1.00
   3  -3   1    4.50    1.00
  -4   3  -1    4.20    1.10
  -4   3  -1    4.80    1.40
  -4   3  -1    4.70    1.10
  -4   3  -1    4.40    1.20
  -4   3  -1    4.70    1.10
  -4   3  -1    3.90    0.70
   4  -3   1    4.30    1.10
   4  -3   1    4.70    1.00
   4  -3   1    4.50    1.10
   4  -3   1    5.60    1.30
  -5   3  -1  759.92   30.20
  -5   3  -1  766.02   30.50
  -5   3  -1  773.72   30.50
  -5   3  -1  805.22   31.00
  -5   3  -1  839.32   31.20
   5  -3   1  860.41   31.30
   5  -3   1  766.92   30.50
   5  -3   1  742.63   30.50
   5  -3   1  753.32   30.90
   5  -3   1  737.63   30.50
  -6   3  -1  387.86   15.30
  -6   3  -1  370.56   15.10
  -6   3  -1  344.37   14.10
  -6   3  -1  354.26   15.10
  -6   3  -1  347.77   14.60
  -6   3  -1  336.17   14.60
   6  -3   1  337.17   14.50
   6  -3   1  357.86   14.70
   6  -3   1  403.96   15.50
   6  -3   1  342.07   15.10
   6  -3   1  351.46   15.00
   6  -3   1  345.47   14.60
  -7   3  -1   -0.70    1.20
  -7   3  -1    3.30    1.30
  -7   3  -1    1.90    1.20
  -7   3  -1    0.10    1.10
  -7   3  -1    2.90    1.30
  -7   3  -1    0.50    1.00
   7  -3   1    0.80    1.20
   7  -3   1    0.10    1.30
   7  -3   1    2.20    1.30
   7  -3   1    2.80    1.40
   7  -3   1    2.80    1.40
   7  -3   1    1.80    1.10
  -8   3  -1   21.60    2.60
  -8   3  -1   21.40    3.10
  -8   3  -1   27.60    3.00
  -8   3  -1   25.50    3.30
  -8   3  -1   17.00    2.50
  -8   3  -1   24.30    3.00
   8  -3   1   22.20    2.80
   8  -3   1   18.90    2.30
   8  -3   1   23.50    3.00
   8  -3   1   25.40    2.90
  -9   3  -1   35.00    3.50
  -9   3  -1   34.90    3.90
  -9   3  -1   29.40    3.30
  -9   3  -1   35.30    4.00
  -9   3  -1   32.40    3.60
  -9   3  -1   35.10    3.80
   9  -3   1   32.60    3.40
   9  -3   1   33.30    3.70
   9  -3   1   33.50    3.80
   9  -3   1   35.80    4.80
   9  -3   1   36.50    4.30
   9  -3   1   32.80    3.70
 -10   3  -1   49.40    4.60
 -10   3  -1   48.60    4.50
 -10   3  -1   48.30    4.10
 -10   3  -1   46.30    4.00
 -10   3  -1   46.60    4.50
  10  -3   1   46.30    4.30
  10  -3   1   45.30    3.90
  10  -3   1   52.29    5.30
  10  -3   1   37.60    4.40
  10  -3   1   46.80    5.00
  10  -3   1   48.70    4.40
 -11   3  -1    2.50    1.70
 -11   3  -1    5.10    1.50
 -11   3  -1    4.90    1.90
 -11   3  -1    4.80    1.60
 -11   3  -1    7.40    2.90
  11  -3   1    4.30    1.90
  11  -3   1    7.30    1.70
  11  -3   1    5.80    2.10
  11  -3   1    5.90    2.20
  11  -3   1    6.60    1.90
  11  -3   1    5.60    1.90
 -12   3  -1   81.39    5.30
 -12   3  -1   68.99    5.70
 -12   3  -1   65.09    5.30
 -12   3  -1   74.09    5.90
  12  -3   1   72.69    6.30
  12  -3   1   71.19    6.20
  12  -3   1   70.09    5.10
  12  -3   1   79.19    5.80
  12  -3   1   80.79    5.70
 -13   3  -1    6.20    2.30
 -13   3  -1    8.80    2.20
 -13   3  -1    2.70    2.90
 -13   3  -1    9.80    2.20
 -13   3  -1    4.40    2.10
  13  -3   1    9.30    2.20
  13  -3   1    9.90    2.20
  13  -3   1    8.40    2.10
  13  -3   1    7.50    2.30
  13  -3   1    3.90    2.50
  13  -3   1    6.40    2.40
 -14   3  -1    4.30    2.30
 -14   3  -1    3.90    2.30
 -14   3  -1    5.90    3.00
 -14   3  -1    5.70    2.20
 -14   3  -1    0.70    1.90
  14  -3   1    7.30    2.60
  14  -3   1   11.40    2.60
  14  -3   1    4.30    3.10
  14  -3   1    6.50    2.20
 -15   3  -1   17.50    3.40
 -15   3  -1   16.50    3.30
 -15   3  -1   21.50    3.40
  15  -3   1   17.20    3.50
  15  -3   1   27.30    3.40
  15  -3   1   17.70    3.80
  15  -3   1   15.90    2.90
  14   2  -1    2.80    2.30
  14   2  -1   -0.90    2.00
  14   2  -1    3.00    2.50
  14   2  -1    1.40    2.10
 -14  -2   1    3.40    2.50
 -14  -2   1    3.70    2.00
 -14  -2   1   -1.20    2.60
  13   2  -1   31.00    3.40
  13   2  -1   41.30    5.20
  13   2  -1   49.80    4.80
  13   2  -1   34.40    5.20
  13   2  -1   44.70    4.90
 -13  -2   1   42.80    5.60
 -13  -2   1   32.20    4.60
 -13  -2   1   29.70    4.40
 -13  -2   1   48.60    4.90
 -13  -2   1   25.90    4.00
  12   2  -1   -0.60    1.40
  12   2  -1   -1.90    2.10
  12   2  -1    1.10    1.80
  12   2  -1   -0.20    1.60
  12   2  -1   -0.20    1.70
  12   2  -1    0.00    1.30
 -12  -2   1   -0.40    2.20
 -12  -2   1    0.90    1.90
 -12  -2   1    0.90    1.40
 -12  -2   1   -0.30    2.10
 -12  -2   1    0.70    1.80
  11   2  -1   14.50    2.30
  11   2  -1   11.30    2.70
  11   2  -1   14.50    2.60
  11   2  -1   15.20    2.70
  11   2  -1   15.70    2.30
  11   2  -1   11.30    3.40
 -11  -2   1   13.50    2.80
 -11  -2   1   15.20    2.40
 -11  -2   1   15.30    2.70
 -11  -2   1   16.80    2.70
 -11  -2   1   15.00    2.20
 -11  -2   1   16.10    2.90
  10   2  -1    5.30    1.60
  10   2  -1    5.60    1.90
  10   2  -1    6.70    2.20
  10   2  -1    4.20    1.60
  10   2  -1    5.10    1.80
  10   2  -1    8.30    1.90
 -10  -2   1    5.70    1.70
 -10  -2   1    4.40    2.20
 -10  -2   1    8.50    1.90
 -10  -2   1    4.70    1.50
 -10  -2   1    4.70    1.80
 -10  -2   1    5.90    1.80
   9   2  -1    7.40    2.00
   9   2  -1    4.90    1.60
   9   2  -1    7.00    1.90
   9   2  -1    2.50    1.50
   9   2  -1    6.40    1.60
   9   2  -1    7.10    1.70
  -9  -2   1    4.60    1.60
  -9  -2   1    4.70    1.30
  -9  -2   1    8.00    2.20
  -9  -2   1    5.40    2.00
  -9  -2   1    7.10    1.70
  -9  -2   1    4.40    1.60
   8   2  -1   11.00    1.80
   8   2  -1    8.10    1.90
   8   2  -1   13.30    2.40
   8   2  -1    8.80    2.00
   8   2  -1   10.60    1.80
   8   2  -1   11.00    1.80
  -8  -2   1   18.80    2.80
  -8  -2   1   12.60    1.90
  -8  -2   1   15.20    2.30
  -8  -2   1   11.10    2.10
  -8  -2   1    9.00    1.90
   7   2  -1   42.50    4.00
   7   2  -1   53.79    3.70
   7   2  -1   53.79    4.00
   7   2  -1   52.99    3.70
   7   2  -1   57.19    4.10
   7   2  -1   51.99    4.10
  -7  -2   1   53.09    3.70
  -7  -2   1   52.99    4.30
  -7  -2   1   49.70    3.80
  -7  -2   1   56.79    3.70
  -7  -2   1   47.30    4.20
  -7  -2   1   54.99    4.40
   6   2  -1   19.40    2.30
   6   2  -1   22.80    2.90
   6   2  -1   23.50    2.60
   6   2  -1   23.20    2.70
   6   2  -1   24.90    3.00
   6   2  -1   24.40    2.90
  -6  -2   1   24.90    2.90
  -6  -2   1   20.60    3.00
  -6  -2   1   15.50    1.90
  -6  -2   1   22.00    2.60
  -6  -2   1   22.40    2.80
  -6  -2   1   24.60    2.60
   5   2  -1   36.80    3.20
   5   2  -1   33.40    3.10
   5   2  -1   34.80    2.40
   5   2  -1   38.20    3.00
   5   2  -1   33.90    2.70
   5   2  -1   36.50    3.00
   5   2  -1   37.10    2.80
  -5  -2   1   38.10    3.00
  -5  -2   1   37.60    3.20
  -5  -2   1   34.20    3.30
  -5  -2   1   27.90    3.10
  -5  -2   1   33.90    2.80
  -5  -2   1   36.70    2.90
  -4  -2   1   84.19    4.60
  -4  -2   1   85.49    4.30
  -4  -2   1   89.09    4.50
  -4  -2   1   79.99    4.40
  -4  -2   1   86.59    4.30
   3   2  -1   36.20    2.60
   3   2  -1   37.60    2.80
   3   2  -1   33.40    3.10
   3   2  -1   35.80    2.50
   3   2  -1   39.00    2.50
   3   2  -1   38.20    2.70
   3   2  -1   35.00    2.30
  -3  -2   1   39.40    2.60
  -3  -2   1   46.10    3.00
  -3  -2   1   45.00    2.80
  -3  -2   1   41.00    2.80
  -3  -2   1   35.70    2.60
  -3  -2   1   46.40    2.70
   2   2  -1   98.39    5.00
   2   2  -1   99.39    4.90
   2   2  -1   95.69    5.10
   2   2  -1   95.19    4.70
   2   2  -1   97.49    5.80
   2   2  -1   97.19    4.70
  -2  -2   1  104.69    5.10
  -2  -2   1  113.19    4.80
  -2  -2   1  108.19    4.60
  -2  -2   1   96.69    5.10
  -2  -2   1  108.49    5.00
  -2  -2   1  105.89    5.00
   1   2  -1 1008.50   40.20
   1   2  -1 1022.90   39.80
   1   2  -1 1009.30   39.80
   1   2  -1 1091.39   40.10
   1   2  -1 1042.20   40.00
  -1  -2   1 1020.30   39.90
  -1  -2   1 1014.60   39.80
  -1  -2   1 1007.00   39.80
  -1  -2   1 1125.59   40.10
  -1  -2   1 1018.50   40.00
   0   2  -1   25.00    1.80
   0   2  -1   24.40    1.60
   0   2  -1   22.80    1.70
   0   2  -1   22.90    1.70
   0  -2   1   23.60    1.70
   0  -2   1   22.70    1.60
   0  -2   1   22.90    1.70
   0  -2   1   26.20    2.00
  -1   2  -1 1821.62   70.19
  -1   2  -1 2020.70   70.59
  -1   2  -1 1854.01   70.39
  -1   2  -1 1774.62   70.19
   1  -2   1 2025.30   70.59
   1  -2   1 1675.93   70.59
   1  -2   1 1818.42   70.19
   1  -2   1 1720.53   70.19
  -2   2  -1   77.99    3.80
  -2   2  -1   83.79    4.00
  -2   2  -1   91.89    4.10
  -2   2  -1   80.89    3.80
   2  -2   1   75.49    3.80
   2  -2   1   79.79    3.90
   2  -2   1   96.99    4.30
   2  -2   1   77.09    3.90
  -3   2  -1    9.00    1.20
  -3   2  -1    9.40    1.40
  -3   2  -1    8.40    1.30
  -3   2  -1    8.30    1.30
  -3   2  -1    9.00    1.40
  -3   2  -1    7.50    1.20
   3  -2   1    9.20    1.20
   3  -2   1    8.50    1.30
   3  -2   1    8.90    1.50
   3  -2   1    6.40    1.30
  -4   2  -1    4.90    1.10
  -4   2  -1    4.20    1.00
  -4   2  -1    5.50    1.00
   4  -2   1    2.30    1.00
   4  -2   1    1.90    0.80
   4  -2   1    1.80    0.90
  -5   2  -1  299.47   12.60
  -5   2  -1  311.97   12.30
  -5   2  -1  322.47   12.70
  -5   2  -1  335.27   12.90
  -5   2  -1  297.87   12.30
  -5   2  -1  317.17   12.30
  -5   2  -1  300.37   12.30
  -5   2  -1  293.57   12.10
   5  -2   1  292.27   14.00
   5  -2   1  315.67   12.90
   5  -2   1  261.87   11.80
   5  -2   1  308.97   12.40
   5  -2   1  288.87   12.30
   5  -2   1  272.07   12.50
   5  -2   1  290.07   12.20
   6  -2   1   40.40    2.40
   6  -2   1   50.09    3.70
   6  -2   1   43.80    4.60
   6  -2   1   51.49    3.50
   6  -2   1   57.89    3.30
   6  -2   1   53.99    3.90
  -7   2  -1    1.30    1.10
  -7   2  -1    2.00    1.30
  -7   2  -1    0.80    1.10
  -7   2  -1    1.10    1.10
  -7   2  -1    2.50    1.10
  -7   2  -1    0.30    1.30
  -7   2  -1    0.90    1.10
   7  -2   1    2.20    1.20
   7  -2   1    1.70    0.60
   7  -2   1    2.10    1.10
   7  -2   1    0.10    1.10
   7  -2   1    2.30    1.30
   7  -2   1    0.60    1.20
   7  -2   1    1.80    1.30
  -8   2  -1   12.00    1.70
  -8   2  -1   12.40    2.10
  -8   2  -1   14.10    2.20
  -8   2  -1   12.30    1.70
  -8   2  -1   12.70    2.10
  -8   2  -1   12.90    1.80
   8  -2   1    9.60    1.80
   8  -2   1   13.70    1.80
   8  -2   1   15.10    1.90
   8  -2   1   15.40    1.50
   8  -2   1   17.30    2.30
   8  -2   1   11.90    2.00
  -9   2  -1   41.40    4.10
  -9   2  -1   44.00    4.20
  -9   2  -1   35.70    3.40
  -9   2  -1   40.40    6.00
  -9   2  -1   45.10    3.80
  -9   2  -1   37.00    3.60
   9  -2   1   40.90    3.80
   9  -2   1   43.50    2.50
   9  -2   1   46.50    4.70
   9  -2   1   37.80    4.30
   9  -2   1   41.10    3.90
   9  -2   1   43.70    4.20
   9  -2   1   44.20    3.60
 -10   2  -1    0.60    1.60
 -10   2  -1    2.90    1.60
 -10   2  -1    2.90    1.40
 -10   2  -1    2.80    1.80
 -10   2  -1    3.60    1.60
 -10   2  -1    2.10    1.70
  10  -2   1    2.90    1.80
  10  -2   1    2.50    1.60
  10  -2   1    2.00    1.50
  10  -2   1    4.60    0.90
  10  -2   1    1.40    1.70
  10  -2   1    3.70    1.70
  10  -2   1    2.80    1.30
 -11   2  -1   65.49    5.40
 -11   2  -1   64.89    5.60
 -11   2  -1   67.99    5.00
 -11   2  -1   60.89    5.10
 -11   2  -1   63.79    4.60
  11  -2   1   64.39    3.30
  11  -2   1   61.49    5.00
  11  -2   1   58.69    5.00
  11  -2   1   65.49    5.30
  11  -2   1   69.69    5.80
  11  -2   1   58.99    4.60
  11  -2   1   63.89    5.70
 -12   2  -1    3.70    1.80
 -12   2  -1    7.10    3.80
 -12   2  -1    3.00    1.70
 -12   2  -1    7.60    2.10
 -12   2  -1    9.40    2.00
  12  -2   1    8.00    2.30
  12  -2   1    4.30    2.10
  12  -2   1    9.70    2.30
  12  -2   1    5.60    1.80
  12  -2   1    8.10    2.00
  12  -2   1    6.10    1.10
 -13   2  -1   10.30    2.10
 -13   2  -1    6.40    1.90
 -13   2  -1    7.40    2.10
 -13   2  -1    9.00    2.60
 -13   2  -1    5.20    2.20
  13  -2   1    7.30    2.00
  13  -2   1   10.20    2.70
  13  -2   1    5.50    2.40
  13  -2   1    7.70    2.20
  13  -2   1    5.30    2.40
  13  -2   1   12.30    2.50
 -14   2  -1   22.30    3.70
 -14   2  -1   17.20    3.20
 -14   2  -1   14.30    2.60
 -14   2  -1   23.80    3.00
 -14   2  -1   19.20    2.90
  14  -2   1   25.60    3.30
  14  -2   1   10.50    2.60
  14  -2   1   22.10    5.70
  14  -2   1   17.30    3.40
 -15   2  -1   13.00    2.50
 -15   2  -1    9.40    2.80
 -15   2  -1    4.10    2.80
  15  -2   1   10.20    2.60
  15  -2   1   10.10    2.90
  15  -2   1    4.40    2.40
  15  -2   1    4.60    2.80
  15   1  -1   10.40    3.00
  14   1  -1    7.50    2.80
  14   1  -1    5.90    2.20
  14   1  -1    8.30    1.50
  14   1  -1    7.50    2.10
  14   1  -1    2.40    2.40
 -14  -1   1    9.10    2.40
 -14  -1   1    2.80    3.00
 -14  -1   1    7.00    2.70
  13   1  -1  109.29    7.40
  13   1  -1  109.69    7.70
  13   1  -1  105.19    6.80
  13   1  -1   91.59    7.60
  13   1  -1  110.29    7.00
 -13  -1   1  100.19    7.30
 -13  -1   1  112.69    7.70
 -13  -1   1   98.19    7.50
 -13  -1   1  102.29    6.90
 -13  -1   1  112.09    6.90
  12   1  -1   16.70    2.30
  12   1  -1   19.40    2.70
  12   1  -1   11.60    2.40
  12   1  -1   14.90    2.90
  12   1  -1   14.30    2.60
  12   1  -1   12.00    2.70
 -12  -1   1   17.30    2.60
 -12  -1   1   12.60    3.00
 -12  -1   1   14.80    2.80
 -12  -1   1   16.80    2.80
 -12  -1   1   13.50    2.20
  11   1  -1   29.80    4.70
  11   1  -1   28.00    3.40
  11   1  -1   29.10    3.60
  11   1  -1   29.90    3.70
  11   1  -1   31.10    4.40
 -11  -1   1   17.60    2.60
 -11  -1   1   24.40    3.60
 -11  -1   1   27.80    4.10
 -11  -1   1   28.80    3.90
 -11  -1   1   18.10    3.00
  10   1  -1  112.89    6.80
  10   1  -1  113.19    6.90
  10   1  -1  112.49    6.80
  10   1  -1  116.19    6.30
  10   1  -1  105.99    6.10
  10   1  -1  108.49    7.10
 -10  -1   1  117.39    6.50
 -10  -1   1  104.79    7.10
 -10  -1   1  106.19    6.60
 -10  -1   1  112.59    6.20
 -10  -1   1  109.19    6.60
 -10  -1   1  114.09    6.90
   9   1  -1   66.29    5.00
   9   1  -1   56.39    4.70
   9   1  -1   63.69    4.50
   9   1  -1   56.39    4.90
   9   1  -1   60.79    4.80
   9   1  -1   55.79    4.20
  -9  -1   1   51.19    4.60
  -9  -1   1   58.19    4.90
  -9  -1   1   61.99    4.90
  -9  -1   1   53.79    4.40
  -9  -1   1   55.89    4.30
  -9  -1   1   59.29    4.40
   8   1  -1    0.30    1.20
   8   1  -1    0.30    1.20
   8   1  -1    0.30    1.40
   8   1  -1    0.20    1.10
   8   1  -1   -2.70    1.60
   8   1  -1   -0.50    1.20
  -8  -1   1   -0.30    1.40
  -8  -1   1    0.40    1.00
  -8  -1   1   -1.30    1.60
  -8  -1   1    2.30    1.40
  -8  -1   1   -0.30    1.40
   7   1  -1    2.50    1.30
   7   1  -1    2.10    1.30
   7   1  -1    2.50    1.20
   7   1  -1    1.50    1.60
   7   1  -1    0.80    1.20
   7   1  -1    1.30    1.10
  -7  -1   1    1.70    1.00
  -7  -1   1    2.90    1.40
  -7  -1   1    3.80    1.50
  -7  -1   1    3.40    1.30
  -7  -1   1    0.30    1.50
  -7  -1   1    5.70    2.80
   6   1  -1  227.28   10.10
   6   1  -1  223.18   10.00
   6   1  -1  215.08    9.50
   6   1  -1  222.58   10.30
   6   1  -1  225.08    9.90
   6   1  -1  219.78    9.60
  -6  -1   1  224.98    9.90
  -6  -1   1  230.28   10.10
  -6  -1   1  222.98    9.70
  -6  -1   1  216.48    9.80
  -6  -1   1  217.28    9.60
  -6  -1   1  235.18   10.30
   5   1  -1    5.10    1.10
   5   1  -1    3.00    0.90
   5   1  -1    6.00    1.40
   5   1  -1    5.80    1.20
   5   1  -1    7.00    1.40
   5   1  -1    5.40    1.10
  -5  -1   1    4.30    1.40
  -5  -1   1    7.70    1.50
  -5  -1   1    3.60    1.00
  -5  -1   1    6.50    1.30
  -5  -1   1    3.20    1.10
  -5  -1   1    5.80    1.20
   4   1  -1   25.80    2.70
   4   1  -1   25.00    2.30
   4   1  -1   29.20    2.40
   4   1  -1   26.30    2.10
   4   1  -1   28.20    2.40
  -4  -1   1   25.60    2.50
  -4  -1   1   30.40    2.40
  -4  -1   1   29.00    2.30
  -4  -1   1   21.50    2.40
  -4  -1   1   28.30    2.30
  -4  -1   1   27.80    2.50
   3   1  -1   33.90    2.50
   3   1  -1   36.70    2.80
   3   1  -1   35.50    2.50
   3   1  -1   34.60    2.60
   3   1  -1   37.50    2.60
   3   1  -1   32.90    2.40
  -3  -1   1   34.30    2.50
  -3  -1   1   36.10    2.70
  -3  -1   1   36.70    2.60
  -3  -1   1   36.40    2.70
  -3  -1   1   34.60    2.80
  -3  -1   1   36.60    2.50
   2   1  -1  740.03   29.50
   2   1  -1  720.83   29.70
   2   1  -1  849.32   29.90
   2   1  -1  750.12   29.70
   2   1  -1  749.92   29.60
   2   1  -1  767.62   29.70
   2   1  -1  745.43   29.50
  -2  -1   1  875.21   29.90
  -2  -1   1  753.42   29.70
  -2  -1   1  756.72   29.50
  -2  -1   1  753.12   29.70
  -2  -1   1  736.53   29.50
  -2  -1   1  751.02   29.50
   1   1  -1   59.49    2.90
   1   1  -1   64.29    2.90
   1   1  -1   60.19    2.80
   1   1  -1   61.89    2.80
   1   1  -1   57.49    2.90
   1   1  -1   59.49    2.80
  -1  -1   1   60.49    2.80
  -1  -1   1   62.19    2.90
  -1  -1   1   66.39    2.90
  -1  -1   1   62.09    2.80
  -1  -1   1   60.19    2.80
  -1  -1   1   60.49    2.70
   0   1  -1  117.49    4.90
   0   1  -1  113.79    4.90
   0   1  -1  128.49    5.10
   0   1  -1  120.09    4.90
   0  -1   1  127.09    5.10
  -1   1  -1  449.56   18.50
  -1   1  -1  496.65   18.50
  -1   1  -1  510.45   18.60
   1  -1   1  463.65   18.50
  -2   1  -1  234.38    9.60
  -2   1  -1  235.08    9.60
  -2   1  -1  241.28    9.80
  -2   1  -1  267.27    9.90
  -2   1  -1  255.47    9.80
   2  -1   1  229.18    9.60
   2  -1   1  266.77    9.90
   2  -1   1  222.68   10.00
  -3   1  -1  226.48    9.10
  -3   1  -1  223.68    9.50
  -3   1  -1  245.18    9.30
  -3   1  -1  257.47    9.60
  -3   1  -1  231.08    9.30
  -3   1  -1  248.88    9.60
  -3   1  -1  225.88    9.40
  -3   1  -1  229.68    9.50
   3  -1   1  218.98    9.60
   3  -1   1  231.48    9.30
   3  -1   1  199.58    9.10
   3  -1   1  214.38    9.20
   3  -1   1  242.88    9.70
   3  -1   1  227.48    9.30
  -4   1  -1   24.20    2.10
  -4   1  -1   24.60    2.30
  -4   1  -1   24.30    2.20
  -4   1  -1   28.70    2.30
  -4   1  -1   20.00    2.00
  -4   1  -1   28.50    2.30
  -4   1  -1   25.40    2.10
   4  -1   1   21.50    2.10
   4  -1   1   18.60    1.40
   4  -1   1   20.60    1.90
   4  -1   1   20.40    2.30
   4  -1   1   19.60    2.20
   4  -1   1   21.90    2.40
   4  -1   1   28.60    2.50
  -5   1  -1   55.49    3.20
  -5   1  -1   67.29    3.60
  -5   1  -1   61.09    3.60
  -5   1  -1   58.99    3.30
  -5   1  -1   70.89    3.80
  -5   1  -1   62.99    3.70
   5  -1   1   61.59    3.50
   5  -1   1   52.89    3.40
   5  -1   1   50.49    3.40
   5  -1   1   49.50    3.20
   5  -1   1   68.29    3.90
   5  -1   1   55.29    3.70
   5  -1   1   50.59    2.80
  -6   1  -1    2.70    0.90
  -6   1  -1    1.30    1.00
  -6   1  -1    1.20    1.30
  -6   1  -1    0.70    1.00
  -6   1  -1    3.40    1.00
  -6   1  -1    1.30    1.00
  -6   1  -1    1.80    1.30
   6  -1   1    1.80    1.00
   6  -1   1    1.90    0.70
   6  -1   1    3.80    1.10
   6  -1   1   -0.90    0.80
   6  -1   1    1.40    1.00
   6  -1   1    3.10    1.40
  -7   1  -1   41.70    3.40
  -7   1  -1   39.80    2.90
  -7   1  -1   44.30    3.50
  -7   1  -1   41.70    3.10
  -7   1  -1   41.20    3.60
  -7   1  -1   41.00    3.10
  -7   1  -1   45.50    3.40
   7  -1   1   38.90    2.40
   7  -1   1   40.70    3.20
   7  -1   1   37.00    2.90
   7  -1   1   37.10    3.60
   7  -1   1   39.40    3.20
   7  -1   1   46.40    3.60
   7  -1   1   35.20    3.50
  -8   1  -1    0.40    1.10
  -8   1  -1    0.80    1.10
  -8   1  -1    0.40    1.10
  -8   1  -1    0.90    1.20
  -8   1  -1    0.60    1.20
  -8   1  -1   -0.60    1.50
  -8   1  -1    0.80    1.20
   8  -1   1   -0.10    1.50
   8  -1   1    1.70    1.30
   8  -1   1    1.60    0.80
   8  -1   1    0.70    1.20
   8  -1   1   -0.10    1.20
   8  -1   1   -0.10    1.00
  -9   1  -1    4.70    1.70
  -9   1  -1    3.40    1.40
  -9   1  -1    4.40    1.90
  -9   1  -1    3.20    1.30
  -9   1  -1    5.80    1.50
  -9   1  -1    6.30    1.90
  -9   1  -1    5.70    1.60
   9  -1   1    7.60    1.70
   9  -1   1    6.70    1.80
   9  -1   1    4.10    1.50
   9  -1   1    4.80    1.80
   9  -1   1    4.40    1.00
   9  -1   1    6.80    1.60
   9  -1   1    6.30    1.70
 -10   1  -1   45.50    3.70
 -10   1  -1   53.79    4.60
 -10   1  -1   57.29    4.50
 -10   1  -1   46.40    4.60
 -10   1  -1   54.99    4.80
 -10   1  -1   57.69    4.40
 -10   1  -1   52.49    4.30
  10  -1   1   61.19    4.30
  10  -1   1   68.19    5.20
  10  -1   1   55.19    3.50
  10  -1   1   46.50    4.90
  10  -1   1   55.69    4.70
  10  -1   1   53.19    6.80
  10  -1   1   50.49    3.90
 -11   1  -1    3.30    1.80
 -11   1  -1   -0.40    1.50
 -11   1  -1    0.00    1.20
 -11   1  -1    0.70    1.50
 -11   1  -1   -0.20    1.80
  11  -1   1    2.50    1.60
  11  -1   1    0.60    0.80
  11  -1   1    1.20    1.40
  11  -1   1    0.70    1.50
  11  -1   1    0.10    1.70
  11  -1   1    1.70    1.50
  11  -1   1    0.10    1.60
 -12   1  -1  219.98   10.90
 -12   1  -1  214.78   12.60
 -12   1  -1  222.48   11.30
 -12   1  -1  224.88   10.50
 -12   1  -1  215.08   10.40
  12  -1   1  228.68   10.80
  12  -1   1  197.88   11.30
  12  -1   1  222.28   11.10
  12  -1   1  217.58    9.40
  12  -1   1  212.78   10.30
  12  -1   1  214.78   14.20
 -13   1  -1   12.30    2.40
 -13   1  -1   11.10    4.90
 -13   1  -1   13.70    2.50
  13  -1   1    9.40    2.50
  13  -1   1   11.20    2.50
  13  -1   1   12.40    2.40
  13  -1   1   14.30    2.60
  13  -1   1    9.50    2.40
  13  -1   1   14.10    1.90
  13  -1   1   14.20    2.50
 -14   1  -1   55.69    4.90
 -14   1  -1   49.70    6.10
 -14   1  -1   58.19    5.90
 -14   1  -1   52.19    5.10
 -14   1  -1   44.80    5.40
  14  -1   1   40.50    5.80
  14  -1   1   52.39    5.70
  14  -1   1   44.60    5.90
  14  -1   1   56.79    5.30
  14  -1   1   53.39    3.20
 -15   1  -1    3.60    2.40
 -15   1  -1    3.30    2.20
 -15   1  -1    6.70    3.20
  15  -1   1    7.00    2.70
  15  -1   1    5.20    2.50
  15  -1   1    2.80    2.70
  15  -1   1    6.30    2.50
  15   0  -1    6.20    2.80
  15   0  -1    7.00    2.50
  15   0  -1    0.80    3.00
  15   0  -1    5.00    2.80
 -15   0   1    3.00    2.70
 -15   0   1    9.10    3.30
 -15   0   1    5.20    2.60
  14   0  -1   19.30    3.80
  14   0  -1   34.60    4.50
  14   0  -1   26.50    2.40
  14   0  -1   19.60    3.30
  14   0  -1   23.10    3.40
 -14   0   1   22.00    3.50
 -14   0   1   33.90    4.40
 -14   0   1    9.70    5.00
  13   0  -1   35.80    4.50
  13   0  -1   44.30    6.50
  13   0  -1   31.50    4.50
  13   0  -1   33.70    2.80
  13   0  -1   44.20    4.70
  13   0  -1   20.20    3.10
 -13   0   1   23.70    3.50
 -13   0   1   36.50    5.00
 -13   0   1   35.40    4.70
 -13   0   1   23.20    3.20
 -13   0   1   41.80    4.60
  12   0  -1    3.50    2.00
  12   0  -1    2.10    1.70
  12   0  -1   -0.30    1.60
  12   0  -1    4.80    1.80
  12   0  -1    3.30    1.80
 -12   0   1    2.50    2.20
 -12   0   1    2.40    2.10
 -12   0   1    3.90    2.10
 -12   0   1    3.30    1.90
 -12   0   1    2.40    1.40
  11   0  -1    2.10    1.50
  11   0  -1   -0.60    1.60
  11   0  -1   -0.20    1.50
  11   0  -1    2.30    2.70
  11   0  -1    0.60    1.50
 -11   0   1    1.70    1.70
 -11   0   1    0.80    1.40
 -11   0   1    0.70    1.20
 -11   0   1    3.00    1.80
 -11   0   1    0.60    1.60
  10   0  -1   52.79    4.20
  10   0  -1   53.69    4.50
  10   0  -1   41.00    4.60
  10   0  -1   54.69    4.40
  10   0  -1   53.09    4.70
  10   0  -1   51.39    5.00
 -10   0   1   48.40    4.20
 -10   0   1   55.69    4.60
 -10   0   1   56.29    4.80
 -10   0   1   55.29    4.30
 -10   0   1   49.50    6.10
   9   0  -1  109.79    6.20
   9   0  -1  106.89    6.50
   9   0  -1  106.89    5.80
   9   0  -1  103.79    6.70
   9   0  -1  102.99    6.30
   9   0  -1  113.79    6.70
  -9   0   1  110.79    6.10
  -9   0   1  103.59    6.30
  -9   0   1  111.89    6.60
  -9   0   1  111.29    6.70
  -9   0   1  107.29    6.00
   8   0  -1    2.20    2.90
   8   0  -1   -1.10    1.30
   8   0  -1    0.80    1.30
   8   0  -1   -0.10    1.30
   8   0  -1   -0.60    1.20
   8   0  -1    1.00    1.20
  -8   0   1    1.00    1.40
  -8   0   1   -0.90    1.50
  -8   0   1   -0.60    1.10
  -8   0   1    1.60    1.10
  -8   0   1   -1.20    1.20
  -8   0   1   -0.90    1.30
   7   0  -1   24.00    3.10
   7   0  -1   27.20    3.30
   7   0  -1   27.90    3.30
   7   0  -1   24.80    2.80
   7   0  -1   25.00    2.80
   7   0  -1   24.00    2.70
  -7   0   1   25.80    2.80
  -7   0   1   24.70    3.00
  -7   0   1   31.30    3.00
  -7   0   1   26.80    3.20
  -7   0   1   28.40    2.90
   6   0  -1  187.58    9.00
   6   0  -1  184.28    8.30
   6   0  -1  189.48    8.40
   6   0  -1  198.38    8.70
   6   0  -1  191.38    8.80
   6   0  -1  190.48    8.80
  -6   0   1  189.58    9.00
  -6   0   1  192.88    8.40
  -6   0   1  193.68    8.80
  -6   0   1  193.18    8.70
  -6   0   1  193.88    8.60
  -6   0   1  184.78    8.40
   5   0  -1    0.40    0.90
   5   0  -1    0.10    0.90
   5   0  -1    0.70    0.80
   5   0  -1   -0.80    1.10
   5   0  -1    1.00    0.90
   5   0  -1    0.30    0.80
  -5   0   1    1.30    1.00
  -5   0   1   -0.10    0.60
  -5   0   1    0.00    0.80
  -5   0   1    0.00    0.90
  -5   0   1    0.40    0.90
  -5   0   1    0.00    1.10
   4   0  -1  127.09    6.00
   4   0  -1  125.39    5.80
   4   0  -1  125.19    5.90
   4   0  -1  118.09    5.60
   4   0  -1  128.59    5.70
   4   0  -1  128.29    6.00
  -4   0   1  123.09    5.80
  -4   0   1  128.79    6.00
  -4   0   1  133.49    5.90
  -4   0   1  127.99    5.70
  -4   0   1  124.39    5.60
   3   0  -1  136.89    6.40
   3   0  -1  148.99    6.60
   3   0  -1  144.09    6.30
   3   0  -1  136.09    6.20
   3   0  -1  152.28    6.70
   3   0  -1  134.19    6.50
  -3   0   1  147.09    6.30
  -3   0   1  151.08    6.50
  -3   0   1  145.09    6.60
  -3   0   1  142.89    6.30
  -3   0   1  148.89    6.50
  -3   0   1  138.89    6.40
   2   0  -1    0.70    0.60
   2   0  -1    0.90    0.60
   2   0  -1    1.10    0.60
   2   0  -1    1.10    0.50
   2   0  -1    2.20    0.70
  -2   0   1    0.80    0.60
  -2   0   1    1.80    0.50
  -2   0   1    1.80    0.70
  -2   0   1    1.40    0.70
  -2   0   1    1.50    0.60
  -2   0   1    1.20    0.80
   1   0  -1   21.20    1.40
   1   0  -1   21.50    1.50
   1   0  -1   16.70    1.20
  -2   0  -1  147.39    5.70
  -2   0  -1  133.29    5.70
  -2   0  -1  134.89    5.70
  -2   0  -1  132.59    5.60
  -2   0  -1  140.79    5.70
  -2   0  -1  136.89    5.60
  -2   0  -1  154.08    5.80
   2   0   1  131.49    5.60
   2   0   1  124.09    5.70
   2   0   1  139.39    5.70
   2   0   1  131.89    5.70
   2   0   1  136.69    5.60
   2   0   1  133.59    5.60
   2   0   1  137.89    5.70
   2   0   1  153.88    5.80
  -3   0  -1    3.20    0.90
  -3   0  -1    3.70    1.30
  -3   0  -1    3.20    0.90
  -3   0  -1    3.10    0.90
  -3   0  -1    3.30    1.10
  -3   0  -1    2.30    0.80
   3   0   1    2.40    0.90
   3   0   1    3.00    0.90
   3   0   1    1.30    0.80
   3   0   1    2.00    0.80
   3   0   1    1.80    0.90
   3   0   1    3.90    1.10
   3   0   1    2.30    1.00
  -4   0  -1  107.79    5.10
  -4   0  -1  111.19    5.00
  -4   0  -1  107.49    5.00
  -4   0  -1  106.89    5.20
  -4   0  -1  106.49    5.00
  -4   0  -1  122.29    5.40
  -4   0  -1  115.49    5.10
   4   0   1  106.39    5.10
   4   0   1  110.79    5.20
   4   0   1  106.69    5.20
   4   0   1  119.39    5.50
   4   0   1  110.39    5.00
   4   0   1  106.99    4.90
   4   0   1  111.19    5.20
  -5   0  -1   46.40    3.20
  -5   0  -1   43.90    2.70
  -5   0  -1   47.00    3.50
  -5   0  -1   42.80    2.80
  -5   0  -1   42.90    2.80
  -5   0  -1   46.00    3.00
  -5   0  -1   46.90    3.10
   5   0   1   47.50    3.20
   5   0   1   41.20    2.90
   5   0   1   42.80    2.70
   5   0   1   42.00    2.70
   5   0   1   45.90    3.10
   5   0   1   42.80    3.00
   5   0   1   45.00    3.20
  -6   0  -1    0.80    1.20
  -6   0  -1    1.00    0.80
  -6   0  -1    1.90    1.90
  -6   0  -1    0.50    1.00
  -6   0  -1   -0.50    0.90
  -6   0  -1    2.30    1.20
  -6   0  -1    1.10    0.90
   6   0   1    0.10    1.20
   6   0   1    1.90    1.10
   6   0   1    1.00    1.00
   6   0   1    1.10    0.90
   6   0   1    0.40    1.00
   6   0   1    0.70    1.00
  -7   0  -1   22.90    2.70
  -7   0  -1   23.50    2.50
  -7   0  -1   24.90    2.60
  -7   0  -1   18.30    2.60
  -7   0  -1   24.40    2.60
  -7   0  -1   24.30    2.20
  -7   0  -1   17.50    2.10
   7   0   1   21.70    3.00
   7   0   1   20.50    2.90
   7   0   1   22.90    2.50
   7   0   1   20.00    2.70
   7   0   1   22.20    3.00
   7   0   1   18.90    2.50
  -8   0  -1    5.20    1.60
  -8   0  -1    5.10    1.80
  -8   0  -1    2.40    1.50
  -8   0  -1    3.20    1.30
  -8   0  -1    5.90    1.30
  -8   0  -1    4.90    1.40
   8   0   1    5.70    1.80
   8   0   1    5.50    1.40
   8   0   1    6.10    1.40
   8   0   1    5.90    1.40
   8   0   1    5.70    1.50
   8   0   1    4.80    1.70
  -9   0  -1   54.19    4.60
  -9   0  -1   56.69    4.10
  -9   0  -1   56.89    4.60
  -9   0  -1   52.49    3.70
  -9   0  -1   57.49    4.20
  -9   0  -1   56.69    4.30
  -9   0  -1   52.89    4.70
   9   0   1   57.29    4.30
   9   0   1   62.49    4.80
   9   0   1   61.19    4.20
   9   0   1   54.59    4.60
   9   0   1   48.60    4.70
   9   0   1   57.79    4.00
   9   0   1   58.79    3.90
 -10   0  -1   36.60    4.40
 -10   0  -1   38.80    4.10
 -10   0  -1   41.70    3.90
 -10   0  -1   39.10    3.90
 -10   0  -1   35.70    4.30
 -10   0  -1   42.00    3.90
  10   0   1   45.60    4.60
  10   0   1   42.60    3.70
  10   0   1   44.10    3.00
  10   0   1   43.20    4.50
  10   0   1   42.10    3.90
  10   0   1   42.80    4.30
 -11   0  -1  156.68    7.90
 -11   0  -1  149.49    8.80
 -11   0  -1  147.89    7.80
 -11   0  -1  157.68    8.20
 -11   0  -1  161.38    8.60
  11   0   1  147.49    8.90
  11   0   1  148.29    7.70
  11   0   1  158.18    8.00
  11   0   1  157.08    8.60
  11   0   1  157.28    8.50
  11   0   1  150.08    7.10
 -12   0  -1   84.09    5.60
 -12   0  -1   69.99    5.40
 -12   0  -1   69.49    6.20
 -12   0  -1   80.19    5.30
 -12   0  -1   69.49    5.30
 -12   0  -1   73.99    5.90
  12   0   1   75.39    5.70
  12   0   1   72.39    6.20
  12   0   1   69.99    7.10
  12   0   1   72.69    5.20
  12   0   1   73.29    4.20
  12   0   1   63.89    5.80
 -13   0  -1    2.80    1.90
 -13   0  -1   -0.80    1.90
 -13   0  -1    3.70    2.10
 -13   0  -1   -0.20    1.30
  13   0   1    1.20    2.20
  13   0   1    3.60    2.00
  13   0   1   -0.10    1.50
  13   0   1    1.30    1.60
  13   0   1    0.20    1.80
  13   0   1    0.90    1.00
  13   0   1    0.40    1.80
 -14   0  -1   -0.70    1.50
 -14   0  -1   -1.70    2.20
 -14   0  -1    0.50    1.90
 -14   0  -1    2.00    2.10
 -14   0  -1   -1.60    2.40
  14   0   1   -3.30    1.90
  14   0   1    4.00    1.90
  14   0   1    1.40    1.10
  14   0   1    0.30    1.90
  14   0   1    1.60    2.10
 -15   0  -1   -0.40    2.00
 -15   0  -1   -2.50    2.40
 -15   0  -1   -1.40    2.10
  15   0   1   -1.50    0.90
  15   0   1    1.80    2.30
  15   0   1    2.70    2.40
  15   0   1    0.50    2.40
  15  -1  -1   16.10    3.80
  15  -1  -1   16.70    3.50
  15  -1  -1   13.70    4.50
 -15   1   1   13.50    3.70
 -15   1   1   16.30    3.70
 -15   1   1   22.00    3.20
  14  -1  -1    2.60    2.10
  14  -1  -1    2.00    2.10
  14  -1  -1    1.20    2.40
  14  -1  -1    2.70    2.10
 -14   1   1    5.00    3.00
 -14   1   1    1.80    2.40
 -14   1   1    5.90    2.00
  13  -1  -1   12.60    2.60
  13  -1  -1    9.30    2.80
  13  -1  -1   11.60    2.40
  13  -1  -1   15.70    2.60
  13  -1  -1    6.40    2.00
 -13   1   1   10.90    2.40
 -13   1   1   10.40    2.70
 -13   1   1    8.70    2.10
 -13   1   1    9.30    2.40
 -13   1   1   12.80    2.70
  12  -1  -1   16.60    2.80
  12  -1  -1   18.00    2.10
  12  -1  -1   12.90    2.80
  12  -1  -1   11.40    2.30
  12  -1  -1   11.90    2.30
  12  -1  -1   13.60    2.20
 -12   1   1   14.20    2.70
 -12   1   1   13.80    2.40
 -12   1   1   12.70    2.40
 -12   1   1   11.30    2.70
 -12   1   1    8.10    1.90
  11  -1  -1    8.50    2.40
  11  -1  -1    7.30    1.10
  11  -1  -1    8.20    1.90
  11  -1  -1    7.10    2.30
  11  -1  -1    5.30    2.30
  11  -1  -1    5.70    1.70
 -11   1   1    3.90    1.50
 -11   1   1    6.60    1.90
 -11   1   1    6.80    2.10
 -11   1   1    5.50    2.00
 -11   1   1    5.80    1.80
  10  -1  -1   38.70    4.30
  10  -1  -1   39.30    2.60
  10  -1  -1   39.50    3.80
  10  -1  -1   38.70    4.60
  10  -1  -1   41.10    4.20
  10  -1  -1   45.10    4.30
  10  -1  -1   34.40    4.10
 -10   1   1   43.10    4.10
 -10   1   1   43.80    4.50
 -10   1   1   33.20    5.70
 -10   1   1   42.50    3.90
 -10   1   1   43.50    4.00
   9  -1  -1   61.39    4.70
   9  -1  -1   59.89    4.80
   9  -1  -1   57.09    5.00
   9  -1  -1   65.89    5.20
   9  -1  -1   62.19    4.20
   9  -1  -1   59.79    4.50
  -9   1   1   62.49    4.90
  -9   1   1   60.19    4.40
  -9   1   1   66.89    4.50
  -9   1   1   64.09    5.00
  -9   1   1   60.19    4.70
   8  -1  -1    2.30    1.40
   8  -1  -1    0.00    1.00
   8  -1  -1    1.70    1.20
   8  -1  -1    1.20    1.20
   8  -1  -1    0.40    1.30
  -8   1   1    4.40    1.40
  -8   1   1    2.80    1.10
  -8   1   1    3.40    1.30
  -8   1   1    4.90    1.70
  -8   1   1    2.70    1.40
   7  -1  -1    2.90    1.30
   7  -1  -1    2.80    1.30
   7  -1  -1    1.60    1.10
   7  -1  -1    1.90    1.30
   7  -1  -1    2.60    1.20
   7  -1  -1    2.60    1.20
  -7   1   1    5.50    1.20
  -7   1   1    3.00    1.70
  -7   1   1    5.90    1.40
  -7   1   1    4.30    1.40
  -7   1   1    5.50    1.30
   6  -1  -1  115.79    5.80
   6  -1  -1  110.09    5.60
   6  -1  -1  113.49    8.30
   6  -1  -1  112.29    6.10
   6  -1  -1  120.79    6.20
   6  -1  -1  123.89    6.10
  -6   1   1  121.29    5.80
  -6   1   1  119.09    6.20
  -6   1   1  128.69    6.20
  -6   1   1  119.89    5.80
  -6   1   1  122.59    6.30
   5  -1  -1    4.40    1.30
   5  -1  -1    6.20    1.10
   5  -1  -1    5.20    1.20
   5  -1  -1    6.00    1.10
   5  -1  -1    4.10    1.20
   5  -1  -1    5.00    1.10
  -5   1   1    6.10    1.30
  -5   1   1    4.10    1.00
  -5   1   1    5.80    1.10
  -5   1   1    4.90    1.20
  -5   1   1    5.40    1.10
   4  -1  -1  348.97   14.40
   4  -1  -1  377.16   14.90
   4  -1  -1  359.66   14.50
   4  -1  -1  351.96   14.70
   4  -1  -1  360.26   14.50
   4  -1  -1  353.36   14.70
  -4   1   1  356.66   14.40
  -4   1   1  360.46   14.40
  -4   1   1  361.66   14.70
  -4   1   1  365.96   14.70
  -4   1   1  368.56   14.80
   3  -1  -1  105.59    5.20
   3  -1  -1  105.19    5.20
   3  -1  -1  105.69    5.30
   3  -1  -1  116.89    5.60
   3  -1  -1   96.69    5.00
   3  -1  -1  118.39    5.40
  -3   1   1  110.59    5.30
  -3   1   1  106.19    5.00
  -3   1   1  107.59    5.10
  -3   1   1  112.39    5.30
  -3   1   1  118.79    5.40
   2  -1  -1 2187.78   87.19
   2  -1  -1 2205.28   87.39
  -2   1   1 2390.06   87.49
  -2   1   1 2316.07   87.49
  -2   1   1 2318.17   87.39
   1  -1  -1  664.43   23.50
   1  -1  -1  566.24   23.30
   1  -1  -1  606.44   23.30
   1  -1  -1  584.54   23.20
   1  -1  -1  604.24   23.20
  -1   1   1  592.94   23.50
  -2  -1  -1 1779.62   67.69
  -2  -1  -1 1907.21   67.89
  -2  -1  -1 1747.93   67.59
  -2  -1  -1 1733.53   67.59
  -2  -1  -1 1730.13   67.69
  -2  -1  -1 1753.22   67.69
   2   1   1 1696.63   67.69
   2   1   1 1742.23   67.59
   2   1   1 1870.81   67.89
   2   1   1 1752.22   67.69
  -3  -1  -1   32.60    2.20
  -3  -1  -1   26.20    3.50
  -3  -1  -1   28.70    2.30
  -3  -1  -1   36.20    2.60
  -3  -1  -1   33.10    2.50
  -4  -1  -1   18.60    2.20
  -4  -1  -1   21.30    2.00
  -4  -1  -1   21.00    2.10
  -4  -1  -1   18.10    1.90
  -4  -1  -1   22.90    1.90
  -4  -1  -1   19.50    2.40
   4   1   1   21.50    2.00
   4   1   1   20.70    2.30
   4   1   1   22.80    1.90
   4   1   1   23.30    2.10
   4   1   1   20.30    2.00
   4   1   1   23.50    2.40
   4   1   1   23.00    2.20
  -5  -1  -1    3.00    1.20
  -5  -1  -1    3.10    1.10
  -5  -1  -1    3.00    1.00
   5   1   1    0.70    0.70
   5   1   1    0.30    1.10
   5   1   1    0.00    0.90
   5   1   1   -0.40    0.80
   5   1   1   -0.10    0.90
   5   1   1   -0.50    0.90
   5   1   1    0.20    0.90
  -6  -1  -1    6.70    1.10
  -6  -1  -1    8.20    1.30
  -6  -1  -1    7.40    1.20
  -6  -1  -1    9.60    2.50
  -6  -1  -1   10.00    1.40
  -6  -1  -1    5.40    1.30
  -6  -1  -1    9.40    1.70
   6   1   1   10.00    1.30
   6   1   1    9.10    1.60
   6   1   1   10.30    2.10
   6   1   1    7.50    1.30
   6   1   1   10.50    1.70
  -7  -1  -1   30.40    2.80
  -7  -1  -1   31.00    2.80
  -7  -1  -1   29.30    3.10
  -7  -1  -1   35.30    3.30
  -7  -1  -1   35.40    2.80
  -7  -1  -1   27.60    2.40
   7   1   1   22.00    2.80
   7   1   1   25.20    3.10
   7   1   1   16.90    2.70
   7   1   1   23.40    3.00
   7   1   1   24.00    2.60
  -8  -1  -1   -0.10    1.10
  -8  -1  -1   -0.10    1.20
  -8  -1  -1   -0.30    1.10
  -8  -1  -1    0.20    0.90
  -8  -1  -1   -0.50    1.50
  -8  -1  -1    0.00    1.20
   8   1   1   -0.80    1.10
   8   1   1    0.70    1.60
   8   1   1   -0.50    1.10
   8   1   1    0.10    1.20
   8   1   1    0.60    1.10
   8   1   1    2.00    1.10
  -9  -1  -1  168.68    8.10
  -9  -1  -1  174.28    8.80
  -9  -1  -1  162.78    8.50
  -9  -1  -1  171.18    8.40
  -9  -1  -1  165.68    8.10
  -9  -1  -1  176.88    9.10
  -9  -1  -1  161.78    7.70
   9   1   1  172.28    9.00
   9   1   1  178.38    8.20
   9   1   1  167.68    8.60
   9   1   1  177.08    8.70
   9   1   1  169.58    8.00
   9   1   1  170.28    8.50
 -10  -1  -1   28.10    3.60
 -10  -1  -1   25.70    4.20
 -10  -1  -1   28.20    3.40
 -10  -1  -1   29.00    3.90
 -10  -1  -1   33.60    4.20
 -10  -1  -1   34.70    3.90
 -10  -1  -1   31.20    3.60
  10   1   1   31.60    3.40
  10   1   1   30.70    3.90
  10   1   1   24.50    4.50
  10   1   1   29.00    4.00
  10   1   1   28.40    3.60
  10   1   1   26.60    4.00
 -11  -1  -1   37.80    4.30
 -11  -1  -1   36.20    3.90
 -11  -1  -1   37.00    3.80
 -11  -1  -1   37.80    4.80
 -11  -1  -1   38.00    5.60
 -11  -1  -1   36.00    4.00
  11   1   1   35.70    4.00
  11   1   1   38.30    4.50
  11   1   1   40.10    4.00
  11   1   1   37.50    3.80
  11   1   1   36.90    4.50
 -12  -1  -1   49.99    5.20
 -12  -1  -1   38.50    4.40
 -12  -1  -1   52.59    4.50
 -12  -1  -1   54.99    4.70
 -12  -1  -1   46.00    5.30
 -12  -1  -1   47.70    4.80
  12   1   1   49.50    4.90
  12   1   1   35.20    4.90
  12   1   1   54.49    4.50
  12   1   1   53.39    5.00
  12   1   1   52.69    7.10
  12   1   1   52.19    3.60
 -13  -1  -1   80.19    5.80
 -13  -1  -1   58.99    5.50
 -13  -1  -1   69.79    5.20
 -13  -1  -1   65.19    5.60
 -13  -1  -1   60.19    5.90
  13   1   1   62.49    5.90
  13   1   1   59.79    5.60
  13   1   1   73.49    5.50
  13   1   1   64.59    4.20
  13   1   1   68.19    5.30
  13   1   1   67.79    6.40
  13   1   1   75.59    5.70
 -14  -1  -1    4.80    1.90
 -14  -1  -1   10.20    2.80
 -14  -1  -1    9.40    2.30
 -14  -1  -1    8.80    2.70
 -14  -1  -1    4.00    2.30
  14   1   1    9.30    2.70
  14   1   1    9.90    2.40
  14   1   1    8.70    2.50
  14   1   1    8.70    2.90
 -15  -1  -1   -0.20    2.20
 -15  -1  -1    0.10    2.30
 -15  -1  -1    0.50    2.60
  15   1   1    0.10    2.30
  15   1   1    0.70    2.50
  15   1   1   -1.30    2.20
  15   1   1    1.10    2.00
  15   1   1    3.00    1.30
  15  -2  -1    5.80    3.90
  15  -2  -1    5.30    2.80
  15  -2  -1    1.80    2.40
 -15   2   1    3.10    2.70
 -15   2   1    7.90    2.70
 -15   2   1    4.20    3.10
  14  -2  -1    8.40    2.60
  14  -2  -1   10.40    2.70
  14  -2  -1   15.30    2.70
  14  -2  -1   11.20    2.80
 -14   2   1    8.60    2.60
 -14   2   1   11.10    2.30
 -14   2   1   10.90    3.00
  13  -2  -1   36.20    4.40
  13  -2  -1   32.80    4.50
  13  -2  -1   42.00    5.80
  13  -2  -1   34.00    5.50
  13  -2  -1   29.20    3.30
 -13   2   1   43.20    4.40
 -13   2   1   44.30    5.40
 -13   2   1   35.00    4.50
  12  -2  -1   87.59    6.30
  12  -2  -1   78.99    5.60
  12  -2  -1   81.89    6.80
  12  -2  -1   91.79    6.90
  12  -2  -1   92.09    6.10
 -12   2   1   85.39    5.80
 -12   2   1   83.09    6.30
 -12   2   1   83.69    6.60
 -12   2   1   95.69    6.10
 -12   2   1   93.79    6.70
  11  -2  -1   18.00    2.30
  11  -2  -1   12.90    2.30
  11  -2  -1   25.40    4.00
  11  -2  -1   16.00    2.90
  11  -2  -1   16.00    3.40
 -11   2   1   15.40    2.60
 -11   2   1   15.60    2.60
 -11   2   1   18.20    2.40
 -11   2   1   13.60    2.20
 -11   2   1   14.60    2.20
  10  -2  -1   49.20    4.10
  10  -2  -1   41.50    4.50
  10  -2  -1   52.19    5.20
  10  -2  -1   52.79    4.50
  10  -2  -1   45.60    4.60
  10  -2  -1   44.70    4.40
 -10   2   1   52.49    4.10
 -10   2   1   44.80    4.60
 -10   2   1   42.30    4.90
 -10   2   1   51.59    4.10
 -10   2   1   50.09    4.50
   9  -2  -1   11.00    2.00
   9  -2  -1   15.10    2.20
   9  -2  -1   11.30    2.10
   9  -2  -1   13.10    2.60
   9  -2  -1   16.60    2.10
   9  -2  -1   13.40    2.30
  -9   2   1   14.20    2.10
  -9   2   1   14.20    2.10
  -9   2   1   13.70    2.30
  -9   2   1   17.10    2.60
  -9   2   1   22.10    3.20
   8  -2  -1   88.99    5.80
   8  -2  -1   79.69    4.90
   8  -2  -1   84.59    5.20
   8  -2  -1   84.59    5.80
   8  -2  -1   81.39    5.30
  -8   2   1   92.29    5.60
  -8   2   1   85.29    5.60
  -8   2   1   91.39    5.10
  -8   2   1   95.59    5.10
  -8   2   1   95.09    5.50
   7  -2  -1   48.80    4.00
   7  -2  -1   53.39    4.20
   7  -2  -1   48.50    3.70
   7  -2  -1   42.20    3.90
   7  -2  -1   47.30    3.60
   7  -2  -1   52.79    3.80
  -7   2   1   50.89    3.90
  -7   2   1   48.50    3.90
  -7   2   1   53.59    3.90
  -7   2   1   50.79    3.60
  -7   2   1   49.70    3.50
   6  -2  -1  204.28   11.20
   6  -2  -1  170.78    8.30
   6  -2  -1  166.78    7.80
   6  -2  -1  178.08    8.00
   6  -2  -1  179.78    8.50
   6  -2  -1  173.18    8.10
  -6   2   1  179.98    8.30
  -6   2   1  175.78    7.90
  -6   2   1  176.78    7.90
  -6   2   1  163.28    7.50
  -6   2   1  179.28    8.40
  -6   2   1  189.08    8.50
   5  -2  -1   61.49    3.50
   5  -2  -1   57.89    3.80
   5  -2  -1   64.99    4.10
   5  -2  -1   63.79    3.70
   5  -2  -1   64.79    3.80
   5  -2  -1   62.39    4.10
  -5   2   1   69.29    4.10
  -5   2   1   74.89    4.10
  -5   2   1   62.79    3.60
  -5   2   1   66.69    4.00
   4  -2  -1  187.68    8.20
   4  -2  -1  182.38    8.10
   4  -2  -1  207.68    8.60
   4  -2  -1  187.08    8.50
   4  -2  -1  183.58    8.30
   4  -2  -1  185.58    8.00
  -4   2   1  195.48    8.40
  -4   2   1  185.88    8.00
  -4   2   1  193.08    8.40
  -4   2   1  200.18    8.50
  -4   2   1  188.28    8.10
   3  -2  -1  254.47   11.40
   3  -2  -1  235.58   10.30
   3  -2  -1  226.78    9.90
   3  -2  -1  231.38   10.00
   3  -2  -1  278.27   10.50
  -3   2   1  230.88    9.90
  -3   2   1  276.57   10.40
  -3   2   1  240.88   10.30
  -3   2   1  231.38    9.90
  -3   2   1  231.78   10.20
   2  -2  -1  101.69    4.80
   2  -2  -1  102.69    5.00
   2  -2  -1  112.89    5.10
   2  -2  -1  124.99    5.20
   2  -2  -1  103.39    4.90
  -2   2   1  118.09    5.10
  -2   2   1  103.09    4.80
  -2   2   1  102.39    4.80
  -2   2   1  109.69    5.00
   1  -2  -1  296.07   12.10
   1  -2  -1  293.97   12.10
   1  -2  -1  298.87   12.30
   1  -2  -1  340.27   12.40
   1  -2  -1  312.57   12.30
  -1   2   1  299.77   12.10
  -1   2   1  326.37   12.30
  -1   2   1  302.67   12.30
  -1   2   1  325.07   12.30
  -1   2   1  295.77   12.10
   0  -2  -1   29.80    2.00
   0  -2  -1   33.00    2.00
   0  -2  -1   41.00    2.30
   0  -2  -1   31.70    1.90
   0   2   1   31.20    2.00
   0   2   1   31.70    2.10
   0   2   1   37.00    2.00
  -1  -2  -1 1542.35   61.19
  -1  -2  -1 1587.14   61.19
  -1  -2  -1 1573.34   61.19
  -1  -2  -1 1538.65   61.29
  -1  -2  -1 1700.13   61.39
   1   2   1 1653.73   61.29
   1   2   1 1707.63   61.39
   1   2   1 1553.54   61.29
   1   2   1 1585.94   61.19
   1   2   1 1563.64   61.19
   1   2   1 1603.74   61.19
  -2  -2  -1   95.69    4.20
  -2  -2  -1   97.99    4.30
  -2  -2  -1   95.89    4.40
  -2  -2  -1   89.09    4.00
  -2  -2  -1   95.59    4.30
  -2  -2  -1   89.29    4.40
   2   2   1   92.39    4.20
   2   2   1   97.29    4.20
   2   2   1   97.79    4.20
   2   2   1   89.09    4.10
   2   2   1   92.29    5.40
   2   2   1   87.69    4.30
   2   2   1   94.79    4.00
  -3  -2  -1   99.09    4.60
  -3  -2  -1   87.69    4.30
  -3  -2  -1   88.39    4.30
  -3  -2  -1   80.19    4.30
  -3  -2  -1   87.39    4.60
  -3  -2  -1   88.49    4.70
   3   2   1   89.49    4.60
   3   2   1   85.69    4.50
   3   2   1   96.19    4.90
   3   2   1   91.09    4.30
   3   2   1   88.39    4.30
   3   2   1   88.79    4.50
   3   2   1   80.89    4.20
  -4  -2  -1   11.00    1.60
  -4  -2  -1   14.20    2.00
  -4  -2  -1   10.70    1.60
  -4  -2  -1   10.80    1.50
  -4  -2  -1   13.00    2.00
  -4  -2  -1   10.10    1.30
  -4  -2  -1    9.50    1.20
   4   2   1    8.50    1.40
   4   2   1    4.90    1.20
   4   2   1    6.60    1.10
   4   2   1    6.20    1.10
   4   2   1    7.40    1.10
   4   2   1    7.90    1.20
  -5  -2  -1   35.90    2.90
  -5  -2  -1   37.30    2.30
  -5  -2  -1   40.70    2.60
  -5  -2  -1   40.00    3.20
  -5  -2  -1   37.90    3.00
  -5  -2  -1   42.20    2.70
  -5  -2  -1   36.00    2.70
   5   2   1   25.20    2.40
   5   2   1   29.60    2.80
   5   2   1   30.50    2.50
   5   2   1   28.40    2.50
   5   2   1   24.90    2.70
   5   2   1   26.10    2.30
   5   2   1   29.20    2.60
  -6  -2  -1   77.09    4.60
  -6  -2  -1   77.29    4.10
  -6  -2  -1   79.59    6.60
  -6  -2  -1   71.59    4.20
  -6  -2  -1   83.89    4.70
  -6  -2  -1   71.49    3.80
  -6  -2  -1   73.49    4.20
   6   2   1   83.69    4.70
   6   2   1   74.59    4.60
   6   2   1   77.29    5.60
   6   2   1   73.19    4.10
   6   2   1   74.39    4.00
   6   2   1   73.09    4.20
   6   2   1   72.99    4.40
  -7  -2  -1   52.69    3.60
  -7  -2  -1   48.70    3.40
  -7  -2  -1   53.29    3.80
  -7  -2  -1   50.09    3.80
  -7  -2  -1   56.49    4.20
  -7  -2  -1   57.89    3.60
   7   2   1   45.30    4.40
   7   2   1   38.50    3.00
   7   2   1   41.10    3.40
   7   2   1   44.40    3.30
   7   2   1   38.80    3.40
   7   2   1   39.00    3.70
   7   2   1   44.00    3.50
  -8  -2  -1   -0.90    1.70
  -8  -2  -1    3.10    1.50
  -8  -2  -1    1.70    1.40
  -8  -2  -1    1.00    1.30
  -8  -2  -1    1.40    1.20
  -8  -2  -1    1.00    1.00
   8   2   1    1.90    1.20
   8   2   1    0.50    1.80
   8   2   1    0.60    1.30
   8   2   1    1.00    1.00
   8   2   1    3.00    1.30
   8   2   1    0.70    1.30
  -9  -2  -1    0.20    1.60
  -9  -2  -1   -0.40    1.30
  -9  -2  -1   -0.40    1.50
  -9  -2  -1    0.90    1.00
  -9  -2  -1   -0.20    1.90
   9   2   1   -1.10    1.10
   9   2   1   -0.50    1.40
   9   2   1    0.30    1.80
   9   2   1    0.60    1.10
   9   2   1   -0.10    1.30
   9   2   1    0.70    1.40
 -10  -2  -1   12.30    2.10
 -10  -2  -1   11.00    2.10
 -10  -2  -1   12.50    2.50
 -10  -2  -1   11.90    2.60
 -10  -2  -1   11.70    2.30
 -10  -2  -1   11.10    1.70
  10   2   1   14.20    2.10
  10   2   1   15.10    2.50
  10   2   1   11.40    2.00
  10   2   1   13.40    2.10
  10   2   1   13.10    2.40
 -11  -2  -1   24.40    3.20
 -11  -2  -1   31.80    3.80
 -11  -2  -1   23.30    3.80
 -11  -2  -1   22.90    2.70
 -11  -2  -1   24.60    4.00
 -11  -2  -1   32.20    3.70
  11   2   1   30.10    4.10
  11   2   1   27.60    2.90
  11   2   1   30.20    3.50
  11   2   1   30.70    3.90
  11   2   1   27.50    4.20
 -12  -2  -1   67.89    5.30
 -12  -2  -1   75.79    5.90
 -12  -2  -1   65.89    5.70
 -12  -2  -1   58.59    5.70
 -12  -2  -1   72.59    5.10
 -12  -2  -1   58.69    5.10
  12   2   1   67.89    5.50
  12   2   1   64.39    5.80
  12   2   1   71.49    5.10
  12   2   1   69.79    5.60
  12   2   1   69.69    5.20
 -13  -2  -1  144.49    9.30
 -13  -2  -1  151.48    8.10
 -13  -2  -1  151.68    8.60
 -13  -2  -1  152.98   13.20
 -13  -2  -1  160.68    8.80
  13   2   1  150.58    8.30
  13   2   1  137.29    9.20
  13   2   1  138.59    8.60
  13   2   1  144.39    8.80
  13   2   1  152.38    8.70
  13   2   1  146.09    8.20
 -14  -2  -1   14.10    3.20
 -14  -2  -1   13.80    3.50
 -14  -2  -1   15.40    2.50
 -14  -2  -1   14.50    2.80
 -14  -2  -1   13.60    2.80
  14   2   1   13.00    2.60
  14   2   1   15.10    2.20
  14   2   1   10.90    2.60
  14   2   1   14.50    4.10
 -15  -2  -1    2.40    2.60
 -15  -2  -1    5.80    2.70
  15   2   1    6.20    2.50
  15   2   1    4.60    2.60
  15   2   1   -1.00    2.20
  15   2   1    1.30    2.60
  15   2   1    2.80    1.70
  15  -3  -1    0.00    2.70
  15  -3  -1   -3.90    2.20
  15  -3  -1   -2.00    2.30
 -15   3   1    1.50    3.00
 -15   3   1    0.10    2.30
 -15   3   1   -4.50    2.90
  14  -3  -1    0.10    2.40
  14  -3  -1    0.80    2.20
  14  -3  -1    1.90    2.20
  14  -3  -1    2.80    1.90
 -14   3   1   -0.40    2.00
 -14   3   1   -1.80    2.30
 -14   3   1    0.20    1.80
  13  -3  -1    5.50    1.90
  13  -3  -1    4.00    2.20
  13  -3  -1    9.10    2.40
  13  -3  -1    5.60    2.00
  13  -3  -1    6.80    3.00
  13  -3  -1    8.20    2.90
 -13   3   1    5.00    1.90
 -13   3   1   10.00    2.50
 -13   3   1    8.60    2.10
 -13   3   1    7.20    2.70
 -13   3   1    8.20    2.20
  12  -3  -1   51.39    4.60
  12  -3  -1   50.59    5.70
  12  -3  -1   46.50    5.80
  12  -3  -1   57.99    5.00
  12  -3  -1   46.00    4.80
 -12   3   1   49.50    5.20
 -12   3   1   50.29    4.70
 -12   3   1   51.29    5.10
 -12   3   1   49.10    5.20
 -12   3   1   52.29    4.70
  11  -3  -1    1.70    1.80
  11  -3  -1    5.80    2.60
  11  -3  -1    3.00    1.40
  11  -3  -1   -0.40    1.40
  11  -3  -1    2.20    1.70
 -11   3   1    3.70    1.80
 -11   3   1    0.30    1.70
 -11   3   1    0.20    1.70
 -11   3   1    3.60    1.60
 -11   3   1   -1.10    1.40
  10  -3  -1  117.59    6.50
  10  -3  -1  112.59    6.60
  10  -3  -1  115.99    7.10
  10  -3  -1  113.49    7.50
  10  -3  -1  111.09    6.30
  10  -3  -1  118.29    7.40
 -10   3   1  111.89    6.40
 -10   3   1  109.39    7.40
 -10   3   1  109.39    6.90
 -10   3   1  117.79    6.40
 -10   3   1  129.39    7.20
   9  -3  -1    8.30    1.80
   9  -3  -1    4.30    1.70
   9  -3  -1    8.30    1.70
   9  -3  -1    8.10    2.00
   9  -3  -1    8.40    1.90
   9  -3  -1    8.80    2.10
  -9   3   1    9.40    2.00
  -9   3   1    7.60    1.70
  -9   3   1   10.60    2.10
  -9   3   1   10.60    1.70
  -9   3   1    9.40    2.10
  -9   3   1   10.70    1.90
   8  -3  -1   92.59    6.20
   8  -3  -1   97.19    5.20
   8  -3  -1   93.99    7.60
   8  -3  -1  100.69    5.60
   8  -3  -1   92.39    6.20
   8  -3  -1   94.29    5.80
  -8   3   1   90.19    5.80
  -8   3   1   86.49    4.90
  -8   3   1  102.79    7.10
  -8   3   1   86.49    5.30
  -8   3   1   92.79    5.30
  -8   3   1   88.49    5.90
   7  -3  -1    4.00    1.50
   7  -3  -1    5.70    1.50
   7  -3  -1    3.80    1.40
   7  -3  -1    7.60    1.40
   7  -3  -1    5.00    1.30
   7  -3  -1    7.00    1.40
  -7   3   1    5.80    1.50
  -7   3   1    9.00    1.40
  -7   3   1    5.00    1.40
  -7   3   1    9.20    1.60
  -7   3   1    7.40    1.50
  -7   3   1    7.00    1.70
   6  -3  -1   68.19    5.00
   6  -3  -1   81.99    4.50
   6  -3  -1   75.19    4.50
   6  -3  -1   69.79    4.60
   6  -3  -1   72.49    4.30
   6  -3  -1   84.59    5.70
  -6   3   1   88.29    4.90
  -6   3   1   94.29    5.10
  -6   3   1   80.39    4.40
  -6   3   1   74.59    5.00
  -6   3   1   83.99    4.40
   5  -3  -1  840.22   32.60
   5  -3  -1  800.02   32.90
   5  -3  -1  804.02   33.00
   5  -3  -1  825.12   32.50
   5  -3  -1  814.22   32.60
   5  -3  -1  875.01   33.30
  -5   3   1  823.12   32.50
  -5   3   1  832.42   32.90
  -5   3   1  858.31   33.20
  -5   3   1  816.42   32.50
  -5   3   1  865.11   33.10
   4  -3  -1   31.20    2.40
   4  -3  -1   32.00    2.60
   4  -3  -1   28.30    2.90
   4  -3  -1   30.70    2.40
  -4   3   1   29.60    2.50
  -4   3   1   35.60    2.80
  -4   3   1   26.70    2.70
  -4   3   1   30.20    2.70
  -4   3   1   31.60    2.40
   3  -3  -1    1.10    1.00
   3  -3  -1    3.90    0.90
   3  -3  -1    2.80    0.90
   3  -3  -1    1.60    0.80
   3  -3  -1    1.20    0.90
  -3   3   1    1.80    0.90
  -3   3   1    1.20    0.80
  -3   3   1    3.00    0.80
  -3   3   1    3.60    0.90
  -3   3   1    1.90    0.90
   2  -3  -1   13.10    1.90
   2  -3  -1   21.80    3.00
   2  -3  -1   14.20    1.70
   2  -3  -1   13.10    1.50
  -2   3   1   15.80    2.40
  -2   3   1   12.50    1.40
  -2   3   1   19.20    2.70
  -2   3   1   12.40    1.50
   1  -3  -1  440.66   16.00
   1  -3  -1  366.66   15.50
   1  -3  -1  375.66   15.50
  -1   3   1  386.56   15.60
  -1   3   1  411.56   15.80
  -1   3   1  368.36   15.50
  -1   3   1  416.36   15.80
   0  -3  -1   25.70    2.20
   0  -3  -1   26.00    2.30
   0   3   1   25.20    2.10
   0   3   1   27.20    2.10
   0   3   1   28.80    2.20
  -1  -3  -1  290.27   11.70
  -1  -3  -1  285.37   11.40
  -1  -3  -1  285.97   11.40
  -1  -3  -1  285.87   11.50
  -1  -3  -1  291.67   11.60
   1   3   1  282.37   12.60
   1   3   1  282.87   11.40
   1   3   1  296.77   11.70
   1   3   1  272.57   11.60
   1   3   1  283.37   11.40
  -2  -3  -1   44.60    2.90
  -2  -3  -1   40.50    3.20
  -2  -3  -1   52.09    3.60
  -2  -3  -1   42.50    3.00
  -2  -3  -1   42.20    3.40
   2   3   1   47.00    3.40
   2   3   1   40.30    3.00
   2   3   1   43.90    2.90
   2   3   1   49.70    3.20
   2   3   1   40.50    2.90
   2   3   1   37.20    2.90
   2   3   1   43.80    3.10
  -3  -3  -1    2.10    0.90
  -3  -3  -1    2.80    0.70
  -3  -3  -1    3.10    1.00
  -3  -3  -1    1.50    0.90
  -3  -3  -1    4.00    1.10
  -3  -3  -1    3.30    1.20
   3   3   1    3.20    1.00
   3   3   1    0.90    0.90
   3   3   1    2.90    0.90
   3   3   1    3.10    1.00
   3   3   1    4.50    1.10
   3   3   1    1.60    0.90
   3   3   1    2.20    0.60
  -4  -3  -1  368.56   14.70
  -4  -3  -1  361.56   14.80
  -4  -3  -1  365.66   15.00
  -4  -3  -1  358.56   14.60
  -4  -3  -1  358.56   14.70
  -4  -3  -1  365.46   15.10
  -4  -3  -1  371.76   14.70
   4   3   1  373.06   14.70
   4   3   1  361.56   14.70
   4   3   1  370.16   14.80
   4   3   1  345.27   14.60
   4   3   1  369.06   14.70
   4   3   1  371.26   15.10
   4   3   1  363.26   15.00
  -5  -3  -1  223.48    9.80
  -5  -3  -1  223.18    9.90
  -5  -3  -1  223.58    9.40
  -5  -3  -1  217.98    9.30
  -5  -3  -1  210.78    9.20
  -5  -3  -1  224.98    9.40
  -5  -3  -1  225.78    9.60
   5   3   1  214.08    9.30
   5   3   1  224.58    9.40
   5   3   1  219.48    9.50
   5   3   1  220.18    9.90
   5   3   1  209.18    9.40
   5   3   1  219.38   10.40
   5   3   1  225.08    9.70
  -6  -3  -1    7.90    1.50
  -7  -3  -1    3.00    1.70
  -7  -3  -1    3.90    1.40
  -7  -3  -1    5.00    1.50
  -7  -3  -1    3.90    1.40
  -7  -3  -1    1.90    0.90
  -7  -3  -1    2.10    1.30
  -7  -3  -1    3.40    1.20
   7   3   1    4.30    1.30
   7   3   1    2.20    1.00
   7   3   1    3.20    1.60
   7   3   1    2.70    1.20
   7   3   1    3.80    1.40
   7   3   1    4.00    1.30
   7   3   1    3.80    1.40
  -8  -3  -1    6.30    1.60
  -8  -3  -1    4.00    1.10
  -8  -3  -1    3.10    1.40
  -8  -3  -1    7.60    1.90
   8   3   1    2.60    1.60
   8   3   1    2.50    1.90
   8   3   1    1.20    1.10
   8   3   1    0.90    1.30
   8   3   1    0.60    1.30
   8   3   1    1.60    1.30
   8   3   1    2.70    1.60
  -9  -3  -1   54.69    4.60
  -9  -3  -1   57.19    4.00
  -9  -3  -1   53.79    4.70
  -9  -3  -1   49.10    4.10
  -9  -3  -1   53.69    4.00
  -9  -3  -1   52.69    4.90
   9   3   1   51.69    4.60
   9   3   1   52.59    4.20
   9   3   1   51.99    4.70
   9   3   1   52.89    4.30
   9   3   1   57.09    4.10
   9   3   1   50.29    4.10
 -10  -3  -1   14.80    2.30
 -10  -3  -1   14.10    2.30
 -10  -3  -1   17.30    2.80
 -10  -3  -1   12.60    1.90
 -10  -3  -1   14.90    2.40
 -10  -3  -1   14.40    2.50
  10   3   1   14.60    2.20
  10   3   1   17.00    2.70
  10   3   1   12.40    2.00
  10   3   1   12.50    2.50
  10   3   1   17.50    2.70
  10   3   1   20.40    2.40
 -11  -3  -1    6.50    1.90
 -11  -3  -1    5.40    2.10
 -11  -3  -1    3.80    1.80
 -11  -3  -1    4.40    2.00
 -11  -3  -1    3.20    1.30
  11   3   1    4.50    2.30
  11   3   1    3.10    1.60
  11   3   1    3.20    1.70
  11   3   1    6.20    1.90
  11   3   1    3.30    1.80
  11   3   1    4.70    1.90
 -12  -3  -1  136.19    7.70
 -12  -3  -1  125.39    8.20
 -12  -3  -1  124.09    8.20
 -12  -3  -1  119.29    7.30
 -12  -3  -1  132.69    7.50
 -12  -3  -1  131.29    7.50
  12   3   1  132.19    9.00
  12   3   1  120.19    8.30
  12   3   1  135.19    8.00
  12   3   1  134.49    7.90
  12   3   1  132.39    7.40
  12   3   1  131.69    7.40
 -13  -3  -1   59.59    5.20
 -13  -3  -1   48.10    5.90
 -13  -3  -1   64.59    5.50
 -13  -3  -1   67.69    6.60
 -13  -3  -1   47.20    5.30
 -13  -3  -1   52.39    4.80
  13   3   1   55.89    5.00
  13   3   1   53.99    6.40
  13   3   1   51.59    5.00
  13   3   1   48.80    5.40
  13   3   1   50.89    5.40
  13   3   1   47.20    5.80
 -14  -3  -1   19.80    3.70
 -14  -3  -1   16.10    2.60
 -14  -3  -1   25.50    3.10
 -14  -3  -1   21.00    3.50
  14   3   1   26.00    3.80
  14   3   1   21.10    3.00
  14   3   1   18.20    3.10
 -15  -3  -1   14.70    2.90
 -15  -3  -1    5.60    3.10
  15   3   1    7.40    2.60
  15   3   1   11.20    3.30
  15   3   1    7.10    2.80
  15   3   1    7.30    3.10
  15  -4  -1   -2.90    2.00
  15  -4  -1   -0.10    2.70
  15  -4  -1   -2.00    2.10
 -15   4   1   -2.00    2.20
 -15   4   1   -2.80    2.90
  14  -4  -1    5.50    2.40
  14  -4  -1    6.00    4.50
  14  -4  -1   11.60    2.60
  14  -4  -1    7.40    2.90
 -14   4   1    8.00    2.50
 -14   4   1    7.50    2.10
 -14   4   1    5.90    2.70
  13  -4  -1   13.70    2.90
  13  -4  -1   13.30    3.20
  13  -4  -1   12.90    2.80
  13  -4  -1   19.20    2.90
  13  -4  -1   18.30    2.70
  13  -4  -1   15.30    4.00
 -13   4   1    8.20    2.30
 -13   4   1   24.40    6.30
 -13   4   1   16.40    3.00
 -13   4   1   14.00    2.70
 -13   4   1   17.20    2.60
  12  -4  -1    1.20    1.70
  12  -4  -1   -3.10    1.90
  12  -4  -1    0.50    1.70
  12  -4  -1    0.80    1.80
  12  -4  -1   -2.00    1.60
  12  -4  -1   -3.40    1.70
 -12   4   1   -1.00    1.70
 -12   4   1   -4.30    2.40
 -12   4   1   -0.50    1.70
 -12   4   1   -0.20    2.00
 -12   4   1   -0.40    1.70
  11  -4  -1    0.70    1.80
  11  -4  -1    4.20    1.70
  11  -4  -1    2.50    1.80
  11  -4  -1    1.30    1.50
 -11   4   1    0.40    1.80
 -11   4   1    3.30    1.80
 -11   4   1    2.00    1.70
 -11   4   1    0.60    1.40
  10  -4  -1   15.60    2.80
  10  -4  -1   12.90    2.40
  10  -4  -1   17.60    2.50
  10  -4  -1   18.80    3.90
  10  -4  -1    9.30    2.20
  10  -4  -1   17.70    2.40
 -10   4   1   10.20    1.90
 -10   4   1   14.00    2.20
 -10   4   1   14.90    2.20
 -10   4   1   10.60    3.00
 -10   4   1   14.10    2.20
 -10   4   1   13.80    2.30
   9  -4  -1    9.00    2.00
   9  -4  -1    6.20    2.00
   9  -4  -1   11.30    1.90
   9  -4  -1    8.40    1.90
   9  -4  -1    8.40    2.20
   9  -4  -1    8.90    1.80
  -9   4   1   10.50    1.90
  -9   4   1   10.60    2.10
  -9   4   1    9.10    2.00
  -9   4   1   13.10    2.00
  -9   4   1    9.50    1.90
  -9   4   1   10.30    2.00
   8  -4  -1   38.80    3.70
   8  -4  -1   34.80    4.30
   8  -4  -1   36.70    4.60
   8  -4  -1   37.60    4.00
   8  -4  -1   37.50    3.80
  -8   4   1   35.30    3.60
  -8   4   1   37.10    3.80
  -8   4   1   40.70    4.00
  -8   4   1   35.00    5.40
  -8   4   1   34.40    3.80
  -8   4   1   40.10    4.00
   7  -4  -1    5.60    1.50
   7  -4  -1    9.40    1.60
   7  -4  -1    7.60    1.60
   7  -4  -1    4.70    1.50
   7  -4  -1    7.70    1.70
   7  -4  -1    5.80    1.80
  -7   4   1    6.40    1.50
  -7   4   1    6.60    1.50
  -7   4   1    7.10    1.90
  -7   4   1    6.70    1.70
  -7   4   1    6.60    1.60
   6  -4  -1  279.87   12.20
   6  -4  -1  290.57   12.70
   6  -4  -1  314.07   13.10
   6  -4  -1  290.27   12.20
   6  -4  -1  291.47   12.90
   6  -4  -1  277.37   12.30
  -6   4   1  297.57   12.80
  -6   4   1  285.37   12.20
  -6   4   1  279.67   12.60
  -6   4   1  279.07   12.20
  -6   4   1  300.37   12.90
   5  -4  -1  286.57   12.90
   5  -4  -1  300.47   12.60
   5  -4  -1  295.17   13.10
   5  -4  -1  304.07   12.50
   5  -4  -1  330.47   13.40
   5  -4  -1  290.47   12.50
  -5   4   1  299.47   13.00
  -5   4   1  313.87   13.00
  -5   4   1  289.57   12.50
  -5   4   1  315.47   13.20
  -5   4   1  292.17   12.50
   4  -4  -1  333.07   14.20
   4  -4  -1  367.46   14.50
   4  -4  -1  317.57   14.10
   4  -4  -1  337.17   14.10
   4  -4  -1  320.77   13.70
  -4   4   1  339.37   14.20
  -4   4   1  308.77   13.70
  -4   4   1  378.36   14.40
  -4   4   1  340.67   14.20
   3  -4  -1    1.30    0.90
   3  -4  -1    0.20    0.90
   3  -4  -1    0.90    0.90
   3  -4  -1    0.70    1.00
   3  -4  -1   -0.20    0.90
  -3   4   1    0.50    0.80
  -3   4   1    0.50    0.80
  -3   4   1    1.80    1.00
  -3   4   1   -0.20    0.80
  -3   4   1    1.30    0.90
   2  -4  -1   95.19    4.70
   2  -4  -1   89.19    4.40
   2  -4  -1   91.69    4.50
   2  -4  -1  107.79    5.10
  -2   4   1   90.59    4.80
  -2   4   1   93.69    4.50
  -2   4   1   95.99    4.80
  -2   4   1   89.19    4.40
  -2   4   1  103.99    4.90
   1  -4  -1   59.19    3.40
   1  -4  -1   57.29    3.30
   1  -4  -1   68.09    3.70
   1  -4  -1   52.89    3.20
  -1   4   1   65.99    3.60
  -1   4   1   53.99    3.50
  -1   4   1   53.69    3.20
  -1   4   1   51.99    3.20
   0  -4  -1   31.00    2.40
   0  -4  -1   32.50    2.50
   0  -4  -1   29.90    2.60
   0   4   1   34.00    2.40
   0   4   1   30.30    2.70
   0   4   1   30.70    2.50
   0   4   1   37.00    2.70
  -1  -4  -1    0.80    0.90
  -1  -4  -1    1.00    0.90
  -1  -4  -1    0.40    0.90
  -1  -4  -1    1.80    1.00
   1   4   1    1.60    0.90
   1   4   1    1.40    0.90
   1   4   1    3.00    1.10
   1   4   1    1.20    0.80
  -2  -4  -1   77.59    3.90
  -2  -4  -1   66.09    3.80
  -2  -4  -1   65.49    3.70
  -2  -4  -1   66.69    3.60
  -2  -4  -1   65.89    3.60
   2   4   1   66.59    3.50
   2   4   1   75.19    3.90
   2   4   1   69.39    3.70
   2   4   1   65.49    3.50
   3   4   1   47.30    2.80
   3   4   1   38.60    2.70
   3   4   1   40.30    2.60
   3   4   1   38.80    2.90
   3   4   1   42.20    3.10
   3   4   1   44.50    4.20
  -4  -4  -1  282.87   11.50
  -4  -4  -1  259.57   11.90
  -4  -4  -1  270.17   11.80
  -4  -4  -1  295.57   12.30
  -4  -4  -1  282.57   11.50
   4   4   1  289.77   11.60
   4   4   1  273.07   11.50
   4   4   1  271.27   11.50
   4   4   1  283.27   11.80
   4   4   1  280.17   11.50
   4   4   1  258.87   11.90
   4   4   1  277.87   11.40
  -5  -4  -1  109.69    5.50
  -5  -4  -1  122.39    6.60
  -5  -4  -1  111.49    5.90
  -5  -4  -1  115.59    5.60
  -5  -4  -1  114.29    5.60
  -5  -4  -1  110.29    6.00
   5   4   1  113.09    5.70
   5   4   1  112.19    5.90
   5   4   1  111.69    5.50
   5   4   1  118.39    5.60
   5   4   1  113.99    5.50
   5   4   1  110.49    6.00
   5   4   1  118.79    5.60
  -6  -4  -1    3.20    1.30
  -6  -4  -1    2.60    0.90
  -6  -4  -1    3.30    1.40
  -6  -4  -1    2.50    1.30
  -6  -4  -1    0.30    1.50
  -6  -4  -1    3.80    1.30
   6   4   1    2.50    1.30
   6   4   1    1.50    0.90
   6   4   1    2.40    1.30
   6   4   1    2.20    1.10
   6   4   1    2.00    1.20
   6   4   1    1.90    1.20
   6   4   1    2.10    1.30
  -7  -4  -1   13.40    1.90
  -7  -4  -1   14.60    1.80
  -7  -4  -1   21.00    3.00
  -7  -4  -1   15.30    2.40
  -7  -4  -1   11.30    1.90
  -7  -4  -1    9.90    1.50
   7   4   1   18.50    2.90
   7   4   1   13.70    2.10
   7   4   1   13.30    1.90
   7   4   1   18.80    2.70
   7   4   1   20.60    3.20
   7   4   1   12.20    1.70
  -8  -4  -1   36.80    4.60
  -8  -4  -1   43.60    3.70
  -8  -4  -1   44.90    4.30
  -8  -4  -1   44.50    4.20
  -8  -4  -1   45.60    4.10
   8   4   1   43.10    4.30
   8   4   1   45.40    4.20
   8   4   1   49.20    3.80
   8   4   1   43.10    3.70
   8   4   1   46.80    4.10
   8   4   1   46.70    3.90
  -9  -4  -1   16.90    2.80
  -9  -4  -1   13.70    2.10
  -9  -4  -1   16.00    2.20
  -9  -4  -1   24.00    3.20
  -9  -4  -1   23.20    3.70
   9   4   1   13.20    2.40
   9   4   1   13.60    2.30
   9   4   1   11.70    1.80
   9   4   1   16.40    2.50
   9   4   1   14.80    2.10
   9   4   1   17.40    2.20
 -10  -4  -1   12.20    2.60
 -10  -4  -1   11.70    2.20
 -10  -4  -1    9.00    2.40
 -10  -4  -1   12.80    2.00
 -10  -4  -1    8.90    1.60
 -10  -4  -1    8.80    2.20
  10   4   1    7.70    1.70
  10   4   1    7.70    2.10
  10   4   1   10.80    2.10
  10   4   1    9.50    2.30
  10   4   1   15.10    2.20
  10   4   1   11.00    1.90
 -11  -4  -1    2.60    2.20
 -11  -4  -1    2.50    1.20
 -11  -4  -1   -0.10    1.60
 -11  -4  -1    1.10    1.50
 -11  -4  -1    0.20    1.50
 -11  -4  -1    1.40    1.70
  11   4   1   -2.10    1.40
  11   4   1    0.20    1.60
  11   4   1   -0.90    1.60
  11   4   1    0.90    1.90
  11   4   1    1.70    1.30
  11   4   1    0.60    1.80
 -12  -4  -1   10.60    2.80
 -12  -4  -1   11.80    2.60
 -12  -4  -1   10.90    2.10
 -12  -4  -1   12.80    2.70
 -12  -4  -1   12.10    2.50
 -12  -4  -1   16.90    2.50
  12   4   1   14.10    2.80
  12   4   1   10.00    2.50
  12   4   1   13.40    2.50
  12   4   1    8.50    3.30
  12   4   1   14.50    2.90
 -13  -4  -1    5.30    2.50
 -13  -4  -1    8.00    2.50
 -13  -4  -1   14.80    3.00
 -13  -4  -1    5.60    2.30
 -13  -4  -1    4.10    2.50
 -13  -4  -1    1.80    1.90
  13   4   1    8.60    2.00
  13   4   1    6.00    2.00
  13   4   1    3.50    2.60
  13   4   1    8.00    2.20
  13   4   1    4.90    2.10
 -14  -4  -1    2.90    2.70
 -14  -4  -1    0.50    1.80
 -14  -4  -1    4.70    3.10
 -14  -4  -1    6.90    2.00
 -14  -4  -1    3.50    2.40
  14   4   1    0.00    1.80
  14   4   1    5.90    2.20
  14   4   1    5.50    2.10
  14   4   1    2.40    2.30
  14  -5  -1   -0.50    2.20
  14  -5  -1    1.20    2.00
  14  -5  -1   -0.10    2.10
  14  -5  -1    1.30    2.50
 -14   5   1    1.50    1.70
 -14   5   1    0.00    2.20
 -14   5   1    2.80    2.70
  13  -5  -1    0.40    2.00
  13  -5  -1   -0.30    1.40
  13  -5  -1   -3.20    1.70
  13  -5  -1   -1.30    1.80
 -13   5   1    1.20    1.80
 -13   5   1   -2.10    1.90
 -13   5   1    0.00    2.00
 -13   5   1   -0.60    2.10
  12  -5  -1   -2.20    1.90
  12  -5  -1   -0.30    2.00
  12  -5  -1    2.10    1.80
  12  -5  -1    0.50    2.00
  12  -5  -1   -0.70    1.80
 -12   5   1    0.80    1.90
 -12   5   1    1.80    1.70
 -12   5   1   -1.80    1.50
 -12   5   1    1.20    1.60
 -12   5   1   -3.50    1.60
  11  -5  -1   38.60    4.00
  11  -5  -1   44.40    5.40
  11  -5  -1   22.90    3.50
  11  -5  -1   30.90    4.10
  11  -5  -1   37.40    4.50
 -11   5   1   32.40    4.60
 -11   5   1   35.30    4.40
 -11   5   1   36.00    3.90
 -11   5   1   30.70    4.30
 -11   5   1   32.30    4.10
  10  -5  -1  286.17   13.10
  10  -5  -1  311.27   13.50
  10  -5  -1  294.07   13.50
  10  -5  -1  299.27   14.60
  10  -5  -1  305.77   14.00
 -10   5   1  304.87   14.20
 -10   5   1  292.67   13.30
 -10   5   1  297.47   13.30
 -10   5   1  324.57   17.30
 -10   5   1  282.77   13.90
   9  -5  -1   68.99    4.70
   9  -5  -1   70.29    5.10
   9  -5  -1   71.19    5.90
   9  -5  -1   72.89    6.10
   9  -5  -1   72.59    5.40
   9  -5  -1   72.39    5.10
  -9   5   1   76.39    5.50
  -9   5   1   73.79    4.90
  -9   5   1   79.49    4.90
  -9   5   1   73.49    5.50
  -9   5   1   74.09    5.60
   8  -5  -1    8.00    1.80
   8  -5  -1    9.40    1.90
   8  -5  -1   11.00    2.40
   8  -5  -1    5.80    1.90
   8  -5  -1    8.40    1.90
   8  -5  -1    8.70    2.00
  -8   5   1    8.00    1.90
  -8   5   1    8.30    1.70
  -8   5   1    8.60    1.90
  -8   5   1   10.60    2.00
  -8   5   1    7.30    1.80
   7  -5  -1    6.30    1.70
   7  -5  -1    8.60    1.70
   7  -5  -1    5.70    1.60
   7  -5  -1    9.60    1.60
   7  -5  -1    9.30    2.10
   7  -5  -1    6.50    1.70
  -7   5   1    9.90    2.10
  -7   5   1    7.40    1.90
  -7   5   1    7.30    1.70
  -7   5   1    6.80    1.70
   6  -5  -1    2.00    1.30
   6  -5  -1   -1.10    1.20
   6  -5  -1    0.50    1.40
   6  -5  -1    0.00    1.30
   6  -5  -1    1.10    1.20
   6  -5  -1   -0.30    1.20
  -6   5   1    0.70    1.20
  -6   5   1    2.10    1.20
  -6   5   1    0.40    1.00
  -6   5   1    0.60    1.10
  -6   5   1   -0.30    1.30
   5  -5  -1    0.80    1.00
   5  -5  -1    1.10    1.10
   5  -5  -1    0.10    1.20
   5  -5  -1   -0.10    1.10
  -5   5   1    1.80    1.10
  -5   5   1    1.50    1.00
  -5   5   1   -0.30    1.10
  -5   5   1    1.70    1.20
  -5   5   1   -0.20    1.00
   4  -5  -1  300.97   12.50
   4  -5  -1  290.47   12.90
   4  -5  -1  290.57   12.50
   4  -5  -1  302.87   13.20
  -4   5   1  313.77   13.00
  -4   5   1  311.17   13.00
  -4   5   1  300.47   13.10
  -4   5   1  303.47   12.50
  -4   5   1  300.37   12.50
   3  -5  -1  516.85   19.40
   3  -5  -1  477.55   19.00
   3  -5  -1  437.96   18.50
  -3   5   1  440.66   18.50
  -3   5   1  468.15   19.00
  -3   5   1  450.45   19.00
  -3   5   1  491.95   19.20
  -3   5   1  433.26   18.50
   2  -5  -1  541.35   21.00
   2  -5  -1  500.75   20.40
   2  -5  -1  509.15   20.80
   2  -5  -1  503.25   20.40
  -2   5   1  520.45   20.80
  -2   5   1  490.15   20.30
  -2   5   1  511.45   20.40
  -2   5   1  520.55   20.80
  -2   5   1  537.45   21.00
   1  -5  -1   95.79    5.50
   1  -5  -1  107.49    5.30
   1  -5  -1  111.49    5.00
   1  -5  -1  109.19    5.10
  -1   5   1  109.39    5.00
  -1   5   1  108.09    5.00
  -1   5   1   96.09    5.40
  -1   5   1  109.39    5.40
   0  -5  -1   36.40    2.70
   0  -5  -1   37.50    2.90
   0  -5  -1   42.80    3.00
   0  -5  -1   39.70    2.70
   0   5   1   37.70    2.70
   0   5   1   36.20    2.70
   0   5   1   44.50    3.00
  -1  -5  -1  102.19    4.80
  -1  -5  -1   95.79    5.10
  -1  -5  -1  105.99    4.80
  -1  -5  -1  100.79    5.10
   1   5   1   98.59    5.00
   1   5   1  104.49    4.80
   1   5   1   94.79    5.10
  -2  -5  -1  210.78    9.20
  -2  -5  -1  212.28    8.90
  -2  -5  -1  213.38    9.40
  -2  -5  -1  209.68    8.90
  -2  -5  -1  210.18    9.20
   2   5   1  200.18    9.10
   2   5   1  213.58    8.90
   2   5   1  215.48    9.30
   2   5   1  205.68    9.30
  -3  -5  -1  236.48   10.30
  -3  -5  -1  251.37   10.30
  -3  -5  -1  248.08   10.30
  -3  -5  -1  238.08   10.80
  -3  -5  -1  236.48   10.00
  -3  -5  -1  244.18   10.70
   3   5   1  248.28   10.80
   3   5   1  243.78   10.40
   3   5   1  238.88   10.20
   3   5   1  246.88   10.30
   3   5   1  252.47   10.30
   3   5   1  257.07   10.70
  -4  -5  -1    7.20    1.50
  -4  -5  -1    7.60    1.60
   4   5   1    9.40    1.60
   4   5   1   16.00    2.40
   4   5   1   11.00    1.60
   4   5   1   11.40    1.50
  -5  -5  -1    1.00    1.10
  -5  -5  -1    1.70    1.30
  -5  -5  -1    0.90    1.20
  -5  -5  -1    1.00    1.20
  -5  -5  -1    0.40    1.60
   5   5   1    1.50    1.10
   5   5   1    0.80    1.00
   5   5   1    0.30    0.80
   5   5   1    2.20    1.30
   5   5   1    0.90    1.10
   5   5   1    0.50    1.10
   5   5   1    1.00    1.10
  -6  -5  -1   49.00    4.10
  -6  -5  -1   51.29    3.80
  -6  -5  -1   49.10    4.40
  -6  -5  -1   47.00    3.80
  -6  -5  -1   51.89    4.00
   6   5   1   55.69    3.60
   6   5   1   49.30    3.90
   6   5   1   52.49    3.50
   6   5   1   51.89    3.70
   6   5   1   46.50    3.60
   6   5   1   47.20    3.90
   6   5   1   49.90    4.20
  -7  -5  -1    4.00    1.40
  -7  -5  -1    2.00    2.00
  -7  -5  -1    4.40    1.70
  -7  -5  -1    3.50    1.30
  -7  -5  -1    2.70    1.60
  -7  -5  -1    3.30    1.80
   7   5   1    2.80    1.40
   7   5   1    3.40    1.70
   7   5   1    1.00    1.50
   7   5   1    2.10    1.00
   7   5   1    3.10    1.60
   7   5   1    3.10    1.30
   7   5   1    3.60    1.50
  -8  -5  -1    2.40    1.50
  -8  -5  -1    0.20    1.80
  -8  -5  -1   -0.20    1.50
  -8  -5  -1    2.10    1.20
  -8  -5  -1    0.70    1.50
  -8  -5  -1    0.70    1.40
   8   5   1    0.10    1.40
   8   5   1   -1.50    1.30
   8   5   1    0.80    1.50
   8   5   1    0.40    1.60
   8   5   1    1.90    1.10
   8   5   1   -0.10    1.30
   8   5   1    1.30    1.40
  -9  -5  -1   15.00    2.20
  -9  -5  -1   14.50    2.40
  -9  -5  -1   14.90    2.50
  -9  -5  -1   13.60    2.20
  -9  -5  -1   12.40    2.40
  -9  -5  -1    9.70    2.50
   9   5   1   16.70    2.40
   9   5   1   13.90    2.00
   9   5   1   16.30    2.50
   9   5   1   14.70    2.00
   9   5   1   13.60    2.60
   9   5   1   11.90    1.80
 -10  -5  -1    1.80    1.30
 -10  -5  -1    2.10    1.70
 -10  -5  -1    2.60    1.60
 -10  -5  -1    0.40    1.70
 -10  -5  -1   -0.10    1.50
  10   5   1    1.50    1.20
  10   5   1    2.30    1.80
  10   5   1    0.80    1.70
  10   5   1    0.80    1.40
  10   5   1    2.10    1.40
  10   5   1    1.70    1.50
 -11  -5  -1   39.60    4.30
 -11  -5  -1   33.90    4.20
 -11  -5  -1   35.60    4.80
 -11  -5  -1   40.70    4.70
 -11  -5  -1   29.20    4.60
 -11  -5  -1   38.80    4.20
  11   5   1   33.60    3.80
  11   5   1   30.10    4.40
  11   5   1   34.00    4.30
  11   5   1   36.00    4.80
  11   5   1   41.60    4.20
  11   5   1   35.10    4.30
 -12  -5  -1   21.40    3.00
 -12  -5  -1   28.60    4.50
 -12  -5  -1   18.20    2.50
 -12  -5  -1   22.60    3.00
 -12  -5  -1   25.60    3.40
  12   5   1   21.50    2.70
  12   5   1   24.20    3.40
  12   5   1   23.00    2.90
  12   5   1   18.90    3.40
  12   5   1   33.00    4.70
  12   5   1   19.30    2.90
 -13  -5  -1   -1.80    1.80
 -13  -5  -1    1.40    2.30
 -13  -5  -1    0.70    2.40
 -13  -5  -1    1.60    2.80
 -13  -5  -1    5.70    2.70
 -13  -5  -1    2.00    2.00
  13   5   1   -1.20    1.60
  13   5   1    0.70    2.00
  13   5   1   -0.10    1.80
  13   5   1    1.10    2.10
 -14  -5  -1    4.30    2.10
 -14  -5  -1    6.10    2.90
 -14  -5  -1    2.80    2.30
 -14  -5  -1    1.00    3.20
  14   5   1   -0.50    2.00
  14   5   1    2.50    2.70
  14   5   1    3.70    2.40
  14   5   1   10.40    2.50
  14  -6  -1   11.50    4.90
  14  -6  -1   18.00    3.60
  14  -6  -1   12.10    3.40
  14  -6  -1   21.70    3.30
 -14   6   1    1.00    5.70
 -14   6   1   15.60    3.10
 -14   6   1   20.50    3.00
  13  -6  -1    2.60    2.20
  13  -6  -1    3.60    3.40
  13  -6  -1    2.40    2.40
  13  -6  -1    6.80    2.20
 -13   6   1    6.60    2.10
 -13   6   1    2.10    2.30
 -13   6   1    2.20    2.10
 -13   6   1    2.70    2.20
  12  -6  -1    2.30    2.20
  12  -6  -1    2.70    2.00
  12  -6  -1    2.90    2.00
  12  -6  -1   -0.30    1.60
  12  -6  -1    1.60    2.20
  12  -6  -1    1.30    2.20
 -12   6   1    1.90    1.70
 -12   6   1    3.30    1.80
 -12   6   1    1.80    1.80
 -12   6   1    1.30    2.00
  11  -6  -1   39.20    5.70
  11  -6  -1   44.30    5.40
  11  -6  -1   51.39    5.00
  11  -6  -1   54.89    4.70
  11  -6  -1   57.19    5.00
 -11   6   1   50.39    4.40
 -11   6   1   52.99    5.10
 -11   6   1   44.40    4.30
 -11   6   1   52.19    5.10
 -11   6   1   53.89    5.30
  10  -6  -1    8.10    2.10
  10  -6  -1   12.20    2.30
  10  -6  -1   12.10    2.40
  10  -6  -1   12.10    2.00
  10  -6  -1   13.00    2.70
  10  -6  -1   13.00    2.30
 -10   6   1   12.70    2.10
 -10   6   1   13.90    2.40
 -10   6   1   12.30    2.30
 -10   6   1   13.30    2.40
   9  -6  -1   16.50    2.20
   9  -6  -1   13.50    2.90
   9  -6  -1   13.10    2.60
   9  -6  -1   14.80    2.30
   9  -6  -1   13.20    2.20
   9  -6  -1    9.80    2.30
  -9   6   1   13.30    2.20
  -9   6   1   11.50    2.20
  -9   6   1   13.70    2.20
  -9   6   1   10.80    2.00
  -9   6   1   14.80    2.50
   8  -6  -1   27.90    3.50
   8  -6  -1   25.10    3.30
   8  -6  -1   24.10    2.60
   8  -6  -1   25.90    3.30
   8  -6  -1   24.50    2.80
   8  -6  -1   30.30    4.80
  -8   6   1   25.10    3.40
  -8   6   1   27.00    3.40
  -8   6   1   25.40    3.70
  -8   6   1   30.60    3.80
  -8   6   1   30.00    3.90
   7  -6  -1   28.10    3.70
   7  -6  -1   30.90    4.30
   7  -6  -1   29.80    3.20
   7  -6  -1   33.90    3.80
   7  -6  -1   28.10    3.60
  -7   6   1   26.60    3.50
  -7   6   1   29.60    3.60
  -7   6   1   33.90    4.00
  -7   6   1   27.40    3.40
  -7   6   1   29.80    3.40
   6  -6  -1   15.00    1.90
   6  -6  -1   14.70    2.50
   6  -6  -1   14.30    2.10
   6  -6  -1   16.10    2.10
   6  -6  -1   13.90    1.80
  -6   6   1   17.20    2.50
  -6   6   1   11.20    1.80
  -6   6   1   12.20    1.80
  -6   6   1   14.50    2.10
  -6   6   1   13.80    1.90
   5  -6  -1  204.78    9.70
   5  -6  -1  193.78    8.90
   5  -6  -1  188.28    9.20
   5  -6  -1  190.88    8.70
  -5   6   1  193.78    9.20
  -5   6   1  198.08    9.40
  -5   6   1  186.58    8.70
  -5   6   1  197.98    9.40
  -5   6   1  188.48    8.70
   4  -6  -1   61.59    6.30
   4  -6  -1   51.89    3.80
   4  -6  -1   52.79    3.50
   4  -6  -1   51.39    3.70
  -4   6   1   54.49    3.60
  -4   6   1   57.09    4.10
  -4   6   1   57.29    3.60
  -4   6   1   55.79    4.00
  -4   6   1   56.39    4.20
  -3   6   1    3.30    1.40
   2  -6  -1  444.76   18.20
   2  -6  -1  471.45   18.90
   2  -6  -1  443.46   18.60
   2  -6  -1  438.16   18.20
  -2   6   1  441.86   18.10
  -2   6   1  452.85   18.70
  -2   6   1  471.75   18.90
  -2   6   1  439.56   18.20
  -2   6   1  469.25   18.70
   1  -6  -1    0.00    1.00
   1  -6  -1    2.10    1.20
   1  -6  -1    0.00    1.30
  -1   6   1    1.10    1.00
  -1   6   1    0.10    1.00
  -1   6   1    1.20    1.10
  -1   6   1    0.50    0.90
   0  -6  -1    5.30    1.30
   0  -6  -1    6.90    1.30
   0  -6  -1    7.50    1.30
   0  -6  -1    7.80    1.30
   0   6   1    4.50    1.40
   0   6   1    6.40    1.40
   0   6   1    7.50    1.20
   0   6   1    8.20    1.30
  -1  -6  -1    1.10    1.10
  -1  -6  -1    1.10    1.10
  -1  -6  -1    2.50    1.20
  -1  -6  -1    0.80    1.10
   1   6   1    1.20    0.90
   1   6   1    1.00    1.00
  -2  -6  -1   26.60    2.90
  -2  -6  -1   21.00    2.60
  -2  -6  -1   21.30    2.70
  -2  -6  -1   25.60    2.80
   2   6   1   26.80    2.60
   2   6   1   24.90    2.70
   2   6   1   27.10    2.50
   2   6   1   25.50    2.50
   2   6   1   24.70    2.80
  -3  -6  -1  224.78    9.40
  -3  -6  -1  206.58    9.10
  -3  -6  -1  214.78    9.40
  -3  -6  -1  218.08    9.80
  -3  -6  -1  217.68    9.90
   3   6   1  212.58    9.70
   3   6   1  216.48    9.40
   3   6   1  221.98    9.30
   3   6   1  213.08    9.30
  -4  -6  -1    0.60    1.30
  -4  -6  -1    0.70    1.10
  -4  -6  -1    3.40    1.30
  -4  -6  -1    1.20    1.20
   4   6   1    1.20    0.80
   4   6   1    0.50    1.10
   4   6   1    1.80    1.20
   4   6   1    1.00    1.00
   4   6   1    0.60    1.10
   4   6   1    0.60    1.10
   4   6   1    1.40    1.30
  -5  -6  -1   20.80    2.50
  -5  -6  -1   23.90    2.90
  -5  -6  -1   25.40    3.10
  -5  -6  -1   24.90    3.30
  -5  -6  -1   24.00    3.10
   5   6   1   24.10    3.00
   5   6   1   22.90    3.10
   5   6   1   24.20    2.90
   5   6   1   23.90    2.80
   5   6   1   19.30    2.20
   5   6   1   24.50    2.60
  -6  -6  -1    1.90    1.50
  -6  -6  -1    3.20    1.60
  -6  -6  -1   -0.80    1.80
  -6  -6  -1    2.00    1.50
  -6  -6  -1    2.20    1.40
   6   6   1    2.60    1.00
   6   6   1    3.20    1.50
   6   6   1    2.40    1.40
   6   6   1    2.70    1.30
   6   6   1    3.60    1.60
   6   6   1    1.50    1.40
   6   6   1    0.80    1.40
  -7  -6  -1   -0.30    1.40
  -7  -6  -1    3.50    1.70
  -7  -6  -1   -2.40    1.80
  -7  -6  -1    4.20    1.60
  -7  -6  -1    2.60    1.80
   7   6   1    1.70    1.40
   7   6   1    1.20    1.10
   7   6   1    0.70    1.50
   7   6   1    1.90    1.50
   7   6   1    2.50    1.40
   7   6   1    0.50    1.50
   7   6   1    1.90    1.30
  -8  -6  -1  129.79    7.40
  -8  -6  -1  131.79    6.90
  -8  -6  -1  130.59    7.70
  -8  -6  -1  126.19    7.60
  -8  -6  -1  133.89    6.90
   8   6   1  130.89    6.80
   8   6   1  127.09    6.90
   8   6   1  131.99    7.70
   8   6   1  129.69    7.30
   8   6   1  121.79    7.00
   8   6   1  123.89    6.80
  -9  -6  -1   35.30    3.80
  -9  -6  -1   32.20    4.10
  -9  -6  -1   34.00    4.50
  -9  -6  -1   39.40    4.30
  -9  -6  -1   41.40    4.00
   9   6   1   39.00    4.10
   9   6   1   32.40    4.30
   9   6   1   38.80    3.80
   9   6   1   37.90    3.50
   9   6   1   35.00    3.70
   9   6   1   33.90    4.00
   9   6   1   34.30    3.60
 -10  -6  -1    9.40    2.70
 -10  -6  -1   11.30    2.20
 -10  -6  -1   10.70    2.40
 -10  -6  -1   13.90    2.80
 -10  -6  -1    9.60    2.10
  10   6   1    8.90    2.50
  10   6   1   10.80    2.10
  10   6   1    9.30    2.00
  10   6   1    7.90    1.70
  10   6   1   10.30    2.10
  10   6   1    7.40    2.60
 -11  -6  -1   -0.90    2.00
 -11  -6  -1   -2.20    1.80
 -11  -6  -1   -2.10    1.80
 -11  -6  -1   -2.30    1.60
 -11  -6  -1    1.40    2.20
 -11  -6  -1   -0.20    1.90
  11   6   1   -0.30    1.70
  11   6   1    0.20    1.40
  11   6   1   -3.50    1.60
  11   6   1   -0.90    2.30
  11   6   1   -0.60    1.30
 -12  -6  -1   17.80    2.90
 -12  -6  -1   13.80    5.40
 -12  -6  -1   13.30    2.70
 -12  -6  -1   16.50    2.80
 -12  -6  -1   14.20    2.30
 -12  -6  -1    7.90    2.60
  12   6   1   10.90    2.80
  12   6   1   11.60    2.10
  12   6   1    9.80    2.20
  12   6   1   13.30    2.70
  12   6   1   10.90    4.80
  12   6   1   15.50    2.70
 -13  -6  -1    2.20    2.50
 -13  -6  -1    3.50    2.20
 -13  -6  -1   11.30    2.60
 -13  -6  -1    5.50    2.30
  13   6   1    2.40    1.80
  13   6   1    3.60    3.70
  13   6   1    0.70    2.10
  13   6   1    5.90    2.20
 -14  -6  -1   18.60    3.40
 -14  -6  -1   14.60    3.70
 -14  -6  -1    7.30    3.30
 -14  -6  -1    6.60    2.60
  14   6   1    9.20    3.20
  14   6   1   11.60    3.10
  14   6   1   13.10    4.30
  14   6   1    8.20    2.30
  14  -7  -1    2.00    3.10
  14  -7  -1    3.40    2.70
  14  -7  -1   -3.10    2.50
 -14   7   1   -3.10    2.10
  13  -7  -1    1.20    2.50
  13  -7  -1   -1.10    2.10
 -13   7   1    1.50    2.40
 -13   7   1    1.60    2.10
 -13   7   1    3.70    1.90
  12  -7  -1    4.30    2.30
  12  -7  -1    5.70    2.10
  12  -7  -1    6.50    2.50
  12  -7  -1    5.90    2.20
  12  -7  -1    3.60    2.20
 -12   7   1    5.80    2.30
 -12   7   1    3.00    2.00
 -12   7   1    2.00    1.90
 -12   7   1    5.20    2.30
 -12   7   1    2.90    2.00
  11  -7  -1   -0.40    2.00
  11  -7  -1   -1.20    1.60
  11  -7  -1    0.60    2.00
  11  -7  -1    0.40    2.10
 -11   7   1    2.90    1.70
 -11   7   1    0.90    1.70
 -11   7   1    2.20    1.90
 -11   7   1   -1.90    1.50
 -11   7   1   -0.30    1.60
  10  -7  -1    3.40    1.70
  10  -7  -1    3.40    1.70
  10  -7  -1    2.00    2.20
  10  -7  -1    1.40    1.60
 -10   7   1    4.70    1.60
 -10   7   1    5.20    2.10
 -10   7   1    1.50    1.70
 -10   7   1    4.20    1.90
   9  -7  -1    2.40    1.50
   9  -7  -1    3.10    2.10
   9  -7  -1    2.00    1.80
   9  -7  -1    2.60    1.70
   9  -7  -1    2.30    1.60
  -9   7   1    2.60    1.70
  -9   7   1    1.50    1.60
  -9   7   1    0.10    1.50
  -9   7   1    3.60    1.90
   8  -7  -1   50.19    5.20
   8  -7  -1   54.49    4.20
   8  -7  -1   46.20    4.00
   8  -7  -1   47.00    5.70
   8  -7  -1   42.50    4.30
  -8   7   1   45.30    4.20
  -8   7   1   44.30    4.70
  -8   7   1   40.60    4.40
  -8   7   1   47.50    4.60
  -8   7   1   50.69    4.10
   7  -7  -1    2.40    1.90
   7  -7  -1    2.70    1.90
   7  -7  -1    2.60    1.70
   7  -7  -1    3.20    1.60
  -7   7   1    2.10    1.50
  -7   7   1    1.30    1.50
  -7   7   1    1.50    1.40
  -7   7   1    3.50    1.90
  -7   7   1    3.50    1.40
   6  -7  -1   16.20    2.70
   6  -7  -1   15.10    2.20
   6  -7  -1   15.80    2.30
  -6   7   1   16.30    2.10
  -6   7   1   10.50    1.90
  -6   7   1   16.10    2.30
  -6   7   1   15.00    2.10
  -6   7   1   23.30    3.30
   5  -7  -1   38.50    3.50
   5  -7  -1   48.70    4.60
   5  -7  -1   42.50    3.90
   5  -7  -1   43.80    3.70
  -5   7   1   41.20    3.90
  -5   7   1   47.90    4.20
  -5   7   1   43.20    4.20
  -5   7   1   41.80    3.50
  -5   7   1   40.40    3.50
   4  -7  -1   69.99    5.10
   4  -7  -1   74.19    4.50
   4  -7  -1   74.79    4.80
   4  -7  -1   72.29    4.40
  -4   7   1   71.49    4.80
  -4   7   1   70.39    5.00
  -4   7   1   69.39    4.40
  -4   7   1   73.09    4.30
  -4   7   1   77.79    5.10
   3  -7  -1   -0.30    1.10
   3  -7  -1    1.60    1.40
   3  -7  -1   -0.30    1.00
   3  -7  -1    2.40    2.10
  -3   7   1   -0.50    1.20
  -3   7   1    0.70    1.10
  -3   7   1    0.80    1.20
  -3   7   1    0.90    1.30
  -3   7   1    0.40    1.10
   2  -7  -1   -0.60    1.10
   2  -7  -1    0.20    1.10
   2  -7  -1   -0.20    1.20
   2  -7  -1    0.50    1.30
  -2   7   1   -0.10    1.10
  -2   7   1   -0.50    1.00
  -2   7   1   -0.40    1.10
  -2   7   1    0.80    1.00
   1  -7  -1   73.19    4.40
   1  -7  -1   63.99    4.20
   1  -7  -1   66.09    4.00
  -1   7   1   71.69    4.40
  -1   7   1   64.49    4.00
  -1   7   1   68.79    4.00
   0  -7  -1    8.40    1.50
   0  -7  -1    7.00    1.50
   0  -7  -1    6.80    1.40
   0  -7  -1    7.30    1.60
   0   7   1    9.60    1.60
   0   7   1    7.90    1.50
   0   7   1    8.40    1.50
   0   7   1   13.30    1.90
  -1  -7  -1  328.77   13.50
  -1  -7  -1  326.37   13.40
  -1  -7  -1  330.77   14.00
  -1  -7  -1  314.27   13.80
   1   7   1  328.07   13.40
   1   7   1  315.07   13.40
   1   7   1  322.07   14.00
   1   7   1  319.67   14.30
  -2  -7  -1  247.48   10.50
  -2  -7  -1  240.78   11.10
  -2  -7  -1  242.98   10.50
   2   7   1  241.08   10.50
   2   7   1  258.57   11.00
   2   7   1  231.38   11.00
  -3  -7  -1   23.50    3.10
  -3  -7  -1   27.60    3.00
  -3  -7  -1   24.60    3.10
  -3  -7  -1   28.90    3.30
  -3  -7  -1   23.70    2.60
   3   7   1   22.90    2.90
   3   7   1   25.70    2.90
   3   7   1   24.30    2.80
   3   7   1   25.30    2.80
  -4  -7  -1   42.60    3.90
  -4  -7  -1   42.30    3.90
  -4  -7  -1   37.90    3.50
  -4  -7  -1   42.60    3.50
  -4  -7  -1   43.00    4.00
  -4  -7  -1   38.70    2.90
   4   7   1   43.20    3.40
   4   7   1   39.40    3.50
   4   7   1   41.10    3.30
   4   7   1   40.10    3.30
   4   7   1   37.80    3.80
   4   7   1   44.60    3.60
  -5  -7  -1   18.20    2.20
  -5  -7  -1   15.80    2.50
  -5  -7  -1   15.60    2.00
  -5  -7  -1   14.00    1.90
  -5  -7  -1   18.20    2.50
  -5  -7  -1   14.00    2.20
   5   7   1   15.80    2.20
   5   7   1   13.90    2.10
   5   7   1   16.90    2.00
   5   7   1   21.50    3.00
   5   7   1   17.30    2.40
   5   7   1   17.40    2.60
   5   7   1   15.70    2.40
  -6  -7  -1   -0.20    1.90
  -6  -7  -1    2.50    1.70
  -6  -7  -1    0.50    1.50
  -6  -7  -1    0.70    1.30
  -6  -7  -1    1.40    1.70
   6   7   1    1.10    1.70
   6   7   1    1.30    1.00
   6   7   1    1.20    1.30
   6   7   1    0.80    1.40
   6   7   1    0.10    1.40
   6   7   1    0.30    1.70
   6   7   1   -0.80    1.20
  -7  -7  -1    0.40    1.50
  -7  -7  -1    1.20    1.50
  -7  -7  -1    3.30    1.60
  -7  -7  -1    0.10    1.80
  -7  -7  -1   -0.80    1.30
   7   7   1    1.50    1.50
   7   7   1    2.20    1.50
   7   7   1    2.10    1.10
   7   7   1    0.30    1.50
   7   7   1    1.50    1.30
   7   7   1    1.20    1.70
  -8  -7  -1    1.90    1.70
  -8  -7  -1    3.80    1.70
  -8  -7  -1    4.40    2.20
  -8  -7  -1    4.20    2.00
  -8  -7  -1    3.60    1.80
   8   7   1    5.10    1.80
   8   7   1    5.00    1.80
   8   7   1    3.70    3.10
   8   7   1    2.10    1.80
   8   7   1    2.90    1.60
   8   7   1    3.60    1.50
   8   7   1    1.50    1.00
  -9  -7  -1    7.70    2.50
  -9  -7  -1    8.30    2.10
  -9  -7  -1    9.10    2.10
  -9  -7  -1    7.40    2.30
  -9  -7  -1    8.40    2.60
   9   7   1    9.70    2.40
   9   7   1    9.30    3.10
   9   7   1    6.40    1.80
   9   7   1    6.60    1.50
   9   7   1   10.10    2.30
   9   7   1    5.40    2.00
 -10  -7  -1   23.20    2.90
 -10  -7  -1   15.20    2.90
 -10  -7  -1   21.60    3.30
 -10  -7  -1   17.00    2.50
 -10  -7  -1   21.50    3.30
  10   7   1   28.30    4.00
  10   7   1   16.70    2.30
  10   7   1   12.60    2.70
  10   7   1   21.30    2.90
  10   7   1   27.30    3.60
  10   7   1   22.10    2.70
 -11  -7  -1    3.50    2.30
 -11  -7  -1    2.90    1.90
 -11  -7  -1    0.60    2.30
 -11  -7  -1   -0.10    1.90
 -11  -7  -1   -1.50    2.00
  11   7   1    1.10    1.80
  11   7   1    0.40    1.80
  11   7   1   -1.70    2.30
  11   7   1   -0.20    2.00
  11   7   1    2.00    2.40
  11   7   1    3.20    1.80
 -12  -7  -1    6.90    2.80
 -12  -7  -1    3.30    2.50
 -12  -7  -1    7.50    2.70
 -12  -7  -1    1.50    2.10
  12   7   1    4.50    1.90
  12   7   1    2.80    2.10
  12   7   1    2.80    1.90
  12   7   1    2.10    2.30
 -13  -7  -1   29.70    4.20
 -13  -7  -1   21.60    3.70
 -13  -7  -1    7.30    3.10
 -13  -7  -1   16.20    2.80
  13   7   1   30.20    3.90
  13   7   1    9.90    2.90
  13   7   1   17.40    3.30
  13   7   1   16.40    2.60
  13  -8  -1    4.00    2.30
  13  -8  -1   -2.70    2.40
  13  -8  -1   -3.60    2.10
 -13   8   1    2.60    2.10
 -13   8   1    4.00    2.40
 -13   8   1    1.00    2.20
  12  -8  -1    9.20    2.40
  12  -8  -1    7.80    3.20
  12  -8  -1    6.00    2.20
  12  -8  -1   11.50    2.50
 -12   8   1    9.50    2.40
 -12   8   1    8.30    2.50
 -12   8   1    9.00    2.20
 -12   8   1    8.40    2.40
  11  -8  -1   38.20    4.30
  11  -8  -1   21.80    3.60
  11  -8  -1   29.00    3.90
  11  -8  -1   40.70    4.60
  11  -8  -1   41.30    4.80
 -11   8   1   30.90    4.80
 -11   8   1   33.60    4.50
 -11   8   1   33.20    4.00
 -11   8   1   33.40    4.70
  10  -8  -1   39.60    4.10
  10  -8  -1   36.70    4.50
  10  -8  -1   34.70    3.90
  10  -8  -1   46.60    4.60
  10  -8  -1   35.40    5.20
 -10   8   1   35.80    4.60
 -10   8   1   40.90    4.10
 -10   8   1   35.20    4.50
 -10   8   1   30.30    4.20
   9  -8  -1    5.50    2.10
   9  -8  -1    3.10    1.50
   9  -8  -1    2.80    1.80
   9  -8  -1    5.00    1.70
   9  -8  -1    4.80    1.90
  -9   8   1    6.10    1.90
  -9   8   1    4.50    2.10
  -9   8   1    3.00    1.70
  -9   8   1    4.00    1.90
   8  -8  -1    5.20    2.00
   8  -8  -1    5.50    1.80
   8  -8  -1    5.40    1.90
   8  -8  -1   10.10    2.30
  -8   8   1    7.90    2.10
  -8   8   1   12.10    2.40
  -8   8   1    6.40    1.90
  -8   8   1    7.60    1.90
   7  -8  -1    1.00    1.80
   7  -8  -1    7.10    2.30
   7  -8  -1    2.00    1.60
  -7   8   1    2.60    1.60
  -7   8   1    3.20    1.70
  -7   8   1    1.50    1.60
  -7   8   1    3.30    1.70
  -7   8   1    2.30    0.70
  -7   8   1    4.10    1.60
   6  -8  -1  517.95   21.40
   6  -8  -1  514.45   22.50
   6  -8  -1  520.65   22.00
   6  -8  -1  521.25   21.30
  -6   8   1  518.75   21.20
  -6   8   1  482.25   22.10
  -6   8   1  528.55   21.30
  -6   8   1  518.15   22.00
  -6   8   1  523.15   22.00
   5  -8  -1   12.20    2.00
   5  -8  -1   12.30    2.30
   5  -8  -1   15.10    2.00
   5  -8  -1    7.20    2.30
  -5   8   1    9.60    2.10
  -5   8   1   14.50    2.00
  -5   8   1   11.90    2.10
  -5   8   1   16.70    2.10
  -5   8   1   13.50    2.30
   4  -8  -1   21.70    3.30
   4  -8  -1   16.90    2.30
   4  -8  -1   17.90    2.80
   4  -8  -1   18.40    2.20
  -4   8   1   20.60    2.70
  -4   8   1   18.40    2.20
  -4   8   1   17.10    2.40
  -4   8   1   23.40    3.70
  -4   8   1   18.60    2.10
   3  -8  -1   54.19    4.10
   3  -8  -1   57.89    4.00
   3  -8  -1   50.79    4.30
   3  -8  -1   58.49    4.90
  -3   8   1   55.69    4.50
  -3   8   1   55.49    4.60
  -3   8   1   56.59    3.80
  -3   8   1   52.49    4.20
  -3   8   1   51.69    3.90
   2  -8  -1    3.80    1.70
   2  -8  -1    5.90    1.60
   2  -8  -1    5.90    1.70
  -2   8   1    5.10    1.70
  -2   8   1    7.20    1.60
  -2   8   1    7.90    1.60
  -2   8   1    8.00    1.50
   1  -8  -1    3.20    1.30
   1  -8  -1    3.30    1.30
   1  -8  -1    2.30    1.30
   1  -8  -1    2.20    1.40
  -1   8   1    4.70    1.60
  -1   8   1    3.10    1.30
  -1   8   1    3.90    1.30
  -1   8   1    3.30    1.40
   0  -8  -1    3.20    1.40
   0  -8  -1    2.50    1.40
   0  -8  -1    2.90    1.50
   0  -8  -1    2.80    1.40
   0   8   1    6.50    1.50
   0   8   1    5.30    1.50
   0   8   1    7.10    1.60
  -1  -8  -1    0.40    1.20
  -1  -8  -1    0.40    1.20
  -1  -8  -1    0.70    1.40
  -1  -8  -1    0.90    1.30
   1   8   1    1.30    1.20
   1   8   1    2.70    1.60
   1   8   1    1.10    1.30
   1   8   1    2.50    1.30
  -2  -8  -1    3.00    1.40
  -2  -8  -1    2.00    1.40
  -2  -8  -1    1.10    1.30
  -2  -8  -1    1.50    1.40
   2   8   1    3.60    1.30
   2   8   1    2.10    1.30
  -3  -8  -1  200.18    9.10
  -3  -8  -1  203.38    9.90
  -3  -8  -1  201.08    9.70
  -3  -8  -1  197.68    9.00
  -3  -8  -1  208.68    9.20
   3   8   1  202.48    9.70
   3   8   1  194.98    9.00
   3   8   1  201.58    9.80
   3   8   1  194.38    9.10
  -4  -8  -1    0.90    1.50
  -4  -8  -1   -0.20    1.70
  -4  -8  -1    0.50    1.70
  -4  -8  -1    0.60    1.70
  -4  -8  -1    0.70    1.50
   4   8   1    1.10    1.30
   4   8   1    0.30    1.40
   4   8   1    0.10    1.00
   4   8   1   -0.40    1.30
   4   8   1    0.80    1.20
   4   8   1    0.60    1.60
  -5  -8  -1    2.30    1.50
  -5  -8  -1    0.40    1.90
  -5  -8  -1    1.30    1.00
  -5  -8  -1    2.30    1.70
  -5  -8  -1    1.80    1.70
   5   8   1    1.90    1.50
   5   8   1    2.00    1.10
   5   8   1    1.10    1.60
   5   8   1    0.90    1.20
   5   8   1   -0.40    1.30
   5   8   1    3.20    1.50
  -6  -8  -1    4.70    1.70
  -6  -8  -1    7.90    1.80
  -6  -8  -1    6.80    1.90
  -6  -8  -1    3.90    1.90
  -6  -8  -1    8.10    2.30
   6   8   1   10.00    2.20
   6   8   1   10.70    2.20
   6   8   1    5.80    1.80
   6   8   1    9.40    1.90
   6   8   1    6.50    1.30
   6   8   1    8.10    1.90
  -7  -8  -1   17.10    2.90
  -7  -8  -1   21.20    2.80
  -7  -8  -1   19.30    2.40
  -7  -8  -1   18.20    2.50
  -7  -8  -1   15.10    2.50
   7   8   1   21.50    3.00
   7   8   1   17.40    2.70
   7   8   1   21.40    3.40
   7   8   1   22.10    2.60
   7   8   1   17.90    2.50
   7   8   1   23.50    3.40
  -8  -8  -1    5.40    2.10
  -8  -8  -1   10.00    2.20
  -8  -8  -1    8.40    2.20
  -8  -8  -1    9.70    2.50
  -8  -8  -1   10.50    2.40
   8   8   1    9.00    2.20
   8   8   1   10.80    2.50
   8   8   1    8.80    1.60
   8   8   1    6.80    1.80
   8   8   1    7.90    2.10
   8   8   1   10.00    2.30
  -9  -8  -1    3.50    1.90
  -9  -8  -1    0.10    2.00
  -9  -8  -1    1.90    2.10
  -9  -8  -1    1.10    2.00
  -9  -8  -1    5.50    2.50
   9   8   1    2.90    2.00
   9   8   1    4.20    1.80
   9   8   1    2.10    1.40
   9   8   1    1.70    2.00
   9   8   1    4.40    1.90
   9   8   1    5.20    1.90
   9   8   1    1.50    1.50
 -10  -8  -1    5.80    2.40
 -10  -8  -1    0.80    2.20
 -10  -8  -1    0.60    2.10
 -10  -8  -1    6.10    2.20
 -10  -8  -1    3.40    2.30
  10   8   1    4.80    2.30
  10   8   1    4.30    2.50
  10   8   1    4.10    1.90
  10   8   1    3.40    1.40
  10   8   1    4.80    2.10
 -11  -8  -1    9.90    2.90
 -11  -8  -1    9.10    2.60
 -11  -8  -1    3.50    2.30
 -11  -8  -1    4.30    4.90
 -11  -8  -1    3.00    2.50
  11   8   1    9.00    2.50
  11   8   1   12.30    3.20
  11   8   1    9.30    2.20
  11   8   1    8.10    2.00
  11   8   1    5.60    2.30
  11   8   1    7.90    2.70
 -12  -8  -1   24.50    3.40
 -12  -8  -1   25.60    4.00
 -12  -8  -1   24.10    3.40
 -12  -8  -1   19.60    5.00
  12   8   1   25.60    3.00
  12   8   1   26.70    4.20
  12   8   1   20.00    2.90
  12   8   1   17.10    3.50
  13  -9  -1    4.70    3.10
  13  -9  -1    1.90    2.40
  13  -9  -1   -4.20    2.30
 -13   9   1    0.30    2.40
  12  -9  -1    0.40    2.20
  12  -9  -1    5.20    2.50
  12  -9  -1    3.50    2.20
  12  -9  -1    2.00    2.60
 -12   9   1    1.80    3.20
 -12   9   1    4.50    2.30
 -12   9   1    3.80    2.30
 -12   9   1    1.00    2.10
  11  -9  -1    1.50    2.10
  11  -9  -1    1.10    2.00
  11  -9  -1    0.60    2.00
  11  -9  -1   -0.30    2.20
 -11   9   1    0.10    1.90
 -11   9   1    1.10    1.90
 -11   9   1    1.90    2.10
 -11   9   1    3.30    2.30
  10  -9  -1    5.30    2.10
  10  -9  -1    3.60    1.70
  10  -9  -1    4.80    2.40
  10  -9  -1    4.10    2.10
 -10   9   1    1.60    1.70
 -10   9   1    1.50    1.90
 -10   9   1    3.00    2.10
 -10   9   1    1.10    1.80
 -10   9   1    4.20    2.00
   9  -9  -1    5.00    2.10
   9  -9  -1    8.80    2.50
   9  -9  -1    3.30    2.20
   9  -9  -1    8.10    2.10
  -9   9   1    4.70    2.10
  -9   9   1    9.00    2.30
  -9   9   1    5.70    1.80
  -9   9   1    6.70    1.80
   8  -9  -1    5.00    2.20
   8  -9  -1    3.80    1.80
   8  -9  -1    5.80    2.00
   8  -9  -1    4.40    2.00
  -8   9   1    4.90    1.90
  -8   9   1    4.80    2.20
  -8   9   1    3.00    1.70
  -8   9   1    4.30    2.30
  -8   9   1    5.60    1.00
   7  -9  -1  207.48   11.00
   7  -9  -1  188.08    9.60
   7  -9  -1  189.78   10.20
   7  -9  -1  203.58    9.50
  -7   9   1  204.98    9.50
  -7   9   1  193.28   10.30
  -7   9   1  190.98    9.50
  -7   9   1  199.88   10.50
  -7   9   1  204.98   10.30
   6  -9  -1    5.10    1.80
   6  -9  -1    7.80    1.80
   6  -9  -1    5.70    2.00
   6  -9  -1    4.50    2.00
  -6   9   1    3.30    1.60
  -6   9   1    2.90    1.60
  -6   9   1    6.10    1.70
  -6   9   1    3.10    1.70
   5  -9  -1   35.80    4.00
   5  -9  -1   37.40    3.70
   5  -9  -1   37.20    4.00
   5  -9  -1   37.00    4.70
  -5   9   1   36.60    4.00
  -5   9   1   33.50    4.50
  -5   9   1   36.40    3.80
  -5   9   1   28.90    4.10
  -5   9   1   33.10    3.70
   4  -9  -1   12.30    2.50
   4  -9  -1   14.40    2.40
   4  -9  -1   12.70    1.80
   4  -9  -1   11.10    2.10
  -4   9   1   10.30    2.20
  -4   9   1   10.90    2.40
  -4   9   1   13.60    2.30
  -4   9   1   11.00    2.00
   3  -9  -1    1.40    1.70
   3  -9  -1    0.30    1.40
   3  -9  -1    2.00    2.00
   3  -9  -1   -0.40    1.40
  -3   9   1    0.60    1.60
  -3   9   1    1.20    1.50
  -3   9   1    0.40    1.50
  -3   9   1   -0.30    1.40
  -3   9   1    1.40    1.40
   2  -9  -1    0.70    1.40
   2  -9  -1    1.10    1.50
  -2   9   1    3.50    1.50
  -2   9   1    0.80    1.30
  -2   9   1    2.70    1.50
  -2   9   1    1.70    1.50
   1  -9  -1    7.20    1.90
   1  -9  -1    4.70    1.70
   1  -9  -1    6.60    1.70
  -1   9   1   10.40    2.20
  -1   9   1    7.60    1.80
  -1   9   1    5.10    1.60
  -1   9   1    8.00    1.70
   0  -9  -1   33.70    3.80
   0  -9  -1   33.00    3.60
   0  -9  -1   26.50    3.80
   0   9   1   39.80    3.50
   0   9   1   31.30    3.60
   0   9   1   36.60    3.40
   0   9   1   24.70    3.70
  -1  -9  -1    7.70    2.00
  -1  -9  -1   10.60    1.90
  -1  -9  -1   10.20    2.10
  -1  -9  -1   10.40    2.70
   1   9   1   14.60    2.30
   1   9   1   11.70    1.90
   1   9   1   12.00    2.30
   1   9   1   11.00    1.80
  -2  -9  -1   -1.00    1.30
  -2  -9  -1    1.00    1.60
  -2  -9  -1    0.40    1.40
  -2  -9  -1    0.20    1.40
   2   9   1    0.30    1.30
   2   9   1   -0.20    1.30
   2   9   1   -0.80    1.60
  -3  -9  -1   39.70    4.20
  -3  -9  -1   44.80    4.30
  -3  -9  -1   41.50    3.80
  -3  -9  -1   47.90    4.10
  -3  -9  -1   50.59    4.20
   3   9   1   45.10    4.20
   3   9   1   46.80    4.20
   3   9   1   50.89    3.90
  -4  -9  -1  110.79    6.70
  -4  -9  -1  107.19    6.20
  -4  -9  -1  103.59    5.60
  -4  -9  -1  103.59    6.10
  -4  -9  -1  113.09    6.80
   4   9   1  119.59    6.90
   4   9   1  102.79    6.00
   4   9   1  106.39    6.40
   4   9   1  108.99    6.40
   4   9   1   99.59    5.90
   4   9   1  104.99    6.10
  -5  -9  -1    8.80    2.00
  -5  -9  -1    9.00    2.00
  -5  -9  -1    4.90    1.50
  -5  -9  -1    8.60    1.90
   5   9   1    6.00    1.70
   5   9   1    5.50    1.90
   5   9   1    8.40    1.80
   5   9   1    7.30    1.50
   5   9   1    7.50    2.20
   5   9   1    7.60    1.80
  -6  -9  -1    8.80    2.00
  -6  -9  -1    6.60    1.80
  -6  -9  -1    7.70    2.20
  -6  -9  -1    4.90    2.00
   6   9   1    7.50    1.80
   6   9   1   10.50    2.20
   6   9   1    8.60    2.20
   6   9   1    7.80    1.90
   6   9   1    9.20    2.20
   6   9   1    6.90    1.40
   6   9   1    5.80    1.70
  -7  -9  -1    2.50    2.30
  -7  -9  -1    4.80    2.00
  -7  -9  -1    2.60    1.90
  -7  -9  -1    4.40    1.90
  -7  -9  -1    6.40    2.10
   7   9   1    5.00    1.70
   7   9   1    6.00    2.20
   7   9   1    4.00    1.80
   7   9   1    6.10    2.10
   7   9   1    5.00    1.30
   7   9   1    6.00    2.10
  -8  -9  -1    7.20    2.50
  -8  -9  -1    4.40    1.90
  -8  -9  -1    3.80    2.10
  -8  -9  -1    4.70    2.20
  -8  -9  -1    3.90    2.00
   8   9   1    7.60    2.30
   8   9   1    6.50    1.60
   8   9   1    9.30    2.10
   8   9   1    6.70    2.00
   8   9   1    1.80    2.00
   8   9   1    3.90    1.60
  -9  -9  -1   -0.20    1.90
  -9  -9  -1   -0.90    1.90
  -9  -9  -1   -1.80    2.10
  -9  -9  -1   -1.60    2.30
  -9  -9  -1    1.00    1.80
   9   9   1    1.00    1.70
   9   9   1   -1.30    1.60
   9   9   1   -2.90    1.90
   9   9   1    0.00    1.70
   9   9   1   -1.00    1.60
 -10  -9  -1    6.60    2.30
 -10  -9  -1   13.10    2.50
 -10  -9  -1    7.20    3.00
 -10  -9  -1   18.70    3.20
 -10  -9  -1    5.70    2.50
  10   9   1    7.50    2.00
  10   9   1    9.10    2.40
  10   9   1    9.90    2.30
  10   9   1   10.70    2.40
  10   9   1    9.80    2.70
  10   9   1   11.10    2.30
 -11  -9  -1    7.60    2.50
 -11  -9  -1    1.80    2.40
 -11  -9  -1    5.40    2.30
  11   9   1    5.30    2.40
  11   9   1    3.20    2.40
  11   9   1    4.60    1.90
  11   9   1    1.90    1.60
 -12  -9  -1    1.60    3.00
 -12  -9  -1   -3.70    2.40
 -12  -9  -1   -5.60    2.70
 -12  -9  -1    2.70    2.80
  12   9   1   -0.80    2.70
  12   9   1   -0.90    2.30
  12   9   1   -2.30    1.60
  12 -10  -1   31.00    4.20
  12 -10  -1   43.30    5.60
  12 -10  -1   24.00    4.40
 -12  10   1   34.20    4.60
 -12  10   1   34.20    5.50
 -12  10   1   26.30    4.00
  11 -10  -1    1.40    2.00
  11 -10  -1   -0.30    3.10
  11 -10  -1    0.10    3.10
  11 -10  -1    1.80    2.20
 -11  10   1   -1.00    1.70
 -11  10   1   -5.00    2.10
 -11  10   1    0.50    2.20
 -11  10   1    0.40    1.90
  10 -10  -1   15.50    2.70
  10 -10  -1   14.50    2.80
  10 -10  -1   16.70    2.80
  10 -10  -1   15.50    3.40
 -10  10   1    8.50    2.70
 -10  10   1   15.70    3.30
 -10  10   1   16.00    2.50
 -10  10   1   12.80    2.80
 -10  10   1   10.00    2.60
   9 -10  -1    5.70    2.30
   9 -10  -1    3.00    2.40
   9 -10  -1    7.90    2.40
   9 -10  -1    3.90    2.00
  -9  10   1    5.30    2.00
  -9  10   1    4.00    1.90
  -9  10   1   -0.90    1.60
  -9  10   1    4.70    2.00
  -9  10   1    2.50    2.30
   8 -10  -1   19.70    2.80
   8 -10  -1   20.10    5.30
   8 -10  -1   17.70    2.80
   8 -10  -1   11.80    2.70
  -8  10   1   17.80    2.90
  -8  10   1   17.90    1.80
  -8  10   1   10.40    2.30
  -8  10   1   19.60    2.60
  -8  10   1   13.90    2.60
  -8  10   1   21.70    2.70
   7 -10  -1   55.09    5.10
   7 -10  -1   52.29    5.60
   7 -10  -1   57.89    4.80
   7 -10  -1   58.69    4.80
  -7  10   1   50.19    5.00
  -7  10   1   47.70    4.50
  -7  10   1   63.59    4.60
  -7  10   1   41.40    5.90
   6 -10  -1   -0.90    1.60
   6 -10  -1    0.60    1.50
   6 -10  -1    0.50    1.70
   6 -10  -1    2.00    1.90
  -6  10   1    2.50    1.90
  -6  10   1    0.50    1.40
  -6  10   1    1.50    1.60
  -6  10   1   -0.20    1.50
  -6  10   1   -0.70    1.50
   5 -10  -1   10.30    2.40
   5 -10  -1    9.60    2.20
   5 -10  -1    9.80    2.40
   5 -10  -1    7.40    1.90
  -5  10   1    5.20    1.90
  -5  10   1    6.30    2.20
  -5  10   1    7.70    2.20
  -5  10   1    7.30    1.90
   4 -10  -1  114.29    6.90
   4 -10  -1  120.19    6.50
   4 -10  -1  121.79    7.40
   4 -10  -1  124.89    8.00
  -4  10   1  119.59    7.40
  -4  10   1  113.09    7.10
  -4  10   1  118.99    6.60
  -4  10   1  116.69    7.50
  -4  10   1  117.59    6.50
   3 -10  -1   26.00    3.60
   3 -10  -1   29.80    4.80
  -3  10   1   25.80    3.70
  -3  10   1   26.40    4.10
  -3  10   1   32.20    3.60
  -3  10   1   32.10    3.60
  -3  10   1   29.80    4.40
   2 -10  -1    8.60    2.20
   2 -10  -1    6.40    1.70
   2 -10  -1    6.40    1.90
   2 -10  -1    8.30    1.90
  -2  10   1    9.10    2.00
  -2  10   1    5.00    2.00
  -2  10   1   10.20    2.00
  -2  10   1    7.80    1.80
   1 -10  -1    2.10    1.60
   1 -10  -1    0.00    1.40
   1 -10  -1    2.10    1.50
   1 -10  -1    0.50    1.50
  -1  10   1    1.80    1.60
  -1  10   1    0.30    1.50
  -1  10   1   -0.30    1.70
  -1  10   1    1.00    1.40
   0 -10  -1   13.90    2.10
   0 -10  -1   16.70    2.70
   0 -10  -1   13.40    2.30
   0 -10  -1   14.60    2.20
   0  10   1   16.50    2.30
   0  10   1   19.10    2.40
   0  10   1   15.90    2.70
   0  10   1   16.70    2.50
  -1 -10  -1   59.59    4.50
  -1 -10  -1   58.89    4.90
  -1 -10  -1   59.79    4.90
  -1 -10  -1   61.69    4.60
   1  10   1   60.69    4.60
   1  10   1   52.29    5.00
   1  10   1   58.49    4.40
   1  10   1   61.89    4.90
  -2 -10  -1   53.09    4.30
  -2 -10  -1   48.70    4.20
  -2 -10  -1   42.80    4.40
  -2 -10  -1   47.70    5.60
   2  10   1   43.40    4.30
   2  10   1   47.10    4.00
   2  10   1   32.90    4.70
   2  10   1   43.50    4.20
  -3 -10  -1   -1.50    1.40
  -3 -10  -1    1.50    1.60
  -3 -10  -1    0.80    1.70
  -3 -10  -1    1.00    1.70
  -3 -10  -1    1.30    1.60
   3  10   1   -0.10    1.50
   3  10   1    2.00    1.30
  -4 -10  -1   12.10    2.00
  -4 -10  -1    5.40    2.10
  -4 -10  -1    7.60    2.20
  -4 -10  -1    8.10    1.90
  -4 -10  -1   10.10    2.10
   4  10   1    9.80    2.00
   4  10   1   12.40    2.30
   4  10   1    6.60    1.80
   4  10   1    8.70    1.60
   4  10   1   10.50    2.30
  -5 -10  -1   46.70    3.70
  -5 -10  -1   45.50    4.80
  -5 -10  -1   49.20    5.00
  -5 -10  -1   53.89    4.50
  -5 -10  -1   46.70    4.40
   5  10   1   48.50    5.00
   5  10   1   54.09    4.90
   5  10   1   53.29    4.60
   5  10   1   47.10    4.30
   5  10   1   49.50    4.00
   5  10   1   49.90    4.80
  -6 -10  -1   11.00    2.50
  -6 -10  -1   14.60    2.60
  -6 -10  -1   13.90    2.30
  -6 -10  -1   10.60    2.50
   6  10   1   13.30    2.20
   6  10   1   12.00    2.50
   6  10   1   16.20    2.40
   6  10   1   19.80    3.10
   6  10   1   18.10    2.90
   6  10   1   16.70    2.90
  -7 -10  -1   -1.40    1.70
  -7 -10  -1    1.20    2.10
  -7 -10  -1   -0.60    1.80
  -7 -10  -1   -1.30    1.80
   7  10   1   -2.20    1.40
   7  10   1    1.20    1.70
   7  10   1    1.50    1.60
   7  10   1   -0.10    1.50
   7  10   1    0.00    1.50
   7  10   1   -0.80    1.20
  -8 -10  -1   32.90    4.90
  -8 -10  -1   21.40    3.00
  -8 -10  -1   27.10    3.20
   8  10   1   34.40    4.20
   8  10   1   25.30    3.70
   8  10   1   21.90    3.70
   8  10   1   36.70    4.40
   8  10   1   31.70    4.00
   8  10   1   24.40    3.80
  -9 -10  -1    7.10    2.40
  -9 -10  -1    2.60    2.40
  -9 -10  -1   -0.20    2.10
  -9 -10  -1    3.10    2.40
   9  10   1    5.10    2.00
   9  10   1    2.20    2.00
   9  10   1    0.60    2.00
   9  10   1    2.20    2.50
   9  10   1    2.00    2.10
   9  10   1    8.00    2.20
   9  10   1    0.60    1.80
 -10 -10  -1   -1.30    2.10
 -10 -10  -1   -2.20    2.20
  10  10   1   -1.60    1.40
  10  10   1    0.70    2.20
  10  10   1   -4.20    2.20
  10  10   1   -0.20    2.00
  10  10   1   -1.80    1.90
 -11 -10  -1    2.50    2.90
 -11 -10  -1    3.20    2.60
 -11 -10  -1    8.20    2.80
 -11 -10  -1    0.70    3.10
  11  10   1    0.40    2.40
  11  10   1   -1.30    1.70
  11  10   1   -4.20    3.50
  12 -11  -1    4.30    3.10
  12 -11  -1    0.30    2.40
 -12  11   1   -3.30    3.60
 -12  11   1    4.20    2.50
 -12  11   1   -0.90    2.00
  11 -11  -1   18.60    2.90
  11 -11  -1   28.20    3.60
  11 -11  -1   21.20    4.20
  11 -11  -1   18.00    3.70
 -11  11   1   19.00    3.70
 -11  11   1   17.10    3.30
 -11  11   1   24.20    3.10
  10 -11  -1   13.00    2.70
  10 -11  -1    8.30    3.10
  10 -11  -1    5.40    2.30
  10 -11  -1   10.80    4.10
 -10  11   1    5.80    2.50
 -10  11   1    6.70    2.70
 -10  11   1    5.80    2.00
 -10  11   1    9.80    2.50
   9 -11  -1    0.20    1.80
   9 -11  -1   -0.80    1.90
   9 -11  -1   -2.70    1.80
   9 -11  -1    0.20    2.30
  -9  11   1    1.00    1.80
  -9  11   1   -2.70    1.80
  -9  11   1    0.40    1.90
  -9  11   1    2.30    1.70
   8 -11  -1   11.90    2.60
   8 -11  -1   19.20    2.90
   8 -11  -1   17.20    2.60
   8 -11  -1   14.00    3.10
  -8  11   1   11.10    2.30
  -8  11   1   12.70    2.50
  -8  11   1   23.20    5.90
  -8  11   1   10.40    2.50
  -8  11   1   14.60    2.40
  -8  11   1   15.00    1.90
   7 -11  -1   -0.90    1.80
   7 -11  -1    1.20    2.00
   7 -11  -1    1.30    1.90
   7 -11  -1   -1.10    1.60
  -7  11   1   -2.40    1.60
  -7  11   1    0.50    1.70
  -7  11   1    1.10    1.60
  -7  11   1    0.60    1.70
  -7  11   1   -0.60    1.50
   6 -11  -1   11.20    2.30
   6 -11  -1   12.60    2.70
   6 -11  -1   11.20    2.90
   6 -11  -1   15.80    2.70
  -6  11   1   12.70    2.30
  -6  11   1   13.90    2.50
  -6  11   1   11.30    2.20
  -6  11   1   13.00    2.70
   5 -11  -1   15.50    2.40
   5 -11  -1    9.30    2.50
   5 -11  -1   11.10    2.40
   5 -11  -1   15.20    3.20
  -5  11   1   12.00    2.50
  -5  11   1    6.70    1.90
  -5  11   1   10.00    4.10
  -5  11   1   10.10    2.10
  -5  11   1    8.80    2.30
   4 -11  -1   49.00    4.80
   4 -11  -1   45.50    4.30
   4 -11  -1   41.00    4.70
  -4  11   1   36.90    4.30
  -4  11   1   42.90    4.10
  -4  11   1   35.50    4.80
  -4  11   1   46.30    4.40
  -4  11   1   42.20    4.60
   3 -11  -1   58.69    4.80
   3 -11  -1   64.49    5.40
   3 -11  -1   60.19    5.20
  -3  11   1   58.39    5.50
  -3  11   1   63.69    5.30
  -3  11   1   66.29    4.80
  -3  11   1   64.39    5.20
  -3  11   1   61.69    4.70
   2 -11  -1   56.49    4.60
   2 -11  -1   54.89    4.60
   2 -11  -1   58.09    5.20
   2 -11  -1   57.09    5.00
  -2  11   1   55.29    4.50
  -2  11   1   57.29    4.60
  -2  11   1   54.59    5.30
  -2  11   1   51.89    4.80
   1 -11  -1   16.50    2.40
   1 -11  -1    9.40    2.20
   1 -11  -1   13.30    2.60
   1 -11  -1   13.10    2.30
  -1  11   1    9.60    2.40
  -1  11   1   14.30    2.20
  -1  11   1   11.00    2.40
  -1  11   1   11.70    2.10
   0 -11  -1   13.80    2.40
   0 -11  -1   14.30    2.70
   0 -11  -1   15.10    2.40
   0  11   1   16.80    2.30
   0  11   1   17.20    2.30
   0  11   1   16.00    2.80
   0  11   1   16.70    2.70
  -1 -11  -1   14.70    2.60
  -1 -11  -1   21.30    2.60
  -1 -11  -1   18.10    2.90
  -1 -11  -1   19.40    2.60
   1  11   1   23.10    3.70
   1  11   1   21.20    2.70
   1  11   1   21.60    2.60
   1  11   1   26.60    4.20
  -2 -11  -1   -0.40    1.50
  -2 -11  -1    1.10    1.70
  -2 -11  -1    0.10    1.60
  -2 -11  -1   -1.60    1.80
  -2 -11  -1   -0.80    1.80
   2  11   1   -0.40    1.60
   2  11   1   -2.40    1.70
   2  11   1    0.50    1.30
   2  11   1    0.80    1.40
  -3 -11  -1   71.29    5.00
  -3 -11  -1   68.19    5.50
  -3 -11  -1   81.69    5.30
  -3 -11  -1   69.39    5.10
  -3 -11  -1   77.69    6.00
   3  11   1   52.19    8.20
   3  11   1   68.29    5.40
   3  11   1   69.99    5.20
  -4 -11  -1   44.70    4.80
  -4 -11  -1   50.39    4.40
  -4 -11  -1   43.40    3.80
  -4 -11  -1   41.50    4.60
  -4 -11  -1   47.00    4.90
   4  11   1   47.00    4.60
   4  11   1   43.90    4.20
   4  11   1   44.40    4.80
   4  11   1   47.40    4.10
  -5 -11  -1    0.50    2.00
  -5 -11  -1   -2.90    3.40
  -5 -11  -1   -1.50    1.30
  -5 -11  -1   -0.10    1.90
  -5 -11  -1    0.20    1.70
   5  11   1   -2.20    1.30
   5  11   1   -1.70    1.60
   5  11   1   -0.50    1.00
   5  11   1    0.40    1.50
   5  11   1    0.40    2.00
  -6 -11  -1    1.00    1.90
  -6 -11  -1    0.50    1.90
  -6 -11  -1    0.50    1.90
   6  11   1    2.50    2.20
   6  11   1    0.90    1.70
   6  11   1    1.30    1.50
   6  11   1    0.90    1.70
   6  11   1    1.30    1.30
   6  11   1    0.80    1.70
  -7 -11  -1   -1.70    2.20
  -7 -11  -1    0.80    2.00
  -7 -11  -1   -0.40    2.10
  -7 -11  -1   -0.50    1.80
   7  11   1   -2.00    3.60
   7  11   1   -2.10    1.60
   7  11   1   -3.20    2.70
   7  11   1    1.40    1.20
   7  11   1   -0.30    1.80
  -8 -11  -1   -0.70    2.70
  -8 -11  -1   -1.60    2.00
  -8 -11  -1    0.50    1.90
  -8 -11  -1   -1.40    2.10
   8  11   1   -0.50    2.40
   8  11   1   -0.40    1.90
   8  11   1   -0.10    1.90
   8  11   1    1.00    1.90
   8  11   1    0.60    1.90
   8  11   1   -3.20    1.40
  -9 -11  -1   -1.70    2.30
  -9 -11  -1    0.00    2.50
  -9 -11  -1    0.00    2.10
   9  11   1    0.20    2.30
   9  11   1   -0.90    1.40
   9  11   1   -0.40    2.00
   9  11   1   -1.10    1.80
 -10 -11  -1   -3.00    2.70
 -10 -11  -1    1.60    2.50
 -10 -11  -1    5.70    3.30
  10  11   1    1.60    2.20
  10  11   1   -1.60    1.60
  10  11   1    0.30    2.40
  11 -12  -1    5.10    3.40
  11 -12  -1    2.30    2.60
  11 -12  -1    6.30    3.10
 -11  12   1    7.80    3.10
 -11  12   1    5.00    2.50
 -11  12   1    5.00    5.50
  10 -12  -1   11.50    2.80
  10 -12  -1    3.50    2.60
  10 -12  -1    3.50    2.90
  10 -12  -1   13.70    2.90
 -10  12   1    7.20    2.90
 -10  12   1   10.80    2.50
 -10  12   1    5.30    2.50
   9 -12  -1    1.00    2.50
   9 -12  -1    0.30    2.30
   9 -12  -1   -2.50    2.00
  -9  12   1   -0.20    1.70
  -9  12   1   -3.00    2.10
  -9  12   1    0.10    1.80
  -9  12   1   -1.50    0.90
  -9  12   1   -0.30    2.10
   8 -12  -1    4.00    2.20
   8 -12  -1    5.40    2.20
   8 -12  -1    2.40    2.50
   8 -12  -1    5.80    2.50
  -8  12   1    2.10    3.30
  -8  12   1    1.40    2.60
  -8  12   1    5.10    2.60
  -8  12   1    5.30    2.10
  -8  12   1    4.50    2.20
   7 -12  -1   11.70    2.50
   7 -12  -1   14.20    2.80
   7 -12  -1   10.00    2.50
   7 -12  -1    6.20    2.90
  -7  12   1    8.40    2.50
  -7  12   1    8.80    2.70
  -7  12   1   10.20    2.20
  -7  12   1    8.00    2.50
  -7  12   1   14.60    2.60
   6 -12  -1   13.00    3.50
   6 -12  -1    6.30    2.60
   6 -12  -1    7.70    2.10
   6 -12  -1   11.40    2.60
  -6  12   1    6.60    2.60
  -6  12   1   10.00    2.30
  -6  12   1    6.00    2.20
  -6  12   1    8.70    3.10
  -6  12   1    9.30    2.40
   5 -12  -1   20.00    3.20
   5 -12  -1   28.50    3.80
   5 -12  -1   26.00    3.10
  -5  12   1   20.40    2.60
  -5  12   1   18.70    2.90
  -5  12   1   20.80    2.90
   4 -12  -1   31.90    4.40
   4 -12  -1   33.30    4.30
   4 -12  -1   35.00    4.50
  -4  12   1   36.30    4.30
  -4  12   1   32.20    3.90
  -4  12   1   31.00    4.20
  -4  12   1   22.50    3.50
   3 -12  -1   62.19    5.10
   3 -12  -1   62.99    5.50
   3 -12  -1   61.39    5.10
   3 -12  -1   67.09    5.70
  -3  12   1   56.69    6.00
  -3  12   1   64.69    5.00
  -3  12   1   58.79    5.40
  -3  12   1   54.19    5.20
  -3  12   1   66.79    5.00
   2 -12  -1  110.39    6.60
   2 -12  -1  102.99    7.10
   2 -12  -1  109.59    6.70
   2 -12  -1  117.69    7.30
  -2  12   1  116.49    6.60
  -2  12   1  107.99    6.50
  -2  12   1  106.89    7.30
   1 -12  -1   52.79    5.20
   1 -12  -1   58.09    5.20
   1 -12  -1   51.99    4.50
   1 -12  -1   51.89    4.90
  -1  12   1   50.59    4.60
  -1  12   1   54.69    5.20
  -1  12   1   57.79    4.50
   0 -12  -1   60.99    5.10
   0 -12  -1   59.39    4.80
   0 -12  -1   55.09    5.30
   0 -12  -1   67.79    5.50
   0  12   1   43.00    6.40
   0  12   1   66.79    4.70
   0  12   1   61.89    5.50
   0  12   1   60.59    4.80
  -1 -12  -1    8.40    2.00
  -1 -12  -1    7.80    2.20
  -1 -12  -1    6.80    2.10
  -1 -12  -1    2.00    1.90
   1  12   1    6.00    2.10
   1  12   1    1.00    1.90
   1  12   1    5.00    1.80
   1  12   1    4.20    1.80
  -2 -12  -1   11.10    2.70
  -2 -12  -1    8.00    2.20
  -2 -12  -1    5.40    2.10
  -2 -12  -1    7.70    2.10
  -2 -12  -1    9.80    2.50
   2  12   1    7.70    2.10
   2  12   1    7.80    2.00
   2  12   1    3.40    2.10
   2  12   1    9.60    2.20
  -3 -12  -1    0.40    1.80
  -3 -12  -1    3.10    2.00
  -3 -12  -1   -1.00    1.90
  -3 -12  -1   -0.40    2.30
  -3 -12  -1   -0.50    2.00
   3  12   1    3.90    1.90
   3  12   1   -0.10    1.90
   3  12   1    1.10    1.70
   3  12   1    1.90    1.60
  -4 -12  -1   21.00    3.50
  -4 -12  -1   33.00    3.50
  -4 -12  -1   34.60    4.40
  -4 -12  -1   32.10    4.70
   4  12   1   30.50    4.50
   4  12   1   30.30    4.10
   4  12   1   39.50    4.60
   4  12   1   28.10    3.40
   4  12   1   34.10    4.10
  -5 -12  -1    5.20    2.40
  -5 -12  -1    5.90    1.70
  -5 -12  -1    5.10    2.30
  -5 -12  -1    6.90    2.20
  -5 -12  -1    2.70    2.00
   5  12   1    5.30    1.90
   5  12   1    6.70    2.20
   5  12   1    3.70    1.60
   5  12   1    9.40    2.70
   5  12   1    4.80    4.10
  -6 -12  -1    5.90    2.30
  -6 -12  -1    4.30    2.30
  -6 -12  -1    6.00    2.20
  -6 -12  -1    3.00    2.40
   6  12   1    4.20    2.10
   6  12   1    3.10    1.40
   6  12   1    1.60    1.80
   6  12   1    3.90    2.10
   6  12   1    4.90    2.50
  -7 -12  -1   21.00    3.70
  -7 -12  -1   21.90    3.70
  -7 -12  -1   27.00    3.60
   7  12   1   27.90    3.20
   7  12   1   30.90    4.90
   7  12   1   27.70    4.00
   7  12   1   33.10    4.70
   7  12   1   28.70    4.20
   7  12   1   30.40    3.50
  -8 -12  -1   16.30    3.70
  -8 -12  -1   16.30    2.90
  -8 -12  -1   14.00    3.20
   8  12   1   14.60    2.30
   8  12   1   25.80    3.70
   8  12   1    9.20    3.20
   8  12   1   21.20    3.30
   8  12   1   12.20    2.80
  -9 -12  -1    2.70    3.10
  -9 -12  -1   -0.70    2.50
  -9 -12  -1    1.40    2.40
   9  12   1    5.40    2.60
   9  12   1   -0.90    1.60
   9  12   1   -4.30    2.20
   9  12   1    0.10    4.50
   9  12   1    4.50    3.80
  10 -13  -1    4.00    2.90
  10 -13  -1    3.80    3.30
  10 -13  -1    7.60    2.40
 -10  13   1    2.40    2.40
 -10  13   1    1.30    2.30
 -10  13   1    3.70    4.60
   9 -13  -1   -1.90    3.00
   9 -13  -1    0.70    2.50
   9 -13  -1    0.70    2.70
  -9  13   1   -0.40    2.50
  -9  13   1   -1.40    2.20
  -9  13   1    0.20    1.90
  -9  13   1   -2.10    1.00
   8 -13  -1    7.20    2.70
   8 -13  -1   12.50    5.30
   8 -13  -1    7.10    2.70
  -8  13   1    8.80    2.90
  -8  13   1    4.60    2.50
  -8  13   1    7.30    2.30
  -8  13   1   11.80    2.40
   7 -13  -1    0.70    3.60
   7 -13  -1    5.10    3.00
   7 -13  -1    8.20    2.70
  -7  13   1    5.50    2.10
  -7  13   1    3.70    2.30
  -7  13   1    7.40    2.60
  -7  13   1    2.80    2.20
   6 -13  -1    5.00    2.20
   6 -13  -1    6.30    2.50
   6 -13  -1    1.60    2.00
  -6  13   1    1.90    2.30
  -6  13   1    4.30    1.70
  -6  13   1    1.20    2.00
  -6  13   1    3.30    2.30
   5 -13  -1   -0.10    1.80
   5 -13  -1   -0.80    2.00
   5 -13  -1    1.70    2.00
  -5  13   1   -2.10    1.90
  -5  13   1   -3.20    1.70
  -5  13   1   -0.10    1.80
  -5  13   1    0.30    1.80
  -5  13   1   -2.20    1.70
   4 -13  -1    6.40    2.30
   4 -13  -1    6.70    2.20
   4 -13  -1    5.20    2.30
   4 -13  -1    6.50    2.40
  -4  13   1    5.70    2.10
  -4  13   1    6.10    2.00
  -4  13   1    6.10    2.10
  -4  13   1    1.80    3.40
  -4  13   1    4.20    2.20
   3 -13  -1   17.00    2.90
   3 -13  -1   10.60    2.70
   3 -13  -1   15.30    2.90
   3 -13  -1   11.10    2.60
  -3  13   1    8.90    2.60
  -3  13   1   14.20    2.50
  -3  13   1   16.20    2.60
   2 -13  -1   11.40    2.50
   2 -13  -1   13.40    2.90
   2 -13  -1   18.60    2.80
  -2  13   1   13.80    2.30
  -2  13   1    9.50    2.60
  -2  13   1   18.20    2.70
  -2  13   1   12.90    3.10
   1 -13  -1  129.29    7.40
   1 -13  -1  136.69    8.40
   1 -13  -1  128.99    8.10
  -1  13   1  129.29    7.20
  -1  13   1  126.19    8.80
  -1  13   1  121.29    8.40
  -1  13   1  135.69    7.40
   0 -13  -1   19.30    3.20
   0 -13  -1   13.30    2.80
   0 -13  -1   16.60    2.70
   0  13   1   16.50    3.10
   0  13   1   16.80    2.60
   0  13   1   15.90    2.50
   0  13   1   15.90    3.30
  -1 -13  -1   11.70    2.60
  -1 -13  -1   18.50    4.20
  -1 -13  -1   15.30    2.70
  -1 -13  -1   14.40    2.80
   1  13   1    8.10    2.60
   1  13   1   16.80    2.60
   1  13   1   14.70    2.60
  -2 -13  -1   62.39    6.00
  -2 -13  -1   82.99    6.30
  -2 -13  -1   75.19    5.70
  -2 -13  -1   77.59    5.80
  -2 -13  -1   68.39    5.90
   2  13   1   68.09    5.20
   2  13   1   76.29    5.80
   2  13   1   67.79    7.60
   2  13   1   51.69    6.00
  -3 -13  -1   94.59    6.20
  -3 -13  -1  101.79    7.40
  -3 -13  -1   91.79    6.60
  -3 -13  -1   89.79    7.10
  -3 -13  -1  106.59    6.70
   3  13   1   74.49    7.30
   3  13   1   98.29    7.20
   3  13   1   98.89    7.00
   3  13   1   93.69    6.30
   3  13   1  104.59    6.80
  -4 -13  -1    0.20    2.10
  -4 -13  -1   -4.70    2.10
  -4 -13  -1   -0.80    2.10
  -4 -13  -1    0.60    2.10
  -4 -13  -1    0.80    1.70
   4  13   1   -0.50    2.40
   4  13   1   -1.50    1.30
   4  13   1    0.40    2.10
   4  13   1   -4.20    2.80
   4  13   1   -0.80    1.60
   4  13   1    0.40    2.20
  -5 -13  -1   14.60    2.60
  -5 -13  -1   15.80    3.00
  -5 -13  -1   14.10    3.20
  -5 -13  -1   14.80    3.00
   5  13   1   13.60    2.60
   5  13   1   20.60    3.70
   5  13   1   13.70    3.00
   5  13   1   13.30    2.90
   5  13   1   11.30    2.20
  -6 -13  -1    2.20    2.20
  -6 -13  -1    2.10    2.90
  -6 -13  -1    1.70    2.80
   6  13   1    3.50    1.90
   6  13   1    1.30    2.30
   6  13   1    7.90    2.70
   6  13   1    3.10    1.60
  -7 -13  -1   11.10    3.00
  -7 -13  -1   18.20    3.90
  -7 -13  -1   10.80    3.30
   7  13   1   20.10    3.60
   7  13   1   14.60    3.10
   7  13   1   15.60    2.50
   7  13   1   15.20    3.00
   7  13   1   14.10    3.30
  -8 -13  -1    1.60    2.60
  -8 -13  -1    3.80    2.70
   8  13   1    4.50    2.70
   8  13   1    1.60    2.20
   8  13   1    2.80    1.90
   8  13   1    2.80    2.30
   8 -14  -1   -4.10    2.90
   8 -14  -1   -1.40    2.60
  -8  14   1    0.20    2.90
  -8  14   1    2.80    2.80
  -8  14   1   -0.40    2.10
   7 -14  -1   -2.60    2.10
   7 -14  -1   -2.80    2.50
  -7  14   1   -0.60    2.20
  -7  14   1   -0.10    2.10
  -7  14   1    1.30    2.00
   6 -14  -1    5.10    2.80
   6 -14  -1    4.00    2.30
  -6  14   1    0.40    2.50
  -6  14   1    4.40    2.20
  -6  14   1   -0.80    2.20
  -6  14   1    2.20    2.40
   5 -14  -1   19.90    3.10
   5 -14  -1   20.80    3.30
   5 -14  -1   18.20    3.10
  -5  14   1   16.30    3.00
  -5  14   1   20.40    2.90
  -5  14   1   13.50    3.10
  -5  14   1   18.20    2.90
   4 -14  -1    0.00    2.00
   4 -14  -1    0.40    2.20
  -4  14   1   -0.70    1.80
  -4  14   1    0.60    2.20
  -4  14   1   -1.40    1.80
  -4  14   1    0.70    2.00
  -4  14   1   -1.10    1.80
   3 -14  -1   -0.80    1.70
   3 -14  -1   -2.60    2.20
   3 -14  -1    0.10    2.60
   3 -14  -1   -2.80    1.80
  -3  14   1   -2.50    1.80
  -3  14   1   -2.80    1.90
  -3  14   1    0.00    1.90
  -3  14   1    0.80    1.90
  -3  14   1    2.30    2.20
   2 -14  -1   -3.40    2.10
   2 -14  -1   -2.70    1.80
   2 -14  -1   -3.10    1.80
   2 -14  -1   -2.50    2.10
  -2  14   1   -2.60    1.70
  -2  14   1   -2.10    1.60
  -2  14   1   -2.10    1.70
   1 -14  -1   71.69    5.90
   1 -14  -1   62.59    5.80
   1 -14  -1   71.59    5.80
   1 -14  -1   71.99    6.40
  -1  14   1   69.09    5.40
  -1  14   1   63.89    6.20
   0 -14  -1   -0.10    2.20
   0 -14  -1    1.00    2.10
   0 -14  -1   -1.20    2.10
   0 -14  -1    1.80    2.10
   0  14   1   -0.90    1.80
   0  14   1   -2.50    1.70
   0  14   1   -3.90    2.20
  -1 -14  -1   41.40    5.50
  -1 -14  -1   55.39    5.50
  -1 -14  -1   44.90    6.00
  -1 -14  -1   52.99    5.80
  -1 -14  -1   45.40    5.40
   1  14   1   48.60    4.90
   1  14   1   49.10    4.90
   1  14   1   49.20    5.50
  -2 -14  -1   -5.60    4.60
  -2 -14  -1    8.50    2.60
  -2 -14  -1    4.80    2.40
  -2 -14  -1    5.20    2.20
   2  14   1    5.10    2.10
   2  14   1    8.30    3.20
   2  14   1    5.20    2.20
   2  14   1    3.80    2.50
  -3 -14  -1    0.60    2.50
  -3 -14  -1    2.50    3.60
  -3 -14  -1    4.40    2.60
  -3 -14  -1    1.50    2.20
   3  14   1    4.10    1.90
   3  14   1    1.00    2.40
   3  14   1   -0.20    2.80
   3  14   1    3.70    1.90
   3  14   1    3.40    1.60
   3  14   1   -2.50    2.30
  -4 -14  -1   -1.70    2.00
  -4 -14  -1    2.10    2.60
  -4 -14  -1    0.50    2.20
  -4 -14  -1   -1.40    2.30
   4  14   1    2.20    2.10
   4  14   1    1.30    1.60
   4  14   1    4.50    2.50
   4  14   1   -1.70    1.80
   4  14   1   -1.90    2.30
   4  14   1    0.70    2.40
  -5 -14  -1   39.90    5.30
  -5 -14  -1   17.50    3.90
  -5 -14  -1   25.00    4.80
  -5 -14  -1   29.40    4.00
   5  14   1   32.60    5.10
   5  14   1   28.40    3.70
   5  14   1   35.90    4.50
   5  14   1   24.60    4.10
  -6 -14  -1   28.30    3.60
  -6 -14  -1   30.30    4.60
  -6 -14  -1   36.00    4.10
   6  14   1   33.90    4.20
   6  14   1   34.10    4.60
   6  14   1   47.60    5.50
   6 -15  -1    7.30    3.00
   6 -15  -1    3.60    2.50
  -6  15   1    1.00    2.80
  -6  15   1    3.90    2.50
  -6  15   1    5.70    2.50
   5 -15  -1   16.30    3.10
   5 -15  -1   13.20    6.00
  -5  15   1   14.10    3.30
  -5  15   1    8.60    3.10
   4 -15  -1    4.70    2.60
   4 -15  -1    6.30    2.50
   4 -15  -1    2.80    2.60
  -4  15   1    1.10    2.40
  -4  15   1    6.50    2.20
  -4  15   1    3.50    2.40
   3 -15  -1    0.90    2.50
   3 -15  -1   -3.40    2.20
   3 -15  -1   -3.30    2.30
  -3  15   1   -4.60    2.50
  -3  15   1   -2.20    1.70
  -3  15   1    2.80    2.40
  -3  15   1   -3.30    2.00
   2 -15  -1    4.10    2.50
   2 -15  -1   -0.30    2.20
   2 -15  -1    0.00    2.20
  -2  15   1    1.70    1.90
  -2  15   1   -4.20    2.30
  -2  15   1    1.60    2.20
  -2  15   1    2.70    2.50
   1 -15  -1   -1.60    2.30
   1 -15  -1    1.40    2.40
   1 -15  -1   -2.20    2.10
  -1  15   1   -1.70    2.50
  -1  15   1    0.30    1.80
  -1  15   1   -2.20    2.00
   0 -15  -1   15.40    3.30
   0 -15  -1   23.10    3.40
   0 -15  -1   18.70    3.40
   0  15   1    9.00    3.00
   0  15   1   16.60    3.30
   0  15   1   13.80    3.60
   0  15   1   20.70    2.80
  -1 -15  -1    1.20    2.40
  -1 -15  -1   -0.70    2.30
  -1 -15  -1   -1.40    2.20
  -1 -15  -1   -5.00    2.10
   1  15   1   -3.70    1.80
   1  15   1   -3.90    2.40
   1  15   1   -1.20    2.00
  -2 -15  -1   -4.60    2.40
  -2 -15  -1   -1.20    2.30
  -2 -15  -1   -0.60    2.10
   2  15   1   -0.20    2.60
   2  15   1   -1.90    2.10
   2  15   1    0.20    2.00
  -3 -15  -1    4.50    2.90
  -3 -15  -1    2.00    2.50
  -3 -15  -1    5.30    2.20
   3  15   1    5.20    3.40
   3  15   1   -1.60    2.20
   3  15   1   -1.70    1.70
  -4 -15  -1    1.50    2.10
  -4 -15  -1    1.40    2.50
  -4 -15  -1    0.50    2.70
   4  15   1    1.40    2.30
   4  15   1   -2.90    3.10
   4  15   1    1.10    2.70
   4  15   1    4.70    2.90
   4  15   1    2.20    1.60
   2 -16  -1   -0.90    2.50
   2 -16  -1   -1.50    2.60
  -2  16   1   -1.80    2.10
  -2  16   1   -3.10    2.00
  -2  16   1    9.90    3.90
   1 -16  -1   -4.80    2.60
   1 -16  -1   -1.50    2.40
  -1  16   1    1.00    2.90
  -1  16   1    0.00    2.30
  -1  16   1   -1.80    2.10
   0  16   1    4.00    3.20
  -1  15  -2    2.00    2.90
  -2  15  -2   -3.30    2.70
  -2  15  -2   -0.30    4.00
   2 -15   2    0.20    3.30
  -3  15  -2   -3.30    2.50
   3  14  -2   -2.70    2.70
   3  14  -2    2.00    2.40
   3  14  -2    0.10    2.30
   3  14  -2    1.70    1.60
   3  14  -2   -5.20    2.80
  -3 -14   2   -2.40    2.30
  -3 -14   2   -3.00    2.70
  -3 -14   2    1.50    2.20
   2  14  -2   -2.90    2.00
   2  14  -2   -3.70    2.50
   2  14  -2    2.10    2.10
   2  14  -2   -0.90    2.50
   2  14  -2    3.60    2.00
  -2 -14   2    3.50    2.10
  -2 -14   2    0.10    2.40
  -2 -14   2    0.30    2.50
   1  14  -2   -2.40    2.10
   1  14  -2    0.00    2.00
   1  14  -2   -3.70    2.40
  -1 -14   2    0.70    2.40
  -1 -14   2   -1.40    2.10
  -1 -14   2    2.80    2.50
   0  14  -2   28.60    4.40
   0  14  -2   36.40    5.00
   0  14  -2   35.70    5.10
   0  14  -2   32.20    4.60
   0 -14   2   30.50    3.80
   0 -14   2   36.90    4.80
   0 -14   2   43.10    5.90
  -1  14  -2   11.90    2.90
   1 -14   2   18.80    3.40
   1 -14   2   17.00    3.40
   1 -14   2   17.70    3.10
  -2  14  -2   12.90    2.40
  -2  14  -2   10.40    3.00
  -2  14  -2   10.10    2.60
   2 -14   2    8.60    2.60
   2 -14   2   10.80    3.10
   2 -14   2   16.70    3.30
  -3  14  -2   -1.70    1.80
  -3  14  -2   -0.30    2.40
  -3  14  -2   -2.60    1.80
   3 -14   2   -3.50    2.60
   3 -14   2    2.70    2.30
   3 -14   2   -0.30    2.40
  -4  14  -2    1.40    2.10
  -4  14  -2    5.50    3.00
  -4  14  -2   10.50    4.00
  -4  14  -2    4.00    2.40
   4 -14   2    4.10    2.60
   4 -14   2    4.80    2.60
  -5  14  -2    1.30    2.50
  -5  14  -2   -1.00    2.00
  -5  14  -2    1.20    2.60
   5 -14   2   -1.70    2.50
   5 -14   2   -1.10    2.50
  -6  14  -2    3.10    2.90
  -6  14  -2    9.90    2.50
  -6  14  -2    7.50    2.80
  -6  14  -2    9.80    2.80
   6 -14   2   11.80    2.80
   6 -14   2   11.00    3.00
  -7  14  -2   -3.60    2.60
  -7  14  -2    0.40    2.40
  -7  14  -2   -4.80    2.60
  -7  14  -2   -2.10    2.00
   7 -14   2   -1.60    2.30
   7 -14   2   -3.20    2.50
   5  13  -2   41.50    4.90
   5  13  -2   36.30    4.20
   5  13  -2   45.10    5.20
   5  13  -2   37.90    4.40
   5  13  -2   34.70    5.60
  -5 -13   2   40.40    4.70
  -5 -13   2   49.30    6.20
  -5 -13   2   35.10    4.10
   4  13  -2    0.40    1.70
   4  13  -2   -2.40    2.40
   4  13  -2    1.40    2.70
   4  13  -2   -1.60    1.90
   4  13  -2   -2.80    2.80
  -4 -13   2    2.80    2.50
  -4 -13   2    0.90    2.10
  -4 -13   2    1.10    2.70
   3  13  -2    2.60    2.10
   3  13  -2   -0.10    2.00
   3  13  -2    0.00    1.80
   3  13  -2    0.50    1.40
  -3 -13   2    2.20    2.50
  -3 -13   2    0.20    2.40
  -3 -13   2    2.80    2.10
   2  13  -2    8.10    2.60
   2  13  -2    6.50    2.20
   2  13  -2    4.30    2.50
   2  13  -2    9.80    2.30
   2  13  -2    8.70    2.20
  -2 -13   2    8.90    2.70
  -2 -13   2   11.10    2.60
  -2 -13   2   12.40    3.00
  -2 -13   2    9.10    2.80
   1  13  -2   31.70    3.30
   1  13  -2   34.60    4.20
  -1 -13   2   35.50    4.50
  -1 -13   2   27.90    3.50
  -1 -13   2   30.20    4.70
   0  13  -2    4.00    1.80
   0  13  -2    6.30    4.30
   0  13  -2    3.60    1.90
   0  13  -2    5.80    1.90
   0 -13   2    4.90    2.30
   0 -13   2    2.90    2.50
   0 -13   2    0.60    2.20
   0 -13   2    4.50    2.10
  -1  13  -2    7.80    2.90
  -1  13  -2   15.60    2.50
  -1  13  -2   15.70    2.60
  -1  13  -2    8.50    2.40
   1 -13   2   13.60    2.70
   1 -13   2   13.90    2.80
   1 -13   2   17.70    3.70
  -2  13  -2   14.30    3.40
  -2  13  -2   16.50    3.00
  -2  13  -2   23.60    2.80
  -2  13  -2   22.40    3.00
   2 -13   2   13.80    4.10
   2 -13   2   19.40    3.30
   2 -13   2   18.60    3.10
   2 -13   2   26.40    3.90
  -3  13  -2    1.00    2.40
  -3  13  -2    1.30    1.70
  -3  13  -2    1.90    1.90
  -3  13  -2    0.70    1.70
   3 -13   2   -0.80    2.70
   3 -13   2    3.70    2.10
   3 -13   2   -2.00    2.10
  -4  13  -2   -1.30    1.60
  -4  13  -2    1.10    2.00
  -4  13  -2   -2.20    2.20
  -4  13  -2    1.40    1.90
   4 -13   2   -0.30    2.10
   4 -13   2    0.70    1.90
   4 -13   2    1.20    2.30
  -5  13  -2   14.30    5.20
  -5  13  -2   23.30    3.00
  -5  13  -2   18.40    3.10
  -5  13  -2   24.10    3.10
   5 -13   2   34.90    5.00
   5 -13   2   33.00    3.70
   5 -13   2   25.40    3.80
  -6  13  -2    1.20    1.70
  -6  13  -2    2.40    1.90
  -6  13  -2    0.00    2.10
  -6  13  -2    0.30    2.20
   6 -13   2    0.30    2.40
   6 -13   2    3.50    2.40
  -7  13  -2    7.00    2.30
  -7  13  -2    2.00    1.80
  -7  13  -2    0.40    2.40
   7 -13   2    3.20    2.60
  -8  13  -2   20.00    3.20
  -8  13  -2    5.60    2.90
  -8  13  -2   10.00    2.70
  -8  13  -2   12.20    3.20
  -9  13  -2    3.10    2.50
  -9  13  -2    6.00    2.30
  -9  13  -2    3.80    1.80
  -9  13  -2    5.00    2.80
  -9  13  -2   -1.60    2.50
   9 -13   2   -1.00    2.90
   9 -13   2    3.00    2.80
   7  12  -2   -3.60    1.60
   7  12  -2   -0.70    2.20
   7  12  -2    3.30    2.50
   7  12  -2    3.60    2.10
   7  12  -2    0.80    2.50
  -7 -12   2    3.80    2.40
  -7 -12   2    0.00    2.30
   6  12  -2    9.70    2.10
   6  12  -2   11.30    2.90
   6  12  -2    6.50    2.60
   6  12  -2   17.90    3.10
  -6 -12   2   10.50    3.40
  -6 -12   2    9.40    2.90
   5  12  -2   -1.20    1.90
   5  12  -2    1.00    1.40
   5  12  -2   -0.90    2.40
   5  12  -2    0.30    1.90
  -5 -12   2    0.90    1.80
  -5 -12   2   -2.20    2.00
  -5 -12   2   -1.00    2.20
  -5 -12   2   -3.00    2.70
   4  12  -2   -0.10    1.30
   4  12  -2    1.10    1.70
   4  12  -2   -1.20    2.10
   4  12  -2   -0.30    2.00
  -4 -12   2    1.30    1.90
  -4 -12   2    0.00    2.00
  -4 -12   2   -1.10    2.00
  -4 -12   2   -0.40    2.10
   3  12  -2    3.40    1.70
   3  12  -2    3.10    1.90
   3  12  -2    4.40    2.00
   3  12  -2    1.20    2.00
   3  12  -2    5.10    3.30
  -3 -12   2    3.50    3.50
  -3 -12   2    2.30    3.00
  -3 -12   2    2.10    2.20
  -3 -12   2    6.60    2.40
  -3 -12   2    1.90    2.30
   2  12  -2    1.40    1.50
   2  12  -2    0.70    1.70
   2  12  -2   -1.70    1.90
   2  12  -2   -0.30    2.00
   2  12  -2    1.70    1.80
  -2 -12   2    3.30    2.20
  -2 -12   2    0.10    2.00
  -2 -12   2   -0.70    2.00
  -2 -12   2    1.80    1.80
   1  12  -2    1.60    2.20
   1  12  -2    3.00    1.70
   1  12  -2    2.40    2.10
   1  12  -2    4.00    2.10
  -1 -12   2    2.50    2.10
  -1 -12   2    2.90    2.50
  -1 -12   2    1.70    1.70
  -1 -12   2    4.40    2.10
  -1 -12   2    5.30    2.20
   0  12  -2    1.60    1.60
   0  12  -2    1.90    1.70
   0  12  -2    0.70    1.60
   0  12  -2    1.20    1.90
   0 -12   2   -1.30    1.90
   0 -12   2    1.80    1.80
   0 -12   2    1.10    1.80
   0 -12   2    0.50    1.70
   0 -12   2    1.10    2.00
  -1  12  -2   12.80    2.40
  -1  12  -2   11.80    2.70
  -1  12  -2   10.30    2.40
  -1  12  -2   11.20    2.30
   1 -12   2   13.30    3.20
   1 -12   2   13.90    2.60
   1 -12   2    9.90    2.40
   1 -12   2    6.60    2.70
   1 -12   2   10.40    2.40
  -2  12  -2    2.70    1.90
  -2  12  -2    1.80    1.80
  -2  12  -2    3.20    1.80
  -2  12  -2    4.90    2.10
   2 -12   2    0.30    1.70
   2 -12   2    3.40    2.00
   2 -12   2    2.30    2.00
  -3  12  -2    2.00    1.80
  -3  12  -2    2.00    1.80
  -3  12  -2    0.10    1.80
  -3  12  -2    3.40    1.90
   3 -12   2    2.00    2.20
   3 -12   2   -0.10    1.80
   3 -12   2    1.30    1.80
   3 -12   2    5.30    2.20
  -4  12  -2  107.19    6.40
  -4  12  -2   92.09    6.70
  -4  12  -2   99.69    6.20
  -4  12  -2   78.79    6.90
   4 -12   2  103.39    6.40
   4 -12   2   95.29    7.30
   4 -12   2  100.79    6.90
   4 -12   2   90.59    6.30
  -5  12  -2   18.10    3.30
  -5  12  -2   15.60    2.70
  -5  12  -2   19.90    2.80
  -5  12  -2   20.00    3.20
  -5  12  -2   23.80    2.90
   5 -12   2   23.80    2.90
   5 -12   2   26.40    3.00
   5 -12   2   23.60    3.50
  -6  12  -2    7.80    2.40
  -6  12  -2    8.10    2.60
  -6  12  -2    5.70    2.10
  -6  12  -2    4.40    2.20
  -6  12  -2    8.30    2.20
   6 -12   2    9.20    2.50
   6 -12   2    8.00    2.20
   6 -12   2    7.40    2.50
  -7  12  -2    1.50    1.90
  -7  12  -2    0.20    1.70
  -7  12  -2    1.20    1.80
  -7  12  -2    1.20    2.70
   7 -12   2   -0.80    2.10
   7 -12   2    2.90    2.30
  -8  12  -2   11.90    2.60
  -8  12  -2   12.50    2.20
  -8  12  -2    8.80    1.90
  -8  12  -2    7.40    2.90
  -8  12  -2    7.80    2.50
   8 -12   2   11.00    3.00
   8 -12   2    4.70    2.80
   8 -12   2    7.90    2.80
  -9  12  -2   26.10    3.70
  -9  12  -2   29.60    5.30
  -9  12  -2   24.60    4.00
   9 -12   2   45.40    5.70
   9 -12   2   22.60    4.40
 -10  12  -2   17.70    3.20
 -10  12  -2   10.50    2.90
 -10  12  -2   14.50    2.10
 -10  12  -2   17.10    3.20
 -10  12  -2   17.60    2.80
  10 -12   2    9.80    3.50
  10 -12   2   16.90    3.30
   8  11  -2    4.10    2.10
   8  11  -2    7.30    2.50
   8  11  -2   10.80    2.90
   8  11  -2    2.90    2.50
   8  11  -2    2.40    3.10
  -8 -11   2    5.30    2.90
  -8 -11   2    4.60    2.80
   7  11  -2    0.50    1.80
   7  11  -2    1.30    2.00
   7  11  -2   -0.60    1.50
   7  11  -2   -0.90    1.80
  -7 -11   2   -2.90    2.10
  -7 -11   2   -1.50    2.20
   6  11  -2    2.70    2.00
   6  11  -2    4.50    2.00
   6  11  -2    6.40    2.20
   6  11  -2    4.80    1.70
   6  11  -2    4.00    1.90
   6  11  -2    4.80    2.00
  -6 -11   2    3.50    2.40
  -6 -11   2    4.30    2.40
  -6 -11   2    1.20    2.50
   5  11  -2    7.50    2.30
   5  11  -2   10.60    2.70
   5  11  -2    7.00    2.10
   5  11  -2    3.70    2.10
   5  11  -2    6.10    1.80
  -5 -11   2    7.60    2.60
  -5 -11   2    6.50    2.40
  -5 -11   2   12.70    2.80
  -5 -11   2    8.60    2.50
  -5 -11   2    7.70    2.00
   4  11  -2    0.30    1.20
   4  11  -2    1.70    1.80
   4  11  -2    1.10    1.70
  -4 -11   2    0.30    1.90
  -4 -11   2    0.90    1.70
  -4 -11   2    2.90    1.90
  -4 -11   2    1.10    1.80
  -4 -11   2   -4.10    1.90
   3  11  -2    2.50    2.00
   3  11  -2    2.50    1.80
   3  11  -2    5.40    1.80
   3  11  -2    4.00    1.70
  -3 -11   2    2.70    1.80
  -3 -11   2    2.10    1.90
  -3 -11   2    3.80    2.00
  -3 -11   2    3.00    2.00
  -3 -11   2    7.10    2.20
   2  11  -2    7.40    1.80
   2  11  -2    5.90    2.10
   2  11  -2    3.30    1.60
   2  11  -2    0.50    2.00
  -2 -11   2    2.80    2.00
  -2 -11   2    5.40    2.10
  -2 -11   2    6.90    2.10
  -2 -11   2    6.00    2.40
   1  11  -2   54.89    5.30
   1  11  -2   59.19    5.00
   1  11  -2   55.19    4.60
  -1 -11   2   56.69    5.30
  -1 -11   2   55.49    5.00
  -1 -11   2   62.09    5.30
  -1 -11   2   65.69    5.10
   0  11  -2    2.70    1.90
   0  11  -2    3.90    1.80
   0  11  -2    2.90    1.70
   0 -11   2    3.30    2.00
   0 -11   2    1.80    1.80
   0 -11   2    3.40    1.70
   0 -11   2    5.80    2.10
  -1  11  -2    4.60    1.70
  -1  11  -2    6.60    1.90
  -1  11  -2    3.10    1.90
   1 -11   2    7.60    2.00
   1 -11   2    6.50    2.70
   1 -11   2    3.90    1.70
   1 -11   2    4.30    2.00
  -2  11  -2   20.00    2.60
  -2  11  -2   14.30    2.80
  -2  11  -2   30.60    3.80
   2 -11   2   25.10    4.00
   2 -11   2   18.70    2.50
  -3  11  -2   55.19    4.80
  -3  11  -2   60.19    4.70
   3 -11   2   57.89    5.10
   3 -11   2   55.29    5.20
   3 -11   2   57.49    5.00
  -4  11  -2   22.00    3.40
  -4  11  -2   32.20    3.90
  -4  11  -2   29.40    4.20
  -4  11  -2   32.10    3.90
   4 -11   2   34.00    4.40
   4 -11   2   32.10    4.50
   4 -11   2   32.70    4.40
  -5  11  -2    8.80    2.10
  -5  11  -2    4.80    1.90
  -5  11  -2    8.30    3.60
  -5  11  -2    7.90    1.90
  -5  11  -2    4.70    2.20
   5 -11   2    5.30    2.10
   5 -11   2    8.50    2.40
  -6  11  -2   50.79    4.60
  -6  11  -2   51.49    5.10
  -6  11  -2   38.00    5.00
  -6  11  -2   46.20    4.50
  -6  11  -2   52.09    7.20
   6 -11   2   45.20    4.90
   6 -11   2   53.89    5.20
  -7  11  -2    4.00    2.00
  -7  11  -2    4.70    1.90
  -7  11  -2   -0.30    1.80
  -7  11  -2    2.50    2.00
  -7  11  -2    5.60    2.00
   7 -11   2    8.10    2.50
   7 -11   2    5.70    2.10
   7 -11   2    3.70    2.40
   7 -11   2    6.90    2.20
  -8  11  -2    3.40    2.30
  -8  11  -2    1.30    2.00
  -8  11  -2    3.50    2.10
  -8  11  -2    6.60    1.80
  -8  11  -2    5.80    2.20
  -8  11  -2    4.60    1.50
   8 -11   2    7.20    2.20
   8 -11   2    9.10    3.70
   8 -11   2    5.50    2.60
   8 -11   2    5.80    2.30
  -9  11  -2   15.00    2.00
  -9  11  -2   10.30    3.90
  -9  11  -2   10.90    2.30
  -9  11  -2   13.20    2.30
  -9  11  -2    6.90    2.30
   9 -11   2    6.60    2.50
   9 -11   2   11.50    2.50
   9 -11   2    8.10    3.10
 -10  11  -2    4.20    2.30
 -10  11  -2    5.70    1.60
 -10  11  -2    3.30    2.30
 -10  11  -2    2.80    1.90
  10 -11   2    7.70    2.60
  10 -11   2    0.70    2.40
 -11  11  -2    6.10    2.70
 -11  11  -2    5.30    2.20
 -11  11  -2    4.00    2.70
 -11  11  -2   10.90    3.30
  11 -11   2    4.70    2.50
  11 -11   2    4.80    3.00
   9  10  -2   -0.50    2.90
   9  10  -2    6.80    2.70
   9  10  -2    0.10    2.20
   9  10  -2    8.40    2.60
   9  10  -2    3.70    1.90
   9  10  -2   -0.10    2.30
  -9 -10   2    5.50    2.80
  -9 -10   2    4.60    2.50
   8  10  -2    5.30    2.30
   8  10  -2    4.70    1.70
   8  10  -2    0.60    2.00
   8  10  -2    5.20    2.30
   8  10  -2    4.90    2.00
  -8 -10   2    3.00    2.40
  -8 -10   2    3.50    2.50
  -8 -10   2    6.50    2.70
   7  10  -2   16.20    2.60
   7  10  -2   12.00    2.70
   7  10  -2   17.40    2.60
   7  10  -2   12.90    2.40
   7  10  -2   12.70    2.50
  -7 -10   2   12.40    3.00
  -7 -10   2   11.60    2.60
  -7 -10   2   12.30    2.80
   6  10  -2    2.10    1.40
   6  10  -2   -0.20    1.70
   6  10  -2   -0.50    1.60
   6  10  -2    0.60    1.60
   6  10  -2    1.70    1.60
   6  10  -2    2.00    2.10
  -6 -10   2   -1.10    1.80
  -6 -10   2    1.50    2.10
  -6 -10   2   -1.30    2.10
   5  10  -2   25.30    3.60
   5  10  -2   26.70    3.80
   5  10  -2   21.60    3.30
   5  10  -2   25.70    4.00
   5  10  -2   29.60    3.60
   5  10  -2   23.60    2.90
  -5 -10   2   17.80    3.00
  -5 -10   2   16.40    2.90
  -5 -10   2   18.90    2.80
  -5 -10   2   22.20    3.20
  -5 -10   2   19.30    3.20
   4  10  -2    2.60    1.70
   4  10  -2    2.10    1.60
   4  10  -2    1.20    1.70
   4  10  -2    2.40    1.70
  -4 -10   2    1.90    2.00
  -4 -10   2   -0.70    1.70
  -4 -10   2    3.50    2.00
  -4 -10   2    3.50    1.70
   3  10  -2   56.59    5.20
   3  10  -2   55.99    4.60
   3  10  -2   57.79    5.00
  -3 -10   2   66.39    4.90
  -3 -10   2   63.39    4.70
  -3 -10   2   58.79    5.10
  -3 -10   2   49.40    5.00
   2  10  -2    1.50    1.50
   2  10  -2    2.60    1.80
   2  10  -2    2.90    1.60
   2  10  -2   -0.50    1.70
  -2 -10   2    2.40    1.50
  -2 -10   2    3.60    1.70
  -2 -10   2    1.40    1.60
  -2 -10   2    6.80    1.90
   1  10  -2    4.40    1.70
   1  10  -2    3.50    1.80
   1  10  -2    1.40    1.70
  -1 -10   2    2.00    1.80
  -1 -10   2    2.10    1.60
  -1 -10   2    3.40    2.00
  -1 -10   2    3.00    1.60
   0  10  -2    4.80    2.00
   0  10  -2   10.50    2.50
   0  10  -2    3.90    1.90
   0  10  -2    5.80    1.80
   0 -10   2    6.20    2.10
   0 -10   2    5.90    1.80
   0 -10   2    2.80    1.80
  -1  10  -2    1.10    1.40
  -1  10  -2    0.30    1.40
  -1  10  -2    0.90    1.70
   1 -10   2    1.80    1.90
   1 -10   2    3.70    1.70
   1 -10   2    0.90    2.00
   1 -10   2    1.40    1.60
  -2  10  -2    4.70    1.60
  -2  10  -2    2.80    1.70
  -2  10  -2    3.40    1.90
   2 -10   2    6.40    3.60
   2 -10   2    3.90    1.80
   2 -10   2    6.80    1.90
   2 -10   2    4.80    2.30
  -3  10  -2    1.10    1.60
  -3  10  -2    1.60    1.60
  -3  10  -2    0.50    1.50
   3 -10   2    0.80    1.50
   3 -10   2    0.90    2.00
   3 -10   2   -0.80    1.50
  -4  10  -2    0.60    1.70
  -4  10  -2   -0.70    1.40
  -4  10  -2   -0.20    1.30
   4 -10   2    0.90    1.40
   4 -10   2    0.60    1.60
  -5  10  -2    2.80    1.70
  -5  10  -2    1.40    1.40
  -5  10  -2    2.30    1.50
  -5  10  -2    1.90    1.70
  -5  10  -2    2.80    1.90
   5 -10   2    2.60    1.70
   5 -10   2    3.90    2.00
  -6  10  -2    1.10    1.90
  -6  10  -2    0.30    1.60
  -6  10  -2   -1.60    1.60
  -6  10  -2   -1.30    1.40
   6 -10   2    0.20    1.50
   6 -10   2    0.80    1.90
   6 -10   2   -0.90    1.90
  -7  10  -2   18.80    2.60
  -7  10  -2   29.10    4.10
  -7  10  -2   17.80    3.00
  -7  10  -2   22.20    2.70
   7 -10   2   19.90    3.00
   7 -10   2   21.90    3.00
   7 -10   2   19.00    3.30
  -8  10  -2    8.20    2.10
  -8  10  -2    9.80    2.40
  -8  10  -2    3.60    1.80
  -8  10  -2   12.10    2.50
  -8  10  -2   11.70    2.40
   8 -10   2    7.70    2.40
   8 -10   2   11.40    2.30
   8 -10   2    7.90    2.60
   8 -10   2    8.10    2.60
  -9  10  -2    0.50    1.10
  -9  10  -2   -0.70    1.70
  -9  10  -2    1.00    1.80
  -9  10  -2    1.90    1.70
  -9  10  -2    3.40    1.80
  -9  10  -2    1.80    1.90
   9 -10   2    0.60    2.00
   9 -10   2    2.70    1.90
   9 -10   2    0.20    1.90
 -10  10  -2    3.60    1.80
 -10  10  -2    4.90    1.30
 -10  10  -2    5.80    2.10
 -10  10  -2    5.60    3.50
 -10  10  -2    4.50    2.30
  10 -10   2    2.30    1.90
  10 -10   2    2.70    2.10
  10 -10   2    5.50    2.70
 -11  10  -2    1.20    2.20
 -11  10  -2   -0.90    1.20
 -11  10  -2    1.10    2.00
 -11  10  -2   -1.30    1.70
  11 -10   2   -0.20    2.40
  11 -10   2   -0.80    2.20
 -12  10  -2   -6.60    2.40
 -12  10  -2   -0.20    2.60
 -12  10  -2    3.80    2.60
 -12  10  -2    0.00    2.10
  12 -10   2   -1.10    2.90
  12 -10   2   -6.30    2.40
  10   9  -2    1.30    2.40
  10   9  -2   -1.00    2.10
  10   9  -2   -1.00    2.20
  10   9  -2   -2.10    1.60
 -10  -9   2    0.90    2.40
 -10  -9   2   -0.60    2.40
   9   9  -2    5.60    2.10
   9   9  -2    6.60    2.30
   9   9  -2    7.30    2.80
   9   9  -2    1.70    2.30
   9   9  -2    5.20    1.70
   9   9  -2   11.50    2.50
  -9  -9   2    4.20    2.40
  -9  -9   2    5.90    2.50
   8   9  -2    0.90    1.90
   8   9  -2    0.90    1.40
   8   9  -2    1.20    1.90
   8   9  -2    0.60    1.80
   8   9  -2    0.60    1.80
  -8  -9   2   -0.50    2.10
  -8  -9   2    2.10    2.10
  -8  -9   2   -2.20    2.00
   7   9  -2    1.80    1.80
   7   9  -2    4.50    2.00
   7   9  -2    1.90    1.50
   7   9  -2    2.90    1.60
   7   9  -2    1.40    1.60
  -7  -9   2    3.60    2.10
  -7  -9   2    4.00    2.10
  -7  -9   2    0.70    2.20
  -7  -9   2    3.80    3.30
   6   9  -2    5.50    1.70
   6   9  -2    3.90    1.70
   6   9  -2    0.20    1.20
   6   9  -2    6.70    2.10
   6   9  -2    1.40    1.70
   6   9  -2    2.60    1.70
  -6  -9   2    5.00    1.80
  -6  -9   2    2.70    1.90
  -6  -9   2    3.90    1.90
   5   9  -2    7.50    2.20
   5   9  -2    4.50    1.70
   5   9  -2    4.20    1.80
   5   9  -2    5.70    1.50
   5   9  -2    7.40    1.90
   5   9  -2    7.90    1.80
  -5  -9   2    6.70    1.70
  -5  -9   2    5.00    1.90
  -5  -9   2    4.50    1.90
  -5  -9   2    3.60    1.70
   4   9  -2   20.40    2.60
   4   9  -2   22.70    3.30
   4   9  -2   18.20    2.40
   4   9  -2   15.40    2.50
   4   9  -2   18.40    2.70
  -4  -9   2   23.00    3.20
  -4  -9   2   18.70    2.70
  -4  -9   2   19.10    2.50
  -4  -9   2   26.20    3.90
   3   9  -2   37.20    3.90
   3   9  -2   31.00    3.60
   3   9  -2   31.80    3.80
   3   9  -2   28.80    3.50
  -3  -9   2   28.90    3.80
  -3  -9   2   31.60    3.60
  -3  -9   2   31.70    4.00
  -3  -9   2   30.40    4.20
   2   9  -2    5.70    1.60
   2   9  -2    5.00    1.60
  -2  -9   2    5.10    1.70
  -2  -9   2    6.90    1.90
  -2  -9   2    6.00    1.70
  -2  -9   2    2.40    1.60
   1   9  -2   14.20    2.10
   1   9  -2   17.10    2.80
   1   9  -2   15.40    2.20
   1   9  -2   15.40    2.50
  -1  -9   2   14.00    2.30
  -1  -9   2   11.90    2.40
  -1  -9   2   11.90    1.90
  -1  -9   2   13.70    2.40
  -1  -9   2   13.80    2.00
   0   9  -2    2.90    1.70
   0   9  -2    1.10    1.80
   0   9  -2    4.00    1.50
   0   9  -2    4.60    1.80
   0  -9   2    2.20    1.50
   0  -9   2    0.00    1.80
   0  -9   2    2.10    1.70
   0  -9   2    3.50    1.50
   0  -9   2    3.00    1.70
  -1   9  -2   40.30    3.70
  -1   9  -2   27.30    4.20
  -1   9  -2   40.90    4.00
  -1   9  -2   35.70    3.70
   1  -9   2   35.40    3.60
   1  -9   2   42.50    3.80
   1  -9   2   33.10    4.10
   1  -9   2   38.60    4.00
  -2   9  -2   21.50    3.50
  -2   9  -2   20.80    3.10
  -2   9  -2   16.90    2.20
  -2   9  -2   20.60    2.50
   2  -9   2   19.20    2.40
   2  -9   2   17.70    2.20
   2  -9   2   24.10    3.50
   2  -9   2   16.90    2.60
  -3   9  -2   24.60    3.30
  -3   9  -2   24.90    3.60
  -3   9  -2   25.50    3.40
  -3   9  -2   14.50    2.60
   3  -9   2   22.10    3.50
   3  -9   2   27.00    3.40
   3  -9   2   24.10    3.60
   3  -9   2   17.80    2.20
  -4   9  -2   18.90    2.90
  -4   9  -2   19.90    2.50
  -4   9  -2   19.00    2.70
  -4   9  -2   24.40    3.10
   4  -9   2   22.20    3.50
   4  -9   2   16.70    2.20
  -5   9  -2    1.20    1.30
  -5   9  -2    1.20    1.40
  -5   9  -2    0.40    1.70
  -5   9  -2    3.00    1.80
  -5   9  -2    2.70    1.60
   5  -9   2    2.20    1.40
   5  -9   2    0.40    2.00
   5  -9   2    2.60    1.90
   5  -9   2    1.40    1.40
  -6   9  -2    9.30    2.10
  -6   9  -2    9.50    1.90
  -6   9  -2    7.30    2.00
  -6   9  -2   12.60    2.50
   6  -9   2    7.00    2.00
   6  -9   2    6.90    1.80
   6  -9   2   11.50    3.50
   6  -9   2   12.60    2.70
  -7   9  -2  204.28    9.20
  -7   9  -2  162.08    9.80
  -7   9  -2  194.58   10.00
  -7   9  -2  195.38    9.20
   7  -9   2  190.38    9.90
   7  -9   2  160.58   10.00
   7  -9   2  203.18    9.40
  -8   9  -2   11.60    2.10
  -8   9  -2    8.80    1.50
  -8   9  -2    4.60    1.90
  -8   9  -2    8.50    2.10
   8  -9   2    9.30    2.20
   8  -9   2    5.50    2.20
   8  -9   2    9.00    2.10
  -9   9  -2    8.00    1.80
  -9   9  -2    9.00    1.50
  -9   9  -2    9.40    2.20
  -9   9  -2    6.80    1.90
  -9   9  -2    8.80    2.20
   9  -9   2    6.60    2.20
   9  -9   2    8.50    2.00
   9  -9   2    4.60    2.00
 -10   9  -2   44.10    5.40
 -10   9  -2   50.29    4.70
 -10   9  -2   55.89    4.70
 -10   9  -2   55.69    3.50
 -10   9  -2   48.40    5.80
 -10   9  -2   50.59    5.30
  10  -9   2   56.69    5.00
  10  -9   2   47.70    5.90
  10  -9   2   65.69    6.50
  10  -9   2   55.79    5.30
 -11   9  -2    3.70    2.10
 -11   9  -2    4.90    1.40
 -11   9  -2    3.20    2.20
 -11   9  -2    4.10    2.20
 -11   9  -2    6.30    1.90
  11  -9   2    4.80    3.10
  11  -9   2    5.60    2.30
  11  -9   2    4.90    1.90
  11  -9   2    5.80    2.20
 -12   9  -2    8.20    3.00
 -12   9  -2    8.60    2.60
 -12   9  -2   11.80    2.40
 -12   9  -2    8.70    2.50
  12  -9   2    7.80    2.90
  12  -9   2   10.70    2.80
  12  -9   2   10.30    3.40
 -13   9  -2   22.10    3.90
 -13   9  -2   27.00    3.40
 -13   9  -2   26.40    3.70
 -13   9  -2   24.10    3.70
  13  -9   2   20.80    3.00
  13  -9   2   26.50    3.70
  13  -9   2   19.40    4.20
  11   8  -2    0.70    2.30
  11   8  -2   -0.30    1.90
  11   8  -2    1.20    2.40
  11   8  -2    1.10    2.00
 -11  -8   2    2.20    2.50
 -11  -8   2    5.60    3.00
 -11  -8   2   -0.20    2.70
  10   8  -2   62.89    5.90
  10   8  -2   60.79    5.20
  10   8  -2   55.29    6.40
  10   8  -2   72.79    6.10
  10   8  -2   67.69    5.30
 -10  -8   2   68.49    6.50
 -10  -8   2   73.19    6.00
 -10  -8   2   59.49    6.00
   9   8  -2    0.40    2.00
   9   8  -2   -2.50    1.90
   9   8  -2    1.30    1.50
   9   8  -2    0.50    1.70
   9   8  -2   -0.70    2.10
   9   8  -2    1.60    1.80
  -9  -8   2    0.70    2.00
  -9  -8   2   -4.30    2.20
  -9  -8   2    0.60    1.90
   8   8  -2    6.00    2.10
   8   8  -2    6.60    2.10
   8   8  -2    3.40    1.60
   8   8  -2    5.70    2.10
   8   8  -2    5.80    1.90
  -8  -8   2    5.20    2.20
  -8  -8   2    4.80    2.20
  -8  -8   2    4.70    2.10
   7   8  -2   60.99    8.50
   7   8  -2   78.79    5.60
   7   8  -2   68.49    5.10
   7   8  -2   64.99    5.00
  -7  -8   2   57.99    5.50
  -7  -8   2   77.99    5.60
  -7  -8   2   74.29    5.40
  -7  -8   2   52.79    5.10
   6   8  -2    0.00    1.50
   6   8  -2    1.80    1.30
   6   8  -2    1.50    1.60
   6   8  -2    1.60    1.40
   6   8  -2    0.00    1.50
  -6  -8   2    0.90    1.70
  -6  -8   2    0.70    1.60
  -6  -8   2    0.00    1.60
  -6  -8   2    0.90    1.60
   5   8  -2    0.40    1.20
   5   8  -2    0.00    1.40
   5   8  -2    0.60    2.70
   5   8  -2    2.90    1.70
   5   8  -2    0.00    1.20
   5   8  -2    0.00    1.10
  -5  -8   2    0.40    1.40
  -5  -8   2   -0.50    1.60
  -5  -8   2   -0.80    1.60
  -5  -8   2   -1.50    1.60
  -5  -8   2    0.20    1.40
   4   8  -2    5.10    1.80
   4   8  -2    7.30    1.90
   4   8  -2    5.90    1.60
   4   8  -2    5.80    1.40
   4   8  -2    6.30    1.70
  -4  -8   2    3.50    1.70
  -4  -8   2    5.60    1.80
  -4  -8   2    4.60    1.70
  -4  -8   2    6.70    2.10
  -4  -8   2    8.80    1.90
   3   8  -2  108.39    5.90
   3   8  -2  111.99    6.40
   3   8  -2  105.79    5.90
   3   8  -2  102.59    6.20
   3   8  -2   95.39    6.30
  -3  -8   2  101.49    6.50
  -3  -8   2  107.19    6.00
  -3  -8   2  103.99    6.60
  -3  -8   2  104.09    5.80
  -3  -8   2  114.19    6.00
   2   8  -2   22.10    3.30
   2   8  -2   20.80    3.30
   2   8  -2   23.20    2.90
  -2  -8   2   20.70    3.30
  -2  -8   2   14.70    2.40
  -2  -8   2   20.60    3.20
  -2  -8   2   29.00    3.50
  -2  -8   2   17.40    2.10
   1   8  -2   28.70    3.30
   1   8  -2   28.60    3.10
   1   8  -2   28.40    3.40
   1   8  -2   20.20    3.10
  -1  -8   2   29.40    3.60
  -1  -8   2   28.50    3.30
   0   8  -2  212.78    9.50
   0   8  -2  192.98   10.30
   0   8  -2  208.38    9.40
   0   8  -2  210.18   10.20
   0  -8   2  208.08   10.00
   0  -8   2  214.28    9.50
   0  -8   2  217.78   10.00
   0  -8   2  214.18    9.40
   0  -8   2  190.68   11.30
  -1   8  -2    2.10    1.30
  -1   8  -2    2.50    1.50
  -1   8  -2    1.70    1.60
  -1   8  -2    1.90    1.50
   1  -8   2    1.10    1.40
   1  -8   2    2.90    1.60
   1  -8   2    0.80    1.60
   1  -8   2    1.80    1.30
  -2   8  -2    7.70    2.00
  -2   8  -2    8.70    1.80
  -2   8  -2    6.70    1.90
  -2   8  -2    7.90    1.70
   2  -8   2    7.70    1.80
   2  -8   2    8.80    1.80
   2  -8   2    6.90    1.70
   2  -8   2    6.20    2.10
  -3   8  -2    3.40    1.90
  -3   8  -2    4.20    1.60
  -3   8  -2    5.30    1.50
  -3   8  -2    1.90    1.40
   3  -8   2    5.70    1.50
   3  -8   2    4.40    1.60
  -4   8  -2   41.70    3.40
  -4   8  -2   30.00    4.00
  -4   8  -2   39.60    3.50
  -4   8  -2   37.50    3.80
   4  -8   2   42.00    3.60
   4  -8   2   36.40    3.90
   4  -8   2   38.20    4.20
   4  -8   2   27.60    4.40
  -5   8  -2   13.40    2.40
  -5   8  -2   15.80    2.00
  -5   8  -2   12.30    2.20
  -5   8  -2   11.60    2.00
  -5   8  -2   10.60    2.20
   5  -8   2   13.30    2.20
   5  -8   2   12.90    1.90
   5  -8   2   14.20    2.50
   5  -8   2   13.80    2.30
  -6   8  -2   30.10    3.30
  -6   8  -2   27.20    3.70
  -6   8  -2   17.40    2.80
  -6   8  -2   25.90    3.40
  -6   8  -2   26.50    4.20
   6  -8   2   17.60    4.20
   6  -8   2   19.80    2.50
   6  -8   2   27.90    3.20
   6  -8   2   24.10    3.50
  -7   8  -2    6.30    1.80
  -7   8  -2    4.40    1.80
  -7   8  -2    6.30    1.90
  -7   8  -2    7.30    2.00
  -7   8  -2    7.80    1.50
  -7   8  -2    5.20    1.80
   7  -8   2    6.80    1.80
   7  -8   2    6.30    1.90
   7  -8   2    2.80    1.80
   7  -8   2    8.50    1.90
  -8   8  -2    1.90    1.60
  -8   8  -2    0.10    1.30
  -8   8  -2    0.90    1.40
  -8   8  -2    1.00    1.00
   8  -8   2   -0.50    1.70
   8  -8   2    0.30    1.50
   8  -8   2   -0.60    1.70
  -9   8  -2    6.30    1.90
  -9   8  -2    5.90    1.10
  -9   8  -2    9.90    2.00
  -9   8  -2    7.00    1.80
  -9   8  -2    5.90    2.30
   9  -8   2    6.90    2.10
   9  -8   2    7.60    2.10
   9  -8   2    9.10    2.70
 -10   8  -2    0.80    0.90
 -10   8  -2    0.00    1.70
 -10   8  -2    0.00    1.30
 -10   8  -2   -1.00    1.50
 -10   8  -2    0.90    1.60
 -10   8  -2   -2.70    3.10
  10  -8   2    1.30    2.00
  10  -8   2   -0.70    1.50
  10  -8   2    1.70    1.80
 -11   8  -2   -0.40    1.60
 -11   8  -2    4.00    2.00
 -11   8  -2    1.00    1.90
 -11   8  -2    2.50    1.70
 -11   8  -2    3.70    1.90
  11  -8   2    2.70    1.90
  11  -8   2    3.60    4.00
  11  -8   2    0.90    2.10
 -12   8  -2    0.80    1.60
 -12   8  -2   -0.30    1.90
 -12   8  -2   -0.80    2.00
 -12   8  -2   -1.40    1.70
  12  -8   2    1.10    2.30
  12  -8   2    0.20    2.30
 -13   8  -2   17.60    3.20
 -13   8  -2   18.70    2.80
 -13   8  -2   19.00    2.90
 -13   8  -2   24.30    3.60
  13  -8   2   23.70    3.30
  13  -8   2   21.20    4.10
  13  -8   2   12.10    2.80
 -14   8  -2    3.40    2.30
 -14   8  -2    1.20    2.20
 -14   8  -2   -1.60    2.60
  14  -8   2   -3.90    2.70
  14  -8   2   -0.70    2.40
  12   7  -2   23.90    3.40
  12   7  -2   27.80    4.10
  12   7  -2   25.30    3.40
  12   7  -2   24.40    4.20
 -12  -7   2   32.60    4.00
  11   7  -2    1.70    2.20
  11   7  -2    0.90    2.10
  11   7  -2    5.10    2.10
  11   7  -2    5.20    2.50
  11   7  -2   -1.80    2.30
  11   7  -2    9.50    2.20
 -11  -7   2    3.80    2.60
 -11  -7   2    5.70    2.40
 -11  -7   2    4.60    2.60
 -11  -7   2   10.60    2.80
  10   7  -2   13.20    3.00
  10   7  -2   11.20    2.30
  10   7  -2   15.10    2.80
  10   7  -2   11.40    2.50
 -10  -7   2   14.30    2.70
 -10  -7   2   14.40    3.00
 -10  -7   2   19.20    3.10
 -10  -7   2   11.40    2.80
   9   7  -2    1.30    2.00
   9   7  -2   -2.00    1.50
   9   7  -2   -0.10    1.40
   9   7  -2   -2.10    1.90
   9   7  -2   -0.20    1.50
  -9  -7   2   -3.80    1.70
  -9  -7   2   -1.70    1.90
  -9  -7   2    1.90    1.80
  -9  -7   2    1.20    2.50
  -9  -7   2    3.70    2.30
   8   7  -2    4.60    1.70
   8   7  -2    4.10    1.60
   8   7  -2    4.00    1.80
  -8  -7   2    6.60    2.00
  -8  -7   2    3.70    1.90
  -8  -7   2    1.00    1.80
   7   7  -2   87.89    6.30
   7   7  -2   83.89    5.30
   7   7  -2   92.29    6.00
   7   7  -2   94.89    5.60
   7   7  -2   90.29    6.00
  -7  -7   2   81.49    5.70
  -7  -7   2   83.39    6.20
  -7  -7   2   91.89    5.70
  -7  -7   2   85.69    6.10
   6   7  -2   10.10    1.90
   6   7  -2    8.40    2.00
   6   7  -2    8.00    1.80
   6   7  -2    6.00    1.50
   6   7  -2    9.40    2.00
  -6  -7   2    4.60    1.80
  -6  -7   2    4.30    1.80
  -6  -7   2    8.80    2.00
  -6  -7   2    8.00    1.80
   5   7  -2   15.40    2.10
   5   7  -2   11.90    2.20
   5   7  -2   11.60    1.80
   5   7  -2   19.30    2.30
   5   7  -2   15.10    2.40
  -5  -7   2   13.30    2.20
  -5  -7   2   15.10    2.80
  -5  -7   2   11.00    2.00
  -5  -7   2   13.20    2.50
  -5  -7   2   16.40    2.60
   4   7  -2   11.10    1.90
   4   7  -2   14.70    2.50
   4   7  -2   19.00    3.00
   4   7  -2   13.30    1.90
   4   7  -2   15.70    2.10
  -4  -7   2   12.60    2.00
  -4  -7   2   12.60    2.30
  -4  -7   2   11.00    2.10
  -4  -7   2   12.20    2.00
  -4  -7   2   11.60    2.00
   3   7  -2   31.70    3.50
   3   7  -2   27.10    3.30
   3   7  -2   29.20    3.20
   3   7  -2   25.90    3.20
   3   7  -2   27.90    3.40
  -3  -7   2   22.30    3.20
  -3  -7   2   26.70    3.40
  -3  -7   2   27.00    3.60
  -3  -7   2   30.80    3.90
  -3  -7   2   24.20    3.20
   2   7  -2   17.30    2.00
   2   7  -2   15.50    1.90
   2   7  -2   20.50    2.90
   2   7  -2   14.20    2.20
  -2  -7   2   15.30    2.10
  -2  -7   2   20.00    3.10
  -2  -7   2   13.40    2.30
  -2  -7   2   14.40    2.20
   1   7  -2    1.60    1.20
   1   7  -2    2.30    1.40
  -1  -7   2    1.10    1.40
  -1  -7   2    2.00    1.30
  -1  -7   2    1.30    1.40
  -1  -7   2    1.20    1.30
  -1  -7   2    1.20    1.30
   0   7  -2   10.30    2.10
   0   7  -2   14.80    1.90
   0   7  -2   12.40    2.10
   0   7  -2   14.20    1.80
   0  -7   2   15.10    1.90
   0  -7   2   18.20    2.80
   0  -7   2   12.80    2.20
   0  -7   2   10.70    1.70
   0  -7   2   11.90    1.90
  -1   7  -2   37.20    3.40
  -1   7  -2   41.10    3.80
  -1   7  -2   30.90    3.10
  -1   7  -2   33.40    3.20
   1  -7   2   32.70    3.40
   1  -7   2   35.90    3.20
   1  -7   2   38.20    3.30
   1  -7   2   32.90    3.40
  -2   7  -2   16.50    2.50
  -2   7  -2   16.30    1.90
  -2   7  -2   19.30    2.90
  -2   7  -2   25.60    3.00
   2  -7   2   19.10    2.90
   2  -7   2   24.90    2.90
   2  -7   2   22.40    3.00
   2  -7   2   15.00    1.90
  -3   7  -2   46.60    4.10
  -3   7  -2   44.80    3.80
  -3   7  -2   39.10    3.40
  -3   7  -2   41.90    3.40
   3  -7   2   43.50    3.50
   3  -7   2   42.80    3.70
   3  -7   2   46.60    4.00
  -4   7  -2   18.00    2.60
  -4   7  -2   14.60    2.00
  -4   7  -2   20.60    3.10
  -4   7  -2   17.70    2.00
   4  -7   2   15.30    2.20
   4  -7   2   26.80    3.30
   4  -7   2   16.30    2.40
   4  -7   2   16.80    2.50
  -5   7  -2   15.60    2.00
  -5   7  -2   14.00    1.90
  -5   7  -2   13.60    2.20
  -5   7  -2   13.80    2.10
  -5   7  -2   14.90    2.30
   5  -7   2   15.00    1.90
   5  -7   2   11.50    2.00
   5  -7   2   11.50    2.30
   5  -7   2   12.70    2.10
  -6   7  -2    2.20    1.40
  -6   7  -2    2.10    1.60
  -6   7  -2   -0.60    1.50
  -6   7  -2    1.20    1.30
  -6   7  -2    0.90    1.20
   6  -7   2   -0.20    1.60
   6  -7   2    0.00    1.40
   6  -7   2    2.00    1.40
   6  -7   2    1.10    1.60
  -7   7  -2   89.39    5.50
  -7   7  -2   96.29    6.30
  -7   7  -2   88.29    6.40
  -7   7  -2   93.59    6.10
  -7   7  -2   86.29    4.60
  -7   7  -2   95.29    5.50
   7  -7   2   90.09    5.90
   7  -7   2   86.89    5.20
   7  -7   2   92.19    5.60
   7  -7   2  108.59    7.70
  -8   7  -2   -0.50    1.80
  -8   7  -2    1.50    1.50
  -8   7  -2    1.20    1.50
  -8   7  -2    0.10    0.90
  -8   7  -2    0.50    1.50
  -8   7  -2   -0.80    1.60
   8  -7   2    2.90    1.60
   8  -7   2    2.40    2.00
   8  -7   2   -0.10    1.50
   8  -7   2    0.40    1.40
  -9   7  -2    4.60    1.70
  -9   7  -2    4.40    3.30
  -9   7  -2    3.80    1.60
  -9   7  -2    4.50    1.80
  -9   7  -2    5.30    1.60
   9  -7   2    3.90    2.00
   9  -7   2    4.10    1.70
   9  -7   2    4.20    1.90
   9  -7   2    2.30    1.70
 -10   7  -2   45.80    4.90
 -10   7  -2   53.89    5.70
 -10   7  -2   49.50    3.10
 -10   7  -2   42.80    5.10
 -10   7  -2   49.00    4.30
 -10   7  -2   51.89    4.10
  10  -7   2   45.70    5.30
  10  -7   2   47.70    4.40
  10  -7   2   54.59    4.80
 -11   7  -2    3.00    1.90
 -11   7  -2    4.20    1.80
 -11   7  -2    1.80    1.80
 -11   7  -2    1.90    2.20
 -11   7  -2    3.20    1.70
  11  -7   2    4.40    1.70
  11  -7   2    2.80    1.90
  11  -7   2    4.90    2.10
  11  -7   2    3.80    1.90
 -12   7  -2    5.00    2.00
 -12   7  -2    2.50    2.10
 -12   7  -2    6.20    2.10
 -12   7  -2   11.30    3.30
 -12   7  -2    4.30    1.90
  12  -7   2    6.70    2.30
  12  -7   2    9.80    2.20
  12  -7   2    8.60    2.40
  12  -7   2    8.10    2.70
 -13   7  -2   38.00    4.40
 -13   7  -2   25.80    3.70
 -13   7  -2   27.70    3.90
  13  -7   2   22.60    3.50
  13  -7   2   29.80    3.60
  13  -7   2   23.40    4.30
  13  -7   2   21.90    3.00
 -14   7  -2    0.40    2.80
 -14   7  -2    3.90    2.60
 -14   7  -2    1.60    2.30
 -14   7  -2    1.80    2.80
  14  -7   2    1.50    3.30
  14  -7   2    7.70    2.60
  12   6  -2    0.00    2.20
  12   6  -2    0.00    2.00
  12   6  -2   -1.10    1.70
 -12  -6   2    1.20    2.10
 -12  -6   2    3.10    2.30
  11   6  -2   17.70    2.90
  11   6  -2   14.00    2.40
  11   6  -2   16.80    2.60
  11   6  -2   15.30    3.00
  11   6  -2   12.60    2.80
  11   6  -2   14.60    2.70
 -11  -6   2   22.20    3.20
 -11  -6   2   13.00    2.60
 -11  -6   2   24.60    3.10
 -11  -6   2   16.10    3.00
  10   6  -2   14.90    2.40
  10   6  -2   10.90    2.30
  10   6  -2   12.70    2.20
  10   6  -2   10.80    2.60
  10   6  -2   13.20    2.70
  10   6  -2   12.70    2.50
 -10  -6   2    9.70    2.40
 -10  -6   2   16.40    2.70
 -10  -6   2    8.10    2.50
 -10  -6   2   12.90    2.80
 -10  -6   2   13.40    2.80
   9   6  -2   45.00    4.60
   9   6  -2   39.40    4.40
   9   6  -2   29.70    5.70
   9   6  -2   42.80    4.20
   9   6  -2   43.10    4.40
   9   6  -2   41.20    4.10
  -9  -6   2   42.70    4.80
  -9  -6   2   36.80    4.80
  -9  -6   2   28.80    3.90
   8   6  -2   20.40    2.60
   8   6  -2   11.70    2.60
   8   6  -2   20.70    2.60
   8   6  -2   18.80    2.30
   8   6  -2   23.80    3.50
   8   6  -2   14.00    2.20
  -8  -6   2   17.50    2.60
  -8  -6   2   15.10    2.70
  -8  -6   2   25.80    3.80
  -8  -6   2   19.90    2.50
  -8  -6   2   20.00    2.60
   7   6  -2   51.49    4.00
   7   6  -2   52.59    4.30
   7   6  -2   43.80    4.70
   7   6  -2   57.69    4.50
   7   6  -2   47.40    4.50
  -7  -6   2   47.70    4.30
  -7  -6   2   48.60    4.70
  -7  -6   2   53.49    4.40
  -7  -6   2   43.10    4.60
   6   6  -2    2.50    1.60
   6   6  -2    0.70    1.30
   6   6  -2    0.30    1.30
   6   6  -2   -0.20    1.10
   6   6  -2    0.00    1.10
  -6  -6   2    1.20    1.50
  -6  -6   2    0.40    1.60
  -6  -6   2   -0.20    1.30
  -6  -6   2    0.90    1.50
   5   6  -2   20.20    3.10
   5   6  -2   12.90    2.30
   5   6  -2   19.60    2.90
   5   6  -2   23.10    2.90
   5   6  -2   14.80    2.10
  -5  -6   2   16.20    2.20
  -5  -6   2   15.90    2.20
  -5  -6   2   15.00    3.90
  -5  -6   2   20.40    3.20
   4   6  -2    2.20    1.30
   4   6  -2    1.60    1.40
   4   6  -2    3.10    1.40
   4   6  -2    2.70    1.30
   4   6  -2    3.30    1.30
  -4  -6   2    2.70    1.40
  -4  -6   2    3.00    1.50
  -4  -6   2    3.20    1.60
  -4  -6   2    1.90    1.50
  -4  -6   2    4.10    1.30
   3   6  -2    5.90    1.40
   3   6  -2    3.70    1.40
   3   6  -2    4.80    1.50
   3   6  -2    3.80    1.20
   3   6  -2    4.60    1.40
  -3  -6   2    2.80    1.30
  -3  -6   2    4.20    1.40
  -3  -6   2    4.60    1.50
  -3  -6   2    3.00    1.50
  -3  -6   2    3.70    1.50
   2   6  -2  165.08    7.80
   2   6  -2  151.88    7.90
   2   6  -2  164.58    7.40
   2   6  -2  164.38    7.40
  -2  -6   2  154.78    7.90
  -2  -6   2  160.38    7.70
  -2  -6   2  156.98    7.40
  -2  -6   2  172.38    7.50
  -2  -6   2  155.78    7.90
   1   6  -2   72.29    4.40
   1   6  -2   72.59    4.50
   1   6  -2   70.29    4.00
  -1  -6   2   72.29    4.60
  -1  -6   2   69.79    4.50
  -1  -6   2   74.29    4.50
  -1  -6   2   72.09    4.20
   0   6  -2   66.39    3.80
   0   6  -2   65.19    4.20
   0   6  -2   73.09    4.70
   0   6  -2   63.49    3.80
   0  -6   2   61.09    3.70
   0  -6   2   55.49    3.70
   0  -6   2   61.19    4.00
   0  -6   2   59.59    4.10
   0  -6   2   60.49    4.20
  -1   6  -2  107.89    5.20
  -1   6  -2  100.09    5.20
  -1   6  -2  111.09    6.00
  -1   6  -2  105.69    5.60
   1  -6   2   96.29    5.50
   1  -6   2  100.09    5.10
   1  -6   2  101.19    5.10
   1  -6   2  100.59    5.40
  -2   6  -2   20.30    2.40
  -2   6  -2   19.40    2.50
  -2   6  -2   12.10    1.90
  -2   6  -2   20.50    3.00
   2  -6   2   15.00    2.40
   2  -6   2   18.20    2.50
   2  -6   2   16.90    2.60
  -3   6  -2   17.20    2.30
  -3   6  -2    8.20    1.60
  -3   6  -2   10.30    1.70
  -3   6  -2   13.30    1.60
   3  -6   2   12.30    1.80
   3  -6   2    9.60    1.90
   3  -6   2   20.10    2.80
   3  -6   2   13.90    1.70
  -4   6  -2   37.80    3.40
  -4   6  -2   38.90    3.70
  -4   6  -2   33.70    3.10
  -4   6  -2   40.70    3.00
   4  -6   2   35.60    3.80
   4  -6   2   35.30    3.10
   4  -6   2   36.60    3.30
   4  -6   2   37.60    3.30
  -5   6  -2    5.70    1.60
  -5   6  -2    3.30    1.60
  -5   6  -2    6.70    1.40
  -5   6  -2    4.40    1.30
  -5   6  -2    4.10    1.50
   5  -6   2    4.00    1.50
   5  -6   2    4.80    1.40
   5  -6   2    4.80    1.40
   5  -6   2    1.70    1.50
  -6   6  -2   97.39    5.80
  -6   6  -2   91.89    5.20
  -6   6  -2   94.09    5.20
  -6   6  -2   85.59    5.70
  -6   6  -2   90.09    4.60
   6  -6   2   93.29    5.70
   6  -6   2   85.49    6.00
   6  -6   2   96.49    5.40
  -7   6  -2    0.80    0.80
  -7   6  -2    2.80    1.50
  -7   6  -2    1.40    1.50
  -7   6  -2    1.00    1.30
  -7   6  -2    2.60    1.50
  -7   6  -2    1.80    1.30
   7  -6   2    0.90    1.30
   7  -6   2   -0.40    1.50
   7  -6   2    0.50    2.30
   7  -6   2    2.80    1.70
  -8   6  -2    0.20    1.40
  -8   6  -2   -0.80    1.30
  -8   6  -2   -1.60    1.50
  -8   6  -2   -0.90    0.80
  -8   6  -2   -1.40    1.30
  -8   6  -2   -1.10    1.40
   8  -6   2    0.00    1.30
   8  -6   2   -0.50    1.40
   8  -6   2   -0.70    1.40
  -9   6  -2   86.29    6.20
  -9   6  -2   77.99    4.20
  -9   6  -2   83.99    5.30
  -9   6  -2   86.99    6.00
  -9   6  -2   77.39    5.70
   9  -6   2   84.79    6.40
   9  -6   2   84.59    5.80
   9  -6   2   80.89    5.20
   9  -6   2   87.89    5.50
 -10   6  -2    9.90    1.90
 -10   6  -2    7.50    1.90
 -10   6  -2    8.40    2.30
 -10   6  -2    7.20    1.80
 -10   6  -2    8.40    1.90
  10  -6   2    8.90    2.20
  10  -6   2    5.00    1.70
  10  -6   2   10.50    2.20
  10  -6   2    9.20    2.10
 -11   6  -2   40.00    3.80
 -11   6  -2   31.20    4.60
 -11   6  -2   50.49    7.80
 -11   6  -2   30.30    4.40
 -11   6  -2   39.90    4.20
  11  -6   2   33.20    4.40
  11  -6   2   36.90    4.20
  11  -6   2   34.40    4.00
  11  -6   2   34.80    4.60
 -12   6  -2    0.20    1.60
 -12   6  -2    0.30    1.70
 -12   6  -2   -3.40    1.50
 -12   6  -2    1.60    1.80
 -12   6  -2    1.40    1.70
  12  -6   2    0.60    1.70
  12  -6   2    1.70    1.90
  12  -6   2   -1.40    1.70
 -13   6  -2    9.60    2.30
 -13   6  -2    5.80    2.40
 -13   6  -2    3.20    2.10
 -13   6  -2    8.80    2.40
 -13   6  -2    8.40    2.30
  13  -6   2    6.30    2.30
  13  -6   2    4.20    2.70
  13  -6   2    7.70    2.40
  13  -6   2    6.30    2.30
 -14   6  -2   -0.70    2.10
 -14   6  -2    0.10    1.80
 -14   6  -2   -3.80    2.10
 -14   6  -2   -1.90    2.10
  14  -6   2    0.30    2.30
  14  -6   2   -1.80    2.70
 -15   6  -2    4.80    2.40
 -15   6  -2    4.50    2.30
  15  -6   2    3.70    2.70
  15  -6   2   -1.10    2.90
  13   5  -2   16.40    3.30
  13   5  -2   10.60    3.00
  13   5  -2   22.20    3.10
  13   5  -2   10.00    2.70
 -13  -5   2   18.60    3.30
 -13  -5   2   16.90    4.30
  12   5  -2    2.90    2.00
  12   5  -2    1.90    2.00
  12   5  -2    1.90    1.90
  12   5  -2    0.10    1.90
  12   5  -2    2.40    1.80
 -12  -5   2   -3.80    2.10
 -12  -5   2    4.40    2.30
 -12  -5   2    1.80    2.30
  11   5  -2   -0.40    1.50
  11   5  -2    0.20    1.60
  11   5  -2    0.00    1.80
  11   5  -2   -1.80    1.80
  11   5  -2    1.10    1.60
  11   5  -2   -1.30    2.00
 -11  -5   2    0.40    2.10
 -11  -5   2   -2.90    2.30
 -11  -5   2   -1.40    3.00
 -11  -5   2   -0.50    1.90
 -11  -5   2   -0.10    2.10
 -11  -5   2    1.40    1.70
  10   5  -2    2.90    1.80
  10   5  -2    2.60    1.60
  10   5  -2    3.00    1.90
  10   5  -2    2.10    1.70
  10   5  -2    2.90    2.00
  10   5  -2   -0.90    1.20
 -10  -5   2    7.40    1.90
 -10  -5   2   -1.00    2.10
 -10  -5   2    4.60    2.30
 -10  -5   2    0.20    1.80
 -10  -5   2    5.10    2.30
   9   5  -2   12.70    2.10
   9   5  -2   22.80    3.50
   9   5  -2   12.70    2.40
   9   5  -2   18.80    2.60
   9   5  -2   16.00    2.60
   9   5  -2   15.20    2.50
   9   5  -2   15.30    2.80
  -9  -5   2   15.70    2.40
  -9  -5   2   13.80    2.40
  -9  -5   2   12.50    2.30
  -9  -5   2   14.60    2.40
  -9  -5   2   10.60    2.40
  -9  -5   2   13.40    2.40
   8   5  -2    3.10    1.20
   8   5  -2    1.90    1.80
   8   5  -2    3.30    1.60
   8   5  -2    2.00    1.40
   8   5  -2    3.40    1.80
   8   5  -2    2.40    1.70
   8   5  -2    0.80    1.40
  -8  -5   2    2.40    1.70
  -8  -5   2    3.90    1.70
  -8  -5   2    1.70    1.70
  -8  -5   2    5.20    1.70
   7   5  -2    1.10    1.40
   7   5  -2    1.60    1.30
   7   5  -2    2.00    1.30
   7   5  -2    0.20    1.10
   7   5  -2    1.20    1.50
   7   5  -2    2.20    1.70
  -7  -5   2    2.30    1.40
  -7  -5   2    1.70    1.40
  -7  -5   2    1.50    1.40
  -7  -5   2    2.90    1.60
   6   5  -2   16.10    2.40
   6   5  -2   21.30    2.50
   6   5  -2   17.80    2.10
   6   5  -2   15.40    2.10
   6   5  -2   22.00    3.10
   6   5  -2   22.40    3.20
  -6  -5   2   16.20    2.30
  -6  -5   2   16.20    2.40
  -6  -5   2   18.90    3.50
  -6  -5   2   16.30    2.20
   5   5  -2    6.70    1.50
   5   5  -2    5.60    1.60
   5   5  -2    6.00    1.40
   5   5  -2    5.60    1.60
   5   5  -2    4.40    1.40
   5   5  -2    4.10    1.60
  -5  -5   2    4.30    1.70
  -5  -5   2    6.40    2.60
  -5  -5   2    5.80    1.70
  -5  -5   2    5.00    1.70
   4   5  -2    6.00    1.40
   4   5  -2    8.60    1.70
   4   5  -2    7.30    1.50
   4   5  -2    8.60    1.40
  -4  -5   2    6.00    1.50
  -4  -5   2    7.00    1.50
  -4  -5   2    4.90    1.40
   3   5  -2  136.99    6.80
   3   5  -2  132.09    6.60
   3   5  -2  130.59    6.20
   3   5  -2  132.49    6.20
   3   5  -2  127.49    6.60
  -3  -5   2  128.49    6.20
  -3  -5   2  124.19    6.30
  -3  -5   2  140.09    6.90
  -3  -5   2  136.69    6.40
  -3  -5   2  128.69    6.70
   2   5  -2   42.50    3.40
   2   5  -2   43.50    3.00
   2   5  -2   46.80    3.10
   2   5  -2   46.00    3.30
   2   5  -2   45.30    3.50
  -2  -5   2   47.40    3.20
  -2  -5   2   38.10    3.20
  -2  -5   2   41.80    3.40
  -2  -5   2   42.40    3.20
  -2  -5   2   42.70    3.50
   1   5  -2   61.29    3.60
   1   5  -2   64.59    3.90
   1   5  -2   59.29    3.50
  -1  -5   2   64.19    4.00
  -1  -5   2   60.79    3.90
  -1  -5   2   57.79    3.80
  -1  -5   2   61.39    3.60
  -1  -5   2   59.19    3.60
   0   5  -2    2.40    1.00
   0   5  -2    3.30    1.00
   0   5  -2    1.30    1.20
   0  -5   2    1.90    1.10
   0  -5   2    1.60    1.00
   0  -5   2    3.00    1.10
   0  -5   2    2.50    1.00
   0  -5   2    2.10    1.30
  -1   5  -2   33.30    2.80
  -1   5  -2   28.30    2.60
  -1   5  -2   27.50    2.50
   1  -5   2   32.80    2.80
   1  -5   2   26.30    2.50
   1  -5   2   28.60    2.60
   1  -5   2   26.90    2.70
  -2   5  -2   18.20    2.20
  -2   5  -2   20.40    2.30
  -2   5  -2   15.80    2.30
   2  -5   2   18.40    2.30
  -3   5  -2   54.29    3.60
  -3   5  -2   53.89    3.30
  -3   5  -2   54.99    3.30
   3  -5   2   46.80    3.60
   3  -5   2   55.59    3.50
   3  -5   2   52.89    3.30
   3  -5   2   54.69    3.80
  -4   5  -2   24.60    2.70
  -4   5  -2   28.60    2.60
  -4   5  -2   30.50    3.10
  -4   5  -2   26.30    2.80
   4  -5   2   23.10    2.70
   4  -5   2   31.70    3.20
   4  -5   2   21.70    2.50
   4  -5   2   24.90    2.70
  -5   5  -2    1.40    1.20
  -5   5  -2    3.00    1.30
  -5   5  -2    1.50    1.10
  -5   5  -2    0.30    1.10
  -5   5  -2    1.40    1.30
   5  -5   2    0.60    1.00
   5  -5   2    0.10    1.10
   5  -5   2   -1.10    1.30
  -6   5  -2   30.30    2.90
  -6   5  -2   38.30    4.00
  -6   5  -2   34.80    3.50
  -6   5  -2   33.00    3.00
  -6   5  -2   31.00    2.20
  -6   5  -2   34.40    3.30
   6  -5   2   31.60    3.10
   6  -5   2   30.40    3.20
   6  -5   2   37.50    3.80
   6  -5   2   34.90    3.30
  -7   5  -2   93.59    5.80
  -7   5  -2   93.39    5.10
  -7   5  -2   85.59    5.20
  -7   5  -2   86.89    4.40
  -7   5  -2   92.19    6.80
  -7   5  -2   94.79    5.70
   7  -5   2   83.89    5.40
   7  -5   2   93.29    5.60
   7  -5   2  102.39    6.30
  -8   5  -2   -1.50    1.20
  -8   5  -2   -1.30    0.80
  -8   5  -2    0.10    1.20
  -8   5  -2    0.40    1.40
  -8   5  -2    0.70    1.30
  -8   5  -2   -0.70    1.40
   8  -5   2    1.30    1.40
   8  -5   2    0.20    1.30
   8  -5   2   -1.30    1.60
   8  -5   2   -0.40    1.40
  -9   5  -2   -1.30    1.30
  -9   5  -2   -0.90    1.40
  -9   5  -2    1.40    1.40
  -9   5  -2    0.50    1.40
  -9   5  -2   -0.80    1.30
   9  -5   2    2.30    1.60
   9  -5   2    1.10    1.70
   9  -5   2   -0.20    1.40
   9  -5   2    0.90    1.40
 -10   5  -2   31.90    4.20
 -10   5  -2   32.30    3.90
 -10   5  -2   36.90    3.80
 -10   5  -2   36.00    3.60
 -10   5  -2   34.30    4.00
  10  -5   2   33.60    4.00
  10  -5   2   31.70    4.00
  10  -5   2   27.80    4.50
  10  -5   2   35.60    3.60
 -11   5  -2    0.90    1.50
 -11   5  -2    3.10    1.60
 -11   5  -2   -1.20    1.40
 -11   5  -2    0.00    1.50
 -11   5  -2    0.20    1.50
  11  -5   2    1.00    1.60
  11  -5   2    2.00    1.40
  11  -5   2    0.40    1.60
  11  -5   2    2.80    2.00
  11  -5   2   -0.70    1.60
 -12   5  -2    6.20    2.00
 -12   5  -2    4.90    2.00
 -12   5  -2    4.30    1.80
 -12   5  -2    5.20    1.90
 -12   5  -2    2.80    1.70
  12  -5   2    3.90    1.90
  12  -5   2    4.10    2.10
  12  -5   2    5.20    2.10
  12  -5   2    5.80    2.10
 -13   5  -2    0.60    1.70
 -13   5  -2   -0.10    1.60
 -13   5  -2   -0.50    1.70
 -13   5  -2    2.00    2.00
  13  -5   2    1.80    2.10
  13  -5   2   -0.60    1.70
  13  -5   2    3.50    2.00
  13  -5   2    0.20    2.20
 -14   5  -2   21.40    3.60
 -14   5  -2   20.30    3.40
 -14   5  -2   32.40    4.30
 -14   5  -2   29.30    3.30
  14  -5   2   22.90    3.60
  14  -5   2   23.40    3.20
  14  -5   2   22.10    3.40
 -15   5  -2    3.30    2.10
 -15   5  -2    0.50    2.00
 -15   5  -2   -1.00    2.70
  15  -5   2    1.20    2.40
  15  -5   2   -0.90    2.80
  13   4  -2    1.70    2.30
  13   4  -2   -3.20    1.80
  13   4  -2   -1.20    2.20
 -13  -4   2   -0.60    2.40
 -13  -4   2   -0.90    2.20
 -13  -4   2   -0.90    2.80
  12   4  -2    3.80    2.10
  12   4  -2    1.80    1.60
  12   4  -2    4.10    1.90
  12   4  -2    5.10    2.30
 -12  -4   2    2.80    2.40
 -12  -4   2    3.60    2.10
 -12  -4   2    3.50    2.20
 -12  -4   2    4.90    2.40
  11   4  -2   35.30    4.50
  11   4  -2   34.50    4.30
  11   4  -2   32.30    4.70
  11   4  -2   32.70    4.00
  11   4  -2   41.70    3.50
  11   4  -2   33.80    4.10
 -11  -4   2   36.80    4.70
 -11  -4   2   47.10    4.70
 -11  -4   2   34.30    4.70
 -11  -4   2   36.20    4.40
 -11  -4   2   29.20    4.00
 -11  -4   2   38.30    5.10
  10   4  -2    1.30    1.50
  10   4  -2    1.00    1.70
  10   4  -2   -0.70    1.30
  10   4  -2    0.60    1.40
  10   4  -2   -0.10    1.80
  10   4  -2   -0.50    1.30
  10   4  -2    0.50    1.50
 -10  -4   2    1.90    1.70
 -10  -4   2    1.40    1.60
 -10  -4   2    2.10    1.90
 -10  -4   2   -1.30    1.80
 -10  -4   2    0.40    1.30
 -10  -4   2    0.90    1.50
   9   4  -2   16.10    2.20
   9   4  -2   22.60    3.60
   9   4  -2   12.40    2.60
   9   4  -2   15.60    2.50
   9   4  -2   16.90    2.60
   9   4  -2   17.90    2.70
   9   4  -2   14.70    2.50
  -9  -4   2    9.80    2.20
  -9  -4   2   18.70    2.60
  -9  -4   2   14.30    2.60
  -9  -4   2   15.40    2.10
  -9  -4   2   10.70    2.10
   8   4  -2   22.60    3.50
   8   4  -2   14.30    2.60
   8   4  -2   15.70    2.10
   8   4  -2   21.30    3.30
   8   4  -2   21.30    2.60
   8   4  -2   19.80    2.40
   8   4  -2   22.70    2.70
  -8  -4   2   16.60    2.30
  -8  -4   2   17.70    2.20
  -8  -4   2   17.50    2.60
  -8  -4   2   16.80    2.70
  -8  -4   2   15.40    2.30
  -8  -4   2   11.70    2.40
   7   4  -2    7.30    1.70
   7   4  -2    5.20    1.80
   7   4  -2    7.20    1.60
   7   4  -2    7.40    1.50
   7   4  -2    9.50    1.60
   7   4  -2    8.00    1.60
  -7  -4   2    8.90    1.60
  -7  -4   2    9.30    1.90
  -7  -4   2    7.00    1.70
  -7  -4   2    8.20    2.00
  -7  -4   2    8.00    2.10
  -7  -4   2    6.50    3.20
   6   4  -2    4.20    1.50
   6   4  -2    6.20    1.40
   6   4  -2    5.30    1.60
   6   4  -2    5.30    1.40
   6   4  -2    4.40    1.60
   6   4  -2    4.10    1.30
  -6  -4   2    5.60    1.70
  -6  -4   2    6.30    1.70
  -6  -4   2    5.10    1.50
  -6  -4   2    5.20    1.60
  -6  -4   2    4.20    1.70
   5   4  -2   74.49    4.30
   5   4  -2   72.69    4.40
   5   4  -2   74.59    4.50
   5   4  -2   79.39    4.80
   5   4  -2   82.89    5.10
   5   4  -2   75.99    4.80
  -5  -4   2   77.69    5.00
  -5  -4   2   78.29    5.00
  -5  -4   2   77.09    4.60
  -5  -4   2   74.39    4.60
   4   4  -2    1.00    0.90
   4   4  -2    3.50    1.30
   4   4  -2    3.60    1.20
   4   4  -2    1.40    1.00
   4   4  -2    2.30    1.10
   4   4  -2    1.00    0.90
  -4  -4   2    1.90    1.20
  -4  -4   2    1.10    1.10
  -4  -4   2    2.80    1.20
  -4  -4   2    1.80    1.20
   3   4  -2    3.80    1.20
   3   4  -2    3.40    1.10
   3   4  -2    1.90    0.80
   3   4  -2    2.90    1.00
   3   4  -2    1.80    1.10
   3   4  -2    5.10    1.30
  -3  -4   2    3.00    1.20
  -3  -4   2    2.60    1.10
  -3  -4   2    2.50    1.10
   2   4  -2  178.48    8.10
   2   4  -2  176.78    7.60
   2   4  -2  177.48    8.10
   2   4  -2  171.98    8.10
   2   4  -2  177.68    7.70
  -2  -4   2  182.18    8.20
  -2  -4   2  179.88    7.70
  -2  -4   2  179.98    8.10
  -2  -4   2  174.58    7.70
  -2  -4   2  177.88    7.90
   1   4  -2  289.77   12.40
   1   4  -2  281.57   11.40
   1   4  -2  285.37   11.70
   1   4  -2  275.17   11.40
  -1  -4   2  287.77   11.80
  -1  -4   2  275.27   11.40
  -1  -4   2  269.97   11.70
  -1  -4   2  272.47   11.40
  -1  -4   2  272.27   11.70
   0   4  -2  211.78    9.20
   0   4  -2  225.08    9.80
   0  -4   2  206.28    9.20
   0  -4   2  210.38    9.30
   0  -4   2  214.88    8.90
   0  -4   2  223.98    9.30
   0  -4   2  213.08    8.90
  -1   4  -2   16.70    2.20
  -1   4  -2   16.70    2.10
  -1   4  -2   17.80    2.10
   1  -4   2   15.60    1.70
   1  -4   2   15.00    2.10
   1  -4   2   13.80    2.00
   1  -4   2   15.90    1.90
   1  -4   2   16.60    2.10
  -2   4  -2  188.28    9.20
  -2   4  -2  203.08    8.80
  -2   4  -2  189.08    8.30
   2  -4   2  191.68    8.60
   2  -4   2  188.18    8.20
   2  -4   2  194.98    8.30
   2  -4   2  221.98    9.00
  -3   4  -2  129.89    6.00
  -3   4  -2  133.69    6.40
  -3   4  -2  130.09    5.90
  -3   4  -2  145.99    6.50
   3  -4   2  145.69    6.60
   3  -4   2  129.09    6.00
   3  -4   2  127.19    6.30
   3  -4   2  130.99    5.90
  -4   4  -2   39.90    3.00
  -4   4  -2   42.60    2.70
  -4   4  -2   37.20    2.70
  -4   4  -2   37.00    3.20
   4  -4   2   32.30    3.20
   4  -4   2   36.50    2.90
   4  -4   2   38.80    2.90
   4  -4   2   37.60    2.70
  -5   4  -2  244.18    9.90
  -5   4  -2  240.68   10.50
  -5   4  -2  238.58   10.30
  -5   4  -2  224.48    9.90
  -5   4  -2  242.68   10.60
  -5   4  -2  231.08    9.60
   5  -4   2  230.88   10.50
   5  -4   2  221.98   10.20
   5  -4   2  221.98    9.90
   5  -4   2  226.08    9.80
  -6   4  -2   21.70    2.90
  -6   4  -2   21.10    2.60
  -6   4  -2   20.50    2.80
  -6   4  -2   26.60    2.50
  -6   4  -2   27.10    3.30
  -6   4  -2   22.00    1.80
   6  -4   2   21.20    2.40
   6  -4   2   22.40    3.20
   6  -4   2   21.60    2.70
   6  -4   2   19.40    2.60
  -7   4  -2    6.30    1.60
  -7   4  -2    5.20    1.00
  -7   4  -2    5.20    1.50
  -7   4  -2    7.10    1.50
   7  -4   2    5.60    1.30
   7  -4   2    4.80    1.50
   7  -4   2    5.20    1.40
   7  -4   2    4.90    1.80
   7  -4   2    4.40    1.40
  -8   4  -2   37.20    3.40
  -8   4  -2   35.50    2.40
  -8   4  -2   35.90    3.80
  -8   4  -2   35.70    3.60
  -8   4  -2   35.60    3.50
   8  -4   2   35.60    4.20
   8  -4   2   38.20    3.70
   8  -4   2   37.00    3.30
   8  -4   2   33.60    3.60
   8  -4   2   29.00    3.40
  -9   4  -2    5.90    1.50
  -9   4  -2    4.50    1.60
  -9   4  -2    6.70    1.80
  -9   4  -2    6.70    1.90
  -9   4  -2    4.00    1.60
   9  -4   2    5.90    1.70
   9  -4   2    6.50    2.40
   9  -4   2    3.00    1.40
   9  -4   2    5.90    1.50
 -10   4  -2   45.80    4.50
 -10   4  -2   38.20    4.00
 -10   4  -2   38.00    4.30
 -10   4  -2   40.80    4.30
 -10   4  -2   41.60    4.00
  10  -4   2   39.60    4.20
  10  -4   2   43.60    4.80
  10  -4   2   31.80    4.10
  10  -4   2   39.00    4.10
  10  -4   2   41.30    3.90
 -11   4  -2    1.30    1.60
 -11   4  -2    1.50    1.50
 -11   4  -2   -0.60    1.50
 -11   4  -2    1.10    1.60
 -11   4  -2    0.90    1.30
  11  -4   2   -0.30    1.50
  11  -4   2    0.90    1.60
  11  -4   2    0.90    1.80
  11  -4   2   -2.50    1.70
  11  -4   2    0.10    1.30
 -12   4  -2    1.80    1.70
 -12   4  -2    7.30    2.00
 -12   4  -2    1.40    2.40
 -12   4  -2    4.00    1.70
 -12   4  -2    3.80    1.90
  12  -4   2    7.20    2.30
  12  -4   2    5.80    2.10
  12  -4   2    7.40    1.80
  12  -4   2    6.10    1.90
 -13   4  -2   37.00    4.30
 -13   4  -2   18.90    2.70
 -13   4  -2   21.70    2.90
 -13   4  -2   22.20    3.20
 -13   4  -2   40.10    4.80
  13  -4   2   35.20    4.60
  13  -4   2   32.20    4.30
  13  -4   2   32.90    5.10
  13  -4   2   32.00    4.20
  13  -4   2   33.20    4.40
 -14   4  -2   -0.70    1.90
 -14   4  -2    0.10    2.20
 -14   4  -2   -1.00    2.10
 -14   4  -2    4.20    2.20
 -14   4  -2    0.60    1.90
  14  -4   2    3.30    2.20
  14  -4   2    3.70    2.40
  14  -4   2    0.70    1.90
 -15   4  -2   13.70    3.30
 -15   4  -2   16.40    3.60
  15  -4   2   15.90    3.70
  15  -4   2   18.10    3.20
  14   3  -2   19.40    4.10
  14   3  -2   28.10    3.60
  14   3  -2   16.50    3.30
 -14  -3   2   24.30    3.90
 -14  -3   2   22.30    3.40
  13   3  -2   -0.70    2.60
  13   3  -2    0.60    1.80
  13   3  -2    0.50    1.50
  13   3  -2   -3.80    1.80
  13   3  -2    0.30    2.10
  13   3  -2   -1.00    1.80
 -13  -3   2   -0.20    2.20
 -13  -3   2    3.90    2.30
  12   3  -2    2.60    1.70
  12   3  -2    4.80    2.10
  12   3  -2    2.50    2.10
  12   3  -2   -0.30    1.70
  12   3  -2    2.20    1.90
 -12  -3   2    0.70    2.10
 -12  -3   2   -0.80    1.80
 -12  -3   2   -0.60    2.10
 -12  -3   2    2.70    2.00
 -12  -3   2    4.30    2.00
  11   3  -2   22.40    2.70
  11   3  -2   14.70    2.50
  11   3  -2   14.10    3.90
  11   3  -2   16.10    2.70
  11   3  -2   18.60    2.60
  11   3  -2   22.60    2.90
 -11  -3   2   17.30    3.20
 -11  -3   2   15.50    2.40
 -11  -3   2   19.10    3.10
 -11  -3   2   18.40    2.60
 -11  -3   2   13.00    2.70
  10   3  -2    4.60    1.90
  10   3  -2    3.60    1.60
  10   3  -2    2.40    1.30
  10   3  -2    2.50    1.70
  10   3  -2    2.60    1.80
  10   3  -2    3.20    1.70
  10   3  -2    6.80    2.00
 -10  -3   2    5.60    2.10
 -10  -3   2    6.80    1.70
 -10  -3   2    4.80    1.80
 -10  -3   2    3.40    1.30
 -10  -3   2    5.40    1.90
 -10  -3   2    4.30    1.80
   9   3  -2   33.40    4.10
   9   3  -2   32.30    4.00
   9   3  -2   37.20    3.70
   9   3  -2   39.20    4.00
   9   3  -2   35.30    3.00
   9   3  -2   29.90    3.50
   9   3  -2   33.40    4.00
  -9  -3   2   40.60    4.40
  -9  -3   2   31.50    4.10
  -9  -3   2   35.30    4.30
  -9  -3   2   33.00    3.80
  -9  -3   2   40.60    3.90
  -9  -3   2   31.00    3.90
   8   3  -2   15.40    2.40
   8   3  -2    7.60    1.90
   8   3  -2    8.40    1.60
   8   3  -2   14.00    2.30
  -8  -3   2   10.20    2.20
  -8  -3   2   11.70    2.00
  -8  -3   2   12.30    2.00
  -8  -3   2   19.90    3.10
  -8  -3   2   11.30    2.20
   7   3  -2   28.50    3.80
   7   3  -2   33.40    3.80
   7   3  -2   33.20    3.60
   7   3  -2   31.80    3.60
   7   3  -2   36.30    2.80
   7   3  -2   34.00    3.20
   7   3  -2   32.30    3.30
  -7  -3   2   35.20    3.60
  -7  -3   2   32.00    3.50
  -7  -3   2   29.90    5.00
  -7  -3   2   35.30    3.70
  -7  -3   2   29.10    3.90
  -7  -3   2   33.10    3.50
   6   3  -2    0.10    1.20
   6   3  -2    0.80    1.10
   6   3  -2   -0.40    1.00
   6   3  -2    0.30    1.50
   6   3  -2    0.50    1.00
   6   3  -2    2.30    1.20
   6   3  -2   -0.10    1.00
  -6  -3   2    0.20    1.20
  -6  -3   2   -0.10    1.10
  -6  -3   2    0.20    1.20
  -6  -3   2   -0.90    1.50
  -6  -3   2    1.30    1.10
  -6  -3   2   -0.30    1.20
   5   3  -2   48.00    3.80
   5   3  -2   45.50    3.20
   5   3  -2   45.10    3.50
   5   3  -2   42.10    3.00
   5   3  -2   44.30    3.60
   5   3  -2   48.10    3.30
   5   3  -2   44.20    3.50
  -5  -3   2   44.50    3.40
  -5  -3   2   42.10    3.50
  -5  -3   2   51.79    3.30
  -5  -3   2   44.00    3.70
  -5  -3   2   45.90    3.60
  -5  -3   2   47.90    3.80
   4   3  -2   12.50    1.90
   4   3  -2    9.20    1.60
   4   3  -2    7.90    1.30
   4   3  -2   13.30    1.60
   4   3  -2    9.20    1.50
   4   3  -2   12.00    1.50
   4   3  -2    9.20    1.40
  -4  -3   2   10.30    1.70
  -4  -3   2    8.30    1.40
  -4  -3   2   10.40    1.40
  -4  -3   2    9.20    1.60
  -4  -3   2    8.90    1.40
  -4  -3   2    9.80    1.70
   3   3  -2  204.18    8.70
   3   3  -2  186.08    9.40
   3   3  -2  199.18    8.90
   3   3  -2  198.78    9.00
   3   3  -2  202.88    8.60
   3   3  -2  195.88    8.50
  -3  -3   2  214.78    9.10
  -3  -3   2  207.08    9.00
  -3  -3   2  202.88    8.60
  -3  -3   2  201.68    8.70
  -3  -3   2  205.78    8.60
   2   3  -2  133.79    6.40
   2   3  -2  142.09    6.30
   2   3  -2  149.39    6.50
   2   3  -2  137.99    6.20
   2   3  -2  133.99    6.00
  -2  -3   2  137.39    6.20
  -2  -3   2  129.79    6.00
  -2  -3   2  145.09    6.40
[truncated: 1,874,028 more chars]
