# Supplementary material for: Judicious Use of Chalcogens in Multiresonant Thermally Activated Delayed Fluorescent Emitters Leads to OLEDs with Efficiencies Exceeding 36% and Showing Mild Efficiency Roll‐Off
Source: Angew Chem Int Ed Engl. 2025 Aug 6;64(39):e202511866. doi: 10.1002/anie.202511866 (PMC12455388; doi:10.1002/anie.202511866)
Supplement: Supplementary file 2 — Supporting Information [file ANIE-64-e202511866-s001.zip › New anie202511866-sup-0002-SuppMat/BN-Se.cif]

data_1
_audit_creation_date               2025-07-07
_audit_creation_method
;
Olex2 1.2
(compiled 2018.05.29 svn.r3508 for OlexSys, GUI svn.r5506)
;
_shelx_SHELXL_version_number       '2014/7'
_audit_contact_author_address      ?
_audit_contact_author_email        ?
_audit_contact_author_name         ''
_audit_contact_author_phone        ?
_publ_contact_author_id_orcid      ?
_publ_section_references
;
Dolomanov, O.V., Bourhis, L.J., Gildea, R.J, Howard, J.A.K. & Puschmann, H.
 (2009), J. Appl. Cryst. 42, 339-341.

Sheldrick, G.M. (2008). Acta Cryst. A64, 112-122.

Sheldrick, G.M. (2015). Acta Cryst. A71, 3-8.
;
_chemical_name_common              ?
_chemical_name_systematic          ?
_chemical_formula_moiety          
 'C53 H51 B2 N2 Se, C54 H53 B N2 Se, 3(C H2 Cl2)'
_chemical_formula_sum              'C110 H112 B3 Cl6 N4 Se2'
_chemical_formula_weight           1893.08
_chemical_melting_point            ?
loop_
  _atom_type_symbol
  _atom_type_description
  _atom_type_scat_dispersion_real
  _atom_type_scat_dispersion_imag
  _atom_type_scat_source
 'C' 'C' 0.0033 0.0016 'International Tables Vol C Tables 4.2.6.8 and 6.1.1.4'
 'H' 'H' 0.0000 0.0000 'International Tables Vol C Tables 4.2.6.8 and 6.1.1.4'
 'B' 'B' 0.0013 0.0007 'International Tables Vol C Tables 4.2.6.8 and 6.1.1.4'
 'Cl' 'Cl' 0.1484 0.1585 'International Tables Vol C Tables 4.2.6.8 and 6.1.1.4'
 'N' 'N' 0.0061 0.0033 'International Tables Vol C Tables 4.2.6.8 and 6.1.1.4'
 'Se' 'Se' -0.0929 2.2259
 'International Tables Vol C Tables 4.2.6.8 and 6.1.1.4'

_shelx_space_group_comment
;
The symmetry employed for this shelxl refinement is uniquely defined
by the following loop, which should always be used as a source of
symmetry information in preference to the above space-group names.
They are only intended as comments.
;
_space_group_crystal_system        'monoclinic'
_space_group_IT_number             14
_space_group_name_H-M_alt          'P 1 21/n 1'
_space_group_name_Hall             '-P 2yn'
loop_
  _space_group_symop_operation_xyz
 'x, y, z'
 '-x+1/2, y+1/2, -z+1/2'
 '-x, -y, -z'
 'x-1/2, -y-1/2, z-1/2'

_cell_length_a                     26.163(5)
_cell_length_b                     11.5421(17)
_cell_length_c                     31.596(5)
_cell_angle_alpha                  90
_cell_angle_beta                   95.804(6)
_cell_angle_gamma                  90
_cell_volume                       9492(3)
_cell_formula_units_Z              4
_cell_measurement_reflns_used      9874
_cell_measurement_temperature      236(2)
_cell_measurement_theta_max        26.188
_cell_measurement_theta_min        2.614
_shelx_estimated_absorpt_T_max     0.907
_shelx_estimated_absorpt_T_min     0.889
_exptl_absorpt_coefficient_mu      1.000
_exptl_absorpt_correction_T_max    ?
_exptl_absorpt_correction_T_min    ?
_exptl_absorpt_correction_type     'none'
_exptl_absorpt_process_details     ?
_exptl_absorpt_special_details     ?
_exptl_crystal_colour              colourless
_exptl_crystal_colour_primary      colourless
_exptl_crystal_density_diffrn      1.325
_exptl_crystal_density_meas        ?
_exptl_crystal_density_method      ?
_exptl_crystal_description         block
_exptl_crystal_F_000               3940
_exptl_crystal_size_max            0.12
_exptl_crystal_size_mid            0.11
_exptl_crystal_size_min            0.1
_exptl_transmission_factor_max     ?
_exptl_transmission_factor_min     ?
_diffrn_reflns_av_R_equivalents    0.1231
_diffrn_reflns_av_unetI/netI       0.0382
_diffrn_reflns_Laue_measured_fraction_full  0.999
_diffrn_reflns_Laue_measured_fraction_max  0.993
_diffrn_reflns_limit_h_max         33
_diffrn_reflns_limit_h_min         -33
_diffrn_reflns_limit_k_max         14
_diffrn_reflns_limit_k_min         -14
_diffrn_reflns_limit_l_max         40
_diffrn_reflns_limit_l_min         -40
_diffrn_reflns_number              492811
_diffrn_reflns_point_group_measured_fraction_full  0.999
_diffrn_reflns_point_group_measured_fraction_max  0.993
_diffrn_reflns_theta_full          25.242
_diffrn_reflns_theta_max           26.916
_diffrn_reflns_theta_min           2.488
_diffrn_ambient_temperature        236.0
_diffrn_detector_area_resol_mean   ?
_diffrn_measured_fraction_theta_full  0.999
_diffrn_measured_fraction_theta_max  0.993
_diffrn_measurement_device_type    'Bruker APEX-II CCD'
_diffrn_measurement_method         '\f and \w scans'
_diffrn_radiation_type             MoK\a
_diffrn_radiation_wavelength       0.71073
_diffrn_source                     ?
_diffrn_standards_number           0
_reflns_Friedel_coverage           0.000
_reflns_Friedel_fraction_full      .
_reflns_Friedel_fraction_max       .
_reflns_number_gt                  11632
_reflns_number_total               20413
_reflns_special_details
;
 Reflections were merged by SHELXL according to the crystal
 class for the calculation of statistics and refinement.
 
 _reflns_Friedel_fraction is defined as the number of unique
 Friedel pairs measured divided by the number that would be
 possible theoretically, ignoring centric projections and
 systematic absences.
;
_reflns_threshold_expression       'I > 2\s(I)'
_computing_cell_refinement         'SAINT V8.40A (?, 2016)'
_computing_data_collection         ?
_computing_data_reduction          'SAINT V8.40A (?, 2016)'
_computing_molecular_graphics      'Olex2 (Dolomanov et al., 2009)'
_computing_publication_material    'Olex2 (Dolomanov et al., 2009)'
_computing_structure_refinement    'XL (Sheldrick, 2008)'
_computing_structure_solution      'XT (Sheldrick, 2015)'
_refine_diff_density_max           5.396
_refine_diff_density_min           -2.048
_refine_diff_density_rms           0.188
_refine_ls_extinction_coef         .
_refine_ls_extinction_method       none
_refine_ls_goodness_of_fit_ref     1.662
_refine_ls_hydrogen_treatment      constr
_refine_ls_matrix_type             full
_refine_ls_number_parameters       1204
_refine_ls_number_reflns           20413
_refine_ls_number_restraints       96
_refine_ls_R_factor_all            0.2195
_refine_ls_R_factor_gt             0.1311
_refine_ls_restrained_S_all        1.668
_refine_ls_shift/su_max            0.000
_refine_ls_shift/su_mean           0.000
_refine_ls_structure_factor_coef   Fsqd
_refine_ls_weighting_details      
 'w=1/[\s^2^(Fo^2^)+(0.2000P)^2^] where P=(Fo^2^+2Fc^2^)/3'
_refine_ls_weighting_scheme        calc
_refine_ls_wR_factor_gt            0.3229
_refine_ls_wR_factor_ref           0.4331
_refine_special_details            ?
_olex2_refinement_description
;
1. Fixed Uiso
 At 1.2 times of:
  All C(H) groups, All C(H,H) groups, All C(H,H,H,H) groups
 At 1.5 times of:
  All C(H,H,H) groups
2. Restrained distances
 Cl2-C03A \\sim Cl2A-C03A \\sim Cl4A-C03A \\sim Cl4-C03A
 with sigma of 0.02
 C03D-C02C \\sim C0AA-C02C \\sim C03C-C02C \\sim C2AA-C02C \\sim C03E-C02C
\\sim C1AA-C02C
 with sigma of 0.02
3. Rigid body (RIGU) restrains
 Cl2, C03A, Cl4
 with sigma for 1-2 distances of 0.001 and sigma for 1-3 distances of 0.002
 Cl4A, C03A, Cl2A
 with sigma for 1-2 distances of 0.001 and sigma for 1-3 distances of 0.002
 C03C, C02C, C03E, C03D, C021
 with sigma for 1-2 distances of 0.001 and sigma for 1-3 distances of 0.002
 C0AA, C2AA, C02C, C1AA, C021
 with sigma for 1-2 distances of 0.001 and sigma for 1-3 distances of 0.002
4. Others
 Sof(HO)=Sof(HP)=Sof(Cl2A)=Sof(Cl4A)=Sof(Se1)=1-FVAR(1)
 Sof(Se01)=Sof(Cl2)=Sof(Cl4)=Sof(HN)=Sof(H03Z)=FVAR(1)
 Sof(C0AA)=Sof(H0AA)=Sof(H0AB)=Sof(H0AC)=Sof(C1AA)=Sof(H1AA)=Sof(H1AB)=
 Sof(H1AC)=Sof(C2AA)=Sof(H2AA)=Sof(H2AB)=Sof(H2AC)=1-FVAR(2)
 Sof(C03C)=Sof(H03A)=Sof(H03B)=Sof(H03C)=Sof(C03D)=Sof(H03D)=Sof(H03E)=
 Sof(H03F)=Sof(C03E)=Sof(H03G)=Sof(H03H)=Sof(H03I)=FVAR(2)
5.a Secondary CH2 refined with riding coordinates:
 C03A(HN,H03Z), C03A(HO,HP), C03G(H03,HS), C03H(H1BA,HT)
5.b Aromatic/amide H refined with riding coordinates:
 C00K(H00K), C00P(H00P), C00Q(H00Q), C00T(H00T), C00X(H00X), C010(H010),
 C011(H011), C017(H017), C018(H018), C019(H019), C01C(H01C), C01D(H01F),
 C01E(H01E), C01I(H01I), C01U(H01U), C01V(H01V), C01Y(H01Y), C01Z(H01Z),
 C024(H024), C026(H026), C02F(H02J), C02G(H3AA), C02H(H02K), C02L(H5AA),
 C02O(H02R), C02S(H02V), C02T(H9AA), C032(H032), C033(H033), C037(H037),
 C038(H038), C039(H039)
5.c Idealised Me refined as rotating group:
 C01M(H01A,H01B,H01D), C025(H02A,H02B,H02C), C028(H02D,H02E,H02F), C02A(H02,H,
 HA), C02E(H02G,H02H,H02I), C02I(H4AA,HB,HC), C02J(H02L,H02M,H02N), C02K(H02O,
 H02P,H02Q), C02M(H6AA,HD,HE), C02N(H7AA,HF,HG), C02P(H02S,H02T,H02U),
 C02R(H8AA,HH,HI), C02U(H02W,H02X,H02Y), C02W(H0BA,HJ,HK), C02Z(H02Z,HL,HM),
 C030(H03J,H03K,H03L), C031(H03M,H03N,H03O), C035(H03P,H03Q,H03R), C036(H03S,
 H03T,H03U), C03B(H03V,H03W,H03X), C03C(H03A,H03B,H03C), C03D(H03D,H03E,H03F),
 C03E(H03G,H03H,H03I), C03F(H03Y,HQ,HR), C0AA(H0AA,H0AB,H0AC), C1AA(H1AA,H1AB,
 H1AC), C2AA(H2AA,H2AB,H2AC)
;
_atom_sites_solution_hydrogens     geom
_atom_sites_solution_primary       dual
_atom_sites_solution_secondary     ?
loop_
  _atom_site_label
  _atom_site_type_symbol
  _atom_site_fract_x
  _atom_site_fract_y
  _atom_site_fract_z
  _atom_site_U_iso_or_equiv
  _atom_site_adp_type
  _atom_site_occupancy
  _atom_site_site_symmetry_order
  _atom_site_calc_flag
  _atom_site_refinement_flags_posn
  _atom_site_refinement_flags_adp
  _atom_site_refinement_flags_occupancy
  _atom_site_disorder_assembly
  _atom_site_disorder_group
 Se01 Se 0.3730(4) 1.0405(10) 0.5737(3) 0.0564(19) Uani 0.676(14) 1 d . . P A 1
 Se02 Se 0.63463(3) 0.40017(7) 0.62523(3) 0.0590(3) Uani 1 1 d . . . . .
 Cl00 Cl 0.47764(10) 0.9241(2) 0.45042(8) 0.0823(7) Uani 1 1 d . . . . .
 Cl1 Cl 0.49917(12) 0.7109(3) 0.56286(14) 0.1296(13) Uani 1 1 d . . . . .
 Cl2 Cl 0.6723(3) 1.0127(4) 0.8325(3) 0.109(2) Uani 0.676(14) 1 d D U P A 1
 Cl3 Cl 0.51397(18) 0.7007(3) 0.42517(17) 0.1595(18) Uani 1 1 d . . . . .
 Cl4 Cl 0.7127(2) 0.7927(8) 0.86914(16) 0.103(2) Uani 0.676(14) 1 d D U P A 1
 Cl5 Cl 0.5685(2) 0.5539(4) 0.53146(13) 0.181(2) Uani 1 1 d . . . . .
 N009 N 0.47105(19) 0.8591(4) 0.79575(16) 0.0385(11) Uani 1 1 d . . . . .
 N00A N 0.46962(19) 0.4583(4) 0.80586(16) 0.0412(12) Uani 1 1 d . . . . .
 N00B N 0.3962(2) 0.6331(4) 0.67412(17) 0.0421(12) Uani 1 1 d . . . . .
 N00C N 0.5881(2) 0.7749(5) 0.69035(16) 0.0428(12) Uani 1 1 d . . . . .
 C00D C 0.4360(2) 0.4654(5) 0.8699(2) 0.0398(13) Uani 1 1 d . . . . .
 C00E C 0.4353(2) 0.5567(5) 0.7414(2) 0.0401(13) Uani 1 1 d . . . . .
 C00F C 0.4984(2) 0.7876(5) 0.82586(19) 0.0393(13) Uani 1 1 d . . . . .
 C00G C 0.3990(2) 0.5971(5) 0.8135(2) 0.0385(13) Uani 1 1 d . . . . .
 C00H C 0.4757(2) 0.3770(5) 0.8719(2) 0.0414(14) Uani 1 1 d . . . . .
 C00I C 0.4358(2) 0.9239(5) 0.8178(2) 0.0400(13) Uani 1 1 d . . . . .
 C00J C 0.5398(2) 0.7174(5) 0.8194(2) 0.0394(13) Uani 1 1 d . . . . .
 C00K C 0.6341(2) 0.5677(5) 0.77522(19) 0.0400(13) Uani 1 1 d . . . . .
 H00K H 0.6270 0.5384 0.8017 0.048 Uiso 1 1 calc R . . . .
 C00L C 0.4794(2) 0.8007(5) 0.86587(19) 0.0390(13) Uani 1 1 d . . . . .
 C00M C 0.2921(2) 0.8532(6) 0.7234(2) 0.0440(14) Uani 1 1 d . . . . .
 C00N C 0.3640(2) 0.7025(5) 0.69507(19) 0.0391(13) Uani 1 1 d . . . . .
 C00O C 0.6759(2) 0.5206(6) 0.7561(2) 0.0426(14) Uani 1 1 d . . . . .
 C00P C 0.5024(2) 0.7426(5) 0.90038(19) 0.0374(13) Uani 1 1 d . . . . .
 H00P H 0.4897 0.7504 0.9270 0.045 Uiso 1 1 calc R . . . .
 C00Q C 0.5621(2) 0.6590(5) 0.8557(2) 0.0396(13) Uani 1 1 d . . . . .
 H00Q H 0.5899 0.6092 0.8527 0.048 Uiso 1 1 calc R . . . .
 C00R C 0.4339(2) 0.5120(5) 0.82865(19) 0.0394(13) Uani 1 1 d . . . . .
 C00S C 0.3757(2) 1.0294(5) 0.8768(2) 0.0405(14) Uani 1 1 d . . . . .
 C00T C 0.3654(2) 0.6354(5) 0.84335(19) 0.0385(13) Uani 1 1 d . . . . .
 H00T H 0.3416 0.6942 0.8350 0.046 Uiso 1 1 calc R . . . .
 C00U C 0.6146(2) 0.6928(5) 0.71668(19) 0.0408(14) Uani 1 1 d . . . . .
 C00V C 0.6152(2) 0.7896(5) 0.6542(2) 0.0411(14) Uani 1 1 d . . . . .
 C00W C 0.5409(2) 0.8217(6) 0.7009(2) 0.0429(14) Uani 1 1 d . . . . .
 C00X C 0.4503(2) 0.9223(5) 0.7224(2) 0.0419(14) Uani 1 1 d . . . . .
 H00X H 0.4196 0.9559 0.7295 0.050 Uiso 1 1 calc R . . . .
 C00Y C 0.4387(2) 0.8872(5) 0.86028(19) 0.0374(13) Uani 1 1 d . . . . .
 C00Z C 0.4734(2) 0.4845(6) 0.7628(2) 0.0412(14) Uani 1 1 d . . . . .
 C010 C 0.4084(2) 0.9377(5) 0.8890(2) 0.0409(14) Uani 1 1 d . . . . .
 H010 H 0.4101 0.9095 0.9170 0.049 Uiso 1 1 calc R . . . .
 C011 C 0.6871(2) 0.5638(6) 0.7166(2) 0.0424(14) Uani 1 1 d . . . . .
 H011 H 0.7151 0.5342 0.7035 0.051 Uiso 1 1 calc R . . . .
 C012 C 0.3276(2) 0.6292(5) 0.9153(2) 0.0415(14) Uani 1 1 d . . . . .
 C013 C 0.5454(2) 0.6705(5) 0.89600(19) 0.0392(13) Uani 1 1 d . . . . .
 C014 C 0.4369(2) 0.5698(6) 0.6968(2) 0.0421(14) Uani 1 1 d . . . . .
 C015 C 0.3660(2) 0.5898(5) 0.8845(2) 0.0388(13) Uani 1 1 d . . . . .
 C016 C 0.5139(2) 0.4569(6) 0.6978(2) 0.0457(15) Uani 1 1 d . . . . .
 C017 C 0.3755(3) 1.0679(6) 0.8349(2) 0.0464(15) Uani 1 1 d . . . . .
 H017 H 0.3546 1.1318 0.8266 0.056 Uiso 1 1 calc R . . . .
 C018 C 0.3191(3) 0.7505(6) 0.5827(2) 0.0461(15) Uani 1 1 d . . . . .
 H018 H 0.2932 0.8072 0.5791 0.055 Uiso 1 1 calc R . . . .
 C019 C 0.3259(2) 0.7911(5) 0.7516(2) 0.0420(14) Uani 1 1 d . . . . .
 H019 H 0.3243 0.8028 0.7809 0.050 Uiso 1 1 calc R . . . .
 C01A C 0.6026(2) 0.6565(5) 0.7565(2) 0.0411(14) Uani 1 1 d . . . . .
 C01B C 0.6564(2) 0.7128(6) 0.6571(2) 0.0432(14) Uani 1 1 d . . . . .
 C01C C 0.4026(2) 0.5054(6) 0.89752(19) 0.0412(14) Uani 1 1 d . . . . .
 H01C H 0.4044 0.4758 0.9253 0.049 Uiso 1 1 calc R . . . .
 C01D C 0.6905(3) 0.7082(6) 0.6248(2) 0.0485(15) Uani 1 1 d . . . . .
 H01F H 0.7173 0.6536 0.6264 0.058 Uiso 1 1 calc R . . . .
 C01E C 0.4754(2) 0.5214(6) 0.6753(2) 0.0447(15) Uani 1 1 d . . . . .
 H01E H 0.4754 0.5321 0.6458 0.054 Uiso 1 1 calc R . . . .
 C01F C 0.4951(2) 0.3726(6) 0.8326(2) 0.0431(14) Uani 1 1 d . . . . .
 C01G C 0.3623(2) 0.7117(5) 0.7391(2) 0.0418(14) Uani 1 1 d . . . . .
 C01H C 0.4831(2) 0.8648(5) 0.75372(19) 0.0406(13) Uani 1 1 d . . . . .
 C01I C 0.5127(2) 0.4397(6) 0.7412(2) 0.0437(14) Uani 1 1 d . . . . .
 H01I H 0.5391 0.3968 0.7563 0.052 Uiso 1 1 calc R . . . .
 C01J C 0.3417(2) 1.0883(5) 0.9067(2) 0.0427(14) Uani 1 1 d . . . . .
 C01K C 0.4063(2) 1.1042(6) 0.6548(2) 0.0449(15) Uani 1 1 d . . . . .
 C01L C 0.3301(2) 0.7617(5) 0.6651(2) 0.0425(14) Uani 1 1 d . . . . .
 C01M C 0.3559(3) 0.6713(6) 0.9568(2) 0.0467(15) Uani 1 1 d . . . . .
 H01A H 0.3781 0.6102 0.9691 0.070 Uiso 1 1 calc GR . . . .
 H01B H 0.3312 0.6919 0.9764 0.070 Uiso 1 1 calc GR . . . .
 H01D H 0.3764 0.7387 0.9513 0.070 Uiso 1 1 calc GR . . . .
 C01N C 0.5277(2) 0.8061(5) 0.74266(19) 0.0412(14) Uani 1 1 d . . . . .
 C01O C 0.2512(3) 0.9341(6) 0.7378(2) 0.0485(16) Uani 1 1 d . . . . .
 C01P C 0.6566(2) 0.6504(5) 0.6968(2) 0.0408(13) Uani 1 1 d . . . . .
 C01Q C 0.4287(2) 0.9907(6) 0.6482(2) 0.0432(14) Uani 1 1 d . . . . .
 C01R C 0.3814(3) 0.6433(6) 0.6296(2) 0.0442(14) Uani 1 1 d . . . . .
 C01S C 0.5751(2) 0.6142(5) 0.9358(2) 0.0413(14) Uani 1 1 d . . . . .
 C01T C 0.3415(3) 0.7232(5) 0.6239(2) 0.0437(14) Uani 1 1 d . . . . .
 C01U C 0.2945(3) 0.8381(5) 0.6796(2) 0.0446(15) Uani 1 1 d . . . . .
 H01U H 0.2721 0.8796 0.6600 0.054 Uiso 1 1 calc R . . . .
 C01V C 0.4038(3) 1.0190(6) 0.8047(2) 0.0463(15) Uani 1 1 d . . . . .
 H01V H 0.4019 1.0477 0.7767 0.056 Uiso 1 1 calc R . . . .
 C01W C 0.4634(3) 0.9292(6) 0.6811(2) 0.0440(14) Uani 1 1 d . . . . .
 C01X C 0.3346(3) 0.6952(6) 0.5476(2) 0.0480(15) Uani 1 1 d . . . . .
 C01Y C 0.5092(3) 0.8813(6) 0.6701(2) 0.0454(15) Uani 1 1 d . . . . .
 H01Y H 0.5185 0.8891 0.6423 0.054 Uiso 1 1 calc R . . . .
 C01Z C 0.4937(2) 0.3018(6) 0.9051(2) 0.0459(15) Uani 1 1 d . . . . .
 H01Z H 0.4802 0.3066 0.9315 0.055 Uiso 1 1 calc R . . . .
 C020 C 0.6838(3) 0.7851(6) 0.5911(2) 0.0479(15) Uani 1 1 d . . . . .
 C021 C 0.5315(3) 0.2202(6) 0.8991(2) 0.0468(14) Uani 1 1 d . U . . .
 C022 C 0.7085(3) 0.4255(6) 0.7793(2) 0.0494(16) Uani 1 1 d . . . . .
 C023 C 0.3119(3) 0.7224(6) 0.5023(2) 0.0499(16) Uani 1 1 d . . . . .
 C024 C 0.5316(3) 0.2883(6) 0.8251(2) 0.0513(16) Uani 1 1 d . . . . .
 H024 H 0.5442 0.2817 0.7984 0.062 Uiso 1 1 calc R . . . .
 C025 C 0.2928(3) 0.5264(6) 0.9241(2) 0.0520(17) Uani 1 1 d . . . . .
 H02A H 0.2763 0.4968 0.8974 0.078 Uiso 1 1 calc GR . . . .
 H02B H 0.2668 0.5520 0.9419 0.078 Uiso 1 1 calc GR . . . .
 H02C H 0.3133 0.4657 0.9387 0.078 Uiso 1 1 calc GR . . . .
 C026 C 0.3733(3) 0.6091(6) 0.5546(2) 0.0513(17) Uani 1 1 d . . . . .
 H026 H 0.3836 0.5691 0.5310 0.062 Uiso 1 1 calc R . . . .
 C027 C 0.3747(3) 1.1444(6) 0.6188(2) 0.0541(17) Uani 1 1 d . . . . .
 C028 C 0.2926(3) 0.7279(6) 0.8965(2) 0.0467(15) Uani 1 1 d . . . . .
 H02D H 0.3135 0.7906 0.8873 0.070 Uiso 1 1 calc GR . . . .
 H02E H 0.2717 0.7563 0.9179 0.070 Uiso 1 1 calc GR . . . .
 H02F H 0.2704 0.6989 0.8723 0.070 Uiso 1 1 calc GR . . . .
 C029 C 0.5571(3) 0.4117(6) 0.6757(2) 0.0488(16) Uani 1 1 d . . . . .
 C02A C 0.3499(3) 1.0368(6) 0.9526(2) 0.0505(16) Uani 1 1 d . . . . .
 H02 H 0.3387 0.9567 0.9520 0.076 Uiso 1 1 calc GR . . . .
 H H 0.3300 1.0810 0.9712 0.076 Uiso 1 1 calc GR . . . .
 HA H 0.3860 1.0409 0.9630 0.076 Uiso 1 1 calc GR . . . .
 C02B C 0.4166(3) 0.9465(6) 0.6093(2) 0.0490(16) Uani 1 1 d . . . . .
 C02C C 0.5541(2) 0.1393(5) 0.9344(2) 0.0476(12) Uani 1 1 d D U . . .
 C02D C 0.5785(3) 0.2966(7) 0.6846(2) 0.0508(16) Uani 1 1 d . . . . .
 C02E C 0.2655(3) 0.8032(7) 0.5013(2) 0.0557(18) Uani 1 1 d . . . . .
 H02G H 0.2393 0.7679 0.5167 0.084 Uiso 1 1 calc GR . . . .
 H02H H 0.2518 0.8166 0.4720 0.084 Uiso 1 1 calc GR . . . .
 H02I H 0.2760 0.8765 0.5145 0.084 Uiso 1 1 calc GR . . . .
 C02F C 0.3968(3) 0.5813(6) 0.5951(2) 0.0519(16) Uani 1 1 d . . . . .
 H02J H 0.4220 0.5231 0.5990 0.062 Uiso 1 1 calc R . . . .
 C02G C 0.6437(3) 0.8652(7) 0.5903(2) 0.0542(17) Uani 1 1 d . . . . .
 H3AA H 0.6399 0.9186 0.5677 0.065 Uiso 1 1 calc R . . . .
 C02H C 0.5483(3) 0.2150(6) 0.8582(2) 0.0524(17) Uani 1 1 d . . . . .
 H02K H 0.5725 0.1578 0.8531 0.063 Uiso 1 1 calc R . . . .
 C02I C 0.6104(3) 0.5184(6) 0.9239(2) 0.0527(17) Uani 1 1 d . . . . .
 H4AA H 0.5910 0.4625 0.9060 0.079 Uiso 1 1 calc GR . . . .
 HB H 0.6256 0.4803 0.9495 0.079 Uiso 1 1 calc GR . . . .
 HC H 0.6374 0.5510 0.9087 0.079 Uiso 1 1 calc GR . . . .
 C02J C 0.2509(3) 0.9377(7) 0.7860(2) 0.0580(19) Uani 1 1 d . . . . .
 H02L H 0.2427 0.8614 0.7963 0.087 Uiso 1 1 calc GR . . . .
 H02M H 0.2254 0.9930 0.7935 0.087 Uiso 1 1 calc GR . . . .
 H02N H 0.2846 0.9609 0.7989 0.087 Uiso 1 1 calc GR . . . .
 C02K C 0.1976(3) 0.8913(6) 0.7189(2) 0.0522(17) Uani 1 1 d . . . . .
 H02O H 0.1957 0.8927 0.6881 0.078 Uiso 1 1 calc GR . . . .
 H02P H 0.1713 0.9416 0.7284 0.078 Uiso 1 1 calc GR . . . .
 H02Q H 0.1922 0.8128 0.7284 0.078 Uiso 1 1 calc GR . . . .
 C02L C 0.6088(3) 0.8709(6) 0.6210(2) 0.0526(17) Uani 1 1 d . . . . .
 H5AA H 0.5824 0.9264 0.6195 0.063 Uiso 1 1 calc R . . . .
 C02M C 0.5371(3) 0.5647(6) 0.9650(2) 0.0484(16) Uani 1 1 d . . . . .
 H6AA H 0.5164 0.6270 0.9748 0.073 Uiso 1 1 calc GR . . . .
 HD H 0.5560 0.5272 0.9892 0.073 Uiso 1 1 calc GR . . . .
 HE H 0.5150 0.5086 0.9494 0.073 Uiso 1 1 calc GR . . . .
 C02N C 0.2850(3) 1.0732(7) 0.8901(2) 0.0520(16) Uani 1 1 d . . . . .
 H7AA H 0.2786 1.1085 0.8623 0.078 Uiso 1 1 calc GR . . . .
 HF H 0.2636 1.1101 0.9096 0.078 Uiso 1 1 calc GR . . . .
 HG H 0.2768 0.9913 0.8881 0.078 Uiso 1 1 calc GR . . . .
 C02O C 0.5621(3) 0.2124(7) 0.7093(3) 0.0592(19) Uani 1 1 d . . . . .
 H02R H 0.5329 0.2253 0.7237 0.071 Uiso 1 1 calc R . . . .
 C02P C 0.2611(3) 1.0574(6) 0.7220(3) 0.0579(18) Uani 1 1 d . . . . .
 H02S H 0.2941 1.0844 0.7349 0.087 Uiso 1 1 calc GR . . . .
 H02T H 0.2343 1.1088 0.7298 0.087 Uiso 1 1 calc GR . . . .
 H02U H 0.2611 1.0567 0.6913 0.087 Uiso 1 1 calc GR . . . .
 B02Q B 0.7191(3) 0.7850(7) 0.5548(2) 0.0453(17) Uani 1 1 d . . . . .
 C02R C 0.6073(3) 0.7095(6) 0.9605(2) 0.0543(17) Uani 1 1 d . . . . .
 H8AA H 0.6321 0.7406 0.9426 0.081 Uiso 1 1 calc GR . . . .
 HH H 0.6252 0.6767 0.9861 0.081 Uiso 1 1 calc GR . . . .
 HI H 0.5848 0.7712 0.9681 0.081 Uiso 1 1 calc GR . . . .
 C02S C 0.5794(3) 0.4718(7) 0.6461(2) 0.0555(18) Uani 1 1 d . . . . .
 H02V H 0.5675 0.5452 0.6366 0.067 Uiso 1 1 calc R . . . .
 C02T C 0.4134(3) 1.1738(6) 0.6904(2) 0.0516(16) Uani 1 1 d . . . . .
 H9AA H 0.4343 1.1484 0.7146 0.062 Uiso 1 1 calc R . . . .
 C02U C 0.3539(3) 0.7822(7) 0.4780(2) 0.0562(18) Uani 1 1 d . . . . .
 H02W H 0.3624 0.8570 0.4908 0.084 Uiso 1 1 calc GR . . . .
 H02X H 0.3409 0.7928 0.4484 0.084 Uiso 1 1 calc GR . . . .
 H02Y H 0.3844 0.7340 0.4798 0.084 Uiso 1 1 calc GR . . . .
 B02V B 0.3971(3) 0.6264(6) 0.7665(2) 0.0383(15) Uani 1 1 d . . . . .
 C02W C 0.3546(3) 1.2174(6) 0.9105(3) 0.0558(18) Uani 1 1 d . . . . .
 H0BA H 0.3902 1.2267 0.9220 0.084 Uiso 1 1 calc GR . . . .
 HJ H 0.3324 1.2543 0.9293 0.084 Uiso 1 1 calc GR . . . .
 HK H 0.3495 1.2532 0.8826 0.084 Uiso 1 1 calc GR . . . .
 C02X C 0.6219(3) 0.2761(7) 0.6621(2) 0.0577(18) Uani 1 1 d . . . . .
 C02Y C 0.3506(3) 1.2535(6) 0.6181(3) 0.0552(17) Uani 1 1 d . . . . .
 C02Z C 0.2951(3) 0.6096(6) 0.4790(2) 0.0575(18) Uani 1 1 d . . . . .
 H02Z H 0.3248 0.5603 0.4771 0.086 Uiso 1 1 calc GR . . . .
 HL H 0.2795 0.6277 0.4506 0.086 Uiso 1 1 calc GR . . . .
 HM H 0.2703 0.5696 0.4946 0.086 Uiso 1 1 calc GR . . . .
 C030 C 0.7492(3) 0.3770(8) 0.7530(3) 0.065(2) Uani 1 1 d . . . . .
 H03J H 0.7330 0.3500 0.7258 0.098 Uiso 1 1 calc GR . . . .
 H03K H 0.7667 0.3129 0.7681 0.098 Uiso 1 1 calc GR . . . .
 H03L H 0.7739 0.4372 0.7483 0.098 Uiso 1 1 calc GR . . . .
 C031 C 0.7345(3) 0.4757(7) 0.8207(2) 0.0599(19) Uani 1 1 d . . . . .
 H03M H 0.7563 0.5400 0.8143 0.090 Uiso 1 1 calc GR . . . .
 H03N H 0.7551 0.4163 0.8359 0.090 Uiso 1 1 calc GR . . . .
 H03O H 0.7085 0.5028 0.8381 0.090 Uiso 1 1 calc GR . . . .
 C032 C 0.3896(3) 1.2815(6) 0.6905(3) 0.0597(19) Uani 1 1 d . . . . .
 H032 H 0.3945 1.3285 0.7149 0.072 Uiso 1 1 calc R . . . .
 C033 C 0.3582(3) 1.3210(6) 0.6544(3) 0.0582(19) Uani 1 1 d . . . . .
 H033 H 0.3423 1.3940 0.6551 0.070 Uiso 1 1 calc R . . . .
 B034 B 0.5582(3) 0.7212(6) 0.7742(2) 0.0355(14) Uani 1 1 d . . . . .
 C035 C 0.7588(3) 0.6894(8) 0.5611(3) 0.072(2) Uani 1 1 d . . . . .
 H03P H 0.7792 0.7000 0.5882 0.108 Uiso 1 1 calc GR . . . .
 H03Q H 0.7810 0.6920 0.5383 0.108 Uiso 1 1 calc GR . . . .
 H03R H 0.7416 0.6149 0.5608 0.108 Uiso 1 1 calc GR . . . .
 C036 C 0.6748(3) 0.3236(7) 0.7907(3) 0.065(2) Uani 1 1 d . . . . .
 H03S H 0.6470 0.3523 0.8059 0.097 Uiso 1 1 calc GR . . . .
 H03T H 0.6954 0.2694 0.8086 0.097 Uiso 1 1 calc GR . . . .
 H03U H 0.6608 0.2848 0.7649 0.097 Uiso 1 1 calc GR . . . .
 C037 C 0.6475(3) 0.1716(7) 0.6652(3) 0.0612(19) Uani 1 1 d . . . . .
 H037 H 0.6754 0.1571 0.6494 0.073 Uiso 1 1 calc R . . . .
 C038 C 0.6311(3) 0.0892(7) 0.6922(3) 0.069(2) Uani 1 1 d . . . . .
 H038 H 0.6495 0.0194 0.6962 0.082 Uiso 1 1 calc R . . . .
 C039 C 0.5873(3) 0.1069(7) 0.7139(3) 0.062(2) Uani 1 1 d . . . . .
 H039 H 0.5755 0.0485 0.7312 0.075 Uiso 1 1 calc R . . . .
 C03A C 0.6649(3) 0.8609(7) 0.8351(3) 0.075(2) Uani 1 1 d D U . . .
 HN H 0.6313 0.8437 0.8448 0.090 Uiso 0.676(14) 1 calc R . P A 1
 H03Z H 0.6652 0.8286 0.8065 0.090 Uiso 0.676(14) 1 calc R . P A 1
 HO H 0.6370 0.8299 0.8502 0.090 Uiso 0.324(14) 1 calc R . P A 2
 HP H 0.6708 0.8062 0.8124 0.090 Uiso 0.324(14) 1 calc R . P A 2
 C03B C 0.6873(4) 0.7625(10) 0.5130(3) 0.080(3) Uani 1 1 d . . . . .
 H03V H 0.6682 0.6911 0.5150 0.120 Uiso 1 1 calc GR . . . .
 H03W H 0.7098 0.7558 0.4905 0.120 Uiso 1 1 calc GR . . . .
 H03X H 0.6636 0.8262 0.5067 0.120 Uiso 1 1 calc GR . . . .
 C03C C 0.5316(4) 0.1645(8) 0.9772(3) 0.054(2) Uani 0.769(9) 1 d D U P B 1
 H03A H 0.5400 0.2431 0.9861 0.081 Uiso 0.769(9) 1 calc GR . P B 1
 H03B H 0.5461 0.1107 0.9987 0.081 Uiso 0.769(9) 1 calc GR . P B 1
 H03C H 0.4945 0.1552 0.9734 0.081 Uiso 0.769(9) 1 calc GR . P B 1
 C03D C 0.6119(3) 0.1619(8) 0.9432(3) 0.052(2) Uani 0.769(9) 1 d D U P B 1
 H03D H 0.6282 0.1508 0.9172 0.078 Uiso 0.769(9) 1 calc GR . P B 1
 H03E H 0.6266 0.1085 0.9648 0.078 Uiso 0.769(9) 1 calc GR . P B 1
 H03F H 0.6175 0.2409 0.9531 0.078 Uiso 0.769(9) 1 calc GR . P B 1
 C03E C 0.5436(4) 0.0151(7) 0.9224(3) 0.057(2) Uani 0.769(9) 1 d D U P B 1
 H03G H 0.5071 -0.0001 0.9217 0.086 Uiso 0.769(9) 1 calc GR . P B 1
 H03H H 0.5622 -0.0351 0.9433 0.086 Uiso 0.769(9) 1 calc GR . P B 1
 H03I H 0.5548 0.0002 0.8946 0.086 Uiso 0.769(9) 1 calc GR . P B 1
 C03F C 0.7445(5) 0.9010(8) 0.5533(4) 0.098(4) Uani 1 1 d . . . . .
 H03Y H 0.7187 0.9599 0.5459 0.147 Uiso 1 1 calc GR . . . .
 HQ H 0.7688 0.8998 0.5320 0.147 Uiso 1 1 calc GR . . . .
 HR H 0.7626 0.9184 0.5809 0.147 Uiso 1 1 calc GR . . . .
 C03G C 0.4849(4) 0.8272(10) 0.4097(3) 0.093(3) Uani 1 1 d . . . . .
 H03 H 0.4509 0.8097 0.3952 0.111 Uiso 1 1 calc R . . . .
 HS H 0.5050 0.8647 0.3890 0.111 Uiso 1 1 calc R . . . .
 C03H C 0.5514(5) 0.6944(12) 0.5350(5) 0.120(4) Uani 1 1 d . . . . .
 H1BA H 0.5436 0.7262 0.5064 0.144 Uiso 1 1 calc R . . . .
 HT H 0.5804 0.7382 0.5492 0.144 Uiso 1 1 calc R . . . .
 Cl2A Cl 0.7193(4) 0.8679(17) 0.8698(4) 0.114(4) Uani 0.324(14) 1 d D U P A 2
 Cl4A Cl 0.6452(6) 0.9904(11) 0.8123(4) 0.099(4) Uani 0.324(14) 1 d D U P A 2
 C0AA C 0.5930(10) 0.207(2) 0.9622(9) 0.051(4) Uani 0.231(9) 1 d D U P B 2
 H0AA H 0.6197 0.2345 0.9454 0.076 Uiso 0.231(9) 1 calc GR . P B 2
 H0AB H 0.6081 0.1583 0.9851 0.076 Uiso 0.231(9) 1 calc GR . P B 2
 H0AC H 0.5764 0.2731 0.9741 0.076 Uiso 0.231(9) 1 calc GR . P B 2
 C1AA C 0.5810(12) 0.033(2) 0.9160(10) 0.052(4) Uani 0.231(9) 1 d D U P B 2
 H1AA H 0.5575 -0.0045 0.8944 0.078 Uiso 0.231(9) 1 calc GR . P B 2
 H1AB H 0.5907 -0.0222 0.9386 0.078 Uiso 0.231(9) 1 calc GR . P B 2
 H1AC H 0.6114 0.0579 0.9034 0.078 Uiso 0.231(9) 1 calc GR . P B 2
 C2AA C 0.5117(9) 0.074(2) 0.9549(9) 0.048(4) Uani 0.231(9) 1 d D U P B 2
 H2AA H 0.4914 0.1292 0.9693 0.072 Uiso 0.231(9) 1 calc GR . P B 2
 H2AB H 0.5272 0.0185 0.9752 0.072 Uiso 0.231(9) 1 calc GR . P B 2
 H2AC H 0.4898 0.0343 0.9330 0.072 Uiso 0.231(9) 1 calc GR . P B 2
 Se1 Se 0.3713(7) 1.035(2) 0.5724(6) 0.052(3) Uiso 0.324(14) 1 d . . P A 2

loop_
  _atom_site_aniso_label
  _atom_site_aniso_U_11
  _atom_site_aniso_U_22
  _atom_site_aniso_U_33
  _atom_site_aniso_U_23
  _atom_site_aniso_U_13
  _atom_site_aniso_U_12
 Se01 0.058(2) 0.059(3) 0.0493(18) 0.0034(10) -0.0080(8) 0.0040(10)
 Se02 0.0530(5) 0.0686(5) 0.0572(5) -0.0043(4) 0.0131(4) 0.0060(3)
 Cl00 0.0741(15) 0.0925(16) 0.0809(15) 0.0039(12) 0.0106(12) 0.0001(12)
 Cl1 0.093(2) 0.132(3) 0.172(3) -0.034(2) 0.053(2) 0.0115(19)
 Cl2 0.094(4) 0.077(2) 0.166(6) -0.022(2) 0.066(4) -0.0146(19)
 Cl3 0.158(4) 0.105(3) 0.211(5) -0.069(3) -0.003(3) -0.007(2)
 Cl4 0.084(3) 0.139(5) 0.085(3) -0.005(3) 0.001(2) 0.007(3)
 Cl5 0.248(6) 0.188(4) 0.118(3) 0.036(3) 0.070(3) 0.137(4)
 N009 0.037(3) 0.039(3) 0.040(3) 0.000(2) 0.007(2) 0.002(2)
 N00A 0.035(3) 0.049(3) 0.039(3) 0.001(2) 0.001(2) -0.001(2)
 N00B 0.042(3) 0.042(3) 0.041(3) 0.000(2) 0.002(2) 0.000(2)
 N00C 0.040(3) 0.047(3) 0.042(3) 0.006(2) 0.010(2) 0.009(2)
 C00D 0.031(3) 0.043(3) 0.045(3) 0.000(3) -0.002(3) 0.000(2)
 C00E 0.035(3) 0.045(3) 0.041(3) 0.000(3) 0.004(3) 0.001(3)
 C00F 0.036(3) 0.043(3) 0.039(3) 0.003(3) 0.001(3) -0.002(3)
 C00G 0.032(3) 0.039(3) 0.044(3) -0.002(3) 0.003(3) -0.003(2)
 C00H 0.036(3) 0.045(3) 0.043(3) -0.003(3) 0.002(3) -0.001(3)
 C00I 0.038(3) 0.038(3) 0.045(3) 0.001(3) 0.005(3) -0.001(2)
 C00J 0.039(3) 0.036(3) 0.044(3) 0.001(3) 0.006(3) 0.003(2)
 C00K 0.039(3) 0.046(3) 0.036(3) 0.000(3) 0.009(3) -0.002(3)
 C00L 0.035(3) 0.040(3) 0.043(3) 0.000(3) 0.009(3) 0.000(2)
 C00M 0.042(3) 0.048(4) 0.041(3) 0.002(3) 0.003(3) 0.002(3)
 C00N 0.043(3) 0.041(3) 0.034(3) -0.003(2) 0.005(3) 0.000(3)
 C00O 0.040(3) 0.046(3) 0.042(3) 0.000(3) 0.005(3) 0.005(3)
 C00P 0.037(3) 0.042(3) 0.034(3) 0.000(2) 0.005(2) -0.002(2)
 C00Q 0.034(3) 0.039(3) 0.047(3) 0.001(3) 0.010(3) 0.003(2)
 C00R 0.036(3) 0.048(3) 0.034(3) 0.000(3) 0.004(2) -0.002(3)
 C00S 0.038(3) 0.040(3) 0.045(3) -0.001(3) 0.008(3) 0.003(2)
 C00T 0.036(3) 0.038(3) 0.041(3) 0.000(3) 0.001(3) -0.001(2)
 C00U 0.041(3) 0.043(3) 0.038(3) 0.002(3) 0.007(3) 0.002(3)
 C00V 0.038(3) 0.046(3) 0.041(3) 0.007(3) 0.011(3) 0.002(3)
 C00W 0.040(3) 0.047(3) 0.042(3) 0.003(3) 0.006(3) 0.004(3)
 C00X 0.040(3) 0.046(3) 0.039(3) 0.000(3) 0.002(3) 0.001(3)
 C00Y 0.035(3) 0.039(3) 0.039(3) 0.000(2) 0.005(3) 0.001(2)
 C00Z 0.033(3) 0.051(4) 0.039(3) -0.001(3) 0.003(3) -0.006(3)
 C010 0.039(3) 0.043(3) 0.041(3) 0.003(3) 0.004(3) 0.000(3)
 C011 0.040(3) 0.049(3) 0.039(3) -0.003(3) 0.008(3) 0.001(3)
 C012 0.040(3) 0.043(3) 0.042(3) -0.004(3) 0.006(3) 0.001(3)
 C013 0.036(3) 0.040(3) 0.042(3) 0.001(3) 0.006(3) 0.000(2)
 C014 0.039(3) 0.043(3) 0.044(3) -0.001(3) 0.001(3) 0.000(3)
 C015 0.033(3) 0.040(3) 0.044(3) -0.004(3) 0.004(3) -0.001(2)
 C016 0.039(3) 0.056(4) 0.043(4) -0.008(3) 0.008(3) -0.003(3)
 C017 0.041(3) 0.050(4) 0.049(4) -0.001(3) 0.006(3) 0.011(3)
 C018 0.051(4) 0.046(3) 0.041(3) 0.004(3) 0.006(3) 0.002(3)
 C019 0.041(3) 0.042(3) 0.043(3) -0.004(3) 0.005(3) -0.002(3)
 C01A 0.037(3) 0.043(3) 0.042(3) -0.001(3) 0.005(3) -0.002(3)
 C01B 0.044(3) 0.047(3) 0.039(3) 0.001(3) 0.007(3) -0.005(3)
 C01C 0.041(3) 0.047(3) 0.035(3) 0.003(3) 0.004(3) 0.000(3)
 C01D 0.047(4) 0.052(4) 0.048(4) 0.002(3) 0.009(3) 0.002(3)
 C01E 0.044(4) 0.048(4) 0.043(3) -0.002(3) 0.008(3) -0.001(3)
 C01F 0.031(3) 0.050(4) 0.048(4) 0.003(3) 0.005(3) 0.005(3)
 C01G 0.042(3) 0.039(3) 0.045(3) -0.001(3) 0.007(3) 0.000(3)
 C01H 0.039(3) 0.045(3) 0.039(3) 0.003(3) 0.005(3) -0.002(3)
 C01I 0.037(3) 0.053(4) 0.041(3) 0.000(3) 0.003(3) 0.004(3)
 C01J 0.040(3) 0.044(3) 0.046(4) -0.001(3) 0.011(3) 0.007(3)
 C01K 0.036(3) 0.047(4) 0.052(4) 0.005(3) 0.006(3) -0.002(3)
 C01L 0.044(4) 0.044(3) 0.039(3) 0.002(3) 0.003(3) -0.001(3)
 C01M 0.049(4) 0.052(4) 0.039(3) -0.004(3) 0.003(3) 0.001(3)
 C01N 0.040(3) 0.045(3) 0.039(3) 0.003(3) 0.006(3) 0.000(3)
 C01O 0.053(4) 0.050(4) 0.041(4) 0.002(3) 0.003(3) 0.009(3)
 C01P 0.039(3) 0.044(3) 0.040(3) 0.002(3) 0.007(3) -0.001(3)
 C01Q 0.039(3) 0.052(4) 0.040(3) 0.006(3) 0.008(3) 0.000(3)
 C01R 0.050(4) 0.046(3) 0.037(3) 0.000(3) 0.002(3) -0.001(3)
 C01S 0.042(3) 0.044(3) 0.039(3) 0.007(3) 0.010(3) 0.005(3)
 C01T 0.047(4) 0.044(3) 0.041(3) 0.001(3) 0.008(3) -0.006(3)
 C01U 0.046(4) 0.042(3) 0.045(4) 0.007(3) 0.005(3) 0.004(3)
 C01V 0.046(4) 0.047(4) 0.047(4) 0.003(3) 0.008(3) 0.006(3)
 C01W 0.043(4) 0.047(3) 0.043(3) 0.002(3) 0.009(3) 0.003(3)
 C01X 0.044(4) 0.057(4) 0.044(4) 0.003(3) 0.008(3) -0.001(3)
 C01Y 0.047(4) 0.048(4) 0.042(3) 0.006(3) 0.006(3) 0.003(3)
 C01Z 0.039(3) 0.048(4) 0.049(4) 0.002(3) 0.001(3) 0.000(3)
 C020 0.047(4) 0.054(4) 0.044(4) 0.002(3) 0.015(3) -0.001(3)
 C021 0.041(3) 0.047(3) 0.051(3) 0.002(2) 0.002(2) 0.003(2)
 C022 0.047(4) 0.054(4) 0.048(4) 0.003(3) 0.009(3) 0.006(3)
 C023 0.044(4) 0.059(4) 0.047(4) 0.002(3) 0.006(3) -0.001(3)
 C024 0.044(4) 0.059(4) 0.052(4) 0.002(3) 0.008(3) 0.014(3)
 C025 0.053(4) 0.049(4) 0.058(4) -0.001(3) 0.025(3) -0.003(3)
 C026 0.054(4) 0.058(4) 0.043(4) -0.004(3) 0.008(3) 0.007(3)
 C027 0.043(4) 0.052(4) 0.067(5) 0.011(3) 0.009(3) 0.004(3)
 C028 0.045(4) 0.051(4) 0.045(4) 0.000(3) 0.011(3) 0.006(3)
 C029 0.037(3) 0.062(4) 0.048(4) -0.005(3) 0.004(3) 0.000(3)
 C02A 0.055(4) 0.047(4) 0.051(4) -0.001(3) 0.011(3) 0.014(3)
 C02B 0.047(4) 0.060(4) 0.041(4) 0.001(3) 0.005(3) -0.001(3)
 C02C 0.044(2) 0.047(2) 0.051(3) 0.0026(19) 0.0019(19) 0.0049(19)
 C02D 0.040(4) 0.071(5) 0.041(4) -0.012(3) 0.003(3) 0.003(3)
 C02E 0.062(4) 0.067(5) 0.037(3) 0.005(3) 0.000(3) 0.008(4)
 C02F 0.052(4) 0.060(4) 0.044(4) 0.002(3) 0.005(3) 0.009(3)
 C02G 0.059(4) 0.062(4) 0.042(4) 0.007(3) 0.013(3) 0.002(3)
 C02H 0.043(4) 0.060(4) 0.054(4) 0.002(3) 0.005(3) 0.009(3)
 C02I 0.050(4) 0.061(4) 0.048(4) 0.012(3) 0.013(3) 0.014(3)
 C02J 0.059(5) 0.064(4) 0.050(4) -0.008(3) 0.003(3) 0.015(4)
 C02K 0.049(4) 0.058(4) 0.050(4) 0.001(3) 0.006(3) 0.000(3)
 C02L 0.051(4) 0.059(4) 0.050(4) 0.011(3) 0.017(3) 0.005(3)
 C02M 0.044(4) 0.062(4) 0.040(3) 0.009(3) 0.008(3) 0.005(3)
 C02N 0.043(4) 0.060(4) 0.054(4) -0.004(3) 0.007(3) 0.011(3)
 C02O 0.045(4) 0.057(4) 0.075(5) -0.016(4) 0.004(4) -0.001(3)
 C02P 0.066(5) 0.051(4) 0.058(4) -0.002(3) 0.011(4) 0.011(3)
 B02Q 0.044(4) 0.057(4) 0.037(4) 0.005(3) 0.015(3) 0.000(3)
 C02R 0.047(4) 0.063(4) 0.050(4) 0.008(3) -0.011(3) -0.008(3)
 C02S 0.047(4) 0.072(5) 0.047(4) -0.008(3) 0.008(3) 0.002(3)
 C02T 0.046(4) 0.054(4) 0.055(4) 0.001(3) 0.007(3) -0.004(3)
 C02U 0.057(4) 0.069(5) 0.044(4) 0.000(3) 0.008(3) 0.003(4)
 B02V 0.039(4) 0.042(4) 0.033(3) 0.000(3) 0.003(3) 0.002(3)
 C02W 0.053(4) 0.050(4) 0.067(5) 0.002(3) 0.016(4) 0.005(3)
 C02X 0.047(4) 0.066(5) 0.059(4) -0.014(4) 0.000(3) 0.006(3)
 C02Y 0.046(4) 0.057(4) 0.063(5) 0.002(3) 0.008(3) 0.001(3)
 C02Z 0.070(5) 0.060(4) 0.042(4) -0.003(3) 0.005(3) 0.000(4)
 C030 0.070(5) 0.072(5) 0.055(4) 0.010(4) 0.015(4) 0.021(4)
 C031 0.052(4) 0.072(5) 0.053(4) -0.002(4) -0.002(3) 0.012(4)
 C032 0.061(5) 0.046(4) 0.073(5) -0.002(4) 0.008(4) -0.004(3)
 C033 0.055(4) 0.048(4) 0.071(5) 0.005(4) 0.007(4) 0.006(3)
 B034 0.034(3) 0.035(3) 0.037(3) 0.001(3) 0.002(3) 0.000(3)
 C035 0.070(5) 0.096(6) 0.055(5) 0.006(4) 0.032(4) 0.006(5)
 C036 0.060(5) 0.059(4) 0.077(5) 0.014(4) 0.011(4) 0.010(4)
 C037 0.056(4) 0.065(5) 0.063(5) -0.004(4) 0.006(4) 0.008(4)
 C038 0.063(5) 0.059(5) 0.084(6) -0.006(4) 0.004(4) 0.011(4)
 C039 0.058(5) 0.058(5) 0.070(5) 0.002(4) 0.003(4) 0.001(4)
 C03A 0.064(3) 0.081(3) 0.077(4) -0.016(2) 0.000(3) -0.015(2)
 C03B 0.076(6) 0.117(8) 0.050(5) 0.015(5) 0.021(4) 0.022(5)
 C03C 0.053(4) 0.057(5) 0.052(3) 0.004(3) 0.004(3) 0.011(4)
 C03D 0.046(3) 0.054(5) 0.055(5) -0.005(4) 0.003(2) 0.004(2)
 C03E 0.057(5) 0.049(3) 0.064(5) -0.001(3) 0.001(4) 0.002(2)
 C03F 0.123(9) 0.074(6) 0.110(8) -0.012(5) 0.077(7) -0.030(6)
 C03G 0.096(7) 0.118(8) 0.066(6) -0.005(6) 0.014(5) -0.040(7)
 C03H 0.104(9) 0.139(11) 0.120(10) -0.040(9) 0.035(8) -0.019(8)
 Cl2A 0.089(5) 0.123(9) 0.119(7) -0.024(6) -0.035(5) -0.007(5)
 Cl4A 0.095(8) 0.099(4) 0.106(6) 0.004(4) 0.028(5) 0.015(4)
 C0AA 0.048(6) 0.047(6) 0.056(7) 0.003(5) -0.003(5) 0.005(5)
 C1AA 0.052(7) 0.048(4) 0.056(8) 0.004(4) 0.007(6) 0.007(4)
 C2AA 0.044(5) 0.049(6) 0.050(8) 0.004(5) 0.001(5) 0.005(4)

_geom_special_details
;
 All esds (except the esd in the dihedral angle between two l.s. planes)
 are estimated using the full covariance matrix.  The cell esds are taken
 into account individually in the estimation of esds in distances, angles
 and torsion angles; correlations between esds in cell parameters are only
 used when they are defined by crystal symmetry.  An approximate (isotropic)
 treatment of cell esds is used for estimating esds involving l.s. planes.
;
loop_
  _geom_bond_atom_site_label_1
  _geom_bond_atom_site_label_2
  _geom_bond_distance
  _geom_bond_site_symmetry_2
  _geom_bond_publ_flag
 Se01 C027 1.858(13) . ?
 Se01 C02B 1.866(12) . ?
 Se02 C02S 1.844(7) . ?
 Se02 C02X 1.897(9) . ?
 Cl00 C03G 1.729(11) . ?
 Cl1 C03H 1.709(13) . ?
 Cl2 C03A 1.765(8) . ?
 Cl3 C03G 1.694(12) . ?
 Cl4 C03A 1.753(8) . ?
 Cl5 C03H 1.688(14) . ?
 N009 C00F 1.400(8) . ?
 N009 C00I 1.423(8) . ?
 N009 C01H 1.397(8) . ?
 N00A C00R 1.383(8) . ?
 N00A C00Z 1.407(8) . ?
 N00A C01F 1.422(8) . ?
 N00B C00N 1.381(8) . ?
 N00B C014 1.423(8) . ?
 N00B C01R 1.426(8) . ?
 N00C C00U 1.398(8) . ?
 N00C C00V 1.413(8) . ?
 N00C C00W 1.417(8) . ?
 C00D C00H 1.453(9) . ?
 C00D C00R 1.406(9) . ?
 C00D C01C 1.375(9) . ?
 C00E C00Z 1.416(9) . ?
 C00E C014 1.423(9) . ?
 C00E B02V 1.559(9) . ?
 C00F C00J 1.384(8) . ?
 C00F C00L 1.413(8) . ?
 C00G C00R 1.392(9) . ?
 C00G C00T 1.423(9) . ?
 C00G B02V 1.521(9) . ?
 C00H C01F 1.391(9) . ?
 C00H C01Z 1.405(9) . ?
 C00I C00Y 1.402(9) . ?
 C00I C01V 1.417(9) . ?
 C00J C00Q 1.407(9) . ?
 C00J B034 1.551(9) . ?
 C00K C00O 1.411(9) . ?
 C00K C01A 1.407(9) . ?
 C00L C00P 1.368(8) . ?
 C00L C00Y 1.457(8) . ?
 C00M C019 1.389(9) . ?
 C00M C01O 1.523(9) . ?
 C00M C01U 1.404(9) . ?
 C00N C01G 1.402(9) . ?
 C00N C01L 1.408(9) . ?
 C00O C011 1.402(9) . ?
 C00O C022 1.532(9) . ?
 C00P C013 1.417(8) . ?
 C00Q C013 1.392(9) . ?
 C00S C010 1.391(9) . ?
 C00S C017 1.396(9) . ?
 C00S C01J 1.521(8) . ?
 C00T C015 1.401(9) . ?
 C00U C01A 1.391(9) . ?
 C00U C01P 1.407(9) . ?
 C00V C01B 1.392(9) . ?
 C00V C02L 1.406(9) . ?
 C00W C01N 1.409(9) . ?
 C00W C01Y 1.395(9) . ?
 C00X C01H 1.409(9) . ?
 C00X C01W 1.386(9) . ?
 C00Y C010 1.391(8) . ?
 C00Z C01I 1.391(9) . ?
 C011 C01P 1.388(9) . ?
 C012 C015 1.538(8) . ?
 C012 C01M 1.516(9) . ?
 C012 C025 1.539(9) . ?
 C012 C028 1.545(9) . ?
 C013 C01S 1.553(8) . ?
 C014 C01E 1.388(9) . ?
 C015 C01C 1.398(9) . ?
 C016 C01E 1.389(9) . ?
 C016 C01I 1.388(9) . ?
 C016 C029 1.482(9) . ?
 C017 C01V 1.388(9) . ?
 C018 C01T 1.410(9) . ?
 C018 C01X 1.374(9) . ?
 C019 C01G 1.407(9) . ?
 C01A B034 1.535(9) . ?
 C01B C01D 1.421(9) . ?
 C01B C01P 1.448(9) . ?
 C01D C020 1.384(9) . ?
 C01F C024 1.399(9) . ?
 C01G B02V 1.545(9) . ?
 C01H C01N 1.423(9) . ?
 C01J C02A 1.562(9) . ?
 C01J C02N 1.532(9) . ?
 C01J C02W 1.530(9) . ?
 C01K C01Q 1.459(9) . ?
 C01K C027 1.415(10) . ?
 C01K C02T 1.379(10) . ?
 C01L C01T 1.434(9) . ?
 C01L C01U 1.393(9) . ?
 C01N B034 1.559(9) . ?
 C01O C02J 1.525(10) . ?
 C01O C02K 1.547(10) . ?
 C01O C02P 1.539(10) . ?
 C01Q C01W 1.488(9) . ?
 C01Q C02B 1.340(9) . ?
 C01R C01T 1.391(9) . ?
 C01R C02F 1.395(9) . ?
 C01S C02I 1.513(9) . ?
 C01S C02M 1.532(9) . ?
 C01S C02R 1.547(9) . ?
 C01W C01Y 1.394(9) . ?
 C01X C023 1.528(10) . ?
 C01X C026 1.419(10) . ?
 C01Z C021 1.393(9) . ?
 C020 C02G 1.397(10) . ?
 C020 B02Q 1.544(9) . ?
 C021 C02C 1.527(9) . ?
 C021 C02H 1.407(10) . ?
 C022 C030 1.521(10) . ?
 C022 C031 1.526(10) . ?
 C022 C036 1.535(10) . ?
 C023 C02E 1.530(10) . ?
 C023 C02U 1.560(10) . ?
 C023 C02Z 1.538(10) . ?
 C024 C02H 1.382(10) . ?
 C026 C02F 1.401(10) . ?
 C027 C02Y 1.407(10) . ?
 C027 Se1 1.93(2) . ?
 C029 C02D 1.458(10) . ?
 C029 C02S 1.344(10) . ?
 C02B Se1 1.87(2) . ?
 C02C C03C 1.557(9) . ?
 C02C C03D 1.532(9) . ?
 C02C C03E 1.501(9) . ?
 C02C C0AA 1.497(15) . ?
 C02C C1AA 1.560(15) . ?
 C02C C2AA 1.535(15) . ?
 C02D C02O 1.342(11) . ?
 C02D C02X 1.420(10) . ?
 C02G C02L 1.399(10) . ?
 C02O C039 1.386(11) . ?
 B02Q C035 1.514(11) . ?
 B02Q C03B 1.510(12) . ?
 B02Q C03F 1.498(12) . ?
 C02T C032 1.390(10) . ?
 C02X C037 1.379(11) . ?
 C02Y C033 1.386(11) . ?
 C032 C033 1.412(11) . ?
 C037 C038 1.375(12) . ?
 C038 C039 1.409(12) . ?
 C03A Cl2A 1.709(10) . ?
 C03A Cl4A 1.715(10) . ?

loop_
  _geom_angle_atom_site_label_1
  _geom_angle_atom_site_label_2
  _geom_angle_atom_site_label_3
  _geom_angle
  _geom_angle_site_symmetry_1
  _geom_angle_site_symmetry_3
  _geom_angle_publ_flag
 C02B Se01 C027 87.1(5) . . ?
 C02S Se02 C02X 85.8(3) . . ?
 C00F N009 C00I 106.8(5) . . ?
 C01H N009 C00F 121.7(5) . . ?
 C01H N009 C00I 131.3(5) . . ?
 C00R N00A C00Z 121.6(5) . . ?
 C00R N00A C01F 107.7(5) . . ?
 C00Z N00A C01F 130.5(5) . . ?
 C00N N00B C014 121.2(5) . . ?
 C00N N00B C01R 107.9(5) . . ?
 C014 N00B C01R 130.8(5) . . ?
 C00U N00C C00V 107.7(5) . . ?
 C00U N00C C00W 120.6(5) . . ?
 C00V N00C C00W 131.6(5) . . ?
 C00R C00D C00H 105.7(5) . . ?
 C01C C00D C00H 134.8(6) . . ?
 C01C C00D C00R 119.5(6) . . ?
 C00Z C00E C014 116.4(6) . . ?
 C00Z C00E B02V 121.2(6) . . ?
 C014 C00E B02V 122.2(5) . . ?
 N009 C00F C00L 110.0(5) . . ?
 C00J C00F N009 126.7(6) . . ?
 C00J C00F C00L 123.2(6) . . ?
 C00R C00G C00T 114.9(6) . . ?
 C00R C00G B02V 116.6(5) . . ?
 C00T C00G B02V 128.1(6) . . ?
 C01F C00H C00D 108.1(5) . . ?
 C01F C00H C01Z 121.2(6) . . ?
 C01Z C00H C00D 130.7(6) . . ?
 C00Y C00I N009 109.6(5) . . ?
 C00Y C00I C01V 119.1(6) . . ?
 C01V C00I N009 131.1(6) . . ?
 C00F C00J C00Q 115.1(6) . . ?
 C00F C00J B034 116.1(5) . . ?
 C00Q C00J B034 128.6(5) . . ?
 C01A C00K C00O 123.1(6) . . ?
 C00F C00L C00Y 106.5(5) . . ?
 C00P C00L C00F 119.6(5) . . ?
 C00P C00L C00Y 133.7(6) . . ?
 C019 C00M C01O 123.1(6) . . ?
 C019 C00M C01U 118.6(6) . . ?
 C01U C00M C01O 118.2(6) . . ?
 N00B C00N C01G 127.1(6) . . ?
 N00B C00N C01L 109.4(5) . . ?
 C01G C00N C01L 123.5(6) . . ?
 C00K C00O C022 119.3(6) . . ?
 C011 C00O C00K 119.1(6) . . ?
 C011 C00O C022 121.6(6) . . ?
 C00L C00P C013 120.1(5) . . ?
 C013 C00Q C00J 124.0(5) . . ?
 N00A C00R C00D 110.3(5) . . ?
 N00A C00R C00G 126.3(6) . . ?
 C00G C00R C00D 123.4(6) . . ?
 C010 C00S C017 116.7(6) . . ?
 C010 C00S C01J 123.4(6) . . ?
 C017 C00S C01J 119.9(6) . . ?
 C015 C00T C00G 123.1(6) . . ?
 N00C C00U C01P 109.5(5) . . ?
 C01A C00U N00C 126.8(6) . . ?
 C01A C00U C01P 123.7(6) . . ?
 C01B C00V N00C 108.6(5) . . ?
 C01B C00V C02L 120.4(6) . . ?
 C02L C00V N00C 130.7(6) . . ?
 C01N C00W N00C 118.3(5) . . ?
 C01Y C00W N00C 119.7(6) . . ?
 C01Y C00W C01N 122.1(6) . . ?
 C01W C00X C01H 119.8(6) . . ?
 C00I C00Y C00L 106.9(5) . . ?
 C010 C00Y C00I 121.3(5) . . ?
 C010 C00Y C00L 131.7(6) . . ?
 N00A C00Z C00E 118.2(5) . . ?
 C01I C00Z N00A 121.5(6) . . ?
 C01I C00Z C00E 120.3(6) . . ?
 C00S C010 C00Y 120.9(6) . . ?
 C01P C011 C00O 119.5(6) . . ?
 C015 C012 C025 108.9(5) . . ?
 C015 C012 C028 112.0(5) . . ?
 C01M C012 C015 110.5(5) . . ?
 C01M C012 C025 109.7(6) . . ?
 C01M C012 C028 108.4(5) . . ?
 C025 C012 C028 107.4(5) . . ?
 C00P C013 C01S 120.3(5) . . ?
 C00Q C013 C00P 118.0(5) . . ?
 C00Q C013 C01S 121.6(5) . . ?
 N00B C014 C00E 117.3(5) . . ?
 C01E C014 N00B 120.2(6) . . ?
 C01E C014 C00E 122.5(6) . . ?
 C00T C015 C012 122.0(5) . . ?
 C01C C015 C00T 118.7(6) . . ?
 C01C C015 C012 119.4(6) . . ?
 C01E C016 C029 119.8(6) . . ?
 C01I C016 C01E 119.6(6) . . ?
 C01I C016 C029 120.5(6) . . ?
 C01V C017 C00S 124.9(6) . . ?
 C01X C018 C01T 120.8(6) . . ?
 C00M C019 C01G 124.2(6) . . ?
 C00K C01A B034 129.3(6) . . ?
 C00U C01A C00K 115.1(6) . . ?
 C00U C01A B034 115.5(5) . . ?
 C00V C01B C01D 121.1(6) . . ?
 C00V C01B C01P 107.9(5) . . ?
 C01D C01B C01P 131.0(6) . . ?
 C00D C01C C015 120.4(6) . . ?
 C020 C01D C01B 119.2(6) . . ?
 C014 C01E C016 119.4(6) . . ?
 C00H C01F N00A 108.2(5) . . ?
 C00H C01F C024 119.6(6) . . ?
 C024 C01F N00A 132.1(6) . . ?
 C00N C01G C019 114.7(6) . . ?
 C00N C01G B02V 115.5(5) . . ?
 C019 C01G B02V 129.5(6) . . ?
 N009 C01H C00X 120.7(6) . . ?
 N009 C01H C01N 118.7(5) . . ?
 C00X C01H C01N 120.5(6) . . ?
 C016 C01I C00Z 121.5(6) . . ?
 C00S C01J C02A 111.8(5) . . ?
 C00S C01J C02N 110.1(5) . . ?
 C00S C01J C02W 110.2(5) . . ?
 C02N C01J C02A 108.1(6) . . ?
 C02W C01J C02A 106.8(6) . . ?
 C02W C01J C02N 109.7(6) . . ?
 C027 C01K C01Q 113.0(6) . . ?
 C02T C01K C01Q 128.0(6) . . ?
 C02T C01K C027 119.0(6) . . ?
 C00N C01L C01T 106.6(5) . . ?
 C01U C01L C00N 118.7(6) . . ?
 C01U C01L C01T 134.7(6) . . ?
 C00W C01N C01H 117.0(6) . . ?
 C00W C01N B034 121.4(6) . . ?
 C01H C01N B034 121.4(5) . . ?
 C00M C01O C02J 112.8(6) . . ?
 C00M C01O C02K 109.0(6) . . ?
 C00M C01O C02P 108.9(6) . . ?
 C02J C01O C02K 107.4(6) . . ?
 C02J C01O C02P 108.5(6) . . ?
 C02P C01O C02K 110.2(6) . . ?
 C00U C01P C01B 106.2(5) . . ?
 C011 C01P C00U 119.4(6) . . ?
 C011 C01P C01B 134.4(6) . . ?
 C01K C01Q C01W 123.7(6) . . ?
 C02B C01Q C01K 114.3(6) . . ?
 C02B C01Q C01W 122.0(6) . . ?
 C01T C01R N00B 107.9(5) . . ?
 C01T C01R C02F 120.8(6) . . ?
 C02F C01R N00B 131.1(6) . . ?
 C02I C01S C013 111.9(5) . . ?
 C02I C01S C02M 109.1(5) . . ?
 C02I C01S C02R 109.2(6) . . ?
 C02M C01S C013 110.0(5) . . ?
 C02M C01S C02R 108.4(6) . . ?
 C02R C01S C013 108.2(5) . . ?
 C018 C01T C01L 131.6(6) . . ?
 C01R C01T C018 120.2(6) . . ?
 C01R C01T C01L 108.2(6) . . ?
 C01L C01U C00M 120.2(6) . . ?
 C017 C01V C00I 117.1(6) . . ?
 C00X C01W C01Q 119.5(6) . . ?
 C00X C01W C01Y 120.9(6) . . ?
 C01Y C01W C01Q 119.6(6) . . ?
 C018 C01X C023 122.8(6) . . ?
 C018 C01X C026 117.7(6) . . ?
 C026 C01X C023 119.4(6) . . ?
 C01W C01Y C00W 119.2(6) . . ?
 C021 C01Z C00H 120.4(6) . . ?
 C01D C020 C02G 118.4(6) . . ?
 C01D C020 B02Q 122.1(6) . . ?
 C02G C020 B02Q 119.5(6) . . ?
 C01Z C021 C02C 122.8(6) . . ?
 C01Z C021 C02H 116.5(6) . . ?
 C02H C021 C02C 120.7(6) . . ?
 C00O C022 C036 110.9(6) . . ?
 C030 C022 C00O 112.9(6) . . ?
 C030 C022 C031 109.4(6) . . ?
 C030 C022 C036 107.3(6) . . ?
 C031 C022 C00O 108.4(6) . . ?
 C031 C022 C036 107.8(6) . . ?
 C01X C023 C02E 112.1(6) . . ?
 C01X C023 C02U 109.0(6) . . ?
 C01X C023 C02Z 109.9(6) . . ?
 C02E C023 C02U 108.5(6) . . ?
 C02E C023 C02Z 108.5(6) . . ?
 C02Z C023 C02U 108.8(6) . . ?
 C02H C024 C01F 117.8(7) . . ?
 C02F C026 C01X 122.7(6) . . ?
 C01K C027 Se01 111.8(6) . . ?
 C01K C027 Se1 111.9(8) . . ?
 C02Y C027 Se01 126.1(7) . . ?
 C02Y C027 C01K 122.0(7) . . ?
 C02Y C027 Se1 126.1(9) . . ?
 C02D C029 C016 121.7(6) . . ?
 C02S C029 C016 123.4(7) . . ?
 C02S C029 C02D 114.8(6) . . ?
 C01Q C02B Se01 113.9(6) . . ?
 C01Q C02B Se1 116.1(9) . . ?
 C021 C02C C03C 111.6(6) . . ?
 C021 C02C C03D 109.3(6) . . ?
 C021 C02C C1AA 111.5(13) . . ?
 C021 C02C C2AA 111.3(12) . . ?
 C03D C02C C03C 105.3(6) . . ?
 C03E C02C C021 110.6(6) . . ?
 C03E C02C C03C 108.7(7) . . ?
 C03E C02C C03D 111.2(7) . . ?
 C0AA C02C C021 107.3(12) . . ?
 C0AA C02C C1AA 109.2(18) . . ?
 C0AA C02C C2AA 119.1(18) . . ?
 C2AA C02C C1AA 98.3(17) . . ?
 C02O C02D C029 129.3(7) . . ?
 C02O C02D C02X 119.2(7) . . ?
 C02X C02D C029 111.5(7) . . ?
 C01R C02F C026 117.5(6) . . ?
 C020 C02G C02L 124.0(7) . . ?
 C024 C02H C021 124.4(6) . . ?
 C02G C02L C00V 116.8(7) . . ?
 C02D C02O C039 121.5(8) . . ?
 C035 B02Q C020 110.9(6) . . ?
 C03B B02Q C020 109.3(6) . . ?
 C03B B02Q C035 107.4(7) . . ?
 C03F B02Q C020 109.0(6) . . ?
 C03F B02Q C035 110.8(8) . . ?
 C03F B02Q C03B 109.4(8) . . ?
 C029 C02S Se02 115.3(6) . . ?
 C01K C02T C032 119.9(7) . . ?
 C00G B02V C00E 115.0(5) . . ?
 C00G B02V C01G 130.3(6) . . ?
 C01G B02V C00E 114.7(5) . . ?
 C02D C02X Se02 112.4(6) . . ?
 C037 C02X Se02 126.1(6) . . ?
 C037 C02X C02D 121.2(8) . . ?
 C033 C02Y C027 117.6(7) . . ?
 C02T C032 C033 120.8(7) . . ?
 C02Y C033 C032 120.7(7) . . ?
 C00J B034 C01N 114.8(5) . . ?
 C01A B034 C00J 129.7(5) . . ?
 C01A B034 C01N 115.4(5) . . ?
 C038 C037 C02X 117.9(8) . . ?
 C037 C038 C039 121.5(8) . . ?
 C02O C039 C038 118.5(8) . . ?
 Cl4 C03A Cl2 113.5(5) . . ?
 Cl2A C03A Cl4A 115.0(8) . . ?
 Cl3 C03G Cl00 115.0(6) . . ?
 Cl5 C03H Cl1 111.8(8) . . ?
 C02B Se1 C027 84.7(9) . . ?

_shelx_res_file
;
    1.res created by SHELXL-2014/7

TITL 1_a.res in P2(1)/n
REM Old TITL 1 in P2(1)/n
REM SHELXT solution in P2(1)/n: R1 0.296, Rweak 0.002, Alpha 0.015
REM <I/s> 0.584 for 1008 systematic absences, Orientation as input
REM Formula found by SHELXT: C109 B4 N4 O6 Se2
CELL 0.71073 26.1628 11.5421 31.5962 90 95.804 90
ZERR 4 0.0047 0.0017 0.0054 0 0.006 0
LATT 1
SYMM 0.5-X,0.5+Y,0.5-Z
SFAC C H B Cl N Se
UNIT 440 448 12 24 16 8
SADI Cl2 C03A Cl2A C03A Cl4A C03A Cl4 C03A
SADI C03D C02C C0AA C02C C03C C02C C2AA C02C C03E C02C C1AA C02C
RIGU 0.001 0.002 Cl2 C03A Cl4
RIGU 0.001 0.002 Cl4A C03A Cl2A
RIGU 0.001 0.002 C03C C02C C03E C03D C021
RIGU 0.001 0.002 C0AA C2AA C02C C1AA C021

L.S. 32
PLAN  60
SIZE 0.11 0.12 0.1
TEMP -37.15
FREE Se1 C02Y
list 4
fmap 2
ACTA
REM <olex2.extras>
REM <HklSrc "%.\\1.hkl">
REM </olex2.extras>

WGHT    0.200000
FVAR       0.13302   0.67599   0.76878
PART 1
SE01  6    0.372979    1.040480    0.573742    21.00000    0.05814    0.05902 =
         0.04931    0.00338   -0.00796    0.00398
PART 0
SE02  6    0.634633    0.400168    0.625234    11.00000    0.05296    0.06856 =
         0.05716   -0.00432    0.01310    0.00596

CL00  4    0.477645    0.924075    0.450422    11.00000    0.07409    0.09246 =
         0.08092    0.00392    0.01056    0.00014
CL1   4    0.499170    0.710940    0.562864    11.00000    0.09287    0.13205 =
         0.17185   -0.03429    0.05284    0.01146
PART 1
CL2   4    0.672346    1.012668    0.832510    21.00000    0.09448    0.07702 =
         0.16633   -0.02172    0.06648   -0.01459

PART 0
CL3   4    0.513965    0.700746    0.425165    11.00000    0.15830    0.10523 =
         0.21070   -0.06911   -0.00275   -0.00679

PART 1
CL4   4    0.712716    0.792666    0.869144    21.00000    0.08423    0.13871 =
         0.08531   -0.00516    0.00063    0.00715

PART 0
CL5   4    0.568455    0.553909    0.531458    11.00000    0.24792    0.18793 =
         0.11798    0.03579    0.06972    0.13695

N009  5    0.471051    0.859060    0.795751    11.00000    0.03681    0.03889 =
         0.04026    0.00008    0.00660    0.00218
N00A  5    0.469623    0.458301    0.805856    11.00000    0.03474    0.04912 =
         0.03924    0.00092    0.00064   -0.00068
N00B  5    0.396225    0.633078    0.674117    11.00000    0.04249    0.04244 =
         0.04094    0.00036    0.00212    0.00041
N00C  5    0.588088    0.774870    0.690351    11.00000    0.03983    0.04739 =
         0.04223    0.00568    0.00963    0.00852
C00D  1    0.435997    0.465447    0.869897    11.00000    0.03063    0.04321 =
         0.04460    0.00037   -0.00150   -0.00037
C00E  1    0.435272    0.556678    0.741442    11.00000    0.03475    0.04481 =
         0.04086    0.00032    0.00403    0.00144
C00F  1    0.498421    0.787615    0.825862    11.00000    0.03592    0.04261 =
         0.03885    0.00278    0.00150   -0.00167
C00G  1    0.399045    0.597111    0.813541    11.00000    0.03181    0.03910 =
         0.04449   -0.00158    0.00337   -0.00301
C00H  1    0.475679    0.377034    0.871938    11.00000    0.03605    0.04466 =
         0.04299   -0.00251    0.00162   -0.00083
C00I  1    0.435800    0.923866    0.817800    11.00000    0.03792    0.03762 =
         0.04456    0.00064    0.00518   -0.00086
C00J  1    0.539797    0.717412    0.819356    11.00000    0.03883    0.03631 =
         0.04364    0.00095    0.00635    0.00329
C00K  1    0.634113    0.567712    0.775222    11.00000    0.03882    0.04586 =
         0.03646   -0.00018    0.00911   -0.00221
AFIX  43
H00K  2    0.626963    0.538373    0.801744    11.00000   -1.20000
AFIX   0
C00L  1    0.479372    0.800740    0.865868    11.00000    0.03508    0.04010 =
         0.04269   -0.00010    0.00887    0.00029
C00M  1    0.292065    0.853176    0.723437    11.00000    0.04212    0.04819 =
         0.04142    0.00212    0.00283    0.00239
C00N  1    0.363953    0.702491    0.695070    11.00000    0.04257    0.04065 =
         0.03440   -0.00318    0.00470   -0.00001
C00O  1    0.675918    0.520640    0.756067    11.00000    0.04005    0.04632 =
         0.04165   -0.00045    0.00513    0.00464
C00P  1    0.502423    0.742588    0.900378    11.00000    0.03655    0.04208 =
         0.03391    0.00020    0.00505   -0.00232
AFIX  43
H00P  2    0.489736    0.750436    0.927021    11.00000   -1.20000
AFIX   0
C00Q  1    0.562057    0.659015    0.855737    11.00000    0.03410    0.03906 =
         0.04704    0.00078    0.01022    0.00300
AFIX  43
H00Q  2    0.589863    0.609193    0.852664    11.00000   -1.20000
AFIX   0
C00R  1    0.433918    0.512012    0.828650    11.00000    0.03552    0.04826 =
         0.03443    0.00003    0.00393   -0.00193
C00S  1    0.375675    1.029362    0.876806    11.00000    0.03752    0.04014 =
         0.04459   -0.00144    0.00809    0.00293
C00T  1    0.365386    0.635435    0.843349    11.00000    0.03584    0.03793 =
         0.04114   -0.00033    0.00127   -0.00102
AFIX  43
H00T  2    0.341580    0.694185    0.835039    11.00000   -1.20000
AFIX   0
C00U  1    0.614564    0.692764    0.716678    11.00000    0.04137    0.04323 =
         0.03827    0.00192    0.00666    0.00177
C00V  1    0.615189    0.789647    0.654231    11.00000    0.03781    0.04560 =
         0.04120    0.00685    0.01065    0.00203
C00W  1    0.540941    0.821713    0.700891    11.00000    0.04019    0.04665 =
         0.04202    0.00347    0.00561    0.00416
C00X  1    0.450293    0.922297    0.722412    11.00000    0.04050    0.04558 =
         0.03918    0.00049    0.00195    0.00063
AFIX  43
H00X  2    0.419575    0.955906    0.729534    11.00000   -1.20000
AFIX   0
C00Y  1    0.438699    0.887200    0.860282    11.00000    0.03450    0.03881 =
         0.03918   -0.00003    0.00544    0.00122
C00Z  1    0.473352    0.484537    0.762783    11.00000    0.03302    0.05145 =
         0.03904   -0.00116    0.00346   -0.00604
C010  1    0.408436    0.937684    0.889013    11.00000    0.03894    0.04281 =
         0.04085    0.00268    0.00416   -0.00001
AFIX  43
H010  2    0.410143    0.909494    0.917032    11.00000   -1.20000
AFIX   0
C011  1    0.687134    0.563752    0.716551    11.00000    0.04025    0.04853 =
         0.03935   -0.00291    0.00831    0.00109
AFIX  43
H011  2    0.715141    0.534224    0.703521    11.00000   -1.20000
AFIX   0
C012  1    0.327638    0.629198    0.915327    11.00000    0.04037    0.04250 =
         0.04210   -0.00351    0.00613    0.00105
C013  1    0.545425    0.670502    0.896005    11.00000    0.03606    0.04026 =
         0.04157    0.00091    0.00589   -0.00037
C014  1    0.436880    0.569817    0.696814    11.00000    0.03938    0.04282 =
         0.04364   -0.00088    0.00148   -0.00017
C015  1    0.366044    0.589781    0.884470    11.00000    0.03252    0.03957 =
         0.04438   -0.00388    0.00360   -0.00143
C016  1    0.513874    0.456892    0.697795    11.00000    0.03883    0.05635 =
         0.04285   -0.00833    0.00814   -0.00296
C017  1    0.375473    1.067941    0.834930    11.00000    0.04064    0.05014 =
         0.04877   -0.00109    0.00581    0.01054
AFIX  43
H017  2    0.354568    1.131847    0.826582    11.00000   -1.20000
AFIX   0
C018  1    0.319120    0.750524    0.582658    11.00000    0.05115    0.04644 =
         0.04102    0.00402    0.00559    0.00207
AFIX  43
H018  2    0.293248    0.807211    0.579068    11.00000   -1.20000
AFIX   0
C019  1    0.325854    0.791075    0.751616    11.00000    0.04079    0.04216 =
         0.04313   -0.00402    0.00500   -0.00179
AFIX  43
H019  2    0.324284    0.802843    0.780894    11.00000   -1.20000
AFIX   0
C01A  1    0.602640    0.656457    0.756503    11.00000    0.03748    0.04331 =
         0.04250   -0.00080    0.00450   -0.00168
C01B  1    0.656387    0.712811    0.657061    11.00000    0.04430    0.04727 =
         0.03857    0.00145    0.00710   -0.00472
C01C  1    0.402614    0.505412    0.897519    11.00000    0.04104    0.04698 =
         0.03544    0.00255    0.00354   -0.00030
AFIX  43
H01C  2    0.404400    0.475809    0.925344    11.00000   -1.20000
AFIX   0
C01D  1    0.690489    0.708206    0.624824    11.00000    0.04669    0.05173 =
         0.04794    0.00189    0.00945    0.00215
AFIX  43
H01F  2    0.717276    0.653617    0.626385    11.00000   -1.20000
AFIX   0
C01E  1    0.475371    0.521393    0.675317    11.00000    0.04428    0.04777 =
         0.04270   -0.00223    0.00761   -0.00110
AFIX  43
H01E  2    0.475380    0.532149    0.645828    11.00000   -1.20000
AFIX   0
C01F  1    0.495142    0.372596    0.832583    11.00000    0.03061    0.05047 =
         0.04848    0.00348    0.00489    0.00473
C01G  1    0.362273    0.711699    0.739148    11.00000    0.04193    0.03888 =
         0.04515   -0.00100    0.00747   -0.00049
C01H  1    0.483098    0.864810    0.753725    11.00000    0.03881    0.04485 =
         0.03858    0.00302    0.00537   -0.00224
C01I  1    0.512688    0.439693    0.741167    11.00000    0.03678    0.05336 =
         0.04069    0.00026    0.00263    0.00401
AFIX  43
H01I  2    0.539074    0.396754    0.756283    11.00000   -1.20000
AFIX   0
C01J  1    0.341678    1.088336    0.906662    11.00000    0.04024    0.04351 =
         0.04558   -0.00063    0.01053    0.00657
C01K  1    0.406294    1.104247    0.654806    11.00000    0.03634    0.04705 =
         0.05160    0.00461    0.00632   -0.00157
C01L  1    0.330101    0.761723    0.665057    11.00000    0.04429    0.04372 =
         0.03935    0.00151    0.00286   -0.00075
C01M  1    0.355869    0.671307    0.956753    11.00000    0.04857    0.05244 =
         0.03883   -0.00400    0.00342    0.00132
AFIX 137
H01A  2    0.378117    0.610249    0.969061    11.00000   -1.50000
H01B  2    0.331171    0.691941    0.976403    11.00000   -1.50000
H01D  2    0.376379    0.738668    0.951294    11.00000   -1.50000
AFIX   0
C01N  1    0.527723    0.806149    0.742663    11.00000    0.03987    0.04490 =
         0.03933    0.00252    0.00601   -0.00002
C01O  1    0.251171    0.934083    0.737763    11.00000    0.05346    0.05038 =
         0.04149    0.00244    0.00332    0.00906
C01P  1    0.656560    0.650360    0.696831    11.00000    0.03854    0.04432 =
         0.04021    0.00177    0.00688   -0.00113
C01Q  1    0.428713    0.990689    0.648226    11.00000    0.03864    0.05188 =
         0.04011    0.00609    0.00832   -0.00034
C01R  1    0.381449    0.643277    0.629578    11.00000    0.04957    0.04573 =
         0.03694   -0.00035    0.00193   -0.00056
C01S  1    0.575107    0.614164    0.935817    11.00000    0.04191    0.04377 =
         0.03934    0.00724    0.00994    0.00522
C01T  1    0.341544    0.723237    0.623918    11.00000    0.04660    0.04386 =
         0.04129    0.00116    0.00811   -0.00574
C01U  1    0.294531    0.838085    0.679602    11.00000    0.04619    0.04244 =
         0.04523    0.00680    0.00472    0.00394
AFIX  43
H01U  2    0.272117    0.879628    0.660009    11.00000   -1.20000
AFIX   0
C01V  1    0.403833    1.018996    0.804694    11.00000    0.04624    0.04654 =
         0.04682    0.00285    0.00755    0.00552
AFIX  43
H01V  2    0.401915    1.047713    0.776739    11.00000   -1.20000
AFIX   0
C01W  1    0.463416    0.929183    0.681082    11.00000    0.04295    0.04677 =
         0.04305    0.00201    0.00882    0.00275
C01X  1    0.334646    0.695218    0.547647    11.00000    0.04381    0.05705 =
         0.04408    0.00270    0.00835   -0.00146
C01Y  1    0.509182    0.881307    0.670089    11.00000    0.04656    0.04832 =
         0.04166    0.00635    0.00634    0.00278
AFIX  43
H01Y  2    0.518527    0.889074    0.642274    11.00000   -1.20000
AFIX   0
C01Z  1    0.493696    0.301803    0.905086    11.00000    0.03908    0.04837 =
         0.04941    0.00194    0.00106    0.00033
AFIX  43
H01Z  2    0.480155    0.306587    0.931477    11.00000   -1.20000
AFIX   0
C020  1    0.683767    0.785090    0.591105    11.00000    0.04678    0.05443 =
         0.04445    0.00243    0.01451   -0.00083
C021  1    0.531494    0.220182    0.899091    11.00000    0.04147    0.04731 =
         0.05096    0.00194    0.00155    0.00331
C022  1    0.708544    0.425479    0.779261    11.00000    0.04688    0.05387 =
         0.04826    0.00253    0.00897    0.00611
C023  1    0.311941    0.722383    0.502251    11.00000    0.04405    0.05912 =
         0.04679    0.00210    0.00627   -0.00051
C024  1    0.531564    0.288290    0.825097    11.00000    0.04400    0.05882 =
         0.05165    0.00214    0.00782    0.01364
AFIX  43
H024  2    0.544249    0.281713    0.798408    11.00000   -1.20000
AFIX   0
C025  1    0.292785    0.526430    0.924131    11.00000    0.05330    0.04866 =
         0.05808   -0.00120    0.02540   -0.00260
AFIX 137
H02A  2    0.276317    0.496845    0.897421    11.00000   -1.50000
H02B  2    0.266767    0.551978    0.941851    11.00000   -1.50000
H02C  2    0.313297    0.465676    0.938670    11.00000   -1.50000
AFIX   0
C026  1    0.373326    0.609120    0.554566    11.00000    0.05371    0.05787 =
         0.04303   -0.00401    0.00828    0.00709
AFIX  43
H026  2    0.383627    0.569084    0.530950    11.00000   -1.20000
AFIX   0
C027  1    0.374653    1.144356    0.618799    11.00000    0.04342    0.05228 =
         0.06714    0.01121    0.00855    0.00383
C028  1    0.292562    0.727930    0.896456    11.00000    0.04546    0.05072 =
         0.04535    0.00009    0.01137    0.00648
AFIX 137
H02D  2    0.313550    0.790597    0.887282    11.00000   -1.50000
H02E  2    0.271689    0.756279    0.917937    11.00000   -1.50000
H02F  2    0.270420    0.698920    0.872298    11.00000   -1.50000
AFIX   0
C029  1    0.557123    0.411735    0.675743    11.00000    0.03693    0.06164 =
         0.04781   -0.00533    0.00415    0.00035
C02A  1    0.349861    1.036848    0.952573    11.00000    0.05465    0.04691 =
         0.05107   -0.00142    0.01086    0.01375
AFIX 137
H02   2    0.338697    0.956674    0.952017    11.00000   -1.50000
H     2    0.329972    1.081017    0.971248    11.00000   -1.50000
HA    2    0.385996    1.040883    0.962963    11.00000   -1.50000
AFIX   0
C02B  1    0.416645    0.946519    0.609265    11.00000    0.04662    0.05955 =
         0.04090    0.00091    0.00484   -0.00108
C02C  1    0.554116    0.139270    0.934393    11.00000    0.04444    0.04693 =
         0.05075    0.00263    0.00188    0.00491
C02D  1    0.578492    0.296633    0.684633    11.00000    0.04009    0.07081 =
         0.04140   -0.01230    0.00296    0.00285
C02E  1    0.265500    0.803232    0.501275    11.00000    0.06206    0.06744 =
         0.03664    0.00549    0.00046    0.00751
AFIX 137
H02G  2    0.239309    0.767893    0.516697    11.00000   -1.50000
H02H  2    0.251761    0.816614    0.472009    11.00000   -1.50000
H02I  2    0.275985    0.876453    0.514500    11.00000   -1.50000
AFIX   0
C02F  1    0.396802    0.581306    0.595134    11.00000    0.05161    0.06000 =
         0.04397    0.00186    0.00481    0.00936
AFIX  43
H02J  2    0.421955    0.523063    0.598989    11.00000   -1.20000
AFIX   0
C02G  1    0.643673    0.865203    0.590275    11.00000    0.05950    0.06236 =
         0.04242    0.00666    0.01320    0.00208
AFIX  43
H3AA  2    0.639886    0.918560    0.567700    11.00000   -1.20000
AFIX   0
C02H  1    0.548292    0.214991    0.858208    11.00000    0.04341    0.05996 =
         0.05397    0.00154    0.00538    0.00855
AFIX  43
H02K  2    0.572511    0.157840    0.853082    11.00000   -1.20000
AFIX   0
C02I  1    0.610448    0.518407    0.923931    11.00000    0.05025    0.06149 =
         0.04807    0.01210    0.01291    0.01373
AFIX 137
H4AA  2    0.590953    0.462462    0.905961    11.00000   -1.50000
HB    2    0.625639    0.480312    0.949538    11.00000   -1.50000
HC    2    0.637415    0.551037    0.908671    11.00000   -1.50000
AFIX   0
C02J  1    0.250950    0.937652    0.786001    11.00000    0.05903    0.06425 =
         0.05028   -0.00821    0.00287    0.01481
AFIX 137
H02L  2    0.242684    0.861399    0.796272    11.00000   -1.50000
H02M  2    0.225428    0.992951    0.793476    11.00000   -1.50000
H02N  2    0.284596    0.960875    0.798931    11.00000   -1.50000
AFIX   0
C02K  1    0.197617    0.891304    0.718908    11.00000    0.04933    0.05755 =
         0.04988    0.00065    0.00642    0.00046
AFIX 137
H02O  2    0.195732    0.892713    0.688094    11.00000   -1.50000
H02P  2    0.171324    0.941595    0.728360    11.00000   -1.50000
H02Q  2    0.192215    0.812778    0.728447    11.00000   -1.50000
AFIX   0
C02L  1    0.608799    0.870913    0.620982    11.00000    0.05144    0.05908 =
         0.04970    0.01082    0.01681    0.00496
AFIX  43
H5AA  2    0.582377    0.926400    0.619454    11.00000   -1.20000
AFIX   0
C02M  1    0.537139    0.564736    0.964977    11.00000    0.04380    0.06172 =
         0.04024    0.00916    0.00768    0.00509
AFIX 137
H6AA  2    0.516432    0.627045    0.974794    11.00000   -1.50000
HD    2    0.555955    0.527240    0.989238    11.00000   -1.50000
HE    2    0.514985    0.508621    0.949367    11.00000   -1.50000
AFIX   0
C02N  1    0.284966    1.073162    0.890143    11.00000    0.04253    0.05962 =
         0.05428   -0.00401    0.00683    0.01112
AFIX 137
H7AA  2    0.278573    1.108537    0.862262    11.00000   -1.50000
HF    2    0.263629    1.110094    0.909605    11.00000   -1.50000
HG    2    0.276795    0.991251    0.888103    11.00000   -1.50000
AFIX   0
C02O  1    0.562102    0.212410    0.709261    11.00000    0.04540    0.05691 =
         0.07482   -0.01599    0.00371   -0.00076
AFIX  43
H02R  2    0.532882    0.225295    0.723651    11.00000   -1.20000
AFIX   0
C02P  1    0.261074    1.057420    0.721963    11.00000    0.06594    0.05089 =
         0.05789   -0.00172    0.01071    0.01110
AFIX 137
H02S  2    0.294149    1.084441    0.734865    11.00000   -1.50000
H02T  2    0.234263    1.108847    0.729804    11.00000   -1.50000
H02U  2    0.261051    1.056701    0.691262    11.00000   -1.50000
AFIX   0
B02Q  3    0.719126    0.784988    0.554827    11.00000    0.04407    0.05652 =
         0.03738    0.00492    0.01461   -0.00026
C02R  1    0.607296    0.709543    0.960456    11.00000    0.04668    0.06276 =
         0.05015    0.00824   -0.01057   -0.00769
AFIX 137
H8AA  2    0.632125    0.740590    0.942649    11.00000   -1.50000
HH    2    0.625184    0.676661    0.986058    11.00000   -1.50000
HI    2    0.584755    0.771165    0.968105    11.00000   -1.50000
AFIX   0
C02S  1    0.579356    0.471781    0.646077    11.00000    0.04706    0.07248 =
         0.04747   -0.00833    0.00792    0.00187
AFIX  43
H02V  2    0.567545    0.545168    0.636617    11.00000   -1.20000
AFIX   0
C02T  1    0.413401    1.173780    0.690399    11.00000    0.04646    0.05402 =
         0.05482    0.00097    0.00715   -0.00415
AFIX  43
H9AA  2    0.434304    1.148409    0.714570    11.00000   -1.20000
AFIX   0
C02U  1    0.353875    0.782182    0.478044    11.00000    0.05692    0.06853 =
         0.04373    0.00016    0.00822    0.00283
AFIX 137
H02W  2    0.362423    0.856997    0.490842    11.00000   -1.50000
H02X  2    0.340890    0.792768    0.448442    11.00000   -1.50000
H02Y  2    0.384379    0.733955    0.479801    11.00000   -1.50000
AFIX   0
B02V  3    0.397146    0.626435    0.766486    11.00000    0.03941    0.04194 =
         0.03339    0.00037    0.00306    0.00180
C02W  1    0.354625    1.217430    0.910485    11.00000    0.05254    0.05041 =
         0.06662    0.00183    0.01599    0.00474
AFIX 137
H0BA  2    0.390179    1.226704    0.922015    11.00000   -1.50000
HJ    2    0.332397    1.254252    0.929269    11.00000   -1.50000
HK    2    0.349506    1.253174    0.882593    11.00000   -1.50000
AFIX   0
C02X  1    0.621869    0.276061    0.662091    11.00000    0.04676    0.06578 =
         0.05939   -0.01371   -0.00048    0.00590
C02Y  1    0.350572    1.253466    0.618051    11.00000    0.04624    0.05652 =
         0.06345    0.00209    0.00783    0.00115
C02Z  1    0.295056    0.609565    0.478978    11.00000    0.06999    0.06015 =
         0.04227   -0.00294    0.00488    0.00005
AFIX 137
H02Z  2    0.324760    0.560271    0.477055    11.00000   -1.50000
HL    2    0.279455    0.627675    0.450587    11.00000   -1.50000
HM    2    0.270304    0.569602    0.494614    11.00000   -1.50000
AFIX   0
C030  1    0.749225    0.376989    0.752996    11.00000    0.06964    0.07243 =
         0.05505    0.01038    0.01501    0.02110
AFIX 137
H03J  2    0.732996    0.350008    0.725819    11.00000   -1.50000
H03K  2    0.766710    0.312868    0.768111    11.00000   -1.50000
H03L  2    0.773913    0.437165    0.748309    11.00000   -1.50000
AFIX   0
C031  1    0.734469    0.475721    0.820678    11.00000    0.05245    0.07243 =
         0.05313   -0.00188   -0.00243    0.01209
AFIX 137
H03M  2    0.756314    0.540020    0.814326    11.00000   -1.50000
H03N  2    0.755117    0.416299    0.835897    11.00000   -1.50000
H03O  2    0.708455    0.502775    0.838135    11.00000   -1.50000
AFIX   0
C032  1    0.389607    1.281473    0.690487    11.00000    0.06074    0.04574 =
         0.07283   -0.00246    0.00790   -0.00405
AFIX  43
H032  2    0.394484    1.328494    0.714851    11.00000   -1.20000
AFIX   0
C033  1    0.358206    1.321042    0.654411    11.00000    0.05496    0.04849 =
         0.07139    0.00526    0.00746    0.00592
AFIX  43
H033  2    0.342310    1.393970    0.655055    11.00000   -1.20000
AFIX   0
B034  3    0.558202    0.721220    0.774243    11.00000    0.03435    0.03468 =
         0.03703    0.00106    0.00214   -0.00023
C035  1    0.758784    0.689391    0.561118    11.00000    0.06968    0.09577 =
         0.05503    0.00649    0.03194    0.00622
AFIX 137
H03P  2    0.779211    0.699961    0.588214    11.00000   -1.50000
H03Q  2    0.780979    0.692043    0.538334    11.00000   -1.50000
H03R  2    0.741574    0.614918    0.560837    11.00000   -1.50000
AFIX   0
C036  1    0.674830    0.323628    0.790708    11.00000    0.05958    0.05852 =
         0.07695    0.01423    0.01062    0.01002
AFIX 137
H03S  2    0.646980    0.352314    0.805878    11.00000   -1.50000
H03T  2    0.695431    0.269352    0.808600    11.00000   -1.50000
H03U  2    0.660770    0.284844    0.764881    11.00000   -1.50000
AFIX   0
C037  1    0.647528    0.171557    0.665199    11.00000    0.05578    0.06461 =
         0.06322   -0.00396    0.00638    0.00786
AFIX  43
H037  2    0.675388    0.157091    0.649355    11.00000   -1.20000
AFIX   0
C038  1    0.631094    0.089189    0.692192    11.00000    0.06262    0.05867 =
         0.08412   -0.00636    0.00402    0.01107
AFIX  43
H038  2    0.649494    0.019446    0.696235    11.00000   -1.20000
AFIX   0
C039  1    0.587301    0.106907    0.713939    11.00000    0.05757    0.05843 =
         0.07025    0.00211    0.00252    0.00068
AFIX  43
H039  2    0.575454    0.048471    0.731227    11.00000   -1.20000
AFIX   0

C03A  1    0.664868    0.860948    0.835114    11.00000    0.06429    0.08107 =
         0.07729   -0.01594   -0.00046   -0.01462
PART 1
AFIX  23
HN    2    0.631295    0.843698    0.844848    21.00000   -1.20000
H03Z  2    0.665185    0.828626    0.806460    21.00000   -1.20000
AFIX  23
PART 0
PART 2
HO    2    0.636971    0.829878    0.850244   -21.00000   -1.20000
HP    2    0.670754    0.806177    0.812408   -21.00000   -1.20000
AFIX   0

PART 0
C03B  1    0.687340    0.762518    0.513031    11.00000    0.07639    0.11739 =
         0.04953    0.01455    0.02147    0.02207
AFIX 137
H03V  2    0.668185    0.691080    0.514960    11.00000   -1.50000
H03W  2    0.709809    0.755803    0.490543    11.00000   -1.50000
H03X  2    0.663609    0.826237    0.506744    11.00000   -1.50000
AFIX   0
PART 1
C03C  1    0.531566    0.164454    0.977197    31.00000    0.05253    0.05748 =
         0.05202    0.00352    0.00414    0.01117
AFIX 137
H03A  2    0.539986    0.243147    0.986148    31.00000   -1.50000
H03B  2    0.546126    0.110665    0.998727    31.00000   -1.50000
H03C  2    0.494534    0.155242    0.973388    31.00000   -1.50000
AFIX   0
C03D  1    0.611892    0.161940    0.943195    31.00000    0.04553    0.05398 =
         0.05519   -0.00549    0.00285    0.00439
AFIX 137
H03D  2    0.628165    0.150802    0.917241    31.00000   -1.50000
H03E  2    0.626608    0.108500    0.964785    31.00000   -1.50000
H03F  2    0.617495    0.240877    0.953135    31.00000   -1.50000
AFIX   0
C03E  1    0.543605    0.015071    0.922439    31.00000    0.05676    0.04892 =
         0.06443   -0.00079    0.00110    0.00226
AFIX 137
H03G  2    0.507061   -0.000096    0.921725    31.00000   -1.50000
H03H  2    0.562194   -0.035137    0.943272    31.00000   -1.50000
H03I  2    0.554766    0.000169    0.894593    31.00000   -1.50000
AFIX   0
PART 0
C03F  1    0.744525    0.900979    0.553262    11.00000    0.12293    0.07400 =
         0.10950   -0.01190    0.07739   -0.03014
AFIX 137
H03Y  2    0.718685    0.959858    0.545928    11.00000   -1.50000
HQ    2    0.768768    0.899761    0.531980    11.00000   -1.50000
HR    2    0.762572    0.918442    0.580865    11.00000   -1.50000
AFIX   0

C03G  1    0.484912    0.827168    0.409721    11.00000    0.09598    0.11759 =
         0.06595   -0.00510    0.01361   -0.04005
AFIX  23
H03   2    0.450888    0.809724    0.395219    11.00000   -1.20000
HS    2    0.504975    0.864654    0.389010    11.00000   -1.20000
AFIX   0

C03H  1    0.551438    0.694362    0.535046    11.00000    0.10444    0.13933 =
         0.11992   -0.04033    0.03520   -0.01878
AFIX  23
H1BA  2    0.543581    0.726157    0.506367    11.00000   -1.20000
HT    2    0.580384    0.738211    0.549168    11.00000   -1.20000
AFIX   0

PART 2
CL2A  4    0.719282    0.867895    0.869808   -21.00000    0.08864    0.12322 =
         0.11950   -0.02427   -0.03548   -0.00704
CL4A  4    0.645246    0.990417    0.812338   -21.00000    0.09464    0.09890 =
         0.10569    0.00406    0.02807    0.01481

C0AA  1    0.592993    0.207301    0.962181   -31.00000    0.04816    0.04730 =
         0.05586    0.00306   -0.00253    0.00490
AFIX 137
H0AA  2    0.619671    0.234506    0.945423   -31.00000   -1.50000
H0AB  2    0.608129    0.158328    0.985058   -31.00000   -1.50000
H0AC  2    0.576367    0.273147    0.974067   -31.00000   -1.50000
AFIX   0
C1AA  1    0.580960    0.032519    0.915951   -31.00000    0.05188    0.04800 =
         0.05636    0.00355    0.00707    0.00677
AFIX 137
H1AA  2    0.557462   -0.004506    0.894366   -31.00000   -1.50000
H1AB  2    0.590724   -0.022217    0.938631   -31.00000   -1.50000
H1AC  2    0.611385    0.057903    0.903389   -31.00000   -1.50000
AFIX   0
C2AA  1    0.511708    0.074368    0.954871   -31.00000    0.04389    0.04904 =
         0.05000    0.00353    0.00079    0.00481
AFIX 137
H2AA  2    0.491397    0.129250    0.969313   -31.00000   -1.50000
H2AB  2    0.527170    0.018519    0.975244   -31.00000   -1.50000
H2AC  2    0.489756    0.034321    0.932996   -31.00000   -1.50000
AFIX   0
SE1   6    0.371341    1.034543    0.572433   -21.00000    0.05215
HKLF 4

REM  1_a.res in P2(1)/n
REM R1 =  0.1311 for   11632 Fo > 4sig(Fo)  and  0.2195 for all   20413 data
REM   1204 parameters refined using     96 restraints

END

WGHT      0.2000      0.0000

REM Highest difference peak  5.396,  deepest hole -2.048,  1-sigma level  0.188
Q1    1   0.3729  1.1624  0.5717  11.00000  0.05    1.50
Q2    1   0.6098  0.0971  1.0204  11.00000  0.05    1.44
Q3    1   0.6337  0.5241  0.6241  11.00000  0.05    1.31
Q4    1   0.6330  0.6736  0.6262  11.00000  0.05    1.31
Q5    1   0.3806  0.6031  0.7715  11.00000  0.05    1.25
Q6    1   0.6027  0.5367  0.8223  11.00000  0.05    1.19
Q7    1   0.3710  0.7693  0.5723  11.00000  0.05    1.06
Q8    1   0.5810  0.5769  0.5398  11.00000  0.05    1.00
Q9    1   0.5204  0.7165  0.4132  11.00000  0.05    0.98
Q10   1   0.5348  0.6970  0.4496  11.00000  0.05    0.84
Q11   1   0.1189  0.9739  0.7234  11.00000  0.05    0.81
Q12   1   0.6705  0.3262  0.6502  11.00000  0.05    0.76
Q13   1   0.7185  0.8189  0.8680  11.00000  0.05    0.75
Q14   1   0.6874  0.9921  0.8462  11.00000  0.05    0.75
Q15   1   0.6398  0.2701  0.6409  11.00000  0.05    0.73
Q16   1   0.4249  0.8760  0.6009  11.00000  0.05    0.73
Q17   1   0.6400  0.9612  0.8228  11.00000  0.05    0.72
Q18   1   0.4988  0.6897  0.4293  11.00000  0.05    0.71
Q19   1   0.3303  1.2887  0.5863  11.00000  0.05    0.67
Q20   1   0.3681  0.9795  0.4917  11.00000  0.05    0.63
Q21   1   0.3692  0.8855  0.5719  11.00000  0.05    0.62
Q22   1   0.6940  0.8313  0.5187  11.00000  0.05    0.61
Q23   1   0.6638  0.8851  0.8400  11.00000  0.05    0.59
Q24   1   0.6832  1.0028  0.5121  11.00000  0.05    0.59
Q25   1   0.5015  0.7858  0.5450  11.00000  0.05    0.59
Q26   1   0.6426  0.2332  0.8203  11.00000  0.05    0.58
Q27   1   0.5295  0.5464  0.7494  11.00000  0.05    0.57
Q28   1   0.4022  0.9011  0.3710  11.00000  0.05    0.57
Q29   1   0.3906  1.0235  0.9787  11.00000  0.05    0.56
Q30   1   0.3799  1.3205  0.7698  11.00000  0.05    0.56
Q31   1   0.5997  0.2657  0.8240  11.00000  0.05    0.56
Q32   1   0.4289  0.8977  0.6720  11.00000  0.05    0.56
Q33   1   0.7012  0.3726  0.6965  11.00000  0.05    0.55
Q34   1   0.7340  0.6388  0.6319  11.00000  0.05    0.55
Q35   1   0.2190  1.1492  0.8120  11.00000  0.05    0.55
Q36   1   0.5921  0.4483  0.5515  11.00000  0.05    0.54
Q37   1   0.3684  1.3845  0.5771  11.00000  0.05    0.54
Q38   1   0.3161  1.2838  0.9190  11.00000  0.05    0.53
Q39   1   0.3992  0.7491  0.9591  11.00000  0.05    0.53
Q40   1   0.2139  1.2136  0.7387  11.00000  0.05    0.52
Q41   1   0.5508  0.5331  0.5222  11.00000  0.05    0.52
Q42   1   0.3947  1.1755  0.9800  11.00000  0.05    0.52
Q43   1   0.6015  0.6681  0.8214  11.00000  0.05    0.52
Q44   1   0.3628  0.8615  0.9062  11.00000  0.05    0.52
Q45   1   0.6402  0.1244  0.9696  11.00000  0.05    0.52
Q46   1   0.6000  0.4826  0.6047  11.00000  0.05    0.51
Q47   1   0.7996  0.6009  0.5822  11.00000  0.05    0.51
Q48   1   0.6490  0.2243  0.6484  11.00000  0.05    0.51
Q49   1   0.4640  0.8964  0.6088  11.00000  0.05    0.51
Q50   1   0.6047  0.4782  0.7892  11.00000  0.05    0.51
Q51   1   0.6527  0.7873  0.7265  11.00000  0.05    0.50
Q52   1   0.6302  0.3595  0.5791  11.00000  0.05    0.50
Q53   1   0.6018  0.1888  0.6717  11.00000  0.05    0.49
Q54   1   0.1386  0.8808  0.6883  11.00000  0.05    0.49
Q55   1   0.6208  0.3609  0.8510  11.00000  0.05    0.49
Q56   1   0.6393  0.4168  0.5794  11.00000  0.05    0.49
Q57   1   0.5713  0.8268  0.5499  11.00000  0.05    0.49
Q58   1   0.3337  1.0815  0.5425  11.00000  0.05    0.49
Q59   1   0.6345  0.7918  0.6224  11.00000  0.05    0.49
Q60   1   0.6988  0.8431  0.8803  11.00000  0.05    0.49
;
_shelx_res_checksum                80848
_shelx_hkl_file
;
  -4   0   0  885.81   34.20
  -4   0   0  929.81   33.70
  -4   0   0  935.51   33.70
  -4   0   0  899.01   33.80
  -4   0   0  960.80   33.90
  -4   0   0  960.30   33.20
   4   0   0  938.21   33.80
   4   0   0  898.31   33.20
   4   0   0  942.41   34.40
   4   0   0  937.11   33.80
   4   0   0  797.62   33.60
   4   0   0  914.81   34.30
   4   0   0  895.81   33.60
  -5   0   0    2.40    1.40
  -5   0   0    1.30    1.20
  -5   0   0    0.40    0.90
  -5   0   0    2.50    0.80
  -5   0   0    0.70    1.20
  -5   0   0    1.90    0.90
  -5   0   0    0.10    1.20
  -5   0   0    2.60    1.00
   5   0   0    0.20    1.00
   5   0   0    0.20    0.90
   5   0   0    0.10    0.80
   5   0   0    0.70    0.80
   5   0   0    1.60    0.70
   5   0   0    1.60    1.20
   5   0   0    1.20    1.30
   5   0   0    1.70    0.70
   5   0   0    1.80    1.40
  -6   0   0  566.34   22.80
  -6   0   0  551.04   21.90
  -6   0   0  541.55   21.20
  -6   0   0  554.14   22.80
  -6   0   0  544.35   22.00
  -6   0   0  541.95   22.00
  -6   0   0  607.14   23.60
  -6   0   0  579.04   22.20
   6   0   0  546.85   22.10
   6   0   0  609.34   23.50
   6   0   0  563.34   22.20
   6   0   0  494.45   21.10
   6   0   0  567.44   22.00
   6   0   0  546.25   22.80
   6   0   0  539.75   21.10
  -7   0   0    2.50    2.20
  -7   0   0    1.10    1.40
  -7   0   0    1.20    1.50
  -7   0   0    1.80    1.40
  -7   0   0    2.10    2.00
  -7   0   0   -0.60    1.80
  -7   0   0    0.80    1.80
   7   0   0   -0.80    2.00
   7   0   0    0.70    1.50
   7   0   0    0.00    1.20
   7   0   0    0.50    2.00
   7   0   0    1.90    1.70
   7   0   0    5.60    1.40
   7   0   0    4.20    2.00
   7   0   0    3.70    1.20
   7   0   0   -0.10    1.30
  -8   0   0 1608.74   60.59
  -8   0   0 1644.74   58.69
  -8   0   0 1595.94   59.79
  -8   0   0 1545.55   60.59
  -8   0   0 1578.04   59.59
  -8   0   0 1627.94   59.59
  -8   0   0 1598.14   59.89
  -8   0   0 1765.92   61.99
   8   0   0 1519.15   60.69
   8   0   0 1510.35   58.59
   8   0   0 1628.04   59.59
   8   0   0 1600.84   59.89
   8   0   0 1545.35   58.39
   8   0   0 1650.33   60.99
   8   0   0 1779.42   61.79
   8   0   0 1627.14   59.89
   8   0   0 1541.35   59.59
  -9   0   0    2.60    1.30
  -9   0   0    2.90    1.40
  -9   0   0    3.00    2.10
  -9   0   0    3.00    1.30
  -9   0   0    2.30    1.90
  -9   0   0    2.50    1.80
  -9   0   0    2.00    1.50
   9   0   0    4.30    1.20
   9   0   0    3.00    1.70
   9   0   0    3.10    1.50
   9   0   0    5.90    2.30
   9   0   0   -0.60    1.80
   9   0   0    1.80    1.30
   9   0   0    0.40    1.50
   9   0   0    3.80    2.30
 -10   0   0   61.39    6.60
 -10   0   0   82.39    8.50
 -10   0   0   60.69    7.10
 -10   0   0   71.79    5.70
 -10   0   0   59.39    6.30
 -10   0   0   57.89    6.00
 -10   0   0   61.69    6.00
 -10   0   0   71.79    6.80
  10   0   0   58.89    5.20
  10   0   0   63.39    6.50
  10   0   0   71.29    6.60
  10   0   0   67.79    7.40
  10   0   0   71.89    8.00
  10   0   0   74.29    7.80
  10   0   0   74.09    6.50
  10   0   0   70.19    6.50
  10   0   0   60.19    5.20
 -11   0   0   -0.90    2.20
 -11   0   0    0.40    2.60
 -11   0   0   -1.30    2.00
 -11   0   0    2.50    1.60
 -11   0   0    0.30    1.80
 -11   0   0    1.00    1.50
 -11   0   0   -1.80    1.40
 -11   0   0    0.40    2.40
  11   0   0   -0.20    1.50
  11   0   0    0.60    2.30
  11   0   0    1.10    1.00
  11   0   0    0.40    1.70
  11   0   0    0.80    1.60
  11   0   0    0.20    1.40
  11   0   0   -1.40    2.00
  11   0   0   -1.50    2.40
  11   0   0    1.70    2.70
 -12   0   0  280.17   16.90
 -12   0   0  301.87   15.20
 -12   0   0  269.47   15.90
 -12   0   0  284.07   14.80
 -12   0   0  288.87   15.10
 -12   0   0  264.87   15.60
 -12   0   0  297.17   13.70
  12   0   0  283.87   15.00
  12   0   0  264.17   13.70
  12   0   0  302.77   15.60
  12   0   0  261.87   13.20
  12   0   0  272.27   14.70
  12   0   0  344.87   17.80
  12   0   0  290.37   16.90
  12   0   0  299.47   15.20
 -13   0   0    0.40    2.10
 -13   0   0    3.20    3.20
 -13   0   0    0.80    2.60
 -13   0   0    3.80    3.10
 -13   0   0    1.50    1.90
 -13   0   0    1.40    1.90
 -13   0   0    0.90    1.70
 -13   0   0   -0.70    1.70
  13   0   0    2.90    1.50
  13   0   0    1.80    2.40
  13   0   0    2.00    1.60
  13   0   0    0.10    2.10
  13   0   0    1.30    3.10
  13   0   0    0.60    2.70
  13   0   0    3.50    2.00
  13   0   0   -0.70    2.90
  13   0   0    1.50    1.80
 -14   0   0  112.49    9.40
 -14   0   0  141.99   12.70
 -14   0   0  110.69    8.70
 -14   0   0  107.59   10.00
 -14   0   0  113.79    9.30
 -14   0   0   83.59    9.90
 -14   0   0  106.89    9.50
  14   0   0  117.69    9.80
  14   0   0  121.29   11.30
  14   0   0  111.49    8.40
  14   0   0  123.09   10.10
  14   0   0  105.49    9.20
  14   0   0  106.09    7.80
  14   0   0  112.59   11.20
  14   0   0  122.79   11.20
 -15   0   0    0.70    2.20
 -15   0   0    0.60    2.20
 -15   0   0    3.70    3.20
 -15   0   0   -1.50    2.60
 -15   0   0    2.50    3.90
 -15   0   0    2.40    2.30
 -15   0   0    3.00    2.20
 -15   0   0   -0.90    3.30
  15   0   0    0.30    3.00
  15   0   0    0.70    2.30
  15   0   0   -0.80    3.20
  15   0   0    3.70    3.10
  15   0   0   -0.30    2.70
  15   0   0    1.00    1.70
  15   0   0    2.40    3.30
  15   0   0    0.10    2.40
  15   0   0    1.00    3.60
 -16   0   0  214.88   16.80
 -16   0   0  175.28   13.30
 -16   0   0  194.78   14.80
 -16   0   0  200.38   12.20
 -16   0   0  180.78   13.40
 -16   0   0  178.88   13.50
 -16   0   0  177.98   13.30
 -16   0   0  190.08   14.40
  16   0   0  183.48   13.40
  16   0   0  181.58   12.20
  16   0   0  188.68   11.30
  16   0   0  201.38   13.40
  16   0   0  194.98   18.80
  16   0   0  170.38   15.10
  16   0   0  168.48   12.80
  16   0   0  192.78   13.50
  16   0   0  224.08   16.20
 -17   0   0    0.60    3.80
 -17   0   0   -2.10    3.40
 -17   0   0   -5.00    3.10
 -17   0   0    0.50    3.80
 -17   0   0    2.50    2.70
 -17   0   0    0.00    2.60
 -17   0   0    2.90    2.40
 -17   0   0   -2.00    3.10
  17   0   0   -1.50    3.70
  17   0   0    0.90    2.40
  17   0   0   -2.40    2.90
  17   0   0    1.10    3.60
  17   0   0   -0.40    2.00
  17   0   0    2.50    2.40
  17   0   0    2.90    2.50
  17   0   0    0.20    2.90
  17   0   0   -1.80    3.40
 -18   0   0   99.39   10.30
 -18   0   0   89.39   10.30
 -18   0   0   94.69   12.10
 -18   0   0  103.59   12.60
 -18   0   0   91.89    9.70
 -18   0   0   87.89   10.90
 -18   0   0   75.29   11.00
 -18   0   0  131.49   14.70
  18   0   0   95.99    8.50
  18   0   0   91.89    9.10
  18   0   0  104.39   10.80
  18   0   0  105.09   11.80
  18   0   0   78.69   12.00
  18   0   0   69.49    9.90
  18   0   0   94.19   11.70
  18   0   0  110.09   13.50
  18   0   0  113.99   11.30
 -19   0   0    1.60    2.80
 -19   0   0   -3.20    4.00
 -19   0   0    7.10    3.20
 -19   0   0   -2.70    2.70
 -19   0   0    4.40    3.90
 -19   0   0   -0.50    4.00
 -19   0   0    1.50    4.20
 -19   0   0    1.50    3.10
  19   0   0   -2.70    4.30
  19   0   0    2.90    3.20
  19   0   0   -0.90    2.30
  19   0   0    1.80    4.40
  19   0   0    3.70    2.80
  19   0   0   -4.70    3.90
  19   0   0   -3.20    3.10
  19   0   0    3.70    2.10
  19   0   0    0.80    3.10
 -20   0   0   32.40    4.50
 -20   0   0   35.20    6.90
 -20   0   0   41.80    5.60
 -20   0   0   42.50    6.70
 -20   0   0   31.10    5.80
  20   0   0   32.30    4.50
  20   0   0   26.20    6.40
  20   0   0   29.60    6.20
  20   0   0   32.60    7.00
 -21   0   0    2.40    4.40
 -21   0   0   -0.10    3.80
 -21   0   0    2.50    4.40
 -21   0   0   -0.70    2.60
 -21   0   0    2.00    3.40
  21   0   0    2.90    2.90
  21   0   0    2.10    2.70
  21   0   0    1.40    2.60
  21   0   0    4.60    3.90
  21   0   0    1.20    2.80
  21   0   0    0.40    5.20
  21   0   0    3.40    4.60
  21   0   0    9.40    5.00
  21   0   0   -0.40    3.00
 -22   0   0    2.80    4.90
 -22   0   0    1.20    4.80
 -22   0   0    9.00    4.00
 -22   0   0    5.90    5.00
 -22   0   0    5.10    3.20
  22   0   0    2.70    3.10
  22   0   0    9.30    3.00
  22   0   0   16.60    4.00
  22   0   0    9.40    5.90
  22   0   0    2.70    3.60
  22   0   0    7.60    3.50
  22   0   0    8.20    5.30
  22   0   0   11.60    5.10
  22   0   0   10.10    4.10
 -23   0   0   -3.80    4.30
 -23   0   0   -1.30    3.60
 -23   0   0    0.20    3.40
 -23   0   0   -0.10    4.10
  23   0   0   -1.30    5.40
  23   0   0    3.00    5.40
  23   0   0   -2.80    2.90
  23   0   0    1.60    2.80
  23   0   0   -4.20    3.30
  23   0   0   -1.30    4.60
  23   0   0   -2.90    3.20
  23   0   0   -0.90    5.90
  23   0   0   -1.70    2.40
 -24   0   0    8.20    4.90
 -24   0   0   12.20    5.40
 -24   0   0   11.20    5.80
 -24   0   0    8.00    4.90
 -24   0   0   12.20    5.80
 -24   0   0    4.80    3.90
 -24   0   0   11.80    4.20
 -24   0   0    9.00    4.40
  24   0   0   -0.40    3.40
  24   0   0    5.50    3.60
  24   0   0   -6.00    5.30
  24   0   0    6.40    4.10
  24   0   0    6.30    3.50
  24   0   0    4.00    4.10
  24   0   0    8.10    6.00
 -25   0   0   -1.70    4.80
 -25   0   0   -0.60    3.70
 -25   0   0    8.30    4.00
 -25   0   0   -1.10    5.00
 -25   0   0    5.60    3.80
 -25   0   0   -2.30    5.30
 -25   0   0   -6.80    4.10
 -25   0   0   -2.20    4.90
  25   0   0   -5.20    3.80
  25   0   0   -9.10    7.00
  25   0   0    1.10    2.70
  25   0   0   -0.80    4.10
  25   0   0   -3.40    3.00
  25   0   0   -1.50    8.40
  25   0   0    6.90    4.20
  25   0   0    5.50    6.10
 -26   0   0  227.78   19.00
 -26   0   0  194.78   26.30
 -26   0   0  200.58   17.70
 -26   0   0  206.78   21.30
 -26   0   0  175.28   16.20
 -26   0   0  211.98   20.30
  26   0   0  228.98   19.50
  26   0   0  153.38   18.40
  26   0   0  201.08   18.20
  26   0   0  171.08   15.10
  26   0   0  195.28   18.70
  26   0   0  219.78   20.70
  26   0   0  222.28   21.80
 -27   0   0   -6.00    4.90
 -27   0   0   -1.50    4.20
 -27   0   0   -5.60    3.90
 -27   0   0    9.60    5.80
 -27   0   0    2.10    4.50
 -27   0   0    7.50    6.10
  27   0   0    1.80    4.80
  27   0   0   -1.90    6.50
  27   0   0   -6.00    3.80
  27   0   0   -3.80    3.30
  27   0   0   -2.30    3.70
  27   0   0    5.60    6.60
  27   0   0   -4.20    6.10
 -28   0   0    1.20    4.50
 -28   0   0  -10.40    4.70
 -28   0   0   -1.20    5.30
 -28   0   0   -0.10    5.80
 -28   0   0    1.90    6.40
 -28   0   0   -0.20    4.80
  28   0   0    3.90    7.00
  28   0   0    2.00    4.20
  28   0   0    5.90    5.30
  28   0   0    6.40    7.10
  28   0   0   -6.60    4.60
 -29   0   0    4.60    4.90
 -29   0   0   -0.20    6.30
 -29   0   0   -6.80    4.90
 -29   0   0   -4.30    5.80
 -29   0   0   10.10    6.90
 -29   0   0   -1.10    5.10
  29   0   0   -2.90    4.20
  29   0   0    3.30    7.30
  29   0   0    1.00    4.70
  29   0   0   -4.00    5.70
  29   0   0   -4.30    7.30
 -30   0   0   35.40    8.40
 -30   0   0   43.30    8.70
 -30   0   0   32.90    7.10
 -30   0   0   68.79   11.20
 -30   0   0   47.40   10.00
  30   0   0   39.40   10.20
  30   0   0   28.70    6.20
  30   0   0   13.60    8.90
  30   0   0   48.10   11.40
  30   0   0   31.70    7.80
 -31   0   0  -12.90    5.20
 -31   0   0    1.60    6.60
 -31   0   0    6.00    7.40
 -31   0   0   -0.50    6.90
 -31   0   0   -0.60    5.80
  31   0   0   -8.50    8.00
  31   0   0   -1.40    4.50
  31   0   0  -13.30    5.00
  31   0   0   -1.70    7.20
 -32   0   0   28.90    9.50
 -32   0   0    6.90    6.50
 -32   0   0   25.90    7.90
 -32   0   0    6.90    6.00
 -32   0   0   19.30    9.00
 -32   0   0   12.90    6.80
  32   0   0   30.20    9.60
  32   0   0    8.50    7.70
  32   0   0    4.00    6.10
  32   0   0   12.50   10.90
  32   0   0    9.80    6.00
  32  -1   0   -1.30    8.90
  32  -1   0   -7.40    7.50
  32  -1   0  -11.60    5.60
 -32   1   0    3.30    7.00
 -32   1   0   -3.60    6.60
 -32   1   0   -1.90    4.70
 -32   1   0   -9.30    6.10
 -32   1   0    6.70    7.10
  31  -1   0    5.20    7.90
  31  -1   0   -6.20    4.40
  31  -1   0    2.20    6.10
 -31   1   0   -8.30    9.90
 -31   1   0    4.50    7.90
 -31   1   0   -7.00    6.20
 -31   1   0   -5.60    5.20
 -31   1   0   -7.10    4.80
  30  -1   0    2.20    7.70
  30  -1   0    3.70    5.60
  30  -1   0    8.40    7.40
  30  -1   0    6.40    6.20
  30  -1   0   -8.30    4.60
 -30   1   0   11.60    7.60
 -30   1   0    0.20    5.20
 -30   1   0  -10.50    4.70
 -30   1   0    2.80    6.30
 -30   1   0    5.80    7.50
  29  -1   0   35.00    7.20
  29  -1   0  109.19   15.20
  29  -1   0   78.79   12.60
  29  -1   0   61.29    8.90
 -29   1   0   54.79    7.90
 -29   1   0   75.49   11.60
 -29   1   0   54.09    8.00
 -29   1   0   95.89   15.50
  28  -1   0  161.28   21.30
  28  -1   0  154.68   21.20
  28  -1   0  178.48   19.50
  28  -1   0  153.18   16.20
 -28   1   0  147.39   17.40
 -28   1   0  170.58   17.00
 -28   1   0  153.88   17.10
 -28   1   0  154.08   19.70
 -28   1   0  160.78   16.90
  27  -1   0   -4.20    6.90
  27  -1   0    4.00    5.90
  27  -1   0    0.60    4.90
  27  -1   0    4.10    4.30
  27  -1   0    3.00    3.90
  27  -1   0    6.00    4.70
 -27   1   0   10.50    4.70
 -27   1   0    4.40    4.60
 -27   1   0   -1.20    4.50
 -27   1   0   10.40    5.90
 -27   1   0    1.70    5.70
 -27   1   0    9.60    6.00
  26  -1   0   -5.40    4.40
  26  -1   0    3.90    3.90
  26  -1   0    7.00    6.60
  26  -1   0   -4.00    6.00
  26  -1   0   -3.70    5.00
  26  -1   0   -3.10    3.70
  26  -1   0   -1.80    4.10
 -26   1   0    2.10    4.10
 -26   1   0    2.80    4.40
 -26   1   0    7.90    4.30
 -26   1   0    2.90    5.20
 -26   1   0   -5.50    5.10
 -26   1   0   -9.20    4.80
  25  -1   0   37.50    5.80
  25  -1   0   42.30    8.60
  25  -1   0   35.10    4.70
  25  -1   0   45.60    9.60
  25  -1   0   42.40    9.00
  25  -1   0   27.70    5.00
  25  -1   0   32.90    6.10
 -25   1   0   37.50    8.30
 -25   1   0   42.80    6.20
 -25   1   0   40.60    5.80
 -25   1   0   45.20    8.30
  24  -1   0   12.10    6.00
  24  -1   0    8.70    4.20
  24  -1   0    4.20    4.00
  24  -1   0    7.10    3.60
  24  -1   0   15.40    5.60
  24  -1   0   15.00    4.40
  24  -1   0   10.30    6.70
 -24   1   0   18.10   10.00
 -24   1   0   11.80    4.20
 -24   1   0    6.60    6.10
 -24   1   0   12.20    4.00
  23  -1   0   20.80    5.20
  23  -1   0   17.30    3.30
  23  -1   0   19.10    6.40
  23  -1   0   17.70    3.70
  23  -1   0   21.30    7.10
  23  -1   0   28.50    6.30
  23  -1   0   19.50    4.60
  23  -1   0   11.30    4.40
  23  -1   0   18.70    6.10
 -23   1   0   16.90    4.80
 -23   1   0   27.80    4.80
 -23   1   0   18.60    6.20
 -23   1   0   27.70    6.70
 -23   1   0   22.30    6.50
 -23   1   0   29.00    7.00
 -23   1   0   13.90    4.80
  22  -1   0    1.00    2.20
  22  -1   0    7.20    4.60
  22  -1   0   11.40    5.30
  22  -1   0    9.00    5.70
  22  -1   0    1.30    4.50
  22  -1   0    3.80    3.50
  22  -1   0    2.00    2.90
  22  -1   0   -0.10    3.20
  22  -1   0    6.70    3.30
 -22   1   0    0.10    4.30
 -22   1   0    3.20    3.60
 -22   1   0    2.00    4.40
 -22   1   0    4.60    3.40
 -22   1   0    3.90    5.30
 -22   1   0    2.70    3.30
 -22   1   0    4.60    4.90
  21  -1   0   17.40    4.20
  21  -1   0   22.70    5.20
  21  -1   0   17.80    4.00
  21  -1   0   18.40    3.40
  21  -1   0    5.30    5.10
  21  -1   0   24.00    6.40
  21  -1   0   18.10    6.20
  21  -1   0   19.60    4.10
  21  -1   0   10.70    4.20
 -21   1   0   18.80    6.00
 -21   1   0   15.40    4.30
 -21   1   0   21.70    4.10
 -21   1   0   16.20    5.40
 -21   1   0   21.80    4.50
  20  -1   0    8.10    2.80
  20  -1   0    8.50    3.00
  20  -1   0    8.30    5.40
  20  -1   0   12.60    2.90
  20  -1   0   15.30    5.90
  20  -1   0   11.50    3.40
  20  -1   0    7.70    4.40
  20  -1   0   13.50    4.50
  20  -1   0    6.10    3.60
 -20   1   0   10.60    3.40
 -20   1   0    7.70    4.20
 -20   1   0    5.90    5.30
 -20   1   0   16.00    3.80
 -20   1   0   14.40    4.90
 -20   1   0   14.60    5.20
 -20   1   0   11.20    3.70
  19  -1   0    3.70    4.00
  19  -1   0    3.80    2.40
  19  -1   0    3.70    3.50
  19  -1   0   -3.40    4.00
  19  -1   0    2.20    2.00
  19  -1   0    1.10    2.60
  19  -1   0    5.50    2.80
  19  -1   0    3.90    4.60
  19  -1   0    6.60    5.20
 -19   1   0    3.00    3.00
 -19   1   0    2.90    4.10
 -19   1   0    8.30    4.80
 -19   1   0   -1.10    4.00
 -19   1   0    6.60    3.00
 -19   1   0    3.50    4.10
 -19   1   0   -1.10    3.50
  18  -1   0   27.60    4.50
  18  -1   0   27.80    6.00
  18  -1   0   20.80    5.30
  18  -1   0   26.30    6.50
  18  -1   0   22.80    4.40
  18  -1   0   22.90    3.10
  18  -1   0   33.40    5.20
 -18   1   0   19.20    5.20
 -18   1   0   26.50    4.40
 -18   1   0   35.20    6.10
 -18   1   0   36.70    5.90
 -18   1   0   28.80    4.40
 -18   1   0   31.10    5.50
  17  -1   0    2.00    2.30
  17  -1   0   -0.70    2.60
  17  -1   0   -0.10    3.10
  17  -1   0   -4.20    3.40
  17  -1   0    4.20    3.20
  17  -1   0    2.10    1.80
  17  -1   0    2.70    4.00
  17  -1   0    1.50    2.40
  17  -1   0    0.60    2.90
 -17   1   0    0.40    2.20
 -17   1   0   -0.30    2.60
 -17   1   0    4.30    3.80
 -17   1   0    8.10    3.80
 -17   1   0    1.40    2.40
 -17   1   0   -1.70    3.30
 -17   1   0    1.70    2.50
 -17   1   0   -1.00    3.40
  16  -1   0    9.60    4.40
  16  -1   0    9.20    2.80
  16  -1   0   13.10    4.40
  16  -1   0    5.30    2.50
  16  -1   0    8.10    2.20
  16  -1   0    4.30    3.70
  16  -1   0    5.70    3.00
  16  -1   0    8.70    3.10
  16  -1   0    9.70    2.80
 -16   1   0    8.70    3.80
 -16   1   0    5.00    3.50
 -16   1   0    6.20    4.10
 -16   1   0    4.60    2.30
 -16   1   0    5.60    2.80
 -16   1   0    6.10    4.00
 -16   1   0    5.60    2.80
 -16   1   0   10.30    2.90
  15  -1   0   80.89    8.30
  15  -1   0   69.29   10.00
  15  -1   0   68.39    8.40
  15  -1   0   82.89   10.80
  15  -1   0   73.39    8.00
  15  -1   0   71.09    8.50
  15  -1   0   80.89    9.30
 -15   1   0   72.69    7.60
 -15   1   0   72.29    8.50
 -15   1   0   76.19    9.40
 -15   1   0   47.70    7.50
 -15   1   0   64.49    7.80
 -15   1   0   71.19   10.00
 -15   1   0   64.89    9.20
  14  -1   0    2.60    2.30
  14  -1   0    2.60    3.40
  14  -1   0   -0.30    3.40
  14  -1   0    6.70    3.40
  14  -1   0    3.80    1.60
  14  -1   0    3.40    2.00
  14  -1   0    6.20    1.80
  14  -1   0    4.70    2.10
 -14   1   0    4.50    4.30
 -14   1   0    6.50    3.90
 -14   1   0    6.70    2.20
 -14   1   0    3.30    2.20
 -14   1   0    0.10    2.40
 -14   1   0    3.80    2.30
 -14   1   0    0.40    2.90
 -14   1   0    1.30    1.90
  13  -1   0    2.10    3.10
  13  -1   0   -0.20    1.60
  13  -1   0    0.60    3.40
  13  -1   0    4.00    2.60
  13  -1   0    2.10    2.00
  13  -1   0   -0.60    2.00
  13  -1   0    0.40    1.80
  13  -1   0    2.20    1.40
  13  -1   0   -1.20    2.70
 -13   1   0    3.60    1.90
 -13   1   0    0.80    2.10
 -13   1   0    2.80    2.50
 -13   1   0    1.10    2.70
 -13   1   0   -0.30    1.40
 -13   1   0    1.70    2.90
 -13   1   0    1.30    1.90
 -13   1   0    5.70    3.40
  12  -1   0   15.40    2.80
  12  -1   0   15.60    2.80
  12  -1   0   21.00    3.80
  12  -1   0   16.70    2.50
  12  -1   0   17.00    4.00
  12  -1   0   17.90    3.40
 -12   1   0   14.30    2.80
 -12   1   0   17.00    3.90
 -12   1   0   15.10    3.70
 -12   1   0   19.70    3.40
 -12   1   0   13.40    2.40
 -12   1   0   24.30    4.70
 -12   1   0   13.80    2.40
  11  -1   0   53.79    6.80
  11  -1   0   55.29    5.20
  11  -1   0   43.70    6.00
  11  -1   0   53.29    7.90
  11  -1   0   61.19    7.60
  11  -1   0   77.89    8.50
  11  -1   0   53.59    5.60
  11  -1   0   58.29    6.40
 -11   1   0   53.79    5.80
 -11   1   0   59.79    6.70
 -11   1   0   49.80    6.20
 -11   1   0   63.29    6.80
 -11   1   0   50.09    7.10
 -11   1   0   46.50    6.80
 -11   1   0   64.29    6.00
 -11   1   0   78.59    9.10
  10  -1   0    8.80    3.00
  10  -1   0    2.10    1.70
  10  -1   0    4.10    2.80
  10  -1   0    5.90    1.70
  10  -1   0    6.30    1.70
  10  -1   0    8.20    1.50
  10  -1   0    2.90    1.60
  10  -1   0    5.30    2.10
  10  -1   0    5.20    2.30
 -10   1   0    4.40    2.40
 -10   1   0    7.80    2.20
 -10   1   0    5.60    2.40
 -10   1   0    4.50    1.60
 -10   1   0    4.40    1.40
 -10   1   0    4.00    1.60
 -10   1   0    4.20    1.60
 -10   1   0    8.40    2.50
   9  -1   0    7.90    1.90
   9  -1   0    7.30    2.40
   9  -1   0    5.80    1.80
   9  -1   0    7.40    1.40
   9  -1   0    5.10    1.40
   9  -1   0    6.70    1.50
   9  -1   0    6.80    2.40
   9  -1   0    6.80    2.10
   9  -1   0    4.60    2.00
  -9   1   0    7.80    1.60
  -9   1   0    6.40    1.80
  -9   1   0    7.20    2.40
  -9   1   0    5.30    2.00
  -9   1   0    4.40    1.70
  -9   1   0    6.40    2.40
  -9   1   0    5.50    1.40
  -9   1   0    8.70    2.70
  -9   1   0    5.70    1.30
   8  -1   0  176.58   11.20
   8  -1   0  192.68   10.40
   8  -1   0  193.48    9.80
   8  -1   0  191.78   11.20
   8  -1   0  179.98   10.40
   8  -1   0  195.88    9.00
   8  -1   0  192.28   10.30
   8  -1   0  194.78    9.70
   8  -1   0  184.58   11.40
  -8   1   0  189.38   10.30
  -8   1   0  206.58    9.20
  -8   1   0  190.98   11.00
  -8   1   0  199.58    9.70
  -8   1   0  183.98   11.40
  -8   1   0  191.28   10.30
  -8   1   0  195.28    9.40
  -8   1   0  213.08   10.40
   7  -1   0   13.40    2.90
   7  -1   0   17.30    3.00
   7  -1   0   13.70    2.20
   7  -1   0   17.50    2.70
   7  -1   0   16.30    2.10
   7  -1   0    9.30    1.60
   7  -1   0   11.80    2.20
   7  -1   0   18.00    3.30
  -7   1   0   25.70    3.40
  -7   1   0   11.90    2.70
  -7   1   0   15.40    2.60
  -7   1   0   18.00    3.00
  -7   1   0   14.80    2.20
  -7   1   0   15.30    2.90
  -7   1   0    9.10    2.00
  -7   1   0   27.50    3.80
   6  -1   0    3.90    1.40
   6  -1   0    4.10    1.00
   6  -1   0    2.40    1.10
   6  -1   0    4.80    1.70
   6  -1   0    6.30    1.90
   6  -1   0    5.10    1.90
   6  -1   0    4.40    1.30
   6  -1   0    3.70    1.30
   6  -1   0    5.20    2.10
  -6   1   0    3.90    1.40
  -6   1   0    3.20    1.70
  -6   1   0    3.10    1.30
  -6   1   0    7.00    1.90
  -6   1   0    4.30    1.60
  -6   1   0    3.20    1.10
  -6   1   0    0.80    1.80
  -6   1   0    4.70    1.20
  -6   1   0    4.30    1.10
   5  -1   0    2.60    1.60
   5  -1   0    1.10    0.90
   5  -1   0    1.20    0.70
   5  -1   0    3.30    1.40
   5  -1   0    0.40    0.90
   5  -1   0    3.30    0.80
   5  -1   0    3.30    1.30
   5  -1   0    0.80    1.20
   5  -1   0    1.90    1.00
  -5   1   0    2.60    1.20
  -5   1   0    2.60    0.70
  -5   1   0    2.90    1.30
  -5   1   0    2.20    1.30
  -5   1   0    1.40    0.80
  -5   1   0    2.70    1.10
  -5   1   0    0.60    1.00
  -5   1   0    2.80    1.10
  -5   1   0    1.70    1.50
   4  -1   0   24.00    3.30
   4  -1   0   20.50    3.20
   4  -1   0   17.10    2.70
   4  -1   0   25.40    2.20
   4  -1   0   23.20    3.30
   4  -1   0   22.10    2.20
   4  -1   0   18.10    2.60
  -4   1   0   18.80    2.60
  -4   1   0   19.60    2.10
  -4   1   0   20.10    2.70
  -4   1   0   20.80    3.10
  -4   1   0   22.70    3.30
  -4   1   0   17.20    2.70
   3  -1   0   34.20    3.40
   3  -1   0   29.80    2.80
   3  -1   0   33.90    3.00
   3  -1   0   34.80    2.60
   3  -1   0   32.90    3.10
  -3   1   0   38.20    3.40
  -3   1   0   32.10    2.80
  -3   1   0   32.40    2.80
  -3   1   0   32.70    2.80
  -3   1   0   33.10    2.40
  -3   1   0   32.00    3.30
  -3   1   0   33.40    3.30
  -3   1   0   30.40    2.90
  -3  -1   0   28.00    2.70
  -3  -1   0   37.00    3.00
  -3  -1   0   23.80    3.50
  -3  -1   0   28.40    3.00
  -3  -1   0   25.30    2.80
   3   1   0   28.10    3.20
   3   1   0   27.60    2.70
   3   1   0   32.10    2.70
   3   1   0   25.80    3.20
   3   1   0   37.40    4.10
   3   1   0   37.20    3.00
  -4  -1   0   10.70    1.40
  -4  -1   0   11.10    1.60
  -4  -1   0   10.30    1.40
   4   1   0   11.60    1.60
   4   1   0    9.90    1.60
   4   1   0   19.30    2.60
   4   1   0    7.80    1.30
  -5  -1   0    0.20    1.20
  -5  -1   0    1.80    1.40
  -5  -1   0    3.20    1.40
  -5  -1   0    1.40    1.00
  -5  -1   0    1.40    0.90
  -5  -1   0    4.70    1.50
  -5  -1   0    3.30    1.30
  -5  -1   0    1.10    1.00
   5   1   0    4.80    1.00
   5   1   0    1.10    1.30
   5   1   0    1.30    1.00
   5   1   0    3.60    1.50
   5   1   0    1.70    1.20
   5   1   0    4.90    1.60
   5   1   0    0.50    1.00
   5   1   0    1.30    0.90
  -6  -1   0    4.80    1.40
  -6  -1   0    3.40    1.30
  -6  -1   0    1.80    1.80
  -6  -1   0    3.80    1.50
  -6  -1   0    1.90    1.80
  -6  -1   0    9.70    1.90
  -6  -1   0    4.20    1.90
  -6  -1   0    7.30    2.00
   6   1   0    4.20    1.50
   6   1   0    6.60    2.00
   6   1   0    2.80    1.90
   6   1   0    4.40    2.00
   6   1   0    4.00    1.30
   6   1   0    0.60    1.60
   6   1   0    5.70    1.20
   6   1   0    3.60    1.40
  -7  -1   0   15.30    2.20
  -7  -1   0   16.00    2.90
  -7  -1   0   20.00    3.20
  -7  -1   0   15.50    2.40
  -7  -1   0   15.30    2.90
  -7  -1   0   11.70    2.20
  -7  -1   0   16.80    3.20
   7   1   0   14.10    2.20
   7   1   0   17.00    2.80
   7   1   0   18.60    3.00
   7   1   0   17.60    2.90
   7   1   0   14.80    2.10
   7   1   0   15.10    2.70
   7   1   0   12.80    2.10
  -8  -1   0  193.88   11.10
  -8  -1   0  201.28   11.90
  -8  -1   0  190.88   10.70
  -8  -1   0  183.78   10.10
  -8  -1   0  218.48   10.10
  -8  -1   0  187.68   10.10
  -8  -1   0  186.98   10.00
  -8  -1   0  188.38   11.00
   8   1   0  199.48   10.40
   8   1   0  188.18    9.10
   8   1   0  210.98   11.60
   8   1   0  188.78   10.70
   8   1   0  177.68   10.80
   8   1   0  199.68   10.40
   8   1   0  201.38   11.50
   8   1   0  177.98    9.90
  -9  -1   0    6.80    1.70
  -9  -1   0    6.20    1.70
  -9  -1   0    9.70    2.70
  -9  -1   0    3.50    1.60
  -9  -1   0    4.10    2.20
  -9  -1   0    4.80    1.50
  -9  -1   0    8.40    2.70
  -9  -1   0    4.40    2.20
   9   1   0    4.20    1.50
   9   1   0    5.80    2.20
   9   1   0    6.80    2.00
   9   1   0    4.30    1.70
   9   1   0    6.00    2.10
   9   1   0    7.30    2.60
   9   1   0    6.90    2.50
   9   1   0    6.00    1.40
 -10  -1   0    4.10    2.50
 -10  -1   0    5.00    2.40
 -10  -1   0    3.20    1.60
 -10  -1   0    4.00    2.20
 -10  -1   0    4.10    1.80
 -10  -1   0    3.90    1.80
 -10  -1   0    6.80    2.60
  10   1   0    3.90    1.50
  10   1   0    3.80    2.40
  10   1   0    3.50    2.30
  10   1   0    3.00    1.80
  10   1   0    6.70    2.50
  10   1   0    6.40    2.40
  10   1   0    5.90    1.60
  10   1   0    3.90    1.80
 -11  -1   0   52.79    7.10
 -11  -1   0   49.99    6.00
 -11  -1   0   61.39    6.50
 -11  -1   0   66.49    6.60
 -11  -1   0   52.89    7.10
 -11  -1   0   58.59    6.90
 -11  -1   0   49.10    7.10
  11   1   0   58.09    7.20
  11   1   0   55.39    7.80
  11   1   0   57.79    7.40
  11   1   0   49.80    6.20
  11   1   0   55.69    6.50
  11   1   0   57.29    5.30
  11   1   0   74.19    8.30
  11   1   0   57.09    6.50
 -12  -1   0   16.10    2.70
 -12  -1   0   15.70    2.80
 -12  -1   0   24.00    4.20
 -12  -1   0   23.00    4.30
 -12  -1   0   20.40    2.80
 -12  -1   0   19.80    3.40
 -12  -1   0   16.10    3.40
  12   1   0   28.60    4.60
  12   1   0   16.60    3.00
  12   1   0   14.90    2.60
  12   1   0   20.10    3.40
  12   1   0   14.30    2.70
  12   1   0   19.90    6.50
 -13  -1   0    5.30    3.30
 -13  -1   0    2.70    2.80
 -13  -1   0    4.40    3.10
 -13  -1   0    1.80    2.50
 -13  -1   0    6.30    2.20
 -13  -1   0   -1.70    2.10
 -13  -1   0    0.70    1.80
 -13  -1   0    0.30    1.90
  13   1   0   -2.00    3.10
  13   1   0   -0.20    2.70
  13   1   0    1.00    2.70
  13   1   0    1.30    2.10
  13   1   0    1.80    2.00
  13   1   0    2.20    2.50
  13   1   0    2.80    1.60
  13   1   0    1.60    2.30
 -14  -1   0    3.60    2.40
 -14  -1   0    5.30    2.30
 -14  -1   0    3.40    3.30
 -14  -1   0    3.30    2.30
 -14  -1   0    1.80    5.00
 -14  -1   0    3.00    3.00
 -14  -1   0    5.90    3.40
 -14  -1   0    8.00    3.20
  14   1   0    2.30    2.40
  14   1   0    4.50    3.10
  14   1   0    3.10    2.20
  14   1   0    4.30    1.80
  14   1   0    3.40    2.60
  14   1   0    2.50    3.60
  14   1   0    5.10    3.00
 -15  -1   0   59.29    8.60
 -15  -1   0   64.19    8.60
 -15  -1   0   67.59    8.00
 -15  -1   0   80.59    9.80
 -15  -1   0   65.39    8.90
 -15  -1   0   77.69    8.80
  15   1   0   70.29   10.10
  15   1   0   85.79   10.00
  15   1   0   61.69    7.60
  15   1   0   72.99    6.90
  15   1   0   74.69   10.40
  15   1   0   65.79    8.80
  15   1   0   61.69    6.90
  15   1   0   72.99    9.20
 -16  -1   0    6.40    2.70
 -16  -1   0    4.80    3.70
 -16  -1   0    9.70    3.40
 -16  -1   0   12.20    3.30
 -16  -1   0    8.50    3.80
 -16  -1   0    6.30    3.50
 -16  -1   0    5.00    2.90
 -16  -1   0    7.70    3.80
  16   1   0   12.90    4.30
  16   1   0    7.80    3.00
  16   1   0   10.20    2.70
  16   1   0    4.10    3.80
  16   1   0    6.80    2.20
  16   1   0    7.80    4.10
  16   1   0    9.90    3.20
  16   1   0   12.70    3.60
 -17  -1   0   -2.30    2.60
 -17  -1   0    3.10    2.50
 -17  -1   0    0.40    3.50
 -17  -1   0    2.30    2.60
 -17  -1   0    4.90    3.10
 -17  -1   0    2.60    3.50
 -17  -1   0    4.10    3.40
 -17  -1   0    3.10    4.00
  17   1   0    1.00    2.70
  17   1   0    4.50    5.20
  17   1   0    4.20    3.10
  17   1   0    1.40    1.90
  17   1   0    3.50    3.90
  17   1   0    6.40    4.20
  17   1   0    0.00    2.20
  17   1   0    1.80    2.80
  17   1   0    0.80    2.00
 -18  -1   0   31.00    5.40
 -18  -1   0   33.80    4.70
 -18  -1   0   28.90    5.20
 -18  -1   0   24.90    4.30
 -18  -1   0   31.20    6.00
 -18  -1   0   20.70    4.40
  18   1   0   22.20    4.00
  18   1   0   51.39    7.40
  18   1   0   31.50    6.50
  18   1   0   27.50    4.70
  18   1   0   35.40    6.50
  18   1   0   24.70    3.60
  18   1   0   29.40    5.00
  18   1   0   25.20    5.00
  18   1   0   27.20    5.60
 -19  -1   0    3.80    4.10
 -19  -1   0    1.90    4.10
 -19  -1   0    2.90    3.10
 -19  -1   0    0.90    3.30
 -19  -1   0    3.10    3.60
 -19  -1   0    2.20    4.10
  19   1   0    7.00    3.60
  19   1   0    3.90    3.10
  19   1   0    1.00    2.30
  19   1   0    6.00    3.80
  19   1   0    0.70    1.90
  19   1   0    2.80    4.90
  19   1   0    3.70    4.80
  19   1   0   -0.40    2.60
  19   1   0    3.90    4.60
 -20  -1   0   16.30    4.50
 -20  -1   0   10.50    4.10
 -20  -1   0   12.70    3.90
 -20  -1   0    8.20    4.80
 -20  -1   0   11.70    3.70
 -20  -1   0   16.10    5.20
  20   1   0   17.00    4.50
  20   1   0   12.60    5.40
  20   1   0   11.40    2.70
  20   1   0   10.10    3.30
  20   1   0   17.20    5.60
  20   1   0    7.90    3.30
  20   1   0   12.90    3.80
  20   1   0   17.60    4.80
  20   1   0    8.80    4.70
 -21  -1   0   20.10    4.10
 -21  -1   0   18.60    4.80
 -21  -1   0   16.70    5.10
 -21  -1   0   10.70    4.30
 -21  -1   0   21.40    5.90
 -21  -1   0   26.10    5.00
 -21  -1   0   12.10    3.60
 -21  -1   0   16.20    5.50
  21   1   0   18.90    3.50
  21   1   0   19.10    4.90
  21   1   0   15.70    4.10
  21   1   0   16.00    4.90
  21   1   0    8.70    5.40
  21   1   0   13.10    3.20
  21   1   0   21.00    6.10
  21   1   0   11.20    4.10
 -22  -1   0    0.80    3.70
 -22  -1   0    6.20    4.70
 -22  -1   0    5.70    3.60
 -22  -1   0    6.00    4.00
 -22  -1   0    1.20    4.40
 -22  -1   0    6.60    3.00
 -22  -1   0    5.20    4.90
 -22  -1   0    4.10    4.80
  22   1   0    8.00    3.90
  22   1   0    6.30    3.80
  22   1   0    3.10    5.50
  22   1   0    1.50    4.30
  22   1   0    4.20    3.80
  22   1   0    9.20    5.60
  22   1   0    1.50    5.30
  22   1   0    0.70    2.70
  22   1   0    5.20    3.10
 -23  -1   0   18.80    5.90
 -23  -1   0   11.60    4.20
 -23  -1   0   28.50    6.50
 -23  -1   0   18.70    5.00
 -23  -1   0   22.10    4.90
 -23  -1   0   18.10    6.50
 -23  -1   0   29.10    5.70
 -23  -1   0   30.10    6.90
  23   1   0   19.50    4.70
  23   1   0   24.30    5.10
  23   1   0   21.60    6.90
  23   1   0   10.00    3.60
  23   1   0   11.00    4.40
  23   1   0   19.90    6.90
  23   1   0   14.80    3.90
  23   1   0   15.90    3.60
  23   1   0   20.40    6.20
 -24  -1   0   12.80    5.50
 -24  -1   0   13.40    4.90
 -24  -1   0    6.10    3.60
 -24  -1   0   12.20    6.10
 -24  -1   0   15.20    5.20
 -24  -1   0   14.40    5.50
 -24  -1   0   11.00    4.40
 -24  -1   0    9.30    4.60
  24   1   0    4.50    4.10
  24   1   0    8.50    3.20
  24   1   0    5.20    5.50
  24   1   0   15.60    8.50
  24   1   0   10.60    7.50
  24   1   0    7.50    2.90
  24   1   0   16.90    4.80
  24   1   0   16.50    4.80
 -25  -1   0   27.10    6.90
 -25  -1   0   36.00    7.50
 -25  -1   0   33.00    5.80
 -25  -1   0   48.00    7.20
 -25  -1   0   54.29    8.80
 -25  -1   0   46.30    7.20
  25   1   0   31.00    5.70
  25   1   0   52.09    9.60
  25   1   0   25.70    4.30
  25   1   0   35.90    7.90
  25   1   0   45.30    7.40
  25   1   0   38.70    6.40
 -26  -1   0    0.50    4.00
 -26  -1   0    6.30    4.10
 -26  -1   0    4.50    6.00
 -26  -1   0    5.70    4.80
 -26  -1   0    3.10    5.60
  26   1   0    6.40    4.80
  26   1   0   13.10    6.60
  26   1   0   -9.10    6.30
  26   1   0   -0.60    3.30
  26   1   0    8.00    4.20
  26   1   0   -6.30    3.50
  26   1   0    2.00    6.50
 -27  -1   0   -2.70    5.10
 -27  -1   0    2.80    4.30
 -27  -1   0    6.90    4.70
 -27  -1   0   12.50    6.60
 -27  -1   0    5.80    4.60
  27   1   0   10.40    8.00
  27   1   0   15.80    7.80
  27   1   0  -13.20    5.80
  27   1   0    0.20    3.10
  27   1   0   -2.90    4.20
  27   1   0    1.40    6.40
 -28  -1   0  165.78   20.60
 -28  -1   0  148.29   18.10
 -28  -1   0  146.09   15.30
 -28  -1   0  130.09   18.20
 -28  -1   0  145.29   18.90
 -28  -1   0  137.79   17.10
  28   1   0  145.69   17.50
  28   1   0  187.68   21.40
  28   1   0  163.88   17.90
  28   1   0  162.58   21.80
  28   1   0  157.88   18.30
 -29  -1   0   54.29    9.30
 -29  -1   0   70.49    9.40
 -29  -1   0   90.79   13.10
 -29  -1   0   59.09    8.40
  29   1   0   64.39   11.30
  29   1   0   49.70    7.90
  29   1   0   59.79    8.40
 -30  -1   0    5.30    5.50
 -30  -1   0    3.10    6.80
 -30  -1   0   -2.50    5.70
 -30  -1   0   -2.00    5.40
 -30  -1   0    6.30    6.90
 -30  -1   0   19.60    5.90
  30   1   0    7.80    8.30
  30   1   0    6.20    6.60
  30   1   0    1.10    5.60
  30   1   0   -2.40    5.30
  30   1   0    5.40    5.50
 -31  -1   0   -1.40    6.90
 -31  -1   0  -10.30    5.70
 -31  -1   0    3.20    7.00
 -31  -1   0  -11.40    5.00
 -31  -1   0   -4.10    5.00
 -31  -1   0   -4.20    5.90
  31   1   0   -2.40    5.40
  31   1   0   -9.40    6.20
  31   1   0   -4.90    5.30
  31   1   0   -3.30    7.30
  31   1   0  -14.10    8.40
 -32  -1   0    1.10    7.20
 -32  -1   0  -10.00    5.40
 -32  -1   0   -1.40    6.90
 -32  -1   0   -4.00    5.30
 -32  -1   0    7.90    6.90
  32   1   0  -10.00    5.00
  32   1   0    1.60    8.10
  32   1   0   -9.30    5.00
  32  -2   0    0.30    9.10
  32  -2   0   10.80    8.40
  32  -2   0   -4.70    4.80
  32  -2   0    9.10    6.50
 -32   2   0    9.00    6.00
 -32   2   0   -0.80    7.10
 -32   2   0    0.70    7.20
 -32   2   0   -8.10    5.30
  31  -2   0   10.10    9.50
  31  -2   0   18.90    7.20
  31  -2   0   14.80    7.50
  31  -2   0   13.90    6.00
 -31   2   0   12.50    6.40
 -31   2   0   20.00    7.90
 -31   2   0   18.30    8.20
 -31   2   0   22.10    8.80
 -31   2   0   10.40    5.90
 -31   2   0    4.20    6.40
  30  -2   0   22.60    9.30
  30  -2   0    9.40    8.10
  30  -2   0   -1.30    4.20
  30  -2   0   13.10    5.80
 -30   2   0   12.00    5.20
 -30   2   0   21.60    7.20
 -30   2   0   20.90    6.50
 -30   2   0   19.00    7.90
 -30   2   0    8.80    6.90
 -30   2   0   14.10    5.70
  29  -2   0   -4.60    6.80
  29  -2   0    3.60    4.50
  29  -2   0   -0.50    4.30
  29  -2   0   11.40    6.50
  29  -2   0    1.80    5.90
 -29   2   0    1.90    4.70
 -29   2   0    6.00    5.10
 -29   2   0    3.40    6.60
 -29   2   0    5.60    6.50
 -29   2   0   -7.20    5.80
 -29   2   0    4.60    7.30
  28  -2   0   21.50    5.20
  28  -2   0   16.00    5.10
  28  -2   0   17.00    8.00
  28  -2   0   29.20    6.30
  28  -2   0   12.90    8.30
 -28   2   0   25.40    7.30
 -28   2   0   15.80    6.10
 -28   2   0   35.30    8.00
 -28   2   0   19.70    6.40
 -28   2   0   14.50    5.10
 -28   2   0   21.40    7.80
  27  -2   0    5.80    5.90
  27  -2   0    2.60    3.70
  27  -2   0    7.70    5.20
  27  -2   0   -6.60    4.60
 -27   2   0    9.60    4.40
 -27   2   0   12.50    6.70
 -27   2   0    5.30    4.40
  26  -2   0  125.89   18.70
  26  -2   0  129.19   16.20
  26  -2   0   87.19   11.30
  26  -2   0  121.19   13.00
 -26   2   0  128.39   16.30
 -26   2   0  119.49   14.00
 -26   2   0  110.29   15.70
  25  -2   0   46.80    6.90
  25  -2   0   56.89    9.60
  25  -2   0   54.19    7.30
  25  -2   0   36.40    8.70
  25  -2   0   74.99   10.00
  25  -2   0   45.30    6.90
 -25   2   0   82.59   12.80
  24  -2   0    1.40    5.50
  24  -2   0   -1.60    4.70
  24  -2   0   -0.90    2.40
  24  -2   0   -3.00    3.40
  24  -2   0   -0.90    3.70
  24  -2   0   -3.20    3.00
  24  -2   0   -5.70    3.40
  24  -2   0    1.90    7.30
  24  -2   0  -11.70    5.00
 -24   2   0   -7.10    4.30
 -24   2   0   -5.00    3.60
 -24   2   0   -1.30    3.20
 -24   2   0    5.50    5.20
 -24   2   0    2.20    5.20
 -24   2   0    2.70    3.80
  23  -2   0    4.10    4.40
  23  -2   0    3.20    3.60
  23  -2   0    6.90    3.30
  23  -2   0    2.60    3.90
  23  -2   0    7.20    3.70
  23  -2   0    8.20    6.10
  23  -2   0    5.90    2.70
  23  -2   0    1.20    5.80
 -23   2   0    9.10    3.90
 -23   2   0   -7.10    4.50
 -23   2   0    2.70    4.00
 -23   2   0   11.50    5.60
 -23   2   0    7.60    5.50
 -23   2   0    0.60    3.40
  22  -2   0    3.80    4.40
  22  -2   0    1.50    6.20
  22  -2   0    6.00    5.30
  22  -2   0   -0.90    5.10
  22  -2   0    2.40    2.80
  22  -2   0   -1.00    3.00
  22  -2   0    6.60    4.10
  22  -2   0   -1.60    2.10
  22  -2   0   -3.50    3.60
 -22   2   0    2.40    5.50
 -22   2   0    7.40    4.50
 -22   2   0    0.40    3.00
 -22   2   0    3.90    4.40
 -22   2   0    7.40    3.70
 -22   2   0    9.40    3.90
  21  -2   0  103.39   12.00
  21  -2   0  130.99   13.10
  21  -2   0  109.49    9.90
  21  -2   0  131.59   13.20
  21  -2   0  130.99   15.60
  21  -2   0  140.39   11.70
  21  -2   0  115.09   12.50
  21  -2   0   97.49   14.70
  21  -2   0  126.09   16.20
 -21   2   0  128.49   12.40
 -21   2   0  124.69   12.30
 -21   2   0  112.79   14.20
 -21   2   0  116.69   14.50
 -21   2   0  113.49   13.80
 -21   2   0  103.69   16.10
 -21   2   0  120.49   13.00
  20  -2   0  183.98   14.70
  20  -2   0  168.08   14.30
  20  -2   0  179.68   12.20
  20  -2   0  191.88   13.00
  20  -2   0  147.29   15.40
  20  -2   0  172.98   14.20
  20  -2   0  197.58   18.00
  20  -2   0  179.48   16.90
  20  -2   0  185.58   14.80
 -20   2   0  161.88   17.50
 -20   2   0  183.38   16.40
 -20   2   0  174.48   14.60
 -20   2   0  144.89   17.60
 -20   2   0  177.98   16.30
 -20   2   0  191.18   13.90
 -20   2   0  169.58   14.80
  19  -2   0   -1.50    2.50
  19  -2   0    2.10    2.90
  19  -2   0    2.40    5.00
  19  -2   0    0.20    3.20
  19  -2   0    0.50    2.10
  19  -2   0    4.50    4.00
  19  -2   0   -2.10    2.70
  19  -2   0    1.30    2.50
  19  -2   0   -0.70    4.40
 -19   2   0    3.70    4.10
 -19   2   0    3.60    3.20
 -19   2   0   -1.20    4.20
 -19   2   0    1.10    4.40
 -19   2   0    3.40    2.90
 -19   2   0   -1.70    4.70
 -19   2   0    1.30    2.80
  18  -2   0  132.39   11.80
  18  -2   0  149.29   12.90
  18  -2   0  139.09   14.30
  18  -2   0  147.39   12.30
  18  -2   0  168.68   16.50
  18  -2   0  155.98   15.40
  18  -2   0  147.89   10.50
  18  -2   0  160.08   15.10
  18  -2   0  153.68   15.80
 -18   2   0  146.29   13.60
 -18   2   0  139.09   13.50
 -18   2   0  160.78   12.30
 -18   2   0  153.68   15.90
 -18   2   0  116.89   13.80
 -18   2   0  151.18   12.10
 -18   2   0  147.79   12.90
  17  -2   0    9.00    3.00
  17  -2   0   12.60    5.00
  17  -2   0    8.90    2.40
  17  -2   0   10.10    4.30
  17  -2   0   14.90    4.30
  17  -2   0    8.90    2.20
  17  -2   0    8.80    3.40
  17  -2   0    9.90    3.20
  17  -2   0   12.90    3.80
 -17   2   0    7.90    3.10
 -17   2   0   16.40    4.60
 -17   2   0   14.20    4.50
 -17   2   0   13.20    3.10
 -17   2   0    2.90    2.70
 -17   2   0   12.60    4.30
 -17   2   0   11.80    4.80
  16  -2   0   72.39    7.20
  16  -2   0   71.99    8.50
  16  -2   0   62.79    8.00
  16  -2   0   75.09    9.80
  16  -2   0   64.89    8.00
  16  -2   0   69.19   10.20
 -16   2   0   43.80    7.00
 -16   2   0   63.59    8.30
 -16   2   0   60.49    8.70
 -16   2   0   71.69    8.40
 -16   2   0   67.29   10.00
  15  -2   0   -0.80    2.10
  15  -2   0    3.40    2.90
  15  -2   0   -0.40    3.00
  15  -2   0    4.20    1.90
  15  -2   0    4.30    3.90
  15  -2   0    4.50    2.10
  15  -2   0    3.00    2.40
  15  -2   0    4.30    1.90
  15  -2   0    1.70    3.50
 -15   2   0    2.50    2.30
 -15   2   0    2.60    2.30
 -15   2   0    7.90    2.30
 -15   2   0    3.30    3.90
 -15   2   0    4.10    3.70
 -15   2   0    1.40    3.30
 -15   2   0    4.50    3.30
  14  -2   0    4.80    3.40
  14  -2   0    4.60    1.80
  14  -2   0   -0.10    1.80
  14  -2   0    2.10    2.40
  14  -2   0    4.50    1.90
  14  -2   0   13.20    4.00
  14  -2   0    1.90    5.90
  14  -2   0    0.70    1.90
 -14   2   0   12.50    4.00
 -14   2   0    4.00    3.10
 -14   2   0    2.20    2.10
 -14   2   0    1.70    3.00
 -14   2   0    4.70    2.00
 -14   2   0    7.40    3.20
 -14   2   0    0.80    2.10
  13  -2   0  446.16   20.80
  13  -2   0  414.06   20.30
  13  -2   0  405.36   18.30
  13  -2   0  411.56   18.40
  13  -2   0  393.46   22.00
  13  -2   0  416.56   22.00
  13  -2   0  392.76   19.70
  13  -2   0  407.76   21.30
  13  -2   0  403.86   20.10
 -13   2   0  398.26   21.40
 -13   2   0  413.86   19.30
 -13   2   0  406.56   24.40
 -13   2   0  416.66   22.70
 -13   2   0  382.96   22.30
 -13   2   0  407.36   20.10
 -13   2   0  407.96   21.30
 -13   2   0  413.16   20.00
  12  -2   0   82.49    8.00
  12  -2   0   87.79    7.90
  12  -2   0   77.79    7.80
  12  -2   0   86.79    6.60
  12  -2   0   82.39    6.80
  12  -2   0   76.29    7.90
  12  -2   0  106.49   10.00
  12  -2   0   69.09    8.70
 -12   2   0   78.09    8.10
 -12   2   0   77.79    7.90
 -12   2   0   73.99    6.60
 -12   2   0   86.49    6.60
 -12   2   0   82.69    7.60
 -12   2   0   81.29    8.00
 -12   2   0   89.39    9.20
 -12   2   0   75.29    8.50
 -12   2   0   95.79   10.10
  11  -2   0   15.50    3.60
  11  -2   0   13.00    2.90
  11  -2   0   18.50    3.60
  11  -2   0   16.70    3.00
  11  -2   0   13.20    2.50
  11  -2   0   10.90    2.60
  11  -2   0   12.40    1.90
  11  -2   0   19.60    3.80
  11  -2   0   14.50    2.10
 -11   2   0   14.00    3.20
 -11   2   0   20.60    4.80
 -11   2   0   13.00    2.50
 -11   2   0   11.20    2.00
 -11   2   0   14.20    2.10
 -11   2   0   15.20    2.60
 -11   2   0   16.70    3.70
 -11   2   0   13.30    2.20
 -11   2   0   10.70    2.90
  10  -2   0  150.68   10.90
  10  -2   0  131.19    9.40
  10  -2   0  130.49    9.20
  10  -2   0  147.69    9.40
  10  -2   0  121.39    8.80
  10  -2   0  146.09   10.60
  10  -2   0  136.79   10.20
  10  -2   0  145.49    8.00
  10  -2   0  141.19    8.10
 -10   2   0  124.69    9.00
 -10   2   0  140.29   10.10
 -10   2   0  137.29    7.80
 -10   2   0  136.09   10.80
 -10   2   0  144.89    9.90
 -10   2   0  134.89    7.70
 -10   2   0  127.39    9.00
 -10   2   0  151.28    9.10
 -10   2   0  150.88    9.40
   9  -2   0   81.99    7.40
   9  -2   0   89.89    8.30
   9  -2   0   82.79    5.70
   9  -2   0   85.49    5.70
   9  -2   0   92.49    8.00
   9  -2   0   89.39    6.80
   9  -2   0   77.69    6.80
   9  -2   0   80.29    7.80
   9  -2   0   81.89    6.80
  -9   2   0   83.69    5.80
  -9   2   0   81.59    6.80
  -9   2   0   79.29    5.40
  -9   2   0   75.29    6.70
  -9   2   0   80.69    8.20
  -9   2   0   93.99    7.70
  -9   2   0   85.29    6.60
  -9   2   0   85.49    6.80
  -9   2   0   83.99    7.40
   8  -2   0    5.20    1.30
   8  -2   0    5.50    1.70
   8  -2   0    5.40    1.50
   8  -2   0    4.80    1.20
   8  -2   0    9.20    2.20
   8  -2   0    7.30    1.80
   8  -2   0    4.60    2.20
   8  -2   0    7.50    2.40
  -8   2   0    8.70    2.20
  -8   2   0    7.90    1.70
  -8   2   0    7.10    1.40
  -8   2   0    9.80    2.50
  -8   2   0    6.30    1.60
  -8   2   0    5.10    1.10
  -8   2   0    6.50    2.00
  -8   2   0    4.60    1.60
   7  -2   0 1636.44   68.29
   7  -2   0 1818.82   68.99
   7  -2   0 1809.12   67.69
   7  -2   0 1833.72   67.79
   7  -2   0 1832.32   65.89
   7  -2   0 1890.41   68.59
   7  -2   0 1868.91   68.29
   7  -2   0 1894.51   67.89
   7  -2   0 1873.71   66.89
  -7   2   0 1906.51   67.89
  -7   2   0 1848.62   66.49
  -7   2   0 1996.30   69.39
  -7   2   0 1786.72   68.59
  -7   2   0 1932.41   67.89
  -7   2   0 1786.52   68.49
  -7   2   0 1808.02   67.69
  -7   2   0 1800.02   67.69
   6  -2   0 1893.71   67.59
   6  -2   0 1982.10   68.09
   6  -2   0 1860.01   66.79
   6  -2   0 1756.42   66.59
   6  -2   0 1851.21   67.29
   6  -2   0 1795.62   65.99
   6  -2   0 1829.32   66.69
  -6   2   0 1825.32   67.49
  -6   2   0 1608.84   67.09
  -6   2   0 1859.41   67.89
  -6   2   0 1845.22   68.09
  -6   2   0 1764.12   65.59
  -6   2   0 1853.01   66.69
  -6   2   0 1844.02   66.99
  -6   2   0 1771.82   66.59
   5  -2   0 3352.96  118.59
   5  -2   0 3451.65  119.09
   5  -2   0 2858.91  118.89
   5  -2   0 3239.98  118.19
   5  -2   0 3332.37  118.69
   5  -2   0 3208.18  119.29
   5  -2   0 3687.63  119.79
  -5   2   0 3299.27  119.19
  -5   2   0 3246.38  118.49
  -5   2   0 3159.28  118.39
  -5   2   0 3216.28  117.89
  -5   2   0 3245.88  118.49
  -5   2   0 3410.86  119.39
  -5   2   0 3835.12  120.09
  -5   2   0 3247.58  118.99
   4  -2   0  269.17   12.30
   4  -2   0  270.47   11.40
   4  -2   0  263.97   11.30
   4  -2   0  247.58   11.80
   4  -2   0  264.57   11.20
   4  -2   0  250.77   11.50
  -4   2   0  246.58   11.10
  -4   2   0  246.18   11.90
  -4   2   0  256.17   10.90
  -4   2   0  246.78   11.60
  -4   2   0  262.37   11.70
  -4   2   0  251.57   11.20
  -4   2   0  310.67   12.50
  -4   2   0  265.97   13.00
  -4   2   0  255.37   11.20
   3  -2   0   41.70    3.70
   3  -2   0   43.70    3.40
   3  -2   0   37.60    3.20
   3  -2   0   40.60    3.70
   3  -2   0   39.50    3.60
   3  -2   0   35.20    3.10
   3  -2   0   39.50    4.20
   3  -2   0   34.60    3.50
  -3   2   0   33.40    3.00
  -3   2   0   40.70    4.70
  -3   2   0   37.50    3.40
  -3   2   0   44.40    3.40
  -3   2   0   32.70    3.00
  -3   2   0   47.40    3.80
  -3   2   0   36.70    4.00
  -3   2   0   38.60    3.20
  -3   2   0   40.20    4.10
   2  -2   0   26.80    3.10
   2  -2   0   20.70    2.90
   2  -2   0   16.80    2.10
  -2   2   0   17.40    2.30
  -2   2   0   15.20    2.10
  -2   2   0   20.50    2.70
  -2   2   0   19.80    2.40
  -2   2   0   15.70    2.10
  -2   2   0   21.00    2.70
  -2   2   0   18.60    2.10
   1  -2   0 1079.99   40.00
   1  -2   0 1076.19   38.90
   1  -2   0 1054.29   39.00
   1  -2   0 1093.49   39.90
   1  -2   0 1100.39   41.60
   1  -2   0 1202.98   39.30
  -1   2   0 1043.60   40.30
  -1   2   0 1180.48   39.30
  -1   2   0 1075.69   38.90
  -1   2   0 1077.39   39.20
  -1   2   0 1049.79   38.70
  -1   2   0 1096.79   41.70
  -1   2   0 1110.19   40.00
  -1   2   0 1053.29   38.70
  -1   2   0 1078.79   39.00
  -1   2   0 1078.59   40.00
  -1   2   0 1042.90   39.00
   0  -2   0   89.99    5.20
   0  -2   0   88.99    3.90
   0  -2   0   87.09    4.10
   0  -2   0   79.39    6.30
   0  -2   0   82.29    4.60
   0  -2   0   82.49    5.00
   0  -2   0   83.39    4.10
   0   2   0   81.59    4.10
   0   2   0   95.89    5.30
   0   2   0   92.39    3.90
   0   2   0   86.99    6.50
   0   2   0   92.09    4.70
   0   2   0   94.59    4.20
   0   2   0   92.69    5.20
   0   2   0   89.49    3.90
  -1  -2   0 1068.79   38.30
  -1  -2   0 1093.79   41.20
  -1  -2   0 1065.59   38.50
  -1  -2   0 1072.19   38.10
  -1  -2   0 1045.10   39.20
   1   2   0 1051.39   38.10
   1   2   0 1048.80   39.20
   1   2   0 1078.09   38.40
   1   2   0 1071.09   39.60
   1   2   0 1105.09   39.60
   1   2   0 1078.29   38.50
   1   2   0 1044.20   38.20
   1   2   0 1092.29   41.20
  -2  -2   0   18.00    2.00
  -2  -2   0   13.70    2.10
   2   2   0   17.40    2.20
   2   2   0   21.80    1.90
   2   2   0   14.80    2.20
   2   2   0   17.10    2.00
   2   2   0   18.10    1.90
   2   2   0   16.20    1.80
  -3  -2   0   38.80    2.90
  -3  -2   0   37.90    3.30
  -3  -2   0   32.60    2.70
  -3  -2   0   35.00    4.80
  -3  -2   0   34.50    4.30
   3   2   0   38.50    3.20
   3   2   0   36.20    3.00
   3   2   0   37.00    3.00
   3   2   0   36.70    3.20
   3   2   0   29.70    4.00
   3   2   0   35.00    3.20
   3   2   0   33.40    2.80
  -4  -2   0  275.17   10.80
  -4  -2   0  249.08   10.40
  -4  -2   0  249.58   10.50
  -4  -2   0  250.37   11.00
  -4  -2   0  238.48   11.00
  -4  -2   0  249.38   12.10
   4   2   0  244.18   10.60
   4   2   0  229.38   11.80
   4   2   0  240.48   11.10
   4   2   0  236.08   10.70
   4   2   0  252.37   10.70
   4   2   0  256.77   10.70
  -5  -2   0 3136.09  110.89
  -5  -2   0 3222.18  111.59
  -5  -2   0 2861.81  111.39
  -5  -2   0 3103.29  110.89
  -5  -2   0 3103.49  110.99
  -5  -2   0 3250.37  112.39
   5   2   0 3095.89  110.89
   5   2   0 3251.97  111.49
   5   2   0 2933.51  111.49
   5   2   0 3098.19  110.99
   5   2   0 3029.20  111.39
   5   2   0 3229.38  110.99
   5   2   0 3121.19  112.19
  -6  -2   0 1772.22   65.19
  -6  -2   0 1743.23   64.49
  -6  -2   0 1714.23   64.39
  -6  -2   0 1767.12   65.29
  -6  -2   0 1698.23   64.99
  -6  -2   0 1704.93   64.59
  -6  -2   0 1786.12   65.79
   6   2   0 1696.73   64.29
   6   2   0 1750.82   65.09
   6   2   0 1816.92   65.79
   6   2   0 1839.22   64.69
   6   2   0 1785.72   64.49
   6   2   0 1722.33   65.29
   6   2   0 1987.40   66.09
   6   2   0 1762.12   64.69
  -7  -2   0 1733.03   65.59
  -7  -2   0 1770.32   66.19
  -7  -2   0 1701.63   65.59
  -7  -2   0 1779.12   66.49
  -7  -2   0 1815.52   66.29
  -7  -2   0 1827.72   65.49
  -7  -2   0 1763.52   65.29
   7   2   0 1760.32   66.49
   7   2   0 1781.82   65.39
   7   2   0 1785.02   66.69
   7   2   0 1901.21   66.59
   7   2   0 1814.62   65.09
   7   2   0 1789.22   65.39
   7   2   0 1725.33   66.09
   7   2   0 1803.42   65.49
  -8  -2   0    7.40    2.20
  -8  -2   0    3.10    1.50
  -8  -2   0    3.90    1.50
  -8  -2   0    4.10    1.70
  -8  -2   0    5.60    2.10
  -8  -2   0    7.30    2.00
  -8  -2   0    6.60    2.30
  -8  -2   0    5.50    2.00
   8   2   0    6.00    1.90
   8   2   0    8.80    2.40
   8   2   0    7.80    2.20
   8   2   0    6.60    1.90
   8   2   0    7.50    1.60
   8   2   0    8.10    2.10
   8   2   0    6.00    1.60
  -9  -2   0   77.09    4.70
  -9  -2   0   76.69    7.00
  -9  -2   0   83.89    6.70
  -9  -2   0   79.99    6.30
  -9  -2   0   84.49    7.00
  -9  -2   0   78.29    7.30
  -9  -2   0   78.69    7.50
  -9  -2   0   81.89    6.70
   9   2   0   71.59    7.20
   9   2   0   75.79    6.50
   9   2   0   80.99    6.00
   9   2   0   81.49    7.90
   9   2   0   86.59    7.90
   9   2   0   76.79    6.40
   9   2   0   78.49    7.40
   9   2   0   87.49    6.80
 -10  -2   0  134.39    9.90
 -10  -2   0  129.99    9.30
 -10  -2   0  127.29    9.60
 -10  -2   0  127.79    6.90
 -10  -2   0  123.29    9.00
 -10  -2   0  126.29    9.60
 -10  -2   0  129.69    8.60
  10   2   0  144.39   10.20
  10   2   0  132.59   10.00
  10   2   0  132.39    8.70
  10   2   0  120.99    9.00
  10   2   0  129.69    9.90
  10   2   0  136.09    9.90
  10   2   0  129.09    8.70
  10   2   0  139.89    7.90
 -11  -2   0   10.00    2.20
 -11  -2   0   11.90    2.20
 -11  -2   0   13.60    2.80
 -11  -2   0    7.90    2.60
 -11  -2   0   15.40    3.00
 -11  -2   0   13.00    3.20
 -11  -2   0   15.20    3.50
  11   2   0   13.00    2.50
  11   2   0    9.20    2.40
  11   2   0   13.60    3.00
  11   2   0   12.70    5.00
  11   2   0   10.80    2.40
  11   2   0   14.20    3.20
  11   2   0   13.70    3.40
 -12  -2   0   87.99    8.50
 -12  -2   0   79.29    7.50
 -12  -2   0   85.49    9.00
 -12  -2   0   78.69    8.10
 -12  -2   0   81.49    9.00
 -12  -2   0   82.39    8.60
  12   2   0   80.39    7.80
  12   2   0   69.09    6.40
  12   2   0  111.29   10.00
  12   2   0   76.19    9.20
  12   2   0   75.69    7.60
  12   2   0   81.89    8.90
 -13  -2   0  353.56   22.50
 -13  -2   0  402.26   17.20
 -13  -2   0  392.26   22.00
 -13  -2   0  392.16   20.40
 -13  -2   0  395.36   19.40
 -13  -2   0  412.96   20.60
 -13  -2   0  408.06   19.70
  13   2   0  365.36   20.40
  13   2   0  407.66   21.50
  13   2   0  384.16   20.80
  13   2   0  411.66   20.70
  13   2   0  389.86   19.40
  13   2   0  374.46   17.40
  13   2   0  411.06   19.50
  13   2   0  376.96   19.10
 -14  -2   0    2.30    3.10
 -14  -2   0    4.80    3.30
 -14  -2   0    4.50    3.90
 -14  -2   0   -0.30    3.80
 -14  -2   0    1.00    2.40
 -14  -2   0   -1.00    2.20
 -14  -2   0    5.90    3.60
  14   2   0    3.20    3.40
  14   2   0    0.80    2.90
  14   2   0    1.80    1.60
  14   2   0   12.80    4.20
  14   2   0    1.50    2.10
  14   2   0    3.30    4.90
  14   2   0   -0.30    2.30
  14   2   0    2.50    2.00
 -15  -2   0    2.60    2.20
 -15  -2   0    2.00    2.20
 -15  -2   0   -1.20    2.40
 -15  -2   0    0.60    3.20
 -15  -2   0   -2.40    3.00
 -15  -2   0    4.00    3.10
 -15  -2   0    1.00    2.40
  15   2   0    3.50    3.70
  15   2   0   -1.70    3.30
  15   2   0    0.90    2.00
  15   2   0    3.70    2.40
  15   2   0    3.50    2.70
  15   2   0    0.80    2.10
  15   2   0    4.20    2.20
  15   2   0    0.50    3.30
 -16  -2   0   57.09    9.10
 -16  -2   0   64.89    7.10
 -16  -2   0   64.09    8.70
 -16  -2   0   61.79    8.10
 -16  -2   0   76.59   10.60
 -16  -2   0   62.79    9.10
  16   2   0   75.99   10.10
  16   2   0   67.49    9.00
  16   2   0   74.89    9.90
  16   2   0   76.29   11.20
  16   2   0   59.59    8.20
 -17  -2   0   12.40    4.20
 -17  -2   0    9.20    2.90
 -17  -2   0   10.40    3.80
 -17  -2   0   12.90    4.40
 -17  -2   0   11.50    3.30
 -17  -2   0    3.10    2.70
 -17  -2   0   10.20    4.50
 -17  -2   0   12.90    4.00
 -17  -2   0    8.40    3.30
  17   2   0   10.10    4.00
  17   2   0    9.00    2.60
  17   2   0   10.70    3.80
  17   2   0   11.30    3.10
  17   2   0    5.80    3.20
  17   2   0   12.70    4.80
  17   2   0    8.80    4.20
  17   2   0    9.70    4.50
 -18  -2   0  142.69   13.00
 -18  -2   0  134.99   12.00
 -18  -2   0  121.49   12.50
 -18  -2   0  129.99   10.30
 -18  -2   0  105.59   12.90
 -18  -2   0  141.49   11.80
 -18  -2   0  174.28   14.80
 -18  -2   0  102.59   12.30
 -18  -2   0  136.99   13.50
  18   2   0  121.89   10.00
  18   2   0  164.18   18.30
  18   2   0  132.19   14.00
  18   2   0  129.39   12.20
  18   2   0  131.79   14.50
  18   2   0  129.59   11.60
  18   2   0  127.29   11.70
  18   2   0  162.98   14.20
 -19  -2   0    2.90    2.80
 -19  -2   0   -4.20    2.70
 -19  -2   0    2.50    3.90
 -19  -2   0    7.20    3.80
 -19  -2   0   -4.30    2.60
 -19  -2   0    4.90    4.00
 -19  -2   0    1.90    3.80
 -19  -2   0    0.70    2.90
 -19  -2   0    1.20    3.60
  19   2   0    2.20    3.40
  19   2   0    3.20    4.20
  19   2   0   -0.10    3.90
  19   2   0   -2.80    3.30
  19   2   0   -0.30    2.70
  19   2   0   -3.10    4.60
  19   2   0    2.00    2.10
  19   2   0    1.20    2.20
  19   2   0   -1.10    3.00
 -20  -2   0  182.38   15.50
 -20  -2   0  172.98   15.70
 -20  -2   0  185.28   16.00
 -20  -2   0  186.48   17.00
 -20  -2   0  188.28   16.20
 -20  -2   0  170.38   15.80
 -20  -2   0  172.48   12.10
 -20  -2   0  187.18   14.60
 -20  -2   0  184.38   14.60
  20   2   0  185.08   15.00
  20   2   0  161.28   16.10
  20   2   0  176.58   12.40
  20   2   0  201.68   17.50
  20   2   0  197.18   17.80
  20   2   0  190.18   15.80
  20   2   0  182.08   15.80
  20   2   0  159.18   13.80
  20   2   0  179.68   12.20
 -21  -2   0  105.39   12.50
 -21  -2   0  118.19   14.80
 -21  -2   0  106.69   13.70
 -21  -2   0  108.59   12.80
 -21  -2   0  109.89   10.50
 -21  -2   0  115.29   14.20
 -21  -2   0  114.59   13.90
 -21  -2   0  114.09   12.10
  21   2   0  121.59   12.60
  21   2   0  117.79   12.70
  21   2   0  113.29   14.80
  21   2   0  110.29   10.30
  21   2   0  133.19   15.10
  21   2   0  116.69   15.40
  21   2   0  123.49   13.80
  21   2   0  120.79   10.70
  21   2   0  130.79   13.60
 -22  -2   0   11.10    4.90
 -22  -2   0    7.70    3.50
 -22  -2   0   -1.60    3.20
 -22  -2   0   -1.90    7.20
 -22  -2   0    9.00    5.30
 -22  -2   0   -2.60    3.60
 -22  -2   0    4.10    5.30
 -22  -2   0   10.70    5.40
 -22  -2   0    4.10    4.70
  22   2   0    7.70    3.70
  22   2   0    5.00    2.90
  22   2   0   -1.90    4.20
  22   2   0   -0.70    3.30
  22   2   0    7.30    5.80
  22   2   0    1.40    4.60
  22   2   0    1.10    3.60
  22   2   0    1.60    4.00
  22   2   0    1.00    2.50
 -23  -2   0    1.00    4.60
 -23  -2   0    5.70    4.50
 -23  -2   0    3.10    3.20
 -23  -2   0    9.60    4.70
 -23  -2   0    7.40    4.00
 -23  -2   0    9.40    5.40
 -23  -2   0    2.70    5.10
 -23  -2   0    6.90    4.50
  23   2   0    2.80    5.70
  23   2   0    5.30    2.80
  23   2   0    4.10    3.50
  23   2   0    5.10    3.90
  23   2   0    8.10    5.30
  23   2   0    8.20    4.60
  23   2   0    3.80    3.10
  23   2   0   10.20    4.10
  23   2   0    9.50    5.60
 -24  -2   0   -6.00    5.20
 -24  -2   0    1.70    4.40
 -24  -2   0   -5.40    4.50
 -24  -2   0   -3.70    4.40
 -24  -2   0    0.70    3.40
 -24  -2   0    5.10    3.80
 -24  -2   0   -0.60    4.90
  24   2   0    0.00    2.80
  24   2   0   -4.80    4.50
  24   2   0    1.70    5.60
  24   2   0   -4.60    4.00
  24   2   0   -2.20    2.40
  24   2   0    1.70    5.70
  24   2   0    5.80    4.10
  24   2   0    2.10    4.00
 -25  -2   0   63.89    9.00
 -25  -2   0   42.80    6.60
 -25  -2   0   96.59   13.10
  25   2   0   50.69    8.40
  25   2   0   62.79   10.50
  25   2   0   55.79    9.40
  25   2   0   55.29    7.30
  25   2   0   87.79   11.20
 -26  -2   0   45.40    6.70
 -26  -2   0   58.59    7.90
 -26  -2   0   31.10    7.30
 -26  -2   0   60.49    9.40
  26   2   0   48.40    6.60
  26   2   0   54.29   10.00
  26   2   0   50.49    7.60
  26   2   0   69.09   11.00
  26   2   0   37.90    8.30
 -27  -2   0   11.60    4.70
 -27  -2   0   16.30    4.80
 -27  -2   0    7.90    5.90
 -27  -2   0    7.70    4.70
 -27  -2   0    8.60    6.00
 -27  -2   0    3.30    6.10
 -27  -2   0    0.50    6.40
  27   2   0   10.50    6.80
  27   2   0    1.80    4.50
  27   2   0    3.90    5.10
  27   2   0   -0.80    3.50
  27   2   0   -4.40    6.10
  27   2   0   10.70    7.10
  27   2   0    2.00    4.60
 -28  -2   0   32.80    6.20
 -28  -2   0   25.00    6.60
 -28  -2   0   26.90    6.20
 -28  -2   0   30.10   10.50
 -28  -2   0   28.60    8.80
 -28  -2   0   32.60    5.60
  28   2   0   21.10    6.40
  28   2   0   23.40    8.00
  28   2   0    9.00    7.60
  28   2   0   29.20    8.70
  28   2   0   13.30    5.50
 -29  -2   0   13.00    5.00
 -29  -2   0   -0.10    5.40
 -29  -2   0    5.70    7.40
 -29  -2   0   14.10    7.00
 -29  -2   0    4.20    4.70
 -29  -2   0    7.90    4.90
  29   2   0  -11.20    5.20
  29   2   0    2.50    7.00
  29   2   0    0.60    5.30
  29   2   0   -4.00    7.70
  29   2   0   -1.70    5.00
  29   2   0    3.40    7.00
 -30  -2   0    3.60    5.60
 -30  -2   0   10.50    5.80
 -30  -2   0   15.60    7.40
 -30  -2   0    5.60    5.30
 -30  -2   0   17.90    5.00
 -30  -2   0   13.30    8.40
  30   2   0    3.10    5.70
  30   2   0    9.30    8.10
  30   2   0    9.50    6.30
  30   2   0    4.50    5.50
  30   2   0    4.50    7.00
 -31  -2   0   20.20    5.90
 -31  -2   0   18.50    8.70
 -31  -2   0    5.40    8.20
 -31  -2   0   10.60    5.80
 -31  -2   0    9.20    5.40
 -31  -2   0   15.30    7.40
  31   2   0   13.70    8.60
  31   2   0   10.20    6.00
  31   2   0   18.20    9.30
  31   2   0    6.40    6.00
  31   2   0   15.10    6.90
 -32  -2   0   12.70    5.80
 -32  -2   0    0.20    8.50
 -32  -2   0    8.10    6.40
 -32  -2   0   -4.10    4.50
 -32  -2   0   -2.60    5.50
 -32  -2   0    9.30    7.90
  32   2   0  -12.50    6.60
  32   2   0    6.10    5.40
  32   2   0   -4.10    5.00
  32   2   0  -17.70   12.80
  32  -3   0    0.40    6.10
  32  -3   0  -15.10    7.60
  32  -3   0   -5.20    7.30
  32  -3   0   -1.40    5.00
 -32   3   0   -2.50    7.10
 -32   3   0   -6.60    4.90
 -32   3   0  -10.00    6.70
 -32   3   0   -0.90    7.00
 -32   3   0  -12.40    5.10
  31  -3   0    4.90    7.80
  31  -3   0    4.20    9.00
  31  -3   0   -2.50    4.80
  31  -3   0    6.90    7.40
 -31   3   0    4.20    5.70
 -31   3   0    2.70    7.40
 -31   3   0    3.10    5.40
 -31   3   0   10.60    8.10
 -31   3   0   -1.40    5.70
  30  -3   0    2.20    6.20
  30  -3   0   -2.40    7.30
  30  -3   0   -2.30    7.80
  30  -3   0    4.30    4.50
 -30   3   0    9.70    5.50
 -30   3   0    3.60    6.30
 -30   3   0    5.40    7.30
 -30   3   0    2.40    5.00
 -30   3   0   -6.80    6.60
  29  -3   0   -0.20    6.60
  29  -3   0    9.30    7.90
  29  -3   0    0.40    3.70
  29  -3   0   -7.00    5.40
 -29   3   0    8.20    7.00
 -29   3   0    5.00    6.90
 -29   3   0   -4.50    4.40
 -29   3   0   -5.30    4.20
 -29   3   0   -7.20    6.30
 -29   3   0   13.90    6.20
  28  -3   0   12.60    7.30
  28  -3   0    9.90    7.20
  28  -3   0   11.30    4.20
  28  -3   0    3.40    5.40
 -28   3   0    4.80    6.00
 -28   3   0    2.30    5.30
 -28   3   0    4.90    4.60
  27  -3   0    4.40    3.90
  27  -3   0   -9.10    6.00
  27  -3   0   -0.50    5.10
  27  -3   0   -2.00    4.40
  27  -3   0    4.50    8.00
 -27   3   0   -2.10    3.80
 -27   3   0  -11.50    5.80
 -27   3   0    9.50    6.40
 -27   3   0   -8.90    3.90
  26  -3   0   -0.70    2.90
  26  -3   0    9.70    3.80
  26  -3   0    2.00    6.70
  26  -3   0   15.20    9.90
  26  -3   0    0.50    4.70
  26  -3   0    7.10    5.30
 -26   3   0    6.00    4.20
 -26   3   0    5.40    4.40
 -26   3   0    5.50    6.10
  25  -3   0    5.80    4.80
  25  -3   0    5.50    4.40
  25  -3   0    5.60    6.90
  25  -3   0    3.80    4.30
  25  -3   0   11.90    3.60
  25  -3   0   11.90    3.80
  25  -3   0   18.10    7.30
 -25   3   0   12.80    4.40
 -25   3   0    7.70    6.60
 -25   3   0    7.40    4.70
 -25   3   0    5.30    5.70
 -25   3   0    4.60    4.00
 -25   3   0   18.20    7.00
  24  -3   0   39.40    6.10
  24  -3   0   39.40    7.40
  24  -3   0   44.10   10.40
  24  -3   0   65.59    9.40
  24  -3   0   16.20    6.40
  24  -3   0   47.90    7.60
  24  -3   0   33.30    5.70
  24  -3   0   38.90    8.30
  24  -3   0   33.10    5.40
 -24   3   0   20.40    6.80
 -24   3   0   28.20    5.40
 -24   3   0   34.20    6.00
 -24   3   0   27.50    6.60
 -24   3   0   43.20    7.90
 -24   3   0   34.00    7.60
  23  -3   0   47.70    6.60
  23  -3   0   55.69    8.90
  23  -3   0   35.60    6.20
  23  -3   0   35.10    7.30
  23  -3   0   46.60    6.70
  23  -3   0   51.09    8.00
  23  -3   0   37.60    5.00
 -23   3   0   42.30    7.40
 -23   3   0   41.30    8.00
 -23   3   0   31.60    5.20
 -23   3   0   53.49   10.80
  22  -3   0   34.80    4.70
  22  -3   0   31.30    5.70
  22  -3   0   38.90    5.80
  22  -3   0   42.80    8.30
  22  -3   0   39.70    7.80
  22  -3   0   29.60    5.40
 -22   3   0   28.80    5.10
 -22   3   0   29.80    6.80
 -22   3   0   37.70    7.50
 -22   3   0   36.40    6.70
 -22   3   0   39.00    5.30
 -22   3   0   43.90    7.20
  21  -3   0   13.50    4.30
  21  -3   0   12.90    3.10
  21  -3   0   10.00    5.80
  21  -3   0   11.50    5.40
  21  -3   0   19.90    5.30
  21  -3   0   17.60    3.30
  21  -3   0   16.40    4.60
  21  -3   0   20.80    6.50
  21  -3   0   15.00    4.30
 -21   3   0    9.90    5.50
 -21   3   0    5.60    3.60
 -21   3   0   20.80    4.50
 -21   3   0   15.60    4.50
 -21   3   0   19.60    5.50
 -21   3   0   20.80    6.10
 -21   3   0   12.90    6.30
  20  -3   0   -0.50    3.80
  20  -3   0   -0.90    1.90
  20  -3   0   -4.50    2.60
  20  -3   0    5.40    5.50
  20  -3   0   -3.20    4.10
  20  -3   0    1.60    3.20
  20  -3   0   -4.30    4.10
  20  -3   0   -6.70    3.80
 -20   3   0    1.10    3.90
 -20   3   0   -1.00    2.90
 -20   3   0   -0.30    4.20
 -20   3   0   -0.70    4.50
 -20   3   0    0.30    4.40
 -20   3   0    4.40    3.40
 -20   3   0    4.60    3.10
  19  -3   0    1.80    3.90
  19  -3   0    2.50    2.70
  19  -3   0    1.00    4.10
  19  -3   0    4.70    2.60
  19  -3   0    6.50    3.20
  19  -3   0   -2.10    4.10
  19  -3   0    2.60    2.10
  19  -3   0    2.80    3.10
  19  -3   0    3.80    4.70
 -19   3   0    5.00    4.80
 -19   3   0    1.60    3.20
 -19   3   0    2.80    3.10
 -19   3   0    3.70    4.60
 -19   3   0    5.60    4.40
 -19   3   0    7.30    3.50
 -19   3   0    5.80    3.90
  18  -3   0    3.80    4.20
  18  -3   0   12.70    2.90
  18  -3   0   12.00    2.10
  18  -3   0    5.50    3.30
  18  -3   0   17.50    4.60
  18  -3   0    9.90    3.10
  18  -3   0   10.80    2.60
  18  -3   0    5.70    5.10
  18  -3   0   11.90    5.00
 -18   3   0   12.10    4.80
 -18   3   0   10.30    4.60
 -18   3   0    6.60    3.90
 -18   3   0    8.80    3.10
 -18   3   0    3.10    4.70
 -18   3   0    8.60    3.40
 -18   3   0    9.10    3.00
  17  -3   0   83.29    8.20
  17  -3   0   72.19    7.50
  17  -3   0   80.49   10.30
  17  -3   0   77.49   10.00
  17  -3   0   86.69   11.60
  17  -3   0   76.79    9.30
 -17   3   0   79.49   11.00
 -17   3   0   89.79    9.60
 -17   3   0   81.69   11.00
 -17   3   0   65.99    9.70
 -17   3   0   85.09   10.50
  16  -3   0   70.89   11.00
  16  -3   0   60.99    9.10
  16  -3   0   66.09    7.40
  16  -3   0   77.89    9.60
  16  -3   0   58.99    8.60
  16  -3   0   73.29   11.00
  16  -3   0   72.89    9.50
  16  -3   0   59.99    7.20
 -16   3   0   72.19   10.30
 -16   3   0   60.99    7.20
 -16   3   0   73.49   10.80
 -16   3   0   54.79    8.90
 -16   3   0   68.19    8.70
  15  -3   0  135.49   11.60
  15  -3   0  113.69   12.40
  15  -3   0  125.69   11.00
  15  -3   0  123.69   12.30
  15  -3   0  112.79   12.10
  15  -3   0  126.79   11.00
  15  -3   0  132.79    8.80
  15  -3   0  133.29   11.40
 -15   3   0  123.49   11.50
 -15   3   0  118.59   12.20
 -15   3   0  112.99    8.80
 -15   3   0  128.09   13.30
 -15   3   0  120.19   10.70
 -15   3   0  129.39   10.60
 -15   3   0  126.19   10.70
 -15   3   0  132.69   11.30
  14  -3   0    3.30    1.80
  14  -3   0    1.70    1.50
  14  -3   0    5.90    3.60
  14  -3   0    0.90    3.00
  14  -3   0    0.60    2.10
  14  -3   0   -0.30    3.40
  14  -3   0    0.40    2.20
  14  -3   0   -0.60    2.10
 -14   3   0    1.00    2.30
 -14   3   0    1.00    1.50
 -14   3   0    1.70    2.30
 -14   3   0    1.70    2.30
 -14   3   0    2.30    2.90
 -14   3   0    3.20    3.60
 -14   3   0    0.40    2.70
 -14   3   0    1.60    3.10
  13  -3   0   -1.10    2.00
  13  -3   0    2.90    1.70
  13  -3   0   -0.80    3.00
  13  -3   0   -0.20    1.30
  13  -3   0   -0.80    1.70
  13  -3   0    0.80    3.30
  13  -3   0   -1.30    2.90
  13  -3   0    0.60    2.70
  13  -3   0    0.30    2.10
 -13   3   0   -1.90    3.00
 -13   3   0   -0.50    1.90
 -13   3   0    1.00    2.10
 -13   3   0   -2.50    2.60
 -13   3   0    0.30    1.70
 -13   3   0    1.60    2.00
 -13   3   0   -1.00    2.70
  12  -3   0    3.90    1.70
  12  -3   0    2.00    3.80
  12  -3   0    4.40    2.50
  12  -3   0    5.00    3.50
  12  -3   0    4.40    2.40
  12  -3   0    3.40    1.40
  12  -3   0    1.60    2.70
  12  -3   0    2.00    2.20
  12  -3   0    5.80    3.00
 -12   3   0    4.00    2.10
 -12   3   0    5.90    2.40
 -12   3   0    4.40    3.00
 -12   3   0    4.30    1.60
 -12   3   0    2.60    2.70
 -12   3   0    4.00    2.00
 -12   3   0    3.20    2.50
 -12   3   0    1.40    3.00
  11  -3   0    4.80    2.20
  11  -3   0    2.50    1.30
  11  -3   0    2.80    2.40
  11  -3   0   11.20    3.10
  11  -3   0    3.50    3.10
  11  -3   0    4.80    1.90
  11  -3   0    5.60    2.10
  11  -3   0    3.20    2.80
  11  -3   0    3.50    2.10
 -11   3   0    2.40    2.60
 -11   3   0    0.90    2.70
 -11   3   0    2.40    2.10
 -11   3   0    1.80    1.80
 -11   3   0    2.80    2.20
 -11   3   0    6.40    4.00
 -11   3   0    1.40    1.40
  10  -3   0   60.99    7.00
  10  -3   0   63.89    6.70
  10  -3   0   56.99    7.80
  10  -3   0   59.49    5.90
  10  -3   0   64.49    6.80
  10  -3   0   66.59    6.60
  10  -3   0   70.39    8.00
  10  -3   0   69.99    8.10
 -10   3   0   63.69    7.70
 -10   3   0   58.89    6.60
 -10   3   0   57.19    6.80
 -10   3   0   60.49    5.50
 -10   3   0   58.19    6.60
 -10   3   0   62.99    7.20
   9  -3   0    3.50    1.80
   9  -3   0    4.60    1.60
   9  -3   0    4.90    2.60
   9  -3   0    3.40    1.70
   9  -3   0    2.60    2.30
   9  -3   0    2.40    1.60
   9  -3   0    5.30    2.60
   9  -3   0    5.80    2.30
  -9   3   0    3.80    1.20
  -9   3   0    4.40    1.70
  -9   3   0    1.80    1.80
  -9   3   0    2.20    1.90
  -9   3   0    4.60    2.30
  -9   3   0    3.90    2.60
  -9   3   0    4.40    2.30
  -9   3   0    1.60    2.10
   8  -3   0   39.50    6.30
   8  -3   0   44.90    5.40
   8  -3   0   48.20    5.20
   8  -3   0   48.50    5.40
   8  -3   0   35.80    5.00
   8  -3   0   42.20    6.10
  -8   3   0   40.40    5.80
  -8   3   0   45.30    5.80
  -8   3   0   45.80    5.50
  -8   3   0   51.19    4.80
  -8   3   0   46.10    5.60
  -8   3   0   49.30    5.90
  -8   3   0   42.80    5.60
   7  -3   0 1154.88   43.90
   7  -3   0 1116.39   44.10
   7  -3   0 1147.99   42.80
   7  -3   0 1176.38   44.20
   7  -3   0 1073.09   42.30
   7  -3   0 1081.49   42.70
   7  -3   0 1119.69   43.20
  -7   3   0 1129.09   43.30
  -7   3   0 1108.09   42.70
  -7   3   0 1140.19   43.60
  -7   3   0 1149.48   44.20
  -7   3   0 1115.29   42.80
  -7   3   0 1113.59   43.50
  -7   3   0 1116.59   44.90
  -7   3   0 1096.69   41.80
  -7   3   0 1116.49   43.50
   6  -3   0   44.50    5.30
   6  -3   0   39.20    5.50
   6  -3   0   47.00    5.10
   6  -3   0   44.90    5.20
   6  -3   0   45.20    4.70
   6  -3   0   42.00    4.70
   6  -3   0   52.19    4.80
  -6   3   0   43.40    4.50
  -6   3   0   48.90    6.30
  -6   3   0   40.10    4.90
  -6   3   0   50.89    4.50
  -6   3   0   52.39    5.00
  -6   3   0   48.00    4.70
  -6   3   0   40.00    5.00
  -6   3   0   42.20    5.60
   5  -3   0  596.24   23.90
   5  -3   0  586.34   24.30
   5  -3   0  584.14   23.60
   5  -3   0  606.64   23.70
   5  -3   0  617.84   25.40
   5  -3   0  632.74   24.60
   5  -3   0  622.84   24.60
   5  -3   0  593.24   23.40
  -5   3   0  568.84   24.00
  -5   3   0  580.14   23.50
  -5   3   0  617.04   26.40
  -5   3   0  573.54   23.50
  -5   3   0  651.43   24.80
  -5   3   0  583.74   23.40
  -5   3   0  563.04   23.50
  -5   3   0  568.14   24.20
  -5   3   0  615.44   24.90
   4  -3   0  685.53   26.40
   4  -3   0  687.23   26.10
   4  -3   0  675.63   26.20
   4  -3   0  691.93   28.30
   4  -3   0  652.13   26.90
   4  -3   0  707.53   27.50
   4  -3   0  685.43   27.60
   4  -3   0  699.33   27.10
  -4   3   0  699.33   29.70
  -4   3   0  674.43   26.30
  -4   3   0  683.93   26.40
  -4   3   0  669.03   26.70
  -4   3   0  672.63   26.70
  -4   3   0  794.62   27.60
  -4   3   0  689.83   26.40
  -4   3   0  701.53   27.90
  -4   3   0  632.24   28.10
   3  -3   0  892.21   34.90
   3  -3   0  955.00   38.30
   3  -3   0  907.31   34.30
   3  -3   0  939.71   35.00
   3  -3   0  929.61   36.00
   3  -3   0  901.81   36.90
   3  -3   0  959.40   36.30
   3  -3   0 1036.10   35.80
   3  -3   0  925.31   34.40
  -3   3   0  899.31   34.90
  -3   3   0 1061.29   35.80
  -3   3   0  942.31   38.60
  -3   3   0  940.71   35.00
  -3   3   0 1016.30   35.60
  -3   3   0  941.41   36.10
  -3   3   0  882.51   35.10
  -3   3   0  956.10   35.80
  -3   3   0  962.40   35.00
  -3   3   0  912.31   36.60
   2  -3   0  188.68    9.40
   2  -3   0  182.18    7.90
   2  -3   0  176.38    8.10
   2  -3   0  173.08    8.40
   2  -3   0  180.38    9.50
   2  -3   0  186.38   11.50
  -2   3   0  188.18    8.50
  -2   3   0  166.88    8.20
  -2   3   0  181.18   11.60
  -2   3   0  178.48    9.20
  -2   3   0  175.78    7.80
  -2   3   0  173.08    7.90
  -2   3   0  170.78    7.60
  -2   3   0  184.88    9.40
  -2   3   0  176.78    9.70
  -2   3   0  174.18    7.90
   1  -3   0   57.99    3.60
   1  -3   0   60.99    5.30
   1  -3   0   63.09    3.70
   1  -3   0   60.19    4.40
   1  -3   0   59.09    7.10
   1  -3   0   57.89    4.00
   1  -3   0   57.39    5.40
  -1   3   0   54.39    4.90
  -1   3   0   59.79    3.50
  -1   3   0   58.79    3.50
  -1   3   0   56.89    7.20
  -1   3   0   60.99    4.00
  -1   3   0   62.69    5.20
  -1   3   0   56.89    4.00
  -1   3   0   58.49    3.20
  -1   3   0   52.09    3.80
  -1   3   0   56.99    3.20
  -1   3   0   56.29    5.40
   0  -3   0    1.20    1.30
   0  -3   0    2.30    0.80
   0  -3   0    1.60    1.30
   0  -3   0    0.50    1.00
   0  -3   0    0.90    0.60
   0  -3   0    3.00    1.10
   0  -3   0    0.10    1.10
   0  -3   0    1.60    1.10
   0   3   0    4.10    1.00
   0   3   0    1.60    0.60
   0   3   0    1.70    0.90
   0   3   0    2.40    0.70
   0   3   0    1.90    1.00
   0   3   0    1.10    1.30
   0   3   0    0.70    0.90
   0   3   0    0.60    1.10
  -1  -3   0   62.49    3.50
  -1  -3   0   65.19    3.60
  -1  -3   0   70.19    4.50
  -1  -3   0   62.39    7.10
  -1  -3   0   61.49    5.20
  -1  -3   0   56.89    3.90
   1   3   0   63.29    3.60
   1   3   0   59.99    5.00
   1   3   0   62.79    3.90
   1   3   0   62.69    5.40
   1   3   0   62.79    3.60
   1   3   0   59.29    5.40
   1   3   0   56.79    6.90
   1   3   0   54.89    3.90
  -2  -3   0  182.28   11.60
  -2  -3   0  169.18    7.80
  -2  -3   0  169.48    7.30
  -2  -3   0  163.48    9.20
  -2  -3   0  179.58    7.60
   2   3   0  179.58    9.60
   2   3   0  165.18   11.20
   2   3   0  177.78    9.60
   2   3   0  168.68    7.60
   2   3   0  168.98    7.30
   2   3   0  159.78    8.90
   2   3   0  169.48    7.50
   2   3   0  174.38    7.90
  -3  -3   0  944.51   37.40
  -3  -3   0  927.71   32.70
  -3  -3   0  886.91   32.60
  -3  -3   0  892.11   34.60
  -3  -3   0  877.21   33.10
   3   3   0  896.61   32.60
   3   3   0  905.51   32.80
   3   3   0  897.41   34.50
   3   3   0  870.21   33.10
   3   3   0  898.01   33.10
   3   3   0  838.42   32.50
   3   3   0  870.11   32.70
  -4  -3   0  660.33   26.80
  -4  -3   0  660.93   24.80
  -4  -3   0  651.03   25.30
  -4  -3   0  663.43   25.60
   4   3   0  626.74   25.20
   4   3   0  677.13   24.80
   4   3   0  666.13   24.90
   4   3   0  626.94   24.80
   4   3   0  654.93   26.60
   4   3   0  656.73   25.10
   4   3   0  667.83   25.40
  -5  -3   0  555.44   21.10
  -5  -3   0  533.35   22.20
  -5  -3   0  589.74   23.90
  -5  -3   0  525.15   22.30
  -5  -3   0  567.94   21.20
  -5  -3   0  544.25   21.70
  -5  -3   0  596.34   25.70
  -5  -3   0  559.94   21.80
   5   3   0  564.14   22.50
   5   3   0  541.55   22.10
   5   3   0  580.44   22.00
   5   3   0  558.34   21.90
   5   3   0  569.14   23.70
  -6  -3   0   37.50    4.00
  -6  -3   0   44.80    4.40
  -6  -3   0   45.00    4.30
  -6  -3   0   40.20    3.90
  -6  -3   0   33.90    4.70
  -6  -3   0   43.00    4.90
   6   3   0   37.80    4.70
   6   3   0   41.00    4.40
   6   3   0   38.90    4.40
   6   3   0   36.50    4.00
   6   3   0   29.30    4.60
  -7  -3   0 1084.19   41.00
  -7  -3   0 1068.49   40.80
  -7  -3   0 1100.39   43.00
  -7  -3   0 1094.69   41.10
  -7  -3   0 1055.29   41.90
  -7  -3   0 1126.89   42.00
   7   3   0 1083.49   41.10
   7   3   0 1092.89   42.10
   7   3   0 1142.09   42.70
   7   3   0 1089.39   42.90
   7   3   0 1103.09   41.90
   7   3   0 1066.59   41.80
   7   3   0 1066.69   41.10
   7   3   0 1058.19   41.00
  -8  -3   0   47.90    5.30
  -8  -3   0   42.60    4.90
  -8  -3   0   39.80    5.70
  -8  -3   0   41.00    5.00
   8   3   0   40.90    5.00
   8   3   0   41.50    5.10
   8   3   0   48.30    6.30
   8   3   0   44.20    5.00
   8   3   0   38.80    5.90
   8   3   0   37.40    5.60
  -9  -3   0    6.20    2.10
  -9  -3   0    3.90    2.20
  -9  -3   0    6.40    2.40
  -9  -3   0    0.90    0.80
  -9  -3   0    4.50    2.40
  -9  -3   0    2.20    1.60
  -9  -3   0    5.00    2.40
   9   3   0    2.30    1.60
   9   3   0    6.30    2.50
   9   3   0    2.30    1.70
   9   3   0    3.60    2.10
   9   3   0    3.10    2.20
   9   3   0    3.70    2.40
   9   3   0    3.20    2.10
   9   3   0    5.80    2.20
 -10  -3   0   60.49    6.60
 -10  -3   0   64.49    7.50
 -10  -3   0   43.70    5.70
 -10  -3   0   61.09    6.20
 -10  -3   0   57.69    8.00
 -10  -3   0   63.09    6.80
 -10  -3   0   66.09    7.20
  10   3   0   59.69    7.80
  10   3   0   58.49    6.70
  10   3   0   55.29    7.20
  10   3   0   59.99    7.50
  10   3   0   50.59    6.10
 -11  -3   0   -0.20    1.40
 -11  -3   0    1.70    2.10
 -11  -3   0    3.40    1.90
 -11  -3   0    1.80    2.70
 -11  -3   0    3.50    2.40
 -11  -3   0    4.90    3.10
 -11  -3   0    2.30    2.40
 -11  -3   0    5.80    2.60
  11   3   0    0.90    1.90
  11   3   0    3.20    2.50
  11   3   0    1.60    2.80
  11   3   0    9.40    3.20
  11   3   0    1.60    2.20
  11   3   0   -1.10    2.30
  11   3   0    1.60    1.90
  11   3   0    1.50    1.80
 -12  -3   0    0.20    2.40
 -12  -3   0    6.10    3.10
 -12  -3   0   -0.10    2.70
 -12  -3   0    2.70    2.10
 -12  -3   0    2.70    2.40
 -12  -3   0    1.60    1.90
 -12  -3   0    3.80    2.60
 -12  -3   0    0.90    2.70
  12   3   0    1.50    2.60
  12   3   0    4.50    2.00
  12   3   0    4.70    2.30
  12   3   0    6.40    2.80
  12   3   0    0.70    2.10
  12   3   0    2.50    1.90
  12   3   0    1.80    2.40
  12   3   0    6.10    5.90
 -13  -3   0   -1.60    2.10
 -13  -3   0    0.70    2.60
 -13  -3   0   -0.80    2.00
 -13  -3   0   -0.60    1.70
 -13  -3   0    2.50    3.00
 -13  -3   0    1.20    2.60
 -13  -3   0    0.60    3.40
 -13  -3   0    0.70    1.80
  13   3   0    0.30    1.90
  13   3   0    2.00    2.60
  13   3   0   -2.10    2.60
  13   3   0    3.10    3.30
  13   3   0    2.80    2.80
  13   3   0    2.00    2.00
  13   3   0   -1.20    1.90
  13   3   0    1.60    2.50
 -14  -3   0   -0.40    2.90
 -14  -3   0    2.40    2.30
 -14  -3   0   -0.10    2.20
 -14  -3   0   -0.20    3.10
 -14  -3   0   -0.10    2.20
 -14  -3   0   -2.40    2.70
 -14  -3   0    1.80    2.80
  14   3   0    1.50    2.00
  14   3   0    3.80    3.30
  14   3   0   -1.20    2.90
  14   3   0    0.20    2.10
  14   3   0   -0.20    2.00
  14   3   0    1.80    3.10
  14   3   0   -0.30    2.30
 -15  -3   0  118.89    9.90
 -15  -3   0  134.29   11.30
 -15  -3   0  120.19   12.20
 -15  -3   0  123.99    7.00
 -15  -3   0  120.39   12.40
 -15  -3   0  136.49   12.20
 -15  -3   0  134.39   11.30
 -15  -3   0  132.19   11.70
 -15  -3   0  116.89    7.00
 -15  -3   0  120.59   11.00
  15   3   0  127.59   10.70
  15   3   0  116.99   12.00
  15   3   0  123.39   10.60
  15   3   0  138.69   11.30
  15   3   0  127.19   12.10
  15   3   0  126.29    9.00
  15   3   0  143.39   13.00
  15   3   0  103.59   12.30
 -16  -3   0   31.50    4.20
 -16  -3   0   35.70    5.70
 -16  -3   0   43.90    6.00
 -16  -3   0   28.00    4.50
  16   3   0   33.50    5.10
  16   3   0   30.10    4.30
  16   3   0   36.50    6.00
  16   3   0   36.80    5.60
  16   3   0   24.80    4.00
  16   3   0   20.50    5.10
  16   3   0   22.70    3.90
 -17  -3   0   75.29    9.10
 -17  -3   0   69.49    9.30
 -17  -3   0   59.79    5.90
 -17  -3   0   78.99   10.20
 -17  -3   0   68.89    9.30
 -17  -3   0   72.09    6.10
 -17  -3   0   81.39   11.00
 -17  -3   0   68.09   10.10
 -17  -3   0   48.00    6.70
  17   3   0   73.69    8.90
  17   3   0   81.89   11.10
  17   3   0   73.29    9.70
  17   3   0   92.79   11.70
  17   3   0   71.69    7.80
 -18  -3   0    8.50    2.60
 -18  -3   0    8.80    3.50
 -18  -3   0   13.30    4.60
 -18  -3   0    7.90    3.00
 -18  -3   0   12.00    4.70
 -18  -3   0    9.60    4.30
 -18  -3   0   11.20    2.70
 -18  -3   0   10.70    4.40
 -18  -3   0    7.80    2.90
 -18  -3   0    6.20    3.50
  18   3   0    9.50    3.20
  18   3   0    4.90    4.90
  18   3   0    4.00    4.40
  18   3   0    5.40    3.70
  18   3   0    7.90    3.00
  18   3   0    3.10    2.70
  18   3   0    5.20    3.50
  18   3   0   12.00    4.40
 -19  -3   0    3.60    2.70
 -19  -3   0    2.80    2.90
 -19  -3   0    2.10    3.70
 -19  -3   0    9.30    4.30
 -19  -3   0    6.90    2.40
 -19  -3   0    5.70    4.20
 -19  -3   0    4.50    4.30
 -19  -3   0    4.50    3.10
 -19  -3   0   -4.20    3.00
 -19  -3   0    6.10    4.40
  19   3   0    7.70    4.10
  19   3   0    4.50    2.70
  19   3   0    2.80    4.90
  19   3   0    0.80    3.20
  19   3   0   -0.20    4.90
  19   3   0    1.80    3.20
  19   3   0    2.40    3.50
  19   3   0    1.40    4.40
 -20  -3   0    1.50    3.10
 -20  -3   0   -0.70    3.60
 -20  -3   0   -7.90    3.30
 -20  -3   0    4.90    4.30
 -20  -3   0    1.50    2.20
 -20  -3   0    3.10    4.10
 -20  -3   0    2.20    2.80
 -20  -3   0    2.10    4.20
 -20  -3   0    0.00    2.40
 -20  -3   0    1.50    4.00
  20   3   0    0.30    2.90
  20   3   0    1.10    2.40
  20   3   0   -4.20    4.50
  20   3   0   -1.60    3.20
  20   3   0    3.40    4.60
  20   3   0    4.30    3.90
  20   3   0   -1.60    3.30
  20   3   0   -0.40    4.40
 -21  -3   0   19.20    4.20
 -21  -3   0   14.90    4.10
 -21  -3   0   17.30    5.70
 -21  -3   0   21.80    3.60
 -21  -3   0    8.60    4.40
 -21  -3   0    9.60    5.20
 -21  -3   0   22.90    3.70
 -21  -3   0   13.00    5.10
 -21  -3   0   19.90    5.80
 -21  -3   0   14.10    5.20
  21   3   0    9.70    4.40
  21   3   0   16.90    4.30
  21   3   0   13.20    5.20
  21   3   0   17.20    4.80
  21   3   0   14.50    5.60
  21   3   0   11.00    3.10
  21   3   0   23.90    6.70
  21   3   0   19.90    5.20
 -22  -3   0   37.60    6.90
 -22  -3   0   47.00    7.70
 -22  -3   0   28.90    5.20
 -22  -3   0   40.80    5.80
 -22  -3   0   32.10    6.20
 -22  -3   0   51.59    7.90
 -22  -3   0   21.60    5.30
  22   3   0   36.80    5.80
  22   3   0   55.79    9.20
  22   3   0   28.10    6.70
  22   3   0   42.50    6.10
  22   3   0   39.60    7.70
  22   3   0   36.30    6.20
  22   3   0   26.60    4.80
 -23  -3   0   32.40    6.30
 -23  -3   0   44.80    7.80
 -23  -3   0   33.50    6.50
 -23  -3   0   43.90    7.00
 -23  -3   0   49.40    6.40
  23   3   0   42.40    6.20
  23   3   0   48.50    9.20
  23   3   0   36.40    7.00
  23   3   0   45.50    7.40
  23   3   0   70.49   11.00
  23   3   0   29.80    4.70
 -24  -3   0   53.59    7.50
 -24  -3   0   32.90    6.60
 -24  -3   0   42.70    7.40
 -24  -3   0   37.20    6.90
 -24  -3   0   34.90    7.50
  24   3   0   28.20    5.90
  24   3   0   40.80    8.40
  24   3   0   23.80    7.40
  24   3   0   31.10    5.90
  24   3   0   46.20    7.20
  24   3   0   39.60    8.30
  24   3   0   44.90    9.10
  24   3   0   35.30    5.10
 -25  -3   0   13.30    5.70
 -25  -3   0   17.40    6.60
 -25  -3   0    6.00    4.60
 -25  -3   0   22.20    4.00
 -25  -3   0    7.30    5.30
 -25  -3   0   11.70    3.60
 -25  -3   0    9.70    4.40
 -25  -3   0   14.60    6.50
  25   3   0   10.60    6.50
  25   3   0    7.90    4.40
  25   3   0    7.10    4.50
  25   3   0   10.60    7.40
  25   3   0    9.60    5.10
  25   3   0   11.70    4.20
  25   3   0   14.60    6.40
 -26  -3   0    8.30    6.30
 -26  -3   0    7.20    4.60
 -26  -3   0    2.10    5.90
 -26  -3   0   -2.10    5.50
 -26  -3   0   14.50    3.60
 -26  -3   0    6.20    5.30
 -26  -3   0    2.40    3.60
  26   3   0    2.60    6.50
  26   3   0    6.20    7.50
  26   3   0    5.70    4.70
  26   3   0    7.70    5.00
  26   3   0    0.30    6.10
  26   3   0    9.10    7.70
  26   3   0    2.10    3.90
 -27  -3   0    7.70    3.30
 -27  -3   0    5.00    6.00
 -27  -3   0    2.40    4.60
 -27  -3   0    1.00    6.10
 -27  -3   0    2.70    5.60
 -27  -3   0   -0.20    3.30
  27   3   0   -1.10    6.70
  27   3   0    4.90    4.90
  27   3   0   -6.00    3.70
  27   3   0    9.40    6.00
  27   3   0   -2.00    4.40
  27   3   0   -3.70    6.20
 -28  -3   0   13.10    6.70
 -28  -3   0    1.80    4.80
 -28  -3   0    6.50    6.80
 -28  -3   0    3.30    4.20
 -28  -3   0   10.20    5.60
  28   3   0   16.70    7.70
  28   3   0    0.50    6.50
  28   3   0    3.60    8.20
  28   3   0   10.30    5.50
  28   3   0    0.50    4.30
  28   3   0    6.80    5.00
  28   3   0    1.40    3.70
 -29  -3   0   -4.70    6.10
 -29  -3   0   -0.80    4.60
 -29  -3   0   -3.80    5.30
 -29  -3   0   -6.40    6.30
 -29  -3   0    5.50    3.80
  29   3   0   -6.50    7.40
  29   3   0   -6.80    4.30
  29   3   0    7.10    6.50
  29   3   0  -11.10    4.90
  29   3   0  -10.60    4.80
 -30  -3   0   10.80    7.40
 -30  -3   0   -1.90    5.00
 -30  -3   0    4.80    7.30
  30   3   0  -10.90    7.60
  30   3   0   -0.40    5.20
  30   3   0  -10.90    4.70
  30   3   0   -0.70    5.10
  30   3   0   10.50    7.20
 -31  -3   0    7.40    6.50
 -31  -3   0   23.50    5.00
 -31  -3   0    7.90    8.70
 -31  -3   0   13.00    8.80
 -31  -3   0   -1.60    4.90
 -31  -3   0   -6.80    5.30
  31   3   0    6.20    8.30
  31   3   0   15.10    9.40
  31   3   0    7.00    5.30
  31   3   0   14.70    6.20
  31   3   0   12.50    6.10
 -32  -3   0   -7.80    7.30
 -32  -3   0    4.70    7.60
 -32  -3   0   11.80    5.20
 -32  -3   0   -3.50    6.00
 -32  -3   0   -9.40    5.90
  32   3   0  -13.40    6.10
  32   3   0   -7.20    6.20
  32   3   0   -9.80    7.90
  32   3   0  -10.30    5.80
  32   3   0    1.30    8.10
  31  -4   0   -0.80    8.70
  31  -4   0    1.00    6.60
  31  -4   0   -1.20    3.90
  31  -4   0    4.60    6.60
 -31   4   0   -2.60    6.70
 -31   4   0    2.50    9.40
 -31   4   0   -4.10    6.40
 -31   4   0    2.50    5.60
 -31   4   0   -1.10    5.10
 -31   4   0   -2.90    9.00
  30  -4   0   -1.90    3.90
  30  -4   0    0.60    6.30
  30  -4   0   -2.70    7.20
  30  -4   0    9.10    7.30
 -30   4   0   -1.10    7.50
 -30   4   0   11.60    7.60
 -30   4   0    5.20    6.80
 -30   4   0   -2.40    4.40
 -30   4   0  -11.90    5.00
 -30   4   0   -4.80    5.40
  29  -4   0    2.50    6.40
  29  -4   0    7.00    7.90
  29  -4   0   10.10    7.70
  29  -4   0   15.70    3.80
 -29   4   0   13.90    7.50
 -29   4   0   14.80    7.40
 -29   4   0    8.70    5.10
 -29   4   0   -1.50    6.80
 -29   4   0   -2.50    4.60
 -29   4   0    8.60    5.70
  28  -4   0  -11.40    5.90
  28  -4   0   -5.40    3.40
  28  -4   0  -10.00    4.80
  28  -4   0    1.00    6.00
 -28   4   0    1.20    4.50
 -28   4   0   -0.70    5.60
  27  -4   0    0.30    3.10
  27  -4   0   -1.90    6.30
  27  -4   0   -2.60    5.10
  27  -4   0   -3.90    6.70
 -27   4   0   -1.00    4.20
 -27   4   0   -6.00    5.90
 -27   4   0   -8.20    4.40
 -27   4   0   -2.00    5.90
  26  -4   0   17.40    6.40
  26  -4   0   22.50    5.90
  26  -4   0   31.10    4.70
  26  -4   0   34.70    8.80
  26  -4   0   24.20    4.70
  26  -4   0   40.60    9.00
 -26   4   0   38.30    8.20
 -26   4   0   41.50    8.20
 -26   4   0   21.60    7.90
 -26   4   0   26.00    5.90
 -26   4   0   20.30    6.10
 -26   4   0   37.20    6.50
  25  -4   0    6.60    6.70
  25  -4   0    5.80    3.30
  25  -4   0    4.60    4.10
  25  -4   0    6.60    4.70
  25  -4   0   14.80    3.40
  25  -4   0    3.00    6.30
 -25   4   0   13.10    6.00
 -25   4   0    0.00    3.70
 -25   4   0    7.30   10.30
 -25   4   0   10.80    4.50
 -25   4   0   11.40    7.50
 -25   4   0   12.80    6.40
  24  -4   0   -0.60    3.70
  24  -4   0   -3.80    3.60
  24  -4   0   -5.20    2.80
  24  -4   0    0.70    5.90
  24  -4   0    1.70    5.70
  24  -4   0    2.30    2.70
  24  -4   0    3.70    4.90
 -24   4   0   -0.60    4.60
 -24   4   0    5.60    5.20
 -24   4   0   -0.10    3.90
 -24   4   0   -3.20    3.60
 -24   4   0    5.00    6.90
 -24   4   0    3.30    3.90
  23  -4   0   18.40    3.90
  23  -4   0   17.30    5.30
  23  -4   0   15.20    6.40
  23  -4   0   20.70    6.90
  23  -4   0   26.10    3.70
  23  -4   0   10.90    7.30
  23  -4   0    6.20    6.20
  23  -4   0   24.30    5.70
  23  -4   0   27.30    6.80
 -23   4   0   18.00    6.20
 -23   4   0   11.10    4.80
 -23   4   0   18.70    5.50
 -23   4   0   21.80    5.50
 -23   4   0   21.10    6.90
 -23   4   0   15.80    6.10
 -23   4   0   16.40    5.50
  22  -4   0   -4.20    4.50
  22  -4   0    1.80    2.50
  22  -4   0    0.90    3.50
  22  -4   0    0.90    2.30
  22  -4   0    0.00    4.90
  22  -4   0   -2.00    3.10
  22  -4   0   -5.50    5.10
  22  -4   0   -2.50    3.40
 -22   4   0   -1.30    5.50
 -22   4   0    1.40    4.00
 -22   4   0   -5.40    5.10
 -22   4   0    0.30    3.00
 -22   4   0    2.20    3.30
 -22   4   0    3.20    3.70
 -22   4   0    7.50    7.00
  21  -4   0   28.00    4.20
  21  -4   0   25.70    3.60
  21  -4   0   38.20    7.30
  21  -4   0   28.20    6.90
  21  -4   0   24.40    5.70
  21  -4   0   25.50    4.80
  21  -4   0   13.20    9.30
  21  -4   0   27.10    6.40
  21  -4   0   41.60    6.90
 -21   4   0   23.90    4.80
 -21   4   0   36.80    6.90
 -21   4   0   37.10    6.80
 -21   4   0   34.50    5.30
 -21   4   0   37.70    8.20
 -21   4   0   24.90    5.00
  20  -4   0    9.90    3.80
  20  -4   0   17.60    4.40
  20  -4   0   22.30    6.10
  20  -4   0    9.10    4.00
  20  -4   0    5.00    4.20
  20  -4   0   13.20    3.00
  20  -4   0   23.20    5.20
  20  -4   0   13.80    2.60
  20  -4   0   19.80    6.40
 -20   4   0   15.70    5.30
 -20   4   0   13.60    5.40
 -20   4   0   13.70    4.10
 -20   4   0    9.90    5.60
 -20   4   0   12.90    4.10
 -20   4   0   12.20    5.10
 -20   4   0    6.80    3.30
  19  -4   0   32.40    5.70
  19  -4   0   32.70    5.20
  19  -4   0   60.59    8.20
  19  -4   0   32.90    6.70
  19  -4   0   33.20    6.90
  19  -4   0   29.30    5.00
  19  -4   0   22.20    5.70
  19  -4   0   42.40    6.70
 -19   4   0   30.40    5.10
 -19   4   0   30.80    6.00
 -19   4   0   40.70    6.70
 -19   4   0   29.80    4.50
 -19   4   0   23.90    6.80
 -19   4   0   34.70    4.80
 -19   4   0   23.70    5.90
  18  -4   0   23.10    5.60
  18  -4   0   14.20    4.90
  18  -4   0   14.60    3.70
  18  -4   0   22.10    5.20
  18  -4   0   16.30    3.80
  18  -4   0   18.90    3.30
  18  -4   0   15.20    4.00
  18  -4   0   18.60    5.60
 -18   4   0   22.30    5.50
 -18   4   0   18.10    3.40
 -18   4   0   23.60    4.80
 -18   4   0   17.30    3.90
 -18   4   0   22.80    5.20
 -18   4   0    8.30    5.40
 -18   4   0   23.10    5.60
 -18   4   0   20.20    4.10
  17  -4   0   17.90    5.00
  17  -4   0   21.30    5.40
  17  -4   0   14.20    4.50
  17  -4   0   17.90    3.20
  17  -4   0   18.80    3.70
  17  -4   0   16.90    2.50
  17  -4   0   13.30    3.40
  17  -4   0   22.60    4.80
  17  -4   0   17.30    4.80
 -17   4   0   15.70    5.10
 -17   4   0   15.80    3.00
 -17   4   0   20.70    4.10
 -17   4   0   16.50    3.50
 -17   4   0   20.10    5.00
 -17   4   0   19.00    7.80
 -17   4   0   19.00    3.90
 -17   4   0   22.00    5.00
  16  -4   0    5.30    3.50
  16  -4   0    0.00    2.40
  16  -4   0    3.50    3.80
  16  -4   0    1.60    2.40
  16  -4   0   -0.60    1.80
  16  -4   0    1.70    3.70
  16  -4   0    1.40    4.20
  16  -4   0    1.00    2.80
 -16   4   0   -1.70    3.40
 -16   4   0    4.30    4.30
 -16   4   0   -0.50    3.70
 -16   4   0    4.00    2.30
 -16   4   0    4.60    2.70
 -16   4   0    3.40    2.70
 -16   4   0   -0.50    2.90
 -16   4   0    0.10    2.60
  15  -4   0    7.70    3.40
  15  -4   0    6.60    2.50
  15  -4   0    9.80    3.00
  15  -4   0    6.10    2.40
  15  -4   0    2.60    3.30
  15  -4   0    2.60    2.50
  15  -4   0    9.60    4.20
 -15   4   0    3.70    3.50
 -15   4   0    5.60    3.70
 -15   4   0    6.40    2.70
 -15   4   0   10.20    2.80
 -15   4   0    6.40    2.10
 -15   4   0    6.80    2.80
 -15   4   0    0.60    3.60
 -15   4   0    4.50    3.10
  14  -4   0    4.10    3.20
  14  -4   0   10.70    2.30
  14  -4   0   15.20    4.50
  14  -4   0    6.70    2.50
  14  -4   0    7.10    3.80
  14  -4   0    8.40    2.80
  14  -4   0   13.30    3.70
 -14   4   0   12.90    3.70
 -14   4   0    8.50    2.80
 -14   4   0   11.40    2.60
 -14   4   0    7.10    2.80
 -14   4   0    1.00    3.30
 -14   4   0    8.60    3.00
 -14   4   0    6.40    3.70
 -14   4   0    7.40    2.90
  13  -4   0  186.78   12.30
  13  -4   0  185.08   14.10
  13  -4   0  180.98   12.40
  13  -4   0  191.78   14.00
  13  -4   0  179.78   12.80
  13  -4   0  174.98   11.30
  13  -4   0  171.08   12.80
  13  -4   0  170.08   13.10
 -13   4   0  173.68   14.40
 -13   4   0  187.58   12.20
 -13   4   0  185.28   12.60
 -13   4   0  169.78   13.60
 -13   4   0  158.88   13.00
 -13   4   0  173.88   12.00
 -13   4   0  182.08   12.10
 -13   4   0  181.08   10.40
  12  -4   0   64.99    7.80
  12  -4   0   65.89    8.90
  12  -4   0   69.39    7.20
  12  -4   0   60.79    8.50
  12  -4   0   68.09    7.90
  12  -4   0   66.49    8.70
  12  -4   0   62.79    7.40
  12  -4   0   59.49    8.40
 -12   4   0   76.69    8.20
 -12   4   0   68.59    8.00
 -12   4   0   60.09    7.80
 -12   4   0   71.29    8.80
 -12   4   0   73.29    8.70
 -12   4   0   55.99    8.30
  11  -4   0  127.69   12.40
  11  -4   0  118.19    9.50
  11  -4   0  114.29    8.40
  11  -4   0  111.99    9.20
  11  -4   0  108.39    9.90
  11  -4   0  102.09   10.10
 -11   4   0  128.29    9.30
 -11   4   0  102.09    9.00
 -11   4   0  109.39    7.80
 -11   4   0  108.99    9.90
 -11   4   0  117.39   11.00
 -11   4   0  109.39    9.10
 -11   4   0  114.69   10.30
 -11   4   0  107.09    9.60
  10  -4   0    7.10    2.60
  10  -4   0    3.10    2.20
  10  -4   0    3.10    2.60
  10  -4   0    0.90    2.60
  10  -4   0    4.80    2.60
  10  -4   0    3.50    1.90
  10  -4   0    1.70    2.00
  10  -4   0    4.60    1.70
 -10   4   0    3.40    2.90
 -10   4   0    3.40    2.00
 -10   4   0    1.60    1.90
 -10   4   0    5.50    2.70
 -10   4   0    1.90    1.70
 -10   4   0   -1.80    2.60
 -10   4   0    5.80    1.80
 -10   4   0    5.60    2.30
 -10   4   0    3.30    2.60
   9  -4   0  403.46   19.60
   9  -4   0  375.16   17.80
   9  -4   0  388.36   18.20
   9  -4   0  376.76   17.70
   9  -4   0  403.06   18.80
   9  -4   0  378.86   17.90
   9  -4   0  374.96   19.60
   9  -4   0  368.86   18.90
  -9   4   0  359.26   18.60
  -9   4   0  416.06   19.40
  -9   4   0  369.16   17.90
  -9   4   0  377.96   21.70
  -9   4   0  365.96   16.60
  -9   4   0  369.56   18.80
  -9   4   0  382.76   20.50
  -9   4   0  367.76   17.90
  -9   4   0  406.66   20.50
   8  -4   0  221.38   11.70
   8  -4   0  181.48   12.50
   8  -4   0  219.18   11.70
   8  -4   0  222.68   11.70
   8  -4   0  246.28   13.10
   8  -4   0  218.78   13.40
   8  -4   0  217.58   12.50
   8  -4   0  197.88   11.70
  -8   4   0  203.68   12.50
  -8   4   0  206.68   11.50
  -8   4   0  216.48   14.40
  -8   4   0  237.88   14.80
  -8   4   0  208.28   12.20
  -8   4   0  241.88   17.00
  -8   4   0  232.88   11.30
  -8   4   0  215.48   11.80
   7  -4   0  194.08   10.60
   7  -4   0  205.18   10.40
   7  -4   0  197.68   11.60
   7  -4   0  197.58   12.40
   7  -4   0  192.78   10.40
   7  -4   0  202.78   11.70
   7  -4   0  186.68   11.50
   7  -4   0  196.38   10.90
  -7   4   0  174.18   10.20
  -7   4   0  199.28   11.80
  -7   4   0  211.08   11.50
  -7   4   0  192.58   10.60
  -7   4   0  187.58   11.00
  -7   4   0  187.28   11.90
  -7   4   0  196.18   10.60
  -7   4   0  188.88   13.20
  -7   4   0  193.98   10.20
   6  -4   0  179.18   10.20
   6  -4   0  163.78   11.20
   6  -4   0  168.08    9.40
   6  -4   0  171.38   10.40
   6  -4   0  169.58    8.80
   6  -4   0  176.38   10.40
   6  -4   0  158.38    9.00
   6  -4   0  175.68    9.90
  -6   4   0  157.58    9.30
  -6   4   0  153.78    9.70
  -6   4   0  158.88    9.90
  -6   4   0  169.58    9.40
  -6   4   0  180.78    9.60
  -6   4   0  181.08    9.50
  -6   4   0  183.18   11.00
  -6   4   0  175.88   12.60
  -6   4   0  186.28   10.70
   5  -4   0   64.19    6.20
   5  -4   0   64.69    4.80
   5  -4   0   64.09    4.70
   5  -4   0   66.29    5.30
   5  -4   0   66.59    6.10
   5  -4   0   68.99    6.20
   5  -4   0   63.89    5.40
   5  -4   0   70.29    7.10
   5  -4   0   68.79    6.50
  -5   4   0   73.19    5.90
  -5   4   0   70.19    8.30
  -5   4   0   63.89    5.90
  -5   4   0   78.59    6.50
  -5   4   0   66.49    5.40
  -5   4   0   67.19    5.70
  -5   4   0   69.99    5.40
  -5   4   0   68.99    5.40
  -5   4   0   64.89    6.80
   4  -4   0   10.70    2.40
   4  -4   0    7.70    1.80
   4  -4   0   10.30    1.90
   4  -4   0   12.60    2.00
   4  -4   0   12.20    1.70
   4  -4   0   12.00    2.00
   4  -4   0   11.10    2.00
   4  -4   0   11.50    2.40
  -4   4   0    9.70    2.40
  -4   4   0   12.20    1.60
  -4   4   0   12.90    2.00
  -4   4   0   15.70    2.20
  -4   4   0   12.10    2.50
  -4   4   0   10.00    1.70
  -4   4   0   15.60    2.70
  -4   4   0   12.80    1.70
  -4   4   0   11.90    2.10
   3  -4   0   40.90    3.80
   3  -4   0   42.70    4.20
   3  -4   0   42.10    7.00
   3  -4   0   47.10    3.80
   3  -4   0   47.60    5.30
   3  -4   0   43.00    5.10
  -3   4   0   43.80    4.50
  -3   4   0   45.30    3.80
  -3   4   0   38.80    4.00
  -3   4   0   47.80    4.00
  -3   4   0   42.30    4.30
  -3   4   0   43.90    5.60
  -3   4   0   41.90    4.00
  -3   4   0   45.70    5.10
  -3   4   0   40.70    7.20
  -3   4   0   39.60    5.10
   2  -4   0    2.00    1.00
   2  -4   0    2.10    1.50
   2  -4   0    1.90    1.10
   2  -4   0    4.10    1.30
   2  -4   0    3.20    1.50
   2  -4   0    4.00    1.30
   2  -4   0    3.10    1.00
  -2   4   0    2.80    1.20
  -2   4   0    0.50    1.40
  -2   4   0    2.80    1.20
  -2   4   0    4.00    1.30
  -2   4   0    1.00    1.00
  -2   4   0    3.80    1.20
  -2   4   0    3.40    1.00
  -2   4   0    3.30    1.20
  -2   4   0    2.60    1.20
  -2   4   0    3.90    1.00
  -2   4   0    3.30    1.70
   1  -4   0  296.27   12.10
   1  -4   0  306.47   13.10
   1  -4   0  314.67   12.30
   1  -4   0  306.67   14.40
   1  -4   0  306.67   17.10
   1  -4   0  300.97   14.30
   1  -4   0  301.07   12.70
  -1   4   0  308.17   13.00
  -1   4   0  292.37   12.10
  -1   4   0  311.57   17.30
  -1   4   0  307.47   12.70
  -1   4   0  310.27   15.00
  -1   4   0  298.97   12.60
  -1   4   0  305.97   14.40
  -1   4   0  286.47   11.90
  -1   4   0  299.87   12.20
  -1   4   0  311.17   14.50
   0  -4   0  106.29    4.90
   0  -4   0  107.79    9.70
   0  -4   0   96.29    5.50
   0  -4   0  101.29    7.40
   0  -4   0  106.49    6.70
   0  -4   0  100.19    7.20
   0  -4   0  108.79    5.10
   0  -4   0  100.89    5.30
   0   4   0  104.09    5.20
   0   4   0   98.79    7.40
   0   4   0   97.39    6.30
   0   4   0   99.89    5.40
   0   4   0   90.09    5.40
   0   4   0   96.59    9.50
   0   4   0  100.29    7.30
   0   4   0  107.79    5.10
  -1  -4   0  297.57   11.90
  -1  -4   0  300.97   11.90
  -1  -4   0  302.07   14.00
  -1  -4   0  333.57   17.90
  -1  -4   0  300.27   12.30
  -1  -4   0  290.17   12.30
   1   4   0  294.47   12.10
   1   4   0  299.57   13.80
   1   4   0  310.17   14.70
   1   4   0  321.27   14.80
   1   4   0  315.97   12.20
   1   4   0  297.07   17.10
   1   4   0  305.37   12.50
   1   4   0  328.67   12.60
  -2  -4   0    2.10    1.70
  -2  -4   0    2.60    0.80
  -2  -4   0    1.00    1.40
  -2  -4   0    3.80    1.20
  -2  -4   0    2.90    1.10
  -2  -4   0    1.50    0.80
   2   4   0    3.90    0.80
   2   4   0    1.80    0.90
   2   4   0    1.70    1.70
   2   4   0    3.50    1.20
   2   4   0    2.30    1.10
   2   4   0    1.80    1.40
   2   4   0    1.80    1.30
   2   4   0    0.20    1.00
  -3  -4   0   44.70    3.50
  -3  -4   0   43.00    5.60
  -3  -4   0   39.50    3.90
  -3  -4   0   45.40    3.60
  -3  -4   0   54.09    7.90
   3   4   0   47.00    3.70
   3   4   0   41.20    6.90
   3   4   0   41.30    3.20
   3   4   0   39.70    3.90
   3   4   0   40.50    5.60
   3   4   0   49.50    5.90
   3   4   0   39.90    3.40
   3   4   0   41.10    3.30
   3   4   0   41.00    3.80
   3   4   0   43.10    5.60
  -4  -4   0   25.00    3.20
  -4  -4   0   22.80    3.50
   4   4   0   26.70    3.70
   4   4   0   24.10    3.60
   4   4   0   25.60    3.20
   4   4   0   24.40    3.10
   4   4   0   26.40    3.30
   4   4   0   23.20    3.50
  -5  -4   0   70.89    4.80
  -5  -4   0   63.99    4.70
  -5  -4   0   72.59    8.90
  -5  -4   0   69.99    5.70
  -5  -4   0   71.19    7.20
   5   4   0   61.69    4.90
   5   4   0   65.49    5.50
   5   4   0   69.39    5.00
   5   4   0   67.19    5.50
   5   4   0   61.89    4.70
   5   4   0   59.19    6.90
  -6  -4   0  174.98   12.90
  -6  -4   0  168.88   10.90
  -6  -4   0  162.98    9.20
  -6  -4   0  155.98    8.30
  -6  -4   0  156.38    8.20
  -6  -4   0  129.49    8.40
   6   4   0  178.58   10.10
   6   4   0  164.88    8.80
   6   4   0  155.08    8.80
   6   4   0  166.28    8.40
   6   4   0  162.98    8.50
   6   4   0  149.99   10.50
   6   4   0  156.48    9.10
  -7  -4   0  186.18    8.40
  -7  -4   0  171.58   10.10
  -7  -4   0  199.58   13.70
  -7  -4   0  182.18   11.90
  -7  -4   0  181.18    9.50
  -7  -4   0  198.28   10.50
  -7  -4   0  185.28    8.60
   7   4   0  179.58    9.50
   7   4   0  180.38   11.70
   7   4   0  170.08    9.90
   7   4   0  191.68   10.90
   7   4   0  175.98   10.30
   7   4   0  178.98    9.60
   7   4   0  187.38    9.90
  -8  -4   0  188.78   10.30
  -8  -4   0  208.08   10.60
  -8  -4   0  186.28   11.20
  -8  -4   0  190.48    9.50
  -8  -4   0  214.38   10.30
  -8  -4   0  214.78   14.50
  -8  -4   0  201.18   11.20
  -8  -4   0  192.08   13.00
   8   4   0  164.18   11.50
   8   4   0  214.68   10.80
   8   4   0  188.88   11.60
   8   4   0  199.18   14.90
   8   4   0  207.28   11.30
   8   4   0  217.58   10.90
   8   4   0  220.48   12.40
  -9  -4   0  356.36   16.30
  -9  -4   0  345.37   17.10
  -9  -4   0  347.37   15.60
  -9  -4   0  365.16   17.30
  -9  -4   0  355.36   19.70
  -9  -4   0  375.36   19.10
  -9  -4   0  353.86   16.40
   9   4   0  368.36   16.60
   9   4   0  324.37   17.70
   9   4   0  354.26   16.40
   9   4   0  336.97   17.50
   9   4   0  369.66   18.90
   9   4   0  339.77   17.20
   9   4   0  389.06   18.40
   9   4   0  345.87   16.40
 -10  -4   0    4.50    2.20
 -10  -4   0    4.20    2.60
 -10  -4   0    1.30    2.40
 -10  -4   0    3.50    2.00
 -10  -4   0    6.70    2.50
 -10  -4   0    2.60    2.20
  10   4   0    6.80    2.50
  10   4   0    2.40    2.30
  10   4   0   -1.40    2.10
  10   4   0    0.70    1.80
  10   4   0    2.40    2.50
  10   4   0    3.80    1.90
  10   4   0    3.20    2.70
  10   4   0    5.40    2.60
 -11  -4   0  102.19   11.40
 -11  -4   0  119.09    9.40
 -11  -4   0  116.09    9.20
 -11  -4   0  125.19    9.50
 -11  -4   0  106.39    8.20
 -11  -4   0  110.29    9.70
  11   4   0  111.29    8.90
  11   4   0  117.09    9.50
  11   4   0  104.19    8.30
  11   4   0  110.29   10.70
  11   4   0  104.79    9.50
  11   4   0  113.09    8.90
  11   4   0  126.79   10.60
  11   4   0  105.89    9.60
 -12  -4   0   69.49    7.70
 -12  -4   0   63.19    8.40
 -12  -4   0   64.69    8.00
 -12  -4   0   56.29    6.80
 -12  -4   0   51.49    6.60
  12   4   0   71.69    8.10
  12   4   0   62.99    7.40
  12   4   0   55.29    8.40
  12   4   0   65.19    9.40
  12   4   0   56.79    8.50
  12   4   0   55.99    7.40
  12   4   0   59.69    7.90
 -13  -4   0  164.38   14.00
 -13  -4   0  171.78   11.40
 -13  -4   0  169.48   12.30
 -13  -4   0  163.68   11.20
 -13  -4   0  160.58   11.30
 -13  -4   0  166.18   12.10
 -13  -4   0  166.38   12.30
  13   4   0  181.68   14.00
  13   4   0  157.28   11.40
  13   4   0  176.98   12.90
  13   4   0  156.48   13.10
  13   4   0  181.08   13.30
  13   4   0  159.48   12.60
  13   4   0  168.18   11.60
  13   4   0  166.98   11.00
 -14  -4   0   10.00    3.60
 -14  -4   0    5.40    2.60
 -14  -4   0    8.70    2.80
 -14  -4   0    9.20    3.50
 -14  -4   0    8.70    3.40
 -14  -4   0    6.20    3.10
 -14  -4   0    8.90    3.00
  14   4   0    7.20    2.70
  14   4   0    7.60    3.50
  14   4   0    5.90    3.50
  14   4   0    5.30    2.60
  14   4   0    8.10    3.20
  14   4   0    8.20    2.60
  14   4   0   10.70    4.10
 -15  -4   0   -0.10    2.70
 -15  -4   0    9.30    3.00
 -15  -4   0    8.60    3.70
 -15  -4   0    7.40    3.80
 -15  -4   0    4.30    2.60
 -15  -4   0    2.60    2.40
  15   4   0    5.10    3.20
  15   4   0    5.60    2.90
  15   4   0    5.40    2.70
  15   4   0    9.30    3.00
  15   4   0    2.50    3.80
  15   4   0    3.00    3.00
  15   4   0    2.50    3.10
  15   4   0    5.60    3.50
 -16  -4   0    4.70    3.30
 -16  -4   0   -4.40    2.30
 -16  -4   0    1.30    3.40
 -16  -4   0    0.70    3.50
 -16  -4   0    5.40    3.90
 -16  -4   0   -0.50    2.30
 -16  -4   0    1.00    2.50
  16   4   0    5.10    3.50
  16   4   0    2.60    4.20
  16   4   0    0.40    3.80
  16   4   0   -0.40    2.40
  16   4   0    5.20    3.80
  16   4   0    4.70    3.20
  16   4   0   -2.70    2.90
  16   4   0   -0.20    2.20
 -17  -4   0   13.80    4.10
 -17  -4   0   16.60    4.60
 -17  -4   0   20.00    5.00
 -17  -4   0   20.70    3.90
 -17  -4   0   16.30    4.50
 -17  -4   0   18.60    4.60
 -17  -4   0   16.50    3.60
  17   4   0   12.00    3.80
  17   4   0   17.40    3.30
  17   4   0   21.50    5.50
  17   4   0   19.80    4.70
  17   4   0   14.30    2.90
  17   4   0   18.90    4.50
  17   4   0   10.50    3.70
  17   4   0   18.60    5.10
 -18  -4   0   21.10    4.00
 -18  -4   0   20.90    3.60
 -18  -4   0   20.60    5.00
 -18  -4   0   15.10    5.00
 -18  -4   0    9.60    3.90
 -18  -4   0    5.70    4.30
 -18  -4   0   20.20    4.90
 -18  -4   0   21.00    5.30
  18   4   0   16.20    4.50
  18   4   0   21.00    4.20
  18   4   0   14.00    3.40
  18   4   0   14.20    4.80
  18   4   0   14.60    4.60
  18   4   0   20.20    5.70
  18   4   0   15.30    3.20
 -19  -4   0   29.90    4.80
 -19  -4   0   29.60    5.30
 -19  -4   0   33.50    6.40
 -19  -4   0   37.30    5.80
 -19  -4   0   34.70    6.20
 -19  -4   0   30.10    4.50
 -19  -4   0   26.90    5.20
 -19  -4   0   40.60    6.90
  19   4   0   27.50    4.70
  19   4   0   21.40    5.50
  19   4   0   35.20    6.00
  19   4   0   35.30    7.00
  19   4   0   50.59    7.40
  19   4   0   28.70    4.70
  19   4   0   31.50    5.50
  19   4   0   30.70    6.10
 -20  -4   0    7.50    3.60
 -20  -4   0    4.80    4.80
 -20  -4   0   10.90    4.60
 -20  -4   0   10.40    5.30
 -20  -4   0    9.90    3.20
 -20  -4   0   14.10    4.60
 -20  -4   0   10.10    4.90
  20   4   0   19.80    5.20
  20   4   0    9.50    4.10
  20   4   0   18.50    5.40
  20   4   0    8.30    2.80
  20   4   0   10.80    5.00
  20   4   0    9.80    3.50
  20   4   0    8.10    4.80
  20   4   0   16.60    6.20
 -21  -4   0   36.30    6.00
 -21  -4   0   28.10    7.50
 -21  -4   0   36.30    6.10
 -21  -4   0   33.80    6.10
 -21  -4   0   29.70    5.00
 -21  -4   0   30.10    7.00
 -21  -4   0   39.00    7.10
 -21  -4   0   27.00    5.90
  21   4   0   28.80    6.60
  21   4   0   22.90    4.90
  21   4   0   22.00    4.00
  21   4   0   24.80    5.40
  21   4   0   24.70    5.10
  21   4   0   30.10    6.90
  21   4   0   26.10    6.90
  21   4   0   33.50    6.10
 -22  -4   0   -1.70    4.20
 -22  -4   0   -1.80    3.10
 -22  -4   0   -3.60    3.10
 -22  -4   0   -6.80    3.50
 -22  -4   0   -2.00    4.50
 -22  -4   0   -6.50    3.90
 -22  -4   0   -4.30    3.80
  22   4   0   -3.70    2.80
  22   4   0   -6.00    4.70
  22   4   0   -5.00    3.00
  22   4   0   -5.70    4.90
  22   4   0   -0.80    2.60
  22   4   0    6.70    9.00
  22   4   0   -3.30    3.00
 -23  -4   0   17.70    4.50
 -23  -4   0   21.70    6.20
 -23  -4   0   17.00    5.40
 -23  -4   0   16.60    4.50
 -23  -4   0   14.60    5.20
 -23  -4   0   19.20    6.20
 -23  -4   0    9.50    5.20
  23   4   0   20.70    6.50
  23   4   0   10.80    3.00
  23   4   0   19.70    6.00
  23   4   0   21.40    6.80
  23   4   0   10.80    6.00
  23   4   0   10.70    4.20
 -24  -4   0    3.50    5.60
 -24  -4   0   -5.40    4.40
 -24  -4   0    5.30    4.20
 -24  -4   0    0.10    3.70
 -24  -4   0    5.30    4.80
 -24  -4   0    7.50    5.40
  24   4   0   -0.80    3.80
  24   4   0   -3.20    5.60
  24   4   0    5.20    5.10
  24   4   0   -2.40    3.70
  24   4   0    1.30    2.80
  24   4   0    0.40    4.80
  24   4   0    6.00    5.00
  24   4   0    6.00    5.20
 -25  -4   0    6.10    4.80
 -25  -4   0    6.70    8.40
 -25  -4   0   17.10    6.00
 -25  -4   0   12.40    4.60
 -25  -4   0   24.80    6.60
  25   4   0    5.00    4.60
  25   4   0    4.20    4.10
  25   4   0   15.50    6.50
  25   4   0    8.30    5.40
  25   4   0    7.60    6.90
  25   4   0   11.30    5.00
  25   4   0   12.70    7.70
 -26  -4   0   48.50    8.60
 -26  -4   0   27.80    7.40
 -26  -4   0   32.20    6.50
 -26  -4   0   37.40    7.60
 -26  -4   0   29.00    5.70
  26   4   0   24.60    6.10
  26   4   0   27.10    5.70
  26   4   0   33.20    8.00
  26   4   0   16.50    4.20
  26   4   0   35.40    6.70
  26   4   0   30.80    8.90
  26   4   0   20.20    7.30
 -27  -4   0   -4.90    5.60
 -27  -4   0   -7.40    4.00
 -27  -4   0   -4.00    5.80
 -27  -4   0    0.00    5.20
  27   4   0   -6.40    6.10
  27   4   0   -0.50    4.80
  27   4   0   -1.30    5.90
  27   4   0   -6.20    3.30
  27   4   0    4.10    4.90
  27   4   0   -5.60    3.60
 -28  -4   0   -3.60    5.50
 -28  -4   0    2.20    6.90
 -28  -4   0   -2.20    4.20
 -28  -4   0   -0.70    6.30
  28   4   0   -3.00    4.70
  28   4   0    5.00    6.30
  28   4   0   -8.50    4.40
  28   4   0   -6.50    3.40
  28   4   0  -13.30    6.80
 -29  -4   0   17.50    8.70
 -29  -4   0   10.70    5.70
 -29  -4   0   23.70    8.90
 -29  -4   0    2.30    5.20
  29   4   0   -2.40    6.80
  29   4   0    6.50    5.20
  29   4   0    8.80    5.10
  29   4   0   -7.80    6.70
  29   4   0   -4.10    5.00
  29   4   0   15.90    7.90
 -30  -4   0   -0.10    5.90
 -30  -4   0   -7.60    5.80
 -30  -4   0    6.70    8.40
 -30  -4   0    2.90    7.80
  30   4   0   -5.00    7.40
  30   4   0    8.80    6.40
  30   4   0   -7.90    7.20
  30   4   0    5.00    5.70
  30   4   0   -2.30    7.20
 -31  -4   0    5.40    5.60
 -31  -4   0    4.40    7.60
 -31  -4   0   -8.80    5.60
 -31  -4   0  -14.60    7.50
  31   4   0   -7.40    5.20
  31   4   0    4.70    5.50
  31  -5   0   -1.70    8.00
  31  -5   0  -10.20    7.50
  30  -5   0   -3.70    7.70
  30  -5   0  -10.40    6.90
  30  -5   0  -11.60    5.60
 -30   5   0    1.00    4.90
 -30   5   0   -2.20   10.00
 -30   5   0    5.70    6.80
 -30   5   0   -9.40    5.00
 -30   5   0  -15.90    6.10
  29  -5   0    8.00    8.00
  29  -5   0    6.40    3.70
  29  -5   0    5.30    6.40
  29  -5   0   10.20    8.30
 -29   5   0   11.50    5.70
 -29   5   0    2.30    5.70
 -29   5   0   23.70    7.20
  28  -5   0    0.90    3.10
  28  -5   0  -13.10    6.10
  28  -5   0  -13.00    6.60
  28  -5   0    4.90    4.80
 -28   5   0    5.50    6.40
 -28   5   0   -7.00    4.40
 -28   5   0    3.10    5.10
  27  -5   0    1.90    6.80
  27  -5   0    5.50    5.50
  27  -5   0    3.20    7.70
 -27   5   0    8.40    4.80
 -27   5   0    7.80    6.30
 -27   5   0    4.40    4.40
 -27   5   0    6.30    5.90
  26  -5   0   -6.50    4.50
  26  -5   0   -1.00    6.40
  26  -5   0   11.80    7.20
  26  -5   0   -4.00    3.00
 -26   5   0  -12.10    5.30
 -26   5   0   -8.40    4.00
 -26   5   0   -0.80    4.30
 -26   5   0    3.50    6.90
 -26   5   0   -5.20    4.20
 -26   5   0   -2.90    4.90
  25  -5   0   -5.40    3.30
  25  -5   0    4.70    4.90
  25  -5   0    3.60    6.50
  25  -5   0   -2.10    6.70
  25  -5   0    3.40    2.60
  25  -5   0    8.10    7.20
 -25   5   0   -0.60    4.50
 -25   5   0    7.50    4.80
 -25   5   0   -4.80    5.70
 -25   5   0    7.10    5.00
 -25   5   0    8.70    6.40
 -25   5   0   -0.10    5.80
  24  -5   0   -7.80    5.50
  24  -5   0  -11.20    4.90
  24  -5   0    4.30    4.50
  24  -5   0   -3.20    3.40
  24  -5   0   -5.10    4.00
 -24   5   0   -4.60    5.10
 -24   5   0   -2.90    5.50
 -24   5   0    2.70    6.30
 -24   5   0    2.70    5.30
 -24   5   0   -2.20    4.20
  23  -5   0   32.70    8.50
  23  -5   0   26.70    4.50
  23  -5   0   26.40    7.40
  23  -5   0   41.00    6.20
  23  -5   0   41.40    7.40
  23  -5   0   34.50    7.70
  23  -5   0   33.90    7.40
 -23   5   0   24.20    7.90
 -23   5   0   30.70    9.30
 -23   5   0   26.50    4.90
 -23   5   0   32.00    7.10
 -23   5   0   42.40    8.00
 -23   5   0   44.60    7.90
 -23   5   0   40.30    6.70
  22  -5   0   12.60    4.30
  22  -5   0   12.40    4.30
  22  -5   0   15.00    5.70
  22  -5   0    8.80    3.80
  22  -5   0   11.20    4.50
  22  -5   0   15.30    5.80
  22  -5   0   21.30    6.90
 -22   5   0   18.00    4.40
 -22   5   0   16.90    4.70
 -22   5   0   17.20    6.70
 -22   5   0    9.50    5.80
 -22   5   0   16.80    6.00
 -22   5   0   14.60    6.40
 -22   5   0   14.20    4.80
  21  -5   0    3.00    4.70
  21  -5   0    5.50    5.00
  21  -5   0    8.10    5.30
  21  -5   0    8.30    5.20
  21  -5   0    4.00    3.00
  21  -5   0    6.30    4.90
  21  -5   0    4.10    3.80
 -21   5   0    5.20    3.40
 -21   5   0    9.60    2.90
 -21   5   0    6.20    3.90
 -21   5   0   10.30    5.10
 -21   5   0    9.80    8.40
 -21   5   0    7.80    3.80
 -21   5   0   10.40    5.00
 -21   5   0   -2.20    4.90
  20  -5   0    4.70    3.10
  20  -5   0   15.50    4.20
  20  -5   0    9.40    4.00
  20  -5   0    8.10    5.60
  20  -5   0   21.60    6.00
  20  -5   0    5.10    6.00
  20  -5   0    6.10    5.90
  20  -5   0   20.20    5.80
 -20   5   0   14.40    5.60
 -20   5   0   14.60    3.30
 -20   5   0    9.40    3.60
 -20   5   0   15.80    6.50
 -20   5   0   12.90    4.10
 -20   5   0   18.00    4.90
 -20   5   0    8.60    5.20
 -20   5   0   12.30    5.20
  19  -5   0  109.79   12.70
  19  -5   0   97.99   12.70
  19  -5   0   84.49   10.20
  19  -5   0   84.99   13.50
  19  -5   0  103.69   12.40
  19  -5   0  109.49   11.50
  19  -5   0   88.09   12.80
 -19   5   0   79.39   12.00
 -19   5   0  106.09   12.10
 -19   5   0   90.69   12.50
 -19   5   0   92.89   11.70
 -19   5   0   91.79    9.70
 -19   5   0  104.99   12.20
 -19   5   0   96.49   13.20
  18  -5   0   10.20    4.60
  18  -5   0    6.50    2.80
  18  -5   0    8.20    4.60
  18  -5   0    5.70    3.60
  18  -5   0    3.70    3.90
  18  -5   0    9.50    3.60
  18  -5   0    5.40    3.30
  18  -5   0    9.90    4.80
 -18   5   0   10.20    4.10
 -18   5   0   10.30    5.30
 -18   5   0    9.00    3.80
 -18   5   0    6.60    4.40
 -18   5   0    9.60    3.40
 -18   5   0    4.00    5.30
 -18   5   0    6.60    3.00
 -18   5   0    8.80    4.60
  17  -5   0    0.10    3.90
  17  -5   0    3.90    3.60
  17  -5   0   -4.80    3.20
  17  -5   0    2.00    2.90
  17  -5   0   -2.20    2.80
  17  -5   0    4.10    3.00
  17  -5   0    5.20    4.20
  17  -5   0    0.70    2.60
 -17   5   0    7.20    3.20
 -17   5   0    2.80    3.60
 -17   5   0    5.20    4.80
 -17   5   0    2.40    2.30
 -17   5   0    5.70    3.20
 -17   5   0    5.50    3.40
 -17   5   0    6.90    2.80
 -17   5   0    7.90    4.20
 -17   5   0   -0.50    4.20
  16  -5   0    3.60    2.40
  16  -5   0    1.20    3.40
  16  -5   0   -0.40    2.50
  16  -5   0   -1.10    2.80
  16  -5   0   -1.30    3.70
  16  -5   0    4.40    3.80
  16  -5   0    1.20    2.60
  16  -5   0    2.90    3.70
 -16   5   0   -0.70    3.50
 -16   5   0    0.20    3.80
 -16   5   0   -1.90    3.50
 -16   5   0    1.70    2.50
 -16   5   0    1.70    2.70
 -16   5   0   -0.40    3.90
 -16   5   0    1.60    2.10
 -16   5   0    0.40    2.20
 -16   5   0    5.70    3.00
  15  -5   0   93.89   10.00
  15  -5   0   88.99   11.90
  15  -5   0   85.79   10.60
  15  -5   0   89.69    9.80
  15  -5   0   74.69    8.80
  15  -5   0   85.99    9.90
  15  -5   0   87.49   11.10
 -15   5   0   88.79   10.70
 -15   5   0   76.89   11.10
 -15   5   0   97.79   12.50
 -15   5   0   81.59   10.30
 -15   5   0   81.39   10.20
 -15   5   0   86.69   11.00
 -15   5   0   82.59    8.70
 -15   5   0   82.19   11.00
 -15   5   0   84.49    9.40
  14  -5   0  204.68   13.30
  14  -5   0  200.38   15.40
  14  -5   0  207.48   13.30
  14  -5   0  177.28   14.50
  14  -5   0  186.18   13.40
  14  -5   0  182.48   13.40
  14  -5   0  151.88   14.30
  14  -5   0  177.18   12.90
 -14   5   0  183.28   15.20
 -14   5   0  175.18   13.90
 -14   5   0  168.98   14.10
 -14   5   0  190.78   13.60
 -14   5   0  188.88   11.50
 -14   5   0  213.88   14.50
 -14   5   0  188.38   13.60
 -14   5   0  178.48   12.80
  13  -5   0    5.40    2.30
  13  -5   0    8.10    2.80
  13  -5   0    3.80    2.40
  13  -5   0   10.70    3.40
  13  -5   0    7.10    3.50
  13  -5   0    7.10    3.70
  13  -5   0   11.40    3.40
  13  -5   0    9.00    2.30
 -13   5   0    8.80    2.80
 -13   5   0    9.30    2.20
 -13   5   0    5.00    4.20
 -13   5   0    6.50    3.00
 -13   5   0    7.50    2.60
 -13   5   0   13.40    3.90
 -13   5   0    8.90    3.50
 -13   5   0    6.70    2.70
 -13   5   0   12.50    4.40
  12  -5   0   -0.10    2.80
  12  -5   0    3.10    2.70
  12  -5   0    2.20    2.40
  12  -5   0    2.20    2.20
  12  -5   0    5.90    2.80
  12  -5   0    0.90    3.00
  12  -5   0    2.40    1.90
  12  -5   0    2.80    2.00
  12  -5   0    0.10    2.20
 -12   5   0   -0.80    2.90
 -12   5   0    3.00    2.20
 -12   5   0    0.00    2.30
 -12   5   0    2.50    1.80
 -12   5   0    6.10    2.80
 -12   5   0    3.50    3.00
 -12   5   0   -0.80    1.70
 -12   5   0   -0.50    2.70
  11  -5   0  110.69   10.40
  11  -5   0  107.79    9.40
  11  -5   0  111.09    9.60
  11  -5   0  122.29    9.80
  11  -5   0  106.19   10.60
  11  -5   0  116.99   10.50
  11  -5   0  123.29   10.00
  11  -5   0  106.89    9.50
  11  -5   0  117.19   10.90
 -11   5   0  107.69    9.30
 -11   5   0  126.29   11.20
 -11   5   0  105.19   10.50
 -11   5   0  135.59   11.00
 -11   5   0  110.79    9.70
 -11   5   0  109.79   11.90
 -11   5   0  115.59    8.60
 -11   5   0  102.29   11.00
 -11   5   0  113.49   10.70
  10  -5   0  243.08   13.40
  10  -5   0  236.78   15.60
  10  -5   0  234.78   13.20
  10  -5   0  237.28   13.50
  10  -5   0  210.98   14.70
  10  -5   0  256.97   14.90
  10  -5   0  252.07   14.90
  10  -5   0  235.68   13.20
 -10   5   0  224.58   14.70
 -10   5   0  232.08   15.70
 -10   5   0  239.98   16.60
 -10   5   0  218.68   13.30
 -10   5   0  229.18   13.10
 -10   5   0  226.88   12.70
 -10   5   0  237.78   14.70
 -10   5   0  228.38   14.40
 -10   5   0  239.48   14.60
   9  -5   0    7.80    2.90
   9  -5   0    9.80    3.10
   9  -5   0    7.70    2.20
   9  -5   0   10.50    2.70
   9  -5   0    8.00    2.20
   9  -5   0   11.80    2.40
   9  -5   0    7.60    2.10
   9  -5   0    5.90    2.80
  -9   5   0    6.30    2.30
  -9   5   0    9.20    3.10
  -9   5   0   14.10    3.50
  -9   5   0    7.60    2.40
  -9   5   0    9.90    2.80
  -9   5   0    6.90    2.20
  -9   5   0    8.60    1.80
  -9   5   0    9.60    3.50
  -9   5   0    6.70    2.80
   8  -5   0    4.40    1.90
   8  -5   0    7.20    2.20
   8  -5   0    4.60    3.20
   8  -5   0    6.30    2.20
   8  -5   0    3.90    1.80
   8  -5   0    4.70    2.70
   8  -5   0    4.70    2.40
   8  -5   0    4.10    2.00
  -8   5   0    2.40    2.60
  -8   5   0    2.50    2.20
  -8   5   0    5.00    2.50
  -8   5   0    4.70    2.60
  -8   5   0    4.00    1.90
  -8   5   0    4.20    2.70
  -8   5   0    5.30    1.80
  -8   5   0    5.90    2.60
  -8   5   0    5.00    1.90
   7  -5   0    1.80    1.40
   7  -5   0    0.50    1.40
   7  -5   0    2.60    2.10
   7  -5   0    1.00    2.30
   7  -5   0    1.60    1.90
   7  -5   0    4.60    2.30
   7  -5   0    0.90    1.60
   7  -5   0   -0.20    1.60
   7  -5   0    1.40    1.70
  -7   5   0    0.70    1.90
  -7   5   0    2.70    1.70
  -7   5   0    3.60    1.40
  -7   5   0    1.20    2.10
  -7   5   0    1.30    2.20
  -7   5   0    2.20    1.80
  -7   5   0    3.90    2.30
  -7   5   0    2.20    1.60
   6  -5   0  316.97   16.10
   6  -5   0  299.27   15.30
   6  -5   0  303.07   13.00
   6  -5   0  335.67   15.40
   6  -5   0  316.77   15.90
   6  -5   0  310.67   14.40
   6  -5   0  314.97   17.30
   6  -5   0  307.57   15.70
   6  -5   0  316.67   13.00
  -6   5   0  314.97   14.60
  -6   5   0  318.87   16.90
  -6   5   0  284.97   15.20
  -6   5   0  318.87   14.50
  -6   5   0  328.57   15.30
  -6   5   0  291.37   14.90
  -6   5   0  299.27   15.40
  -6   5   0  324.77   19.20
  -6   5   0  304.37   14.40
   5  -5   0   71.99    6.60
   5  -5   0   99.09    7.50
   5  -5   0  116.69   11.00
   5  -5   0  103.09    6.60
   5  -5   0   91.99    7.80
   5  -5   0   90.29    6.50
   5  -5   0  100.29    8.20
  -5   5   0   92.79    7.60
  -5   5   0   87.59    6.70
  -5   5   0  101.59    7.70
  -5   5   0   90.59    7.60
  -5   5   0   94.79    6.70
  -5   5   0   89.99   10.30
  -5   5   0  100.19    7.30
  -5   5   0   88.29    8.90
   4  -5   0  128.69    8.10
   4  -5   0  129.39    9.30
   4  -5   0  122.99    7.30
   4  -5   0  128.09    9.10
   4  -5   0  119.59    7.30
   4  -5   0  133.69   11.70
  -4   5   0  124.19    9.70
  -4   5   0  120.69    7.70
  -4   5   0  125.69    8.70
  -4   5   0  123.49    7.30
  -4   5   0  129.09    8.90
  -4   5   0  125.69    7.60
  -4   5   0  126.19    7.30
  -4   5   0  126.19   12.20
  -4   5   0  121.49    7.90
  -4   5   0  132.49    8.10
   3  -5   0  602.24   23.10
   3  -5   0  603.94   23.00
   3  -5   0  617.74   25.50
   3  -5   0  587.54   28.80
   3  -5   0  565.04   23.70
   3  -5   0  593.24   25.30
  -3   5   0  578.44   26.10
  -3   5   0  616.34   29.50
  -3   5   0  610.24   23.20
  -3   5   0  570.24   23.70
  -3   5   0  579.84   23.80
  -3   5   0  580.74   23.40
  -3   5   0  584.54   22.80
  -3   5   0  607.94   23.20
  -3   5   0  597.54   25.40
  -3   5   0  577.54   25.10
  -3   5   0  575.54   23.30
   2  -5   0  169.18   13.50
   2  -5   0  186.78    8.30
   2  -5   0  175.28    8.00
   2  -5   0  176.78   10.70
   2  -5   0  158.18    8.70
   2  -5   0  172.28   10.60
  -2   5   0  180.78   10.60
  -2   5   0  168.88   10.30
  -2   5   0  164.38   13.50
  -2   5   0  159.58    8.40
  -2   5   0  168.38    8.30
  -2   5   0  154.08    8.60
  -2   5   0  170.08    8.20
  -2   5   0  164.68    8.20
  -2   5   0  171.78   11.30
  -2   5   0  175.98    8.80
  -2   5   0  177.28    8.80
   1  -5   0    7.90    2.10
   1  -5   0   21.00    2.80
   1  -5   0   12.50    1.50
   1  -5   0    9.10    2.10
   1  -5   0   12.40    1.70
   1  -5   0    8.20    2.50
   1  -5   0   10.10    1.90
  -1   5   0   19.00    2.90
  -1   5   0   12.90    1.90
  -1   5   0   10.50    1.80
  -1   5   0   10.50    2.00
  -1   5   0    8.80    2.40
  -1   5   0   19.50    2.90
  -1   5   0   11.00    2.50
  -1   5   0   13.10    1.90
  -1   5   0   12.30    2.40
  -1   5   0   11.70    1.50
   0  -5   0    0.70    0.80
   0  -5   0    1.60    0.80
   0  -5   0    1.70    1.80
   0  -5   0    0.20    1.10
   0  -5   0    1.50    1.10
   0  -5   0   -0.70    1.40
   0  -5   0    0.80    1.20
   0  -5   0   -0.70    1.60
   0   5   0    0.70    1.20
   0   5   0   -1.40    1.50
   0   5   0   -0.40    1.40
   0   5   0    0.10    1.10
   0   5   0    0.80    1.30
   0   5   0   -0.90    1.10
   0   5   0   -1.20    0.80
   0   5   0    1.30    0.90
  -1  -5   0   19.50    2.90
  -1  -5   0   12.80    2.30
  -1  -5   0    8.10    2.50
  -1  -5   0   21.20    2.60
   1   5   0   13.00    1.80
   1   5   0   12.70    1.40
   1   5   0   10.40    2.00
   1   5   0    9.70    2.00
   1   5   0   12.60    2.50
   1   5   0    7.80    2.60
  -2  -5   0  161.98    7.90
  -2  -5   0  168.58    9.20
  -2  -5   0  184.28   10.70
  -2  -5   0  168.38    7.50
  -2  -5   0  173.68   13.80
  -2  -5   0  175.68    7.50
   2   5   0  164.78   10.20
   2   5   0  166.08   11.10
   2   5   0  167.58    8.40
   2   5   0  165.38    8.00
   2   5   0  165.98    7.60
   2   5   0  164.98    8.10
   2   5   0  160.18    7.30
   2   5   0  170.28   13.60
   2   5   0  179.18   11.20
  -3  -5   0  610.34   30.70
  -3  -5   0  577.54   22.80
  -3  -5   0  608.24   22.50
  -3  -5   0  574.64   22.90
  -3  -5   0  616.14   25.50
  -3  -5   0  588.04   22.30
   3   5   0  601.04   26.10
   3   5   0  558.74   22.20
   3   5   0  591.34   22.40
   3   5   0  561.74   22.30
   3   5   0  599.54   26.30
   3   5   0  599.64   25.20
   3   5   0  606.84   29.20
   3   5   0  580.04   22.80
   3   5   0  579.44   23.40
   3   5   0  593.64   22.80
  -4  -5   0  123.69   14.40
  -4  -5   0  118.49    6.40
  -4  -5   0  130.39    9.70
  -4  -5   0  132.89    9.30
  -4  -5   0  124.29    6.60
  -4  -5   0  124.49    7.10
   4   5   0  129.79   10.00
   4   5   0  123.19    9.60
   4   5   0  111.39    7.20
   4   5   0  120.19    6.90
   4   5   0  125.19    6.60
   4   5   0  111.39    6.70
   4   5   0  125.19    6.80
   4   5   0  123.29    9.40
   4   5   0  115.79    7.00
  -5  -5   0   89.29    5.80
  -5  -5   0   90.49    8.60
  -5  -5   0   87.89    6.30
  -5  -5   0  101.19   15.60
  -5  -5   0   80.19    5.50
   5   5   0   92.29    8.40
   5   5   0   90.59    5.90
   5   5   0   88.19    6.60
   5   5   0   93.59    6.60
   5   5   0   80.39    6.10
   5   5   0   86.69    5.70
   5   5   0   89.29    8.40
  -6  -5   0  313.57   13.30
  -6  -5   0  306.47   16.40
  -6  -5   0  296.77   14.00
  -6  -5   0  314.97   20.60
  -6  -5   0  286.97   13.00
   6   5   0  292.47   14.10
   6   5   0  284.97   13.70
   6   5   0  299.57   16.20
   6   5   0  302.27   14.50
   6   5   0  302.67   14.00
   6   5   0  280.87   14.40
  -7  -5   0    2.30    1.50
  -7  -5   0    0.30    1.70
  -7  -5   0    2.10    1.30
  -7  -5   0    1.30    2.00
  -7  -5   0    1.20    2.00
   7   5   0   -0.20    1.40
   7   5   0    3.20    1.30
   7   5   0    2.90    2.30
   7   5   0    2.00    1.80
   7   5   0    9.60    2.50
   7   5   0    3.50    1.90
   7   5   0    0.50    1.90
  -8  -5   0    2.10    1.60
  -8  -5   0    1.50    2.20
  -8  -5   0    3.40    1.50
  -8  -5   0    3.20    1.60
  -8  -5   0    6.10    2.20
  -8  -5   0   -0.50    2.00
   8   5   0   -1.80    2.00
   8   5   0    3.20    1.60
   8   5   0    7.00    2.80
   8   5   0    3.00    1.60
   8   5   0    2.50    2.00
   8   5   0    3.70    2.20
   8   5   0    1.60    2.30
  -9  -5   0    8.10    2.80
  -9  -5   0   10.80    1.70
  -9  -5   0    3.80    2.10
  -9  -5   0    7.20    2.00
  -9  -5   0   10.10    2.90
  -9  -5   0    6.70    2.00
   9   5   0    7.20    2.10
   9   5   0    8.20    2.10
   9   5   0   13.00    3.20
   9   5   0    9.00    3.00
   9   5   0    9.70    2.80
   9   5   0   10.20    2.50
   9   5   0    7.80    2.70
   9   5   0    7.20    2.80
 -10  -5   0  231.78   15.80
 -10  -5   0  221.78   10.50
 -10  -5   0  207.58   11.70
 -10  -5   0  226.68   13.30
 -10  -5   0  222.68   16.60
 -10  -5   0  206.68   13.20
 -10  -5   0  214.78   10.80
  10   5   0  213.38   12.20
  10   5   0  218.18   12.40
  10   5   0  201.58   12.90
  10   5   0  224.78   12.20
  10   5   0  219.28   13.30
  10   5   0  217.88   13.90
  10   5   0  240.38   14.40
  10   5   0  232.68   15.50
 -11  -5   0  112.99   12.30
 -11  -5   0   98.79   11.70
 -11  -5   0  108.49    9.80
 -11  -5   0  115.99    8.90
 -11  -5   0  104.89    8.00
 -11  -5   0  118.79    8.40
 -11  -5   0  115.09    9.80
 -11  -5   0  112.79    7.30
  11   5   0  117.49   11.80
  11   5   0  106.29   10.40
  11   5   0  107.79    9.80
  11   5   0  117.99    9.70
  11   5   0  110.99    9.10
  11   5   0  109.29    8.90
  11   5   0  109.79   10.50
  11   5   0  107.69    8.90
 -12  -5   0    2.00    1.90
 -12  -5   0   -0.90    2.40
 -12  -5   0    3.40    2.80
 -12  -5   0   -2.50    2.60
 -12  -5   0   -2.00    2.60
 -12  -5   0    0.50    2.10
 -12  -5   0    1.10    2.00
  12   5   0    2.60    3.00
  12   5   0   -0.60    2.90
  12   5   0   -0.70    2.00
  12   5   0   -1.40    2.60
  12   5   0    2.40    2.20
  12   5   0    0.40    2.90
  12   5   0   -0.20    3.10
  12   5   0    2.00    2.60
 -13  -5   0   10.00    3.60
 -13  -5   0    5.60    2.60
 -13  -5   0    9.00    3.30
 -13  -5   0    9.30    3.20
 -13  -5   0    8.60    3.20
 -13  -5   0    5.70    2.30
 -13  -5   0    8.60    2.80
  13   5   0   10.20    4.10
  13   5   0    9.20    3.40
  13   5   0   10.10    3.30
  13   5   0    9.40    3.60
  13   5   0   10.70    3.50
  13   5   0    7.10    3.40
  13   5   0    7.60    2.40
  13   5   0    6.40    2.80
 -14  -5   0  175.08   11.20
 -14  -5   0  169.38   14.80
 -14  -5   0  167.08   13.40
 -14  -5   0  170.28   13.00
 -14  -5   0  180.58   11.90
 -14  -5   0  185.98   13.00
  14   5   0  189.58   12.60
  14   5   0  182.88   12.40
  14   5   0  183.18   14.50
  14   5   0  132.09   13.60
  14   5   0  183.68   13.90
  14   5   0  191.38   15.60
 -15  -5   0   84.69   10.10
 -15  -5   0   79.29    8.10
 -15  -5   0   82.99    9.90
 -15  -5   0   76.89   10.20
 -15  -5   0   88.79    9.20
  15   5   0   78.19    9.70
  15   5   0   79.49   11.50
  15   5   0   74.89   10.50
  15   5   0   73.29    9.20
  15   5   0   95.39   10.70
  15   5   0   90.09   11.30
  15   5   0   81.79    9.70
 -16  -5   0    1.40    3.40
 -16  -5   0    2.10    2.70
 -16  -5   0    6.30    4.40
 -16  -5   0   -0.90    2.70
 -16  -5   0   -0.80    2.20
 -16  -5   0    2.60    3.60
 -16  -5   0   -0.20    3.10
  16   5   0    0.10    3.50
  16   5   0    5.20    3.10
  16   5   0    1.40    4.10
  16   5   0    3.60    2.50
  16   5   0    2.30    3.60
  16   5   0    2.40    2.60
  16   5   0    3.90    4.20
  16   5   0    1.90    2.60
 -17  -5   0    0.90    3.00
 -17  -5   0    3.40    4.10
 -17  -5   0    6.90    4.00
 -17  -5   0    4.90    3.40
 -17  -5   0    4.20    3.30
 -17  -5   0    4.50    3.20
 -17  -5   0    0.70    2.60
  17   5   0    7.60    2.50
  17   5   0    3.50    4.00
  17   5   0    6.60    2.70
  17   5   0    9.60    4.40
  17   5   0    2.70    2.80
  17   5   0    4.30    3.90
  17   5   0    2.60    4.30
  17   5   0   -3.70    3.20
 -18  -5   0    4.20    3.50
 -18  -5   0   13.00    4.20
 -18  -5   0   14.60    4.70
 -18  -5   0    9.70    3.70
 -18  -5   0    9.80    3.20
 -18  -5   0   14.40    4.30
 -18  -5   0    7.60    3.00
  18   5   0    6.40    3.10
  18   5   0   10.00    4.80
  18   5   0    3.00    3.80
  18   5   0    9.10    3.70
  18   5   0    6.30    3.20
  18   5   0    9.40    4.10
  18   5   0   14.20    5.30
  18   5   0   10.90    3.60
 -19  -5   0   88.59   13.90
 -19  -5   0   87.99   11.20
 -19  -5   0   81.19   11.70
 -19  -5   0  121.69   12.80
 -19  -5   0   92.49   10.70
 -19  -5   0   90.39   11.80
  19   5   0  120.69   14.30
  19   5   0  105.69   14.80
  19   5   0   80.79   12.90
  19   5   0  113.49   12.00
  19   5   0  101.49   13.30
  19   5   0  105.59   12.00
  19   5   0   90.89    9.50
  19   5   0   90.39   10.80
 -20  -5   0   14.80    4.70
 -20  -5   0    5.20    4.70
 -20  -5   0   14.70    4.80
 -20  -5   0   10.80    4.00
 -20  -5   0   16.10    5.40
 -20  -5   0   10.80    6.30
 -20  -5   0    8.70    4.40
  20   5   0   13.00    5.50
  20   5   0    8.20    5.10
  20   5   0   10.10    5.20
  20   5   0   12.20    4.80
  20   5   0    8.10    3.20
  20   5   0   15.30    4.30
  20   5   0   15.80    4.70
  20   5   0   13.10    4.00
 -21  -5   0   -4.90    3.50
 -21  -5   0    4.50    3.70
 -21  -5   0   10.60    5.20
 -21  -5   0    0.30    3.20
 -21  -5   0    2.10    4.50
 -21  -5   0    8.50    5.20
 -21  -5   0    5.60    4.40
  21   5   0    5.70    3.40
  21   5   0    5.20    5.00
  21   5   0   -5.10    3.80
  21   5   0   10.50    5.90
  21   5   0    1.00    4.90
  21   5   0    6.10    3.50
  21   5   0   -0.40    2.50
  21   5   0    8.00    5.60
 -22  -5   0   21.40    5.40
 -22  -5   0   14.50    5.40
 -22  -5   0   19.20    5.90
 -22  -5   0   15.40    4.60
 -22  -5   0   10.60    5.30
 -22  -5   0    9.70    3.70
  22   5   0   11.60    7.40
  22   5   0   10.90    3.60
  22   5   0    3.10    5.80
  22   5   0   22.50    6.00
  22   5   0   17.80    6.70
  22   5   0   14.60    4.90
  22   5   0    9.60    3.80
  22   5   0   14.00    4.10
 -23  -5   0   34.50    6.80
 -23  -5   0   33.70    8.30
 -23  -5   0   38.90    7.60
 -23  -5   0   43.20    6.30
 -23  -5   0   46.50    8.00
  23   5   0   28.70    7.30
  23   5   0   30.10    5.50
  23   5   0   38.30    6.70
  23   5   0   23.90    6.40
  23   5   0   33.60    9.50
  23   5   0   26.50    4.40
  23   5   0   27.00    5.60
  23   5   0   31.60    6.90
 -24  -5   0    0.40    5.40
 -24  -5   0   -4.20    4.30
 -24  -5   0    0.30    5.00
 -24  -5   0   -2.30    4.00
  24   5   0   -0.20    4.30
  24   5   0   -1.70    5.20
  24   5   0   -7.80    4.50
  24   5   0   -9.30    5.00
  24   5   0   -6.30    3.70
  24   5   0   -4.70    2.60
  24   5   0   -5.90    4.00
  24   5   0    5.00    6.00
 -25  -5   0    2.50    5.40
 -25  -5   0   -3.30    5.60
 -25  -5   0   -0.60    5.00
 -25  -5   0    1.30    3.70
  25   5   0    3.30    5.40
  25   5   0    7.10    7.60
  25   5   0    8.60    4.50
  25   5   0    3.40    5.60
  25   5   0   -8.10    6.00
  25   5   0    3.80    3.70
 -26  -5   0   -1.60    5.70
 -26  -5   0   -2.50    4.00
 -26  -5   0    2.90    5.60
  26   5   0    5.40    5.30
  26   5   0   -0.70    6.00
  26   5   0   -1.10    3.90
  26   5   0    2.00    4.10
  26   5   0   -0.50    5.70
  26   5   0    4.00    6.40
  26   5   0   -3.90    3.30
 -27  -5   0    5.00    6.80
 -27  -5   0    0.10    5.60
 -27  -5   0    6.30    6.40
 -27  -5   0    6.80    5.10
  27   5   0   -1.90    4.40
  27   5   0   -8.50    6.40
  27   5   0   -0.40    4.10
  27   5   0    2.70    5.60
  27   5   0    3.70    7.30
  27   5   0    9.20    4.90
  27   5   0    2.40    6.00
 -28  -5   0    6.60    6.50
 -28  -5   0    0.90    5.40
 -28  -5   0   -1.20    7.60
  28   5   0   -7.80    5.70
  28   5   0    1.00    6.60
  28   5   0  -14.70    6.60
  28   5   0    2.10    4.80
  28   5   0    2.10    5.40
  28   5   0   -2.00    4.50
 -29  -5   0    6.60    7.60
 -29  -5   0    8.70    8.00
  29   5   0   17.80    7.00
  29   5   0   10.20    5.90
  29   5   0    6.30    8.40
  29   5   0   -8.40    7.50
  29   5   0   -8.50    5.20
  29   5   0    1.80    5.30
 -30  -5   0   -3.90    5.50
 -30  -5   0   -5.40    6.80
  30   5   0   -2.40    5.10
  30   5   0    0.10    8.30
  30   5   0   13.30   10.20
  30   5   0    4.30    4.90
  30   5   0  -15.20    8.00
  30   5   0  -13.50    7.00
 -31  -5   0   -0.10    5.90
  31   5   0   -8.20    6.80
  31   5   0   -4.00    9.80
  30  -6   0   -4.60    8.30
  30  -6   0   -0.60    6.10
  30  -6   0   -9.80    7.30
 -30   6   0   -5.60    7.40
 -30   6   0   -2.80    6.40
 -30   6   0    6.70    7.20
 -30   6   0   -7.10    5.00
 -30   6   0   -1.00    6.30
  29  -6   0    5.20    8.10
  29  -6   0   17.50    6.10
  29  -6   0   -7.80    8.20
 -29   6   0    7.10    7.00
 -29   6   0    7.30    6.10
 -29   6   0   -5.60    5.20
  28  -6   0  -15.50    6.80
  28  -6   0   -4.90    7.30
  28  -6   0   -6.40    5.40
 -28   6   0   -5.10    5.70
 -28   6   0   -5.40    4.30
 -28   6   0   -3.40    5.00
  27  -6   0   12.40   15.20
  27  -6   0    1.10    6.70
  27  -6   0    6.40    5.40
 -27   6   0   16.60    7.50
 -27   6   0    6.40    6.10
 -27   6   0    5.10    4.10
 -27   6   0   -6.90    5.20
 -27   6   0    9.00    5.10
  26  -6   0   16.40    7.90
  26  -6   0    5.90    6.90
  26  -6   0    8.00    4.60
 -26   6   0   13.60    5.10
 -26   6   0   -3.30    6.50
 -26   6   0   -1.30    7.00
 -26   6   0    3.20    4.60
 -26   6   0    7.20    5.10
 -26   6   0    5.90    6.20
 -26   6   0   11.50    5.30
  25  -6   0    6.20    6.60
  25  -6   0   -0.50    4.60
  25  -6   0   -0.60    5.90
  25  -6   0   -6.80    3.50
 -25   6   0    0.20    3.90
 -25   6   0  -11.50    5.50
 -25   6   0    2.70    5.00
 -25   6   0    0.80    4.20
 -25   6   0    0.20    3.30
 -25   6   0    1.50    6.70
 -25   6   0    1.90    4.80
  24  -6   0   -3.10    3.30
  24  -6   0    0.50    4.20
  24  -6   0   -1.30    5.80
  24  -6   0   -4.20    5.50
  24  -6   0    0.70    5.60
 -24   6   0    0.30    4.50
 -24   6   0   -3.50    5.20
 -24   6   0   -2.10    3.00
 -24   6   0   -2.20    5.20
 -24   6   0   -3.30    3.90
 -24   6   0   -2.40    3.90
 -24   6   0   -3.40    6.00
  23  -6   0   11.70    6.20
  23  -6   0   10.20    5.10
  23  -6   0    4.00    4.50
 -23   6   0    4.10    3.50
 -23   6   0    8.00    6.00
 -23   6   0    3.90    4.60
 -23   6   0    5.60    3.90
 -23   6   0    2.00    6.00
 -23   6   0   18.70    6.80
 -23   6   0   12.70    4.30
  22  -6   0   23.30    6.00
  22  -6   0   12.40    4.70
  22  -6   0   19.50    6.10
  22  -6   0    6.80    3.60
  22  -6   0   20.60    6.30
  22  -6   0   12.40    4.70
 -22   6   0   16.20    5.80
 -22   6   0   15.90    4.50
 -22   6   0   12.60    4.30
 -22   6   0   13.70    3.60
 -22   6   0   11.50    5.40
 -22   6   0    3.00    6.20
 -22   6   0   12.20    3.90
 -22   6   0   10.10    6.30
 -22   6   0   14.10    4.50
  21  -6   0   12.90    5.00
  21  -6   0    9.60    4.30
  21  -6   0    0.00    2.90
  21  -6   0    3.60    4.10
  21  -6   0    7.90    5.50
  21  -6   0    9.30    5.20
 -21   6   0    3.00    2.80
 -21   6   0    9.80    7.50
 -21   6   0    9.00    4.30
 -21   6   0    4.70    4.20
 -21   6   0   -2.60    5.00
 -21   6   0    2.60    3.20
 -21   6   0    2.70    2.70
 -21   6   0    1.40    6.10
 -21   6   0    3.70    4.50
  20  -6   0    1.80    4.20
  20  -6   0    3.60    4.30
  20  -6   0    0.70    3.40
  20  -6   0   -3.90    4.00
  20  -6   0    0.70    3.30
  20  -6   0   -5.00    5.70
  20  -6   0   -3.10    3.30
  20  -6   0   -3.90    2.50
 -20   6   0   -0.80    4.50
 -20   6   0   -2.20    3.70
 -20   6   0    1.40    7.00
 -20   6   0   -1.70    2.40
 -20   6   0    2.70    4.00
 -20   6   0   -0.70    3.30
 -20   6   0    0.40    2.70
 -20   6   0    1.90    8.40
 -20   6   0   -1.10    2.90
  19  -6   0    7.10    3.60
  19  -6   0    7.70    5.00
  19  -6   0    6.30    4.60
  19  -6   0    4.20    4.50
  19  -6   0   10.40    3.90
  19  -6   0   -0.60    4.40
  19  -6   0    6.10    3.90
  19  -6   0    6.60    2.90
  19  -6   0    7.60    3.10
 -19   6   0   13.00    4.20
 -19   6   0    7.40    3.30
 -19   6   0   10.90    4.90
 -19   6   0   11.40    3.00
 -19   6   0   -1.50    4.80
 -19   6   0   -0.50    4.20
 -19   6   0    5.40    3.60
 -19   6   0    2.00    5.20
 -19   6   0    5.20    3.20
  18  -6   0   39.00    6.10
  18  -6   0   19.00    4.20
  18  -6   0   36.10    6.20
  18  -6   0   25.40    4.40
  18  -6   0   24.40    4.80
  18  -6   0   24.80    8.80
  18  -6   0   29.30    6.50
  18  -6   0   28.60    4.30
  18  -6   0   14.70    6.30
 -18   6   0   30.30    7.00
 -18   6   0   26.40    4.90
 -18   6   0   22.10    4.40
 -18   6   0   26.20    4.60
 -18   6   0   31.90    4.20
 -18   6   0   33.90    5.40
 -18   6   0   25.40    6.40
 -18   6   0   29.70    5.90
  17  -6   0   23.30    4.40
  17  -6   0   25.10    5.30
  17  -6   0   36.80    5.50
  17  -6   0   35.60    6.00
  17  -6   0   31.80    4.50
  17  -6   0   40.60    6.10
  17  -6   0   26.90    4.30
  17  -6   0   26.50    4.60
  17  -6   0   48.60    7.40
 -17   6   0   37.10    6.70
 -17   6   0   32.50    5.70
 -17   6   0   27.90    4.60
 -17   6   0   46.30    7.60
 -17   6   0   26.80    5.80
 -17   6   0   24.20    4.80
 -17   6   0   26.80    4.50
  16  -6   0   39.10   10.00
  16  -6   0   34.20    4.80
  16  -6   0   32.90    5.80
  16  -6   0   27.20    4.20
  16  -6   0   20.00    3.80
  16  -6   0   28.40    4.30
  16  -6   0   38.80    5.70
  16  -6   0   25.50    5.80
 -16   6   0   28.00    5.40
 -16   6   0   22.80    3.90
 -16   6   0   32.20    5.50
 -16   6   0   28.00    4.80
 -16   6   0   34.80    6.20
 -16   6   0   20.20    4.40
 -16   6   0   23.30    4.20
 -16   6   0   28.00    6.30
  15  -6   0   32.90    4.80
  15  -6   0   40.40    6.70
  15  -6   0   64.29    8.90
  15  -6   0   35.00    5.70
  15  -6   0   39.60    5.10
  15  -6   0   66.79    9.90
 -15   6   0   69.19   10.50
 -15   6   0   39.50    6.50
 -15   6   0   73.39   10.00
 -15   6   0   67.69   11.30
 -15   6   0   40.00    5.90
 -15   6   0   66.49   10.50
 -15   6   0   70.79    9.50
  14  -6   0   30.80    5.30
  14  -6   0   38.20    7.70
  14  -6   0   25.40    4.00
  14  -6   0   35.10    5.20
  14  -6   0   33.10    4.30
  14  -6   0   23.30    4.70
  14  -6   0   22.80    3.70
  14  -6   0   30.90    4.20
 -14   6   0   38.30    5.90
 -14   6   0   36.20    5.30
 -14   6   0   24.50    4.40
 -14   6   0   30.50    4.80
 -14   6   0   21.80    3.70
 -14   6   0   26.10    3.80
 -14   6   0   32.60    5.30
 -14   6   0   17.20    5.00
  13  -6   0  111.79   10.30
  13  -6   0  130.99   12.00
  13  -6   0  120.69   10.70
  13  -6   0  123.99   13.00
  13  -6   0  116.09   10.60
  13  -6   0  113.49   10.20
  13  -6   0  148.19   13.00
  13  -6   0   92.79    9.80
  13  -6   0  116.69   11.90
 -13   6   0  126.39   11.90
 -13   6   0  112.29   10.90
 -13   6   0  122.19   11.00
 -13   6   0  121.99    9.60
 -13   6   0  120.49   10.80
 -13   6   0   98.69   12.10
 -13   6   0  115.29   13.60
 -13   6   0  109.89   10.90
 -13   6   0  119.09   12.30
  12  -6   0    2.50    3.10
  12  -6   0    4.30    2.70
  12  -6   0    3.30    2.90
  12  -6   0   -1.10    3.10
  12  -6   0    0.20    2.20
  12  -6   0    1.00    2.70
  12  -6   0    0.90    3.00
  12  -6   0    3.20    2.10
  12  -6   0   -0.30    1.10
 -12   6   0    4.90    2.60
 -12   6   0    2.40    2.70
 -12   6   0    9.00    3.50
 -12   6   0    2.20    3.60
 -12   6   0    2.30    3.30
 -12   6   0    5.20    2.40
 -12   6   0    3.50    3.30
 -12   6   0   -0.40    1.90
 -12   6   0    1.80    2.10
  11  -6   0   19.10    3.90
  11  -6   0   15.60    2.70
  11  -6   0   12.60    3.30
  11  -6   0    8.90    3.40
  11  -6   0   17.20    5.10
  11  -6   0   16.00    2.80
  11  -6   0   20.90    3.60
  11  -6   0   23.70    3.60
 -11   6   0    9.10    3.60
 -11   6   0   20.80    4.50
 -11   6   0   18.30    3.20
 -11   6   0   17.70    3.00
 -11   6   0   15.10    2.80
 -11   6   0   16.30    3.80
 -11   6   0   18.50    3.90
 -11   6   0   15.40    3.50
  10  -6   0    1.80    2.30
  10  -6   0    3.30    1.90
  10  -6   0    5.10    2.00
  10  -6   0    3.50    2.80
  10  -6   0    3.20    2.00
  10  -6   0    3.80    2.80
  10  -6   0    3.30    2.60
 -10   6   0    1.80    2.80
 -10   6   0    1.80    2.80
 -10   6   0    3.00    3.00
 -10   6   0    2.40    2.40
 -10   6   0    5.40    2.00
 -10   6   0    3.00    2.20
 -10   6   0    2.50    3.00
 -10   6   0    7.10    2.80
 -10   6   0    1.80    2.40
   9  -6   0   17.70    2.80
   9  -6   0   15.30    3.40
   9  -6   0   14.10    2.70
   9  -6   0   11.10    3.30
   9  -6   0   12.50    2.50
   9  -6   0   11.20    2.70
   9  -6   0   19.90    3.30
   9  -6   0   15.20    3.50
   9  -6   0   21.00    3.00
  -9   6   0   17.80    5.30
  -9   6   0   19.00    3.70
  -9   6   0   14.60    2.50
  -9   6   0   14.60    3.40
  -9   6   0   13.80    2.60
  -9   6   0   15.20    3.20
  -9   6   0   16.10    2.80
  -9   6   0   21.50    4.20
  -9   6   0    9.50    3.20
   8  -6   0   18.40    2.50
   8  -6   0   11.30    2.70
   8  -6   0   14.90    3.30
   8  -6   0   12.80    2.70
   8  -6   0    9.80    2.90
   8  -6   0   15.80    2.40
   8  -6   0   10.00    2.30
   8  -6   0   12.40    2.90
  -8   6   0   18.90    4.00
  -8   6   0    7.90    3.10
  -8   6   0   13.50    2.40
  -8   6   0   12.90    2.60
  -8   6   0   19.80    3.40
  -8   6   0   13.90    3.50
  -8   6   0   14.00    3.20
  -8   6   0   14.20    3.60
  -8   6   0   10.10    3.50
   7  -6   0    6.60    2.00
   7  -6   0    8.70    2.70
   7  -6   0    7.10    2.80
   7  -6   0    5.90    2.10
   7  -6   0   10.00    3.50
   7  -6   0    6.70    2.00
   7  -6   0    9.70    2.50
  -7   6   0    7.90    3.00
  -7   6   0    2.60    2.40
  -7   6   0    9.10    2.70
  -7   6   0    5.00    3.90
  -7   6   0   10.00    2.10
  -7   6   0   10.70    3.10
  -7   6   0    8.70    2.70
  -7   6   0    8.30    2.30
  -7   6   0    8.50    2.10
   6  -6   0    1.20    1.70
   6  -6   0    0.50    1.40
   6  -6   0    1.40    1.80
   6  -6   0    0.70    1.60
   6  -6   0    0.90    2.00
   6  -6   0    0.90    1.90
  -6   6   0    3.50    2.40
  -6   6   0    2.20    2.20
  -6   6   0    1.60    1.90
  -6   6   0    1.50    1.40
  -6   6   0    1.30    2.20
  -6   6   0   -0.80    3.30
  -6   6   0    3.60    2.60
  -6   6   0    0.80    1.70
  -6   6   0    1.80    1.60
   5  -6   0    9.30    1.90
   5  -6   0    9.60    2.30
   5  -6   0    8.10    2.70
   5  -6   0   10.40    2.40
   5  -6   0   11.40    2.30
   5  -6   0    7.90    2.20
  -5   6   0    8.60    3.00
  -5   6   0   14.10    2.70
  -5   6   0    8.80    3.40
  -5   6   0   10.00    2.20
  -5   6   0    9.50    2.40
  -5   6   0   12.30    2.50
  -5   6   0    9.40    3.00
  -5   6   0    9.90    1.90
  -5   6   0   13.10    2.80
  -5   6   0   11.30    2.00
   4  -6   0    4.10    1.40
   4  -6   0    2.60    2.20
   4  -6   0    2.30    1.30
   4  -6   0    3.20    1.60
   4  -6   0    3.20    1.70
   4  -6   0    2.20    1.80
  -4   6   0    2.70    2.10
  -4   6   0    1.70    1.60
  -4   6   0    1.70    1.90
  -4   6   0    2.50    1.40
  -4   6   0   -0.60    2.00
  -4   6   0    2.70    2.40
  -4   6   0    1.50    1.90
  -4   6   0    0.90    1.60
  -4   6   0    1.10    1.80
  -4   6   0    1.90    1.50
   3  -6   0    9.20    2.10
   3  -6   0   11.50    1.60
   3  -6   0    6.90    2.50
   3  -6   0   12.40    1.70
   3  -6   0    8.90    2.00
   3  -6   0    8.00    2.60
  -3   6   0    9.90    2.10
  -3   6   0    9.80    1.70
  -3   6   0    8.20    2.60
  -3   6   0    4.00    2.50
  -3   6   0   12.60    2.30
  -3   6   0    8.00    2.00
  -3   6   0    7.90    1.70
  -3   6   0   11.90    1.70
  -3   6   0   10.50    2.50
  -3   6   0   13.50    2.40
  -3   6   0   11.40    2.20
   2  -6   0    9.10    1.80
   2  -6   0    7.10    1.40
   2  -6   0    6.90    1.50
   2  -6   0    8.40    2.50
   2  -6   0    7.00    2.00
   2  -6   0    6.40    2.80
   2  -6   0    7.20    1.80
  -2   6   0    7.50    2.80
  -2   6   0    5.80    2.00
  -2   6   0    9.20    1.50
  -2   6   0    4.80    2.50
  -2   6   0    8.50    1.80
  -2   6   0    8.80    2.00
  -2   6   0    6.50    1.40
  -2   6   0   11.10    2.20
  -2   6   0    5.50    1.90
  -2   6   0    6.60    1.90
  -2   6   0    7.50    2.10
   1  -6   0    4.90    1.10
   1  -6   0    3.90    1.20
   1  -6   0    5.40    1.80
   1  -6   0    3.00    1.70
   1  -6   0    4.90    1.50
   1  -6   0    0.30    1.70
   1  -6   0    5.60    2.30
  -1   6   0    2.50    2.00
  -1   6   0    2.80    1.20
  -1   6   0    1.20    2.40
  -1   6   0    5.30    1.70
  -1   6   0    6.10    1.90
  -1   6   0    1.80    2.00
  -1   6   0    4.50    1.60
  -1   6   0    2.90    1.30
  -1   6   0    5.00    1.60
  -1   6   0    4.60    1.60
  -1   6   0    2.40    1.40
   0  -6   0  116.29    6.30
   0  -6   0  124.09    6.80
   0  -6   0  125.09   10.10
   0  -6   0  123.09    6.60
   0  -6   0  113.59    8.50
   0  -6   0  126.79   12.90
   0  -6   0  118.99    6.00
   0   6   0  122.99    9.60
   0   6   0  115.09    6.60
   0   6   0  112.99    8.40
   0   6   0  128.39    7.00
   0   6   0  118.39    9.70
   0   6   0  125.29   13.10
   0   6   0  139.49   13.90
   0   6   0  115.69    6.30
   0   6   0  117.79    6.40
   0   6   0  116.29    7.00
  -1  -6   0    2.30    1.20
  -1  -6   0    3.20    1.10
  -1  -6   0    4.50    1.50
  -1  -6   0    2.50    0.90
  -1  -6   0    2.90    2.20
  -1  -6   0    2.80    1.80
   1   6   0    4.60    1.60
   1   6   0    2.00    2.20
   1   6   0    5.30    1.60
   1   6   0    2.00    1.40
   1   6   0    3.30    1.40
   1   6   0    4.40    1.80
   1   6   0    5.70    2.00
   1   6   0    4.30    1.30
   1   6   0    4.90    2.60
  -2  -6   0    7.20    2.30
  -2  -6   0    8.50    1.70
  -2  -6   0    8.80    1.60
  -2  -6   0    4.60    2.40
  -2  -6   0    7.60    1.30
  -2  -6   0    8.20    1.20
   2   6   0    6.40    3.70
   2   6   0    8.40    1.40
   2   6   0    7.40    1.70
   2   6   0    4.70    3.00
   2   6   0    6.90    1.70
   2   6   0    6.20    2.00
   2   6   0    7.50    1.60
   2   6   0    8.10    1.60
   2   6   0    7.60    1.90
   2   6   0    5.30    1.90
  -3  -6   0   11.60    1.50
  -3  -6   0   10.50    1.80
  -3  -6   0    4.40    2.40
  -3  -6   0    9.10    2.30
  -3  -6   0   10.90    2.00
   3   6   0   13.00    1.90
   3   6   0   10.70    2.00
   3   6   0    9.00    2.20
   3   6   0   10.70    2.00
   3   6   0   10.10    1.60
   3   6   0   12.30    1.60
   3   6   0    8.70    4.40
   3   6   0    8.50    2.20
   3   6   0    6.10    2.30
  -4  -6   0    3.80    2.40
  -4  -6   0    1.20    1.50
  -4  -6   0    1.90    2.00
  -4  -6   0    2.50    1.20
  -4  -6   0    3.20    2.10
  -4  -6   0    2.00    1.20
   4   6   0    2.90    1.60
   4   6   0    2.80    1.20
   4   6   0    3.10    1.80
   4   6   0    1.40    1.60
   4   6   0    1.90    1.80
   4   6   0    1.20    1.20
   4   6   0    0.10    2.00
   4   6   0    4.70    1.80
   4   6   0    3.10    1.90
  -5  -6   0   11.40    3.00
  -5  -6   0   10.60    1.80
  -5  -6   0   10.30    2.20
  -5  -6   0    8.50    2.10
  -5  -6   0    8.70    2.80
  -5  -6   0   11.60    1.60
   5   6   0    9.60    2.30
   5   6   0   10.10    1.70
   5   6   0    7.40    2.60
   5   6   0   11.60    2.20
   5   6   0    6.90    1.60
   5   6   0    6.40    2.60
   5   6   0   10.20    2.20
   5   6   0   13.30    2.60
  -6  -6   0    1.60    1.80
  -6  -6   0    2.20    2.40
  -6  -6   0    1.50    1.30
  -6  -6   0    0.80    2.20
  -6  -6   0    1.60    1.40
   6   6   0    1.20    2.00
   6   6   0    1.80    2.00
   6   6   0    2.90    2.00
   6   6   0    1.30    1.60
   6   6   0    2.10    2.10
   6   6   0    2.60    1.30
   6   6   0    5.60    2.50
   6   6   0    0.90    2.10
  -7  -6   0    8.70    1.80
  -7  -6   0    6.50    3.30
  -7  -6   0    8.90    2.30
  -7  -6   0    4.30    2.60
  -7  -6   0    7.60    1.90
   7   6   0    6.80    2.10
   7   6   0    4.80    2.40
   7   6   0    7.40    1.80
   7   6   0    9.00    2.50
   7   6   0   11.10    3.00
   7   6   0   10.50    2.40
   7   6   0    9.10    1.90
   7   6   0    7.30    2.80
  -8  -6   0   11.40    2.00
  -8  -6   0   11.90    2.10
  -8  -6   0   13.90    2.70
  -8  -6   0    7.20    2.40
  -8  -6   0    9.40    3.20
   8   6   0   11.20    2.20
   8   6   0   13.30    3.30
   8   6   0   10.50    2.40
   8   6   0    6.10    2.60
   8   6   0   13.20    3.00
   8   6   0   14.40    2.10
   8   6   0   15.50    3.00
  -9  -6   0   14.20    3.40
  -9  -6   0   12.50    3.80
  -9  -6   0   15.60    2.40
  -9  -6   0   16.30    2.40
  -9  -6   0   15.30    3.10
  -9  -6   0   18.00    3.10
   9   6   0   20.20    3.40
   9   6   0   15.20    3.60
   9   6   0   15.00    2.30
   9   6   0   16.60    3.10
   9   6   0   13.30    2.40
   9   6   0    9.90    3.20
   9   6   0   17.60    3.50
 -10  -6   0   -2.00    2.50
 -10  -6   0    3.00    2.00
 -10  -6   0    4.30    2.50
 -10  -6   0    4.40    2.60
 -10  -6   0    1.00    1.70
 -10  -6   0   -0.30    2.30
  10   6   0    6.50    2.70
  10   6   0    0.90    3.40
  10   6   0    4.40    2.00
  10   6   0    0.30    2.40
  10   6   0    2.30    2.40
  10   6   0   -0.80    1.80
  10   6   0    6.00    2.80
  10   6   0    4.30    2.80
 -11  -6   0   14.60    3.60
 -11  -6   0   13.70    2.60
 -11  -6   0   18.60    3.40
 -11  -6   0    8.90    3.70
 -11  -6   0   14.30    2.90
 -11  -6   0   18.60    4.20
  11   6   0   12.30    3.50
  11   6   0    8.40    3.50
  11   6   0   15.30    2.60
  11   6   0   18.00    3.60
  11   6   0   11.00    2.70
  11   6   0   11.30    3.80
  11   6   0   12.50    4.10
  11   6   0   20.60    3.80
 -12  -6   0    0.30    2.20
 -12  -6   0    1.50    1.30
 -12  -6   0    5.00    1.80
 -12  -6   0    1.30    2.00
 -12  -6   0    3.10    3.10
 -12  -6   0    4.40    2.00
 -12  -6   0    5.90    3.10
 -12  -6   0   -4.30    2.80
  12   6   0   -1.10    2.70
  12   6   0    3.40    2.80
  12   6   0    0.60    2.00
  12   6   0    5.60    3.40
  12   6   0    1.20    2.80
  12   6   0    1.30    2.90
  12   6   0    1.10    2.20
 -13  -6   0  105.99   10.20
 -13  -6   0  126.19   12.40
 -13  -6   0  111.59    9.40
 -13  -6   0  127.49   10.90
 -13  -6   0  119.79   13.70
 -13  -6   0  112.19    7.70
 -13  -6   0  111.99    7.10
 -13  -6   0  112.29   14.20
  13   6   0  113.29   10.90
  13   6   0   96.09   10.90
  13   6   0  103.89   11.30
  13   6   0  119.79   13.50
  13   6   0  118.99   11.00
  13   6   0  115.29    9.60
  13   6   0  112.69    9.90
  13   6   0  112.19    9.70
 -14  -6   0   27.10    4.00
 -14  -6   0   18.80    4.00
 -14  -6   0   25.30    5.00
 -14  -6   0   24.30    4.60
 -14  -6   0   20.50    3.50
  14   6   0   14.80    4.40
  14   6   0   27.10    4.70
  14   6   0   25.40    4.70
  14   6   0   34.10    5.10
  14   6   0   41.30    6.00
  14   6   0   26.00    4.70
  14   6   0   26.10    3.90
 -15  -6   0   80.49   10.10
 -15  -6   0   66.19   10.10
 -15  -6   0   78.89    8.60
 -15  -6   0   68.89    7.00
 -15  -6   0   63.89    7.70
  15   6   0   81.19    9.50
  15   6   0   62.39    9.60
  15   6   0   72.69    9.20
  15   6   0   77.39    8.90
  15   6   0   75.79   11.30
  15   6   0   92.29   11.40
  15   6   0   72.89   10.50
 -16  -6   0   31.40    4.90
 -16  -6   0   24.00    5.30
 -16  -6   0   32.50    5.40
 -16  -6   0   18.70    3.70
 -16  -6   0   18.70    4.70
  16   6   0   36.80    5.50
  16   6   0   25.10    3.90
  16   6   0   33.10    5.80
  16   6   0   24.00    4.40
  16   6   0   22.60    5.10
  16   6   0   26.50    3.90
  16   6   0   39.30    6.40
 -17  -6   0   28.20    5.30
 -17  -6   0   20.80    3.70
 -17  -6   0   17.70    4.70
 -17  -6   0   35.10    5.30
 -17  -6   0   24.70    5.20
 -17  -6   0   25.70    5.00
  17   6   0   35.60    5.70
  17   6   0   21.80    4.90
  17   6   0   35.20    6.00
  17   6   0   30.40    5.00
  17   6   0   22.00    3.90
  17   6   0   23.70    4.20
  17   6   0   20.60    4.10
  17   6   0   25.70    6.00
 -18  -6   0   20.50    5.50
 -18  -6   0   24.40    5.20
 -18  -6   0   40.10    6.30
 -18  -6   0   31.00    6.60
 -18  -6   0   33.30    4.80
  18   6   0   19.00    5.90
  18   6   0   11.10    5.10
  18   6   0   29.90    5.40
  18   6   0   27.60    5.60
  18   6   0   17.90    3.80
  18   6   0   33.10    6.90
  18   6   0   21.00    4.20
 -19  -6   0   12.70    4.30
 -19  -6   0    4.10    3.30
 -19  -6   0    7.50    4.40
 -19  -6   0    8.70    4.90
 -19  -6   0    7.10    3.60
  19   6   0    6.90    4.00
  19   6   0    2.70    4.40
  19   6   0    3.90    3.90
  19   6   0    7.20    3.40
  19   6   0    8.90    5.40
  19   6   0    1.40    3.10
  19   6   0    0.40    2.60
  19   6   0    0.50    4.70
 -20  -6   0    1.10    3.60
 -20  -6   0   -6.50    3.00
 -20  -6   0   -2.40    2.20
 -20  -6   0   -5.50    3.30
 -20  -6   0   -0.90    3.90
 -20  -6   0   -4.60    4.30
  20   6   0   -2.60    3.10
  20   6   0    1.00    4.00
  20   6   0   -0.70    4.90
  20   6   0   -3.10    3.20
  20   6   0    1.40    5.00
  20   6   0    0.80    3.90
  20   6   0   -3.00    2.80
  20   6   0   -0.40    4.70
 -21  -6   0    7.70    5.20
 -21  -6   0    8.80    4.00
 -21  -6   0    5.00    4.90
 -21  -6   0    2.40    3.60
 -21  -6   0    8.60    3.90
 -21  -6   0    3.70    3.40
  21   6   0    6.20    3.60
  21   6   0    2.10    3.70
  21   6   0    4.60    4.40
  21   6   0    1.40    3.00
  21   6   0    7.00    4.60
  21   6   0    4.30    6.10
  21   6   0   12.90    4.90
  21   6   0    6.50    5.20
 -22  -6   0   15.50    4.50
 -22  -6   0    8.40    4.10
 -22  -6   0   20.80    6.00
 -22  -6   0   12.70    4.50
 -22  -6   0    9.90    5.60
  22   6   0   12.90    4.40
  22   6   0   19.10    6.20
  22   6   0   14.10    4.80
  22   6   0   19.80    6.20
  22   6   0    7.40    3.40
  22   6   0   20.50    5.80
  22   6   0   16.10    4.70
  22   6   0   13.70    7.60
 -23  -6   0   12.40    5.80
 -23  -6   0   17.70    6.40
 -23  -6   0   13.40    4.40
 -23  -6   0   12.90    4.70
 -23  -6   0    5.90    3.60
  23   6   0    9.80    5.60
  23   6   0   13.30    5.70
  23   6   0    4.90    3.80
  23   6   0   12.30    4.50
  23   6   0   10.30    5.90
  23   6   0    3.60    5.10
  23   6   0    5.60    4.40
  23   6   0   14.80    6.70
 -24  -6   0   -2.50    3.60
 -24  -6   0   -2.50    4.50
 -24  -6   0    3.60    5.80
 -24  -6   0   -2.00    2.90
 -24  -6   0   -0.60    5.60
  24   6   0   -4.80    3.80
  24   6   0    0.10    5.40
  24   6   0   -4.80    3.40
  24   6   0    5.30    4.90
  24   6   0   -1.60    4.60
  24   6   0   -6.70    3.30
  24   6   0   -7.60    5.90
 -25  -6   0    1.60    4.80
 -25  -6   0   -1.60    5.30
 -25  -6   0    2.80    4.40
 -25  -6   0   -2.70    5.70
 -25  -6   0    1.70    4.70
  25   6   0   -3.50    3.90
  25   6   0   -4.90    6.50
  25   6   0   -0.90    4.80
  25   6   0    5.80    5.60
  25   6   0   -4.00    5.80
  25   6   0   -5.10    3.70
 -26  -6   0   15.10    5.40
 -26  -6   0   -0.10    4.70
 -26  -6   0    8.00    4.40
 -26  -6   0    8.80    6.70
 -26  -6   0    7.20    6.20
  26   6   0    8.50    7.10
  26   6   0    2.30    7.10
  26   6   0   15.40    6.50
  26   6   0    6.50    4.70
  26   6   0   10.20    5.90
  26   6   0   13.90    5.00
  26   6   0    3.00    3.70
 -27  -6   0   -5.10    6.50
 -27  -6   0    1.90    5.80
 -27  -6   0    9.50    4.90
 -27  -6   0   -3.70    4.10
 -27  -6   0    5.80    7.60
  27   6   0   14.30    5.00
  27   6   0   13.40    6.90
  27   6   0    6.90    8.00
  27   6   0   16.40    7.00
  27   6   0   -0.90    4.70
  27   6   0   -4.70    6.60
 -28  -6   0    1.00    4.70
 -28  -6   0   -4.50    6.50
 -28  -6   0   -6.10    3.50
 -28  -6   0    6.30    7.50
 -28  -6   0   -6.10    6.30
  28   6   0   -1.50    6.00
  28   6   0   -1.00    4.80
  28   6   0   -4.90    7.40
  28   6   0   -1.50    4.40
  28   6   0   -9.80    4.70
 -29  -6   0    1.90    5.50
 -29  -6   0    1.80    7.50
 -29  -6   0    2.20    4.20
 -29  -6   0   -2.70    7.30
 -29  -6   0  -12.80    6.90
  29   6   0    4.20    6.20
  29   6   0    9.10    8.00
  29   6   0   -3.10    9.10
  29   6   0   -1.10    4.90
  29   6   0   -1.80    7.00
 -30  -6   0  -12.60    8.40
 -30  -6   0   -3.30    4.20
 -30  -6   0    4.90    6.10
  30   6   0    2.80   10.80
  30   6   0  -19.30    8.30
  30   6   0   -3.20    6.10
  30   6   0    6.50    8.10
  30   6   0   11.50    7.20
  29  -7   0   -5.20    7.60
  28  -7   0   22.20    9.40
  28  -7   0   23.50    7.10
  28  -7   0   31.10    6.90
  28  -7   0   32.10    9.80
 -28   7   0   31.30    6.30
 -28   7   0   26.20    7.40
 -28   7   0   37.20    9.60
  27  -7   0   -3.20    4.10
  27  -7   0   -3.90    6.20
  27  -7   0   -5.80    8.50
  27  -7   0   -3.70    4.90
 -27   7   0   -2.30    5.00
 -27   7   0  -10.60    5.90
 -27   7   0   -9.30    6.60
 -27   7   0   -4.50    5.20
  26  -7   0   -2.80    6.60
  26  -7   0   -2.10    6.80
  26  -7   0  -13.20    7.60
  26  -7   0   -3.10    3.60
 -26   7   0   -2.70    4.80
 -26   7   0   -1.80    6.10
 -26   7   0   -8.20    6.20
 -26   7   0   -4.10    4.20
 -26   7   0   -3.70    4.70
  25  -7   0   -6.10    5.20
  25  -7   0    5.80    7.20
  25  -7   0    2.00    6.10
  25  -7   0   -4.40    3.60
  25  -7   0   -5.70    6.20
 -25   7   0    1.50    4.40
 -25   7   0  -10.50    5.30
 -25   7   0    1.40    5.50
 -25   7   0   -4.70    4.00
 -25   7   0   -1.60    6.20
 -25   7   0   -4.20    4.10
  24  -7   0   35.70    8.20
  24  -7   0   31.70    7.40
  24  -7   0   33.40    8.50
  24  -7   0   21.50    5.20
  24  -7   0   20.70    4.90
  24  -7   0   28.70    5.60
 -24   7   0   31.40    6.40
 -24   7   0   33.90    7.70
 -24   7   0   20.90    6.80
 -24   7   0   37.80    6.40
 -24   7   0   26.30    6.40
 -24   7   0   15.60    7.90
 -24   7   0   14.20    5.00
 -24   7   0   29.50    5.40
  23  -7   0   -2.60    3.40
  23  -7   0   -3.50    3.20
  23  -7   0   -5.60    5.70
  23  -7   0    9.40    5.30
  23  -7   0   -1.80    5.20
  23  -7   0   -2.80    4.00
 -23   7   0    1.70    4.70
 -23   7   0   -0.90    4.40
 -23   7   0    2.40    3.60
 -23   7   0   -2.10    5.60
 -23   7   0    0.50    5.50
 -23   7   0   -3.50    6.00
 -23   7   0   -6.30    2.80
 -23   7   0   -6.00    3.70
  22  -7   0   18.40    6.20
  22  -7   0   17.10    5.90
  22  -7   0   19.80    5.00
  22  -7   0   18.00    6.40
  22  -7   0   21.50    6.50
  22  -7   0   17.40    5.20
 -22   7   0   30.60    7.00
 -22   7   0   22.50    5.60
 -22   7   0    3.00    6.50
 -22   7   0   14.80    5.00
 -22   7   0   21.70    5.10
 -22   7   0   17.70    3.80
 -22   7   0   13.40    4.40
 -22   7   0   30.00    6.30
  21  -7   0    0.30    3.80
  21  -7   0    1.50    5.00
  21  -7   0   -0.10    5.50
  21  -7   0   -6.10    3.00
  21  -7   0    3.90    4.70
  21  -7   0   -1.20    3.40
 -21   7   0   -0.70    2.90
 -21   7   0   -0.30    3.90
 -21   7   0   -3.60    4.30
 -21   7   0    5.40    3.90
 -21   7   0   -0.60    5.50
 -21   7   0    0.20    3.60
 -21   7   0   -5.00    2.90
 -21   7   0    5.30    5.20
  20  -7   0   21.00    5.80
  20  -7   0   12.10    4.00
  20  -7   0   17.60    4.70
  20  -7   0   16.50    4.30
  20  -7   0   27.70    6.90
  20  -7   0   12.40    5.50
  20  -7   0   24.60    6.50
 -20   7   0   32.50    7.80
 -20   7   0   14.10    4.40
 -20   7   0   25.50    6.00
 -20   7   0   28.40    5.80
 -20   7   0   11.00    4.20
 -20   7   0   12.00    6.50
 -20   7   0   17.90    4.80
 -20   7   0   23.50    3.80
  19  -7   0   -5.70    2.90
  19  -7   0    4.20    4.20
  19  -7   0    0.60    3.50
  19  -7   0   -3.70    2.40
  19  -7   0   -0.10    2.50
  19  -7   0    2.10    4.60
  19  -7   0    2.40    3.50
  19  -7   0   -3.70    5.10
 -19   7   0    0.70    3.50
 -19   7   0   -1.90    4.70
 -19   7   0    1.30    3.00
 -19   7   0    4.70    2.80
 -19   7   0   -1.70    2.70
 -19   7   0    0.10    4.10
 -19   7   0    2.20    3.60
 -19   7   0    2.00    4.50
  18  -7   0   13.50    4.30
  18  -7   0   22.50    4.50
  18  -7   0   24.70    4.50
  18  -7   0   34.90    6.90
  18  -7   0   26.40    5.00
  18  -7   0   26.90    6.40
  18  -7   0   34.00    5.80
  18  -7   0   35.60    6.00
 -18   7   0   31.10    8.40
 -18   7   0   30.60    5.80
 -18   7   0   27.40    6.90
 -18   7   0   30.00    6.20
 -18   7   0   28.40    3.90
 -18   7   0   25.90    7.60
 -18   7   0   33.30    7.00
 -18   7   0   24.00    4.60
  17  -7   0    3.90    3.90
  17  -7   0    0.10    3.40
  17  -7   0   -5.60    2.90
  17  -7   0   -2.60    2.60
  17  -7   0    0.90    2.50
  17  -7   0    3.00    4.60
  17  -7   0    0.90    2.90
 -17   7   0   -0.50    2.20
 -17   7   0   -0.90    4.70
 -17   7   0   -1.40    3.70
 -17   7   0    3.40    3.70
 -17   7   0   -5.00    2.60
 -17   7   0    4.30    3.20
 -17   7   0    1.70    4.30
 -17   7   0   -1.00    3.00
 -17   7   0   -4.20    4.50
  16  -7   0   -2.80    2.80
  16  -7   0    2.60    2.80
  16  -7   0   -2.20    6.60
  16  -7   0   -8.60    4.70
  16  -7   0   -0.10    3.00
  16  -7   0   -0.40    3.70
  16  -7   0    0.70    3.90
  16  -7   0   -0.90    2.50
 -16   7   0   -2.50    2.40
 -16   7   0    1.50    3.10
 -16   7   0   -3.10    4.00
 -16   7   0    2.90    2.40
 -16   7   0    1.40    2.90
 -16   7   0    2.00    4.10
 -16   7   0    1.80    3.60
 -16   7   0   -0.30    4.70
 -16   7   0    0.60    3.10
  15  -7   0  108.39   11.10
  15  -7   0  112.59   12.20
  15  -7   0  114.49   13.60
  15  -7   0  108.89   11.30
  15  -7   0  157.58   14.30
  15  -7   0   76.49   10.00
  15  -7   0  131.69   13.20
  15  -7   0   98.29   11.00
 -15   7   0  129.99   11.20
 -15   7   0  153.18   15.60
 -15   7   0   85.29   11.10
 -15   7   0  109.29   14.50
 -15   7   0  116.99   12.10
 -15   7   0  125.99   13.20
 -15   7   0  115.99   10.10
 -15   7   0  102.99   11.90
 -15   7   0  118.19   12.00
  14  -7   0  440.06   23.10
  14  -7   0  438.96   24.30
  14  -7   0  391.26   24.10
  14  -7   0  435.56   25.60
  14  -7   0  442.46   22.50
  14  -7   0  450.25   24.70
  14  -7   0  447.46   22.70
  14  -7   0  466.35   22.00
 -14   7   0  482.05   24.60
 -14   7   0  421.36   22.70
 -14   7   0  476.85   24.70
 -14   7   0  416.26   23.50
 -14   7   0  445.16   21.00
 -14   7   0  428.96   27.30
 -14   7   0  392.16   24.80
 -14   7   0  466.75   23.20
 -14   7   0  420.06   23.00
  13  -7   0    2.80    3.60
  13  -7   0   -0.10    2.50
  13  -7   0   -3.70    3.10
  13  -7   0   -0.60    2.30
  13  -7   0   -2.90    2.90
  13  -7   0   -1.90    1.70
  13  -7   0   -0.80    2.20
 -13   7   0    1.90    3.40
 -13   7   0    7.00    3.50
 -13   7   0   -1.50    2.40
 -13   7   0    4.30    2.50
 -13   7   0    1.90    3.40
 -13   7   0   -1.60    2.40
 -13   7   0   -0.60    3.30
 -13   7   0   -2.90    3.20
 -13   7   0    2.10    2.40
  12  -7   0    6.70    3.30
  12  -7   0    3.20    3.00
  12  -7   0    7.00    3.00
  12  -7   0    7.70    2.70
  12  -7   0    3.20    2.50
  12  -7   0    7.00    3.50
  12  -7   0    6.70    3.50
  12  -7   0    9.50    3.30
  12  -7   0    5.60    2.30
 -12   7   0    7.20    2.60
 -12   7   0    9.50    3.70
 -12   7   0    1.10    3.40
 -12   7   0    5.60    2.30
 -12   7   0    6.30    2.60
 -12   7   0    5.80    3.80
 -12   7   0    5.60    3.60
 -12   7   0    1.90    3.10
 -12   7   0    8.40    3.60
  11  -7   0    2.90    2.60
  11  -7   0    1.70    2.10
  11  -7   0    4.80    2.30
  11  -7   0    8.50    3.20
  11  -7   0    0.90    2.50
  11  -7   0   -1.60    3.00
  11  -7   0   -1.50    2.90
  11  -7   0    1.70    2.20
  11  -7   0   -1.00    2.20
 -11   7   0   13.20    4.20
 -11   7   0    1.20    2.90
 -11   7   0    0.70    5.60
 -11   7   0    2.40    3.10
 -11   7   0    1.20    2.30
 -11   7   0    0.00    2.80
 -11   7   0    0.80    2.60
 -11   7   0    6.20    2.50
 -11   7   0    2.40    2.30
  10  -7   0  311.27   14.00
  10  -7   0  319.87   18.00
  10  -7   0  335.17   16.80
  10  -7   0  302.67   20.20
  10  -7   0  343.77   16.80
  10  -7   0  328.87   14.00
  10  -7   0  319.67   18.20
  10  -7   0  318.27   19.50
  10  -7   0  276.17   17.70
 -10   7   0  312.47   16.40
 -10   7   0  314.97   17.90
 -10   7   0  311.27   16.70
 -10   7   0  307.67   16.80
 -10   7   0  285.27   18.30
 -10   7   0  306.57   22.30
 -10   7   0  317.67   16.70
 -10   7   0  319.67   17.90
 -10   7   0  326.87   19.30
   9  -7   0    5.30    2.30
   9  -7   0   10.30    3.10
   9  -7   0    3.30    2.80
   9  -7   0    4.00    2.20
   9  -7   0    4.30    3.80
   9  -7   0    7.10    3.30
  -9   7   0    3.30    2.50
  -9   7   0    7.40    3.10
  -9   7   0   10.90    2.80
  -9   7   0    6.60    2.20
  -9   7   0   11.50    3.10
  -9   7   0    1.50    3.00
  -9   7   0    5.70    3.20
  -9   7   0    4.50    2.10
  -9   7   0    6.30    3.20
   8  -7   0   29.50    5.00
   8  -7   0   48.70    6.60
   8  -7   0   49.00    7.40
   8  -7   0   49.40    7.50
   8  -7   0   49.80    6.40
  -8   7   0   17.10    4.00
  -8   7   0   28.80    4.20
  -8   7   0   24.70    3.40
  -8   7   0   30.90    4.60
  -8   7   0   25.00    4.00
  -8   7   0   48.00    7.30
  -8   7   0   46.80    7.30
   7  -7   0   67.89    6.60
   7  -7   0   69.49    6.40
   7  -7   0   68.29    7.70
   7  -7   0   64.49    8.60
   7  -7   0   65.09    8.60
   7  -7   0   68.09    7.80
  -7   7   0   58.19    7.40
  -7   7   0   65.19    7.30
  -7   7   0   63.89    6.50
  -7   7   0   68.39    8.10
  -7   7   0   61.39    9.00
  -7   7   0   50.79    7.10
  -7   7   0   59.49    6.70
  -7   7   0   72.59    8.20
   6  -7   0  334.67   15.10
   6  -7   0  335.87   15.30
   6  -7   0  330.97   18.00
   6  -7   0  333.67   17.90
   6  -7   0  322.57   17.30
  -6   7   0  336.87   15.60
  -6   7   0  289.27   16.30
  -6   7   0  310.17   17.60
  -6   7   0  326.67   17.30
  -6   7   0  307.17   16.10
  -6   7   0  311.87   15.70
  -6   7   0  333.87   18.90
  -6   7   0  322.87   23.00
  -6   7   0  320.87   15.20
  -6   7   0  333.07   17.40
   5  -7   0    7.50    2.70
   5  -7   0    7.20    1.90
   5  -7   0    7.80    3.10
   5  -7   0    8.40    2.20
   5  -7   0    5.90    1.70
   5  -7   0    5.40    2.10
  -5   7   0    9.50    2.50
  -5   7   0    7.50    1.90
  -5   7   0    9.20    2.30
  -5   7   0    9.80    2.90
  -5   7   0    6.50    2.90
  -5   7   0    8.60    2.40
  -5   7   0    4.30    2.70
  -5   7   0    4.90    2.30
  -5   7   0    7.20    2.00
  -5   7   0    9.10    1.90
   4  -7   0   12.20    2.00
   4  -7   0   15.10    3.50
   4  -7   0   10.80    1.90
   4  -7   0    9.50    3.30
   4  -7   0   12.00    2.40
   4  -7   0    9.50    2.30
  -4   7   0    7.90    2.40
  -4   7   0    9.20    2.00
  -4   7   0    9.40    3.30
  -4   7   0   13.60    2.80
  -4   7   0    9.80    2.50
  -4   7   0   11.00    2.50
  -4   7   0   14.10    2.90
  -4   7   0    9.10    3.00
  -4   7   0   14.80    2.80
  -4   7   0   12.60    2.00
   3  -7   0    7.70    2.00
   3  -7   0    2.40    1.90
   3  -7   0    1.10    2.30
   3  -7   0    1.50    1.40
   3  -7   0    3.80    1.60
   3  -7   0    2.30    1.90
   3  -7   0    2.80    2.20
  -3   7   0   -0.40    2.40
  -3   7   0    2.90    1.50
  -3   7   0    6.50    2.10
  -3   7   0    4.90    1.50
  -3   7   0    1.60    2.60
  -3   7   0    2.50    1.90
  -3   7   0    4.10    2.30
  -3   7   0    4.70    1.60
  -3   7   0    4.40    2.30
  -3   7   0    4.80    2.20
  -3   7   0    5.40    2.20
   2  -7   0  672.63   29.20
   2  -7   0  653.53   26.10
   2  -7   0  591.44   25.60
   2  -7   0  673.83   34.40
   2  -7   0  712.33   29.90
   2  -7   0  643.74   24.60
   2  -7   0  646.04   28.70
  -2   7   0  650.93   25.00
  -2   7   0  596.74   25.70
  -2   7   0  610.14   25.40
  -2   7   0  640.44   34.30
  -2   7   0  647.14   30.10
  -2   7   0  639.64   26.20
  -2   7   0  654.93   29.30
  -2   7   0  588.44   25.50
  -2   7   0  607.14   25.10
  -2   7   0  655.13   29.00
  -2   7   0  670.03   25.90
   1  -7   0   15.20    1.80
   1  -7   0   14.20    3.30
   1  -7   0   15.20    2.70
   1  -7   0   16.80    3.80
  -1   7   0   17.60    3.30
  -1   7   0   28.00    4.40
  -1   7   0   18.70    2.50
  -1   7   0   15.40    2.00
  -1   7   0   21.10    2.60
  -1   7   0   11.80    3.40
  -1   7   0   11.50    2.70
  -1   7   0   17.40    3.70
  -1   7   0   17.10    2.50
   0  -7   0   -1.10    1.50
   0  -7   0   -0.40    0.90
   0  -7   0    0.20    2.30
   0  -7   0   -0.70    1.20
   0  -7   0   -1.80    1.00
   0   7   0    0.90    1.20
   0   7   0    1.20    1.80
   0   7   0    0.70    2.20
   0   7   0    1.70    2.10
   0   7   0    1.50    1.60
   0   7   0    2.00    1.90
   0   7   0   -2.70    2.30
   0   7   0    0.90    1.20
   0   7   0    1.90    1.70
   0   7   0    1.00    1.60
   0   7   0    1.60    1.50
  -1  -7   0   34.40    3.90
  -1  -7   0   36.50    4.10
  -1  -7   0   32.20    3.20
  -1  -7   0   36.20    3.50
   1   7   0   32.70    4.10
   1   7   0   33.50    4.10
   1   7   0   35.70    3.90
   1   7   0   30.10    4.20
   1   7   0   46.40    4.60
   1   7   0   33.00    4.00
  -2  -7   0  616.64   24.10
  -2  -7   0  666.63   34.60
  -2  -7   0  636.74   23.60
  -2  -7   0  601.14   24.10
  -2  -7   0  643.94   27.90
   2   7   0  602.54   24.30
   2   7   0  637.44   33.80
   2   7   0  606.34   24.70
   2   7   0  620.34   24.30
   2   7   0  632.84   24.00
   2   7   0  608.14   24.50
   2   7   0  654.83   27.70
   2   7   0  657.93   29.70
   2   7   0  629.34   29.30
   2   7   0  655.23   24.40
  -3  -7   0    0.80    2.30
  -3  -7   0    0.70    1.30
  -3  -7   0    6.10    2.40
  -3  -7   0    3.80    1.10
  -3  -7   0    3.60    1.70
  -3  -7   0    3.50    1.40
   3   7   0    0.70    1.30
   3   7   0    1.90    1.50
   3   7   0    2.80    1.20
   3   7   0    0.60    2.30
   3   7   0    1.00    2.30
   3   7   0    1.20    3.40
   3   7   0    3.20    1.70
   3   7   0    2.70    1.80
   3   7   0    3.30    1.90
   3   7   0    1.70    2.00
  -4  -7   0   10.60    2.00
  -4  -7   0    7.00    2.80
  -4  -7   0   12.50    1.90
  -4  -7   0   13.30    1.60
  -4  -7   0   10.30    3.70
  -4  -7   0    8.90    2.30
   4   7   0   10.10    1.90
   4   7   0    8.90    2.20
   4   7   0    8.70    2.70
   4   7   0   11.90    2.10
   4   7   0    8.10    2.70
   4   7   0   12.50    2.20
   4   7   0   13.30    3.00
   4   7   0   15.40    2.50
   4   7   0   10.40    1.60
  -5  -7   0   10.90    2.30
  -5  -7   0    8.80    1.60
  -5  -7   0    1.90    2.80
  -5  -7   0    7.90    1.60
  -5  -7   0    7.40    2.00
  -5  -7   0    3.40    2.80
   5   7   0   10.60    2.20
   5   7   0    6.70    2.10
   5   7   0    8.10    1.70
   5   7   0   10.70    2.70
   5   7   0    7.20    1.50
   5   7   0    5.50    2.40
   5   7   0    7.20    2.90
   5   7   0    5.90    2.70
  -6  -7   0  326.27   14.00
  -6  -7   0  307.17   13.70
  -6  -7   0  331.87   17.30
  -6  -7   0  332.47   23.00
  -6  -7   0  293.27   14.30
  -6  -7   0  336.67   18.90
   6   7   0  341.67   21.00
   6   7   0  263.57   16.40
   6   7   0  322.07   14.90
   6   7   0  325.47   17.90
   6   7   0  283.77   14.90
   6   7   0  314.97   15.40
   6   7   0  311.97   14.40
   6   7   0  313.07   18.50
  -7  -7   0   61.69    6.70
  -7  -7   0   55.79    7.90
  -7  -7   0   54.99    5.80
  -7  -7   0   65.69    5.80
   7   7   0   64.59    9.20
   7   7   0   60.19    7.30
   7   7   0   75.19    7.70
   7   7   0   57.79    5.80
   7   7   0   58.69    6.90
   7   7   0   60.89    6.70
   7   7   0   55.19    6.20
   7   7   0   65.59    5.80
  -8  -7   0   66.69    7.00
  -8  -7   0   53.59    5.90
  -8  -7   0   53.69    5.90
   8   7   0   46.20    6.50
   8   7   0   48.40    6.30
   8   7   0   46.10    5.50
   8   7   0   39.60    5.60
   8   7   0   45.40    5.70
   8   7   0   55.09    6.00
   8   7   0   51.89    6.90
   8   7   0   52.39    7.20
  -9  -7   0    2.20    2.70
  -9  -7   0    7.60    1.90
  -9  -7   0    4.50    2.60
  -9  -7   0    0.50    2.90
  -9  -7   0    6.50    1.90
   9   7   0    5.20    2.10
   9   7   0   -0.20    2.70
   9   7   0    9.00    3.30
   9   7   0    7.00    2.50
   9   7   0    8.90    2.20
   9   7   0    9.10    3.10
   9   7   0    3.40    2.60
   9   7   0    5.20    2.90
 -10  -7   0  337.87   20.70
 -10  -7   0  342.57   24.10
 -10  -7   0  312.67   16.30
 -10  -7   0  324.17   15.30
 -10  -7   0  301.17   15.30
  10   7   0  274.87   16.60
  10   7   0  331.97   19.90
  10   7   0  299.97   16.20
  10   7   0  308.57   16.80
  10   7   0  330.37   15.90
  10   7   0  323.07   15.80
 -11  -7   0    3.70    2.90
 -11  -7   0    0.60    1.80
 -11  -7   0   -5.00    2.80
 -11  -7   0    2.70    2.70
 -11  -7   0    1.60    2.60
 -11  -7   0    2.90    2.20
  11   7   0    5.40    4.00
  11   7   0    0.80    4.00
  11   7   0    1.90    2.20
  11   7   0    1.10    1.90
  11   7   0    4.00    2.80
  11   7   0   12.80    3.60
  11   7   0    3.00    3.10
  11   7   0    1.90    3.20
 -12  -7   0    5.80    3.20
 -12  -7   0    4.70    3.00
 -12  -7   0    6.40    3.70
 -12  -7   0    5.60    3.10
 -12  -7   0    1.10    2.10
 -12  -7   0    7.50    2.50
  12   7   0    2.20    3.40
  12   7   0    6.10    3.40
  12   7   0    5.30    2.40
  12   7   0   10.40    2.60
  12   7   0    4.50    3.60
  12   7   0   11.20    3.70
  12   7   0    7.70    3.80
  12   7   0    3.70    3.20
 -13  -7   0   -1.20    2.80
 -13  -7   0    0.80    2.10
 -13  -7   0    1.70    2.80
 -13  -7   0   -4.80    2.90
 -13  -7   0    1.40    3.30
 -13  -7   0    5.50    2.40
  13   7   0    2.80    3.30
  13   7   0    2.40    3.80
  13   7   0    2.70    3.30
  13   7   0    0.00    3.20
  13   7   0    3.30    3.50
  13   7   0    3.70    2.30
  13   7   0    5.00    3.30
  13   7   0    1.20    2.20
 -14  -7   0  385.96   20.00
 -14  -7   0  406.76   25.00
 -14  -7   0  409.56   21.90
 -14  -7   0  426.46   22.60
 -14  -7   0  410.46   20.40
 -14  -7   0  461.65   29.30
  14   7   0  471.85   21.50
  14   7   0  415.56   21.10
  14   7   0  399.76   22.70
  14   7   0  408.56   22.80
  14   7   0  394.26   22.00
  14   7   0  481.55   26.40
  14   7   0  440.06   21.00
  14   7   0  350.36   22.20
 -15  -7   0  101.99   11.80
 -15  -7   0   93.39    9.90
 -15  -7   0  119.69   10.90
 -15  -7   0  114.29   11.40
 -15  -7   0  126.59   16.40
  15   7   0  127.49   10.80
  15   7   0  102.79   10.50
  15   7   0   81.29   12.10
  15   7   0  112.89   12.30
  15   7   0  120.19   11.80
  15   7   0  107.39   10.60
  15   7   0  137.19   13.40
  15   7   0  126.09   15.00
 -16  -7   0   -1.10    2.80
 -16  -7   0   -2.40    2.80
 -16  -7   0   -1.20    2.80
 -16  -7   0   -9.40    4.20
 -16  -7   0    0.20    3.40
 -16  -7   0    5.70    4.00
  16   7   0    5.50    3.60
  16   7   0   -3.40    3.50
  16   7   0    0.50    3.80
  16   7   0   -0.10    3.40
  16   7   0   -0.40    3.90
  16   7   0   -2.70    3.70
  16   7   0   -0.60    2.30
  16   7   0   -0.10    2.50
 -17  -7   0   -2.50    3.30
 -17  -7   0   -2.70    2.30
 -17  -7   0    2.00    3.60
 -17  -7   0    0.40    2.10
 -17  -7   0   -3.10    4.10
 -17  -7   0    0.90    2.80
 -17  -7   0   -1.20    2.90
  17   7   0    1.60    4.10
  17   7   0    3.50    2.60
  17   7   0   -3.00    3.70
  17   7   0   -1.80    3.30
  17   7   0    0.40    2.90
  17   7   0   -5.10    3.50
  17   7   0   -0.20    3.00
  17   7   0   -3.30    4.30
 -18  -7   0   40.50    5.90
 -18  -7   0   24.90    4.40
 -18  -7   0   28.80    5.50
 -18  -7   0   25.50    3.90
 -18  -7   0   12.70    4.20
 -18  -7   0    6.50    8.20
  18   7   0   22.70    5.30
  18   7   0   21.10    4.00
  18   7   0   19.30    5.30
  18   7   0   27.40    7.00
  18   7   0   17.90    4.20
  18   7   0   27.10    5.10
  18   7   0   32.00    6.70
 -19  -7   0   -1.00    3.60
 -19  -7   0    3.20    2.80
 -19  -7   0    0.80    2.90
 -19  -7   0    6.60    4.20
 -19  -7   0    3.50    3.20
  19   7   0   -1.60    4.30
  19   7   0    3.30    3.50
  19   7   0    1.10    3.90
  19   7   0   -0.40    3.40
  19   7   0    2.90    3.20
  19   7   0    1.00    4.40
  19   7   0    3.30    3.90
  19   7   0    2.60    3.80
 -20  -7   0   31.30    6.70
 -20  -7   0   26.00    4.90
 -20  -7   0   15.50    5.10
 -20  -7   0   29.20    4.50
  20   7   0   31.00    6.20
  20   7   0   22.90    4.50
  20   7   0   25.00    6.70
  20   7   0   13.30    4.10
  20   7   0   21.30    6.00
  20   7   0   23.20    5.70
 -21  -7   0   -0.30    2.60
 -21  -7   0   -4.30    2.80
 -21  -7   0    3.00    3.50
  21   7   0    3.30    4.60
  21   7   0    4.10    3.80
  21   7   0    4.40    4.40
  21   7   0   -6.40    5.30
  21   7   0   -7.10    4.90
  21   7   0   -4.40    2.70
  21   7   0   -5.80    4.30
 -22  -7   0   19.00    5.10
 -22  -7   0   33.50    6.90
 -22  -7   0   17.50    8.90
  22   7   0   20.20    6.00
  22   7   0   19.70    6.10
  22   7   0   17.90    6.20
  22   7   0    9.20    3.80
  22   7   0   27.70    9.80
  22   7   0   21.00    4.60
  22   7   0   14.80    5.80
  22   7   0   14.50    4.60
 -23  -7   0   -3.80    3.50
 -23  -7   0   -1.70    4.40
 -23  -7   0   -1.30    3.20
 -23  -7   0    0.40    5.30
 -23  -7   0   -3.80    3.60
  23   7   0    2.00    3.50
  23   7   0   -3.30    6.30
  23   7   0    5.00    5.20
  23   7   0   -6.30    5.10
  23   7   0   -6.00    4.90
  23   7   0   -2.80    4.00
  23   7   0   -6.90    3.10
  23   7   0    4.60    5.10
 -24  -7   0   16.00    5.30
 -24  -7   0   31.90    5.60
 -24  -7   0   33.90    8.30
 -24  -7   0   22.90    6.40
 -24  -7   0   32.20    5.60
  24   7   0   25.50    5.90
  24   7   0   37.30    7.50
  24   7   0   18.70    5.20
  24   7   0   28.30    6.60
  24   7   0   24.40    7.00
  24   7   0   17.10    4.80
  24   7   0   47.60    9.60
 -25  -7   0   -4.90    3.80
 -25  -7   0  -10.30    5.10
 -25  -7   0   -5.00    4.50
 -25  -7   0    0.70    4.50
  25   7   0   -1.80    5.90
  25   7   0   -1.20    4.80
  25   7   0   -2.50    3.80
  25   7   0   -5.80    5.30
  25   7   0   -9.40    4.00
  25   7   0    1.80    5.00
 -26  -7   0   -5.50    3.70
 -26  -7   0   -4.00    5.00
 -26  -7   0   -5.20    4.80
 -26  -7   0    6.10    5.70
 -26  -7   0   -4.60    4.00
  26   7   0   -4.80    4.30
  26   7   0   -6.00    3.40
  26   7   0   -7.10    6.40
  26   7   0   -7.60    4.70
  26   7   0   -2.30    6.40
  26   7   0    6.50    5.50
 -27  -7   0   -6.80    4.00
 -27  -7   0   -8.10    5.50
 -27  -7   0   -0.50    4.90
 -27  -7   0  -12.90    5.60
  27   7   0    2.20    5.00
  27   7   0    2.20    5.80
  27   7   0  -10.40    4.90
  27   7   0  -12.30    6.80
  27   7   0   -4.70    7.20
  27   7   0    1.20    5.40
 -28  -7   0   25.10    7.00
 -28  -7   0   35.60    9.50
 -28  -7   0   21.60    8.10
 -28  -7   0   19.50    7.10
 -28  -7   0   16.30    6.50
  28   7   0   22.10    6.20
  28   7   0   24.30    9.80
  28   7   0    9.10    8.50
  28   7   0   19.40   10.30
  28   7   0   20.20    8.80
  28   7   0   22.90    8.40
 -29  -7   0   -7.90    4.30
  29   7   0   -0.10    6.50
  27  -8   0   29.30    9.30
  27  -8   0   19.90    7.10
  27  -8   0   18.50    6.10
  27  -8   0   34.70    9.30
 -27   8   0   18.70    8.00
 -27   8   0    8.50    8.10
 -27   8   0   27.60    9.10
 -27   8   0   17.40    6.70
  26  -8   0   -7.00    4.50
  26  -8   0  -10.50    7.20
  26  -8   0   -6.90    5.20
  26  -8   0   -8.10    7.90
  26  -8   0  -15.70    6.60
 -26   8   0    8.10    6.70
 -26   8   0   -5.60    4.30
 -26   8   0   -7.40    4.70
  25  -8   0  -12.20    6.60
  25  -8   0   -2.50    3.80
  25  -8   0   -4.00    5.80
  25  -8   0   -0.10    6.60
  25  -8   0   -4.30    3.90
 -25   8   0   -2.30    3.50
 -25   8   0   -4.80    4.30
 -25   8   0   -6.50    4.50
 -25   8   0   -4.40    4.60
 -25   8   0   -2.40    5.70
  24  -8   0    3.20    5.60
  24  -8   0   -2.10    6.90
  24  -8   0   -9.20    5.50
  24  -8   0    2.20    6.00
  24  -8   0    2.50    4.60
 -24   8   0    2.10    4.50
 -24   8   0   -2.40    5.80
 -24   8   0   -1.60    5.10
 -24   8   0   -4.30    6.20
 -24   8   0    6.00    3.30
 -24   8   0    7.90    6.30
 -24   8   0   -3.90    4.10
  23  -8   0    3.90    4.00
  23  -8   0   -3.60    5.50
  23  -8   0    5.80    5.30
  23  -8   0   -5.60    5.70
  23  -8   0   -2.90    4.60
  23  -8   0   -2.50    3.70
 -23   8   0    5.10    5.70
 -23   8   0   -0.80    6.20
 -23   8   0    4.80    4.10
 -23   8   0   -5.10    3.60
 -23   8   0    0.20    4.00
 -23   8   0   -2.20    5.90
 -23   8   0    6.70    4.60
  22  -8   0   -3.00    4.90
  22  -8   0   -4.60    4.00
  22  -8   0    2.80    5.70
  22  -8   0    3.40    5.10
  22  -8   0   -7.20    3.10
  22  -8   0    1.90    4.40
 -22   8   0   -2.30    3.30
 -22   8   0    4.10    5.30
 -22   8   0   -4.50    2.90
 -22   8   0   -1.20    3.80
 -22   8   0   -0.90    6.50
 -22   8   0   -2.80    3.60
 -22   8   0   -1.30    4.00
 -22   8   0   -7.80    5.10
  21  -8   0   -1.50    5.00
  21  -8   0    1.40    5.40
  21  -8   0    2.50    4.40
  21  -8   0    1.20    4.10
  21  -8   0   -1.20    3.10
 -21   8   0    3.70    4.60
 -21   8   0   -2.70    3.50
 -21   8   0    1.10    4.20
 -21   8   0   -1.70    3.60
 -21   8   0   -0.40    3.10
 -21   8   0    0.30    4.00
 -21   8   0   -2.30    6.10
 -21   8   0   -1.80    5.10
  20  -8   0    7.20    5.80
  20  -8   0    2.80    4.10
  20  -8   0    5.70    4.20
  20  -8   0    3.00    3.30
  20  -8   0    0.80    4.70
  20  -8   0    1.40    3.90
 -20   8   0    3.40    3.10
 -20   8   0    1.90    6.00
 -20   8   0    8.60    4.70
 -20   8   0   -3.70    3.40
 -20   8   0    4.00    4.30
 -20   8   0    0.40    4.70
 -20   8   0  -10.70    5.60
 -20   8   0    3.10    4.90
 -20   8   0   -4.80    5.40
  19  -8   0   12.80    5.80
  19  -8   0   19.40    5.20
  19  -8   0   18.80    5.20
  19  -8   0    4.50    3.60
  19  -8   0   10.90    3.90
  19  -8   0    7.10    3.10
 -19   8   0   16.70    4.80
 -19   8   0   15.40    3.60
 -19   8   0   23.30    5.70
 -19   8   0    7.90    6.10
 -19   8   0    7.10    3.90
 -19   8   0   14.00    6.10
 -19   8   0    2.60    5.20
 -19   8   0    9.40    3.70
  18  -8   0    6.30    4.00
  18  -8   0    7.90    4.50
  18  -8   0    1.30    3.60
  18  -8   0    2.00    3.70
  18  -8   0    3.50    3.30
  18  -8   0   -6.50    4.10
  18  -8   0    4.60    3.20
 -18   8   0    2.30    3.40
 -18   8   0    0.70    3.10
 -18   8   0    3.20    4.20
 -18   8   0    8.60    4.80
 -18   8   0   -4.80    5.40
 -18   8   0    2.00    3.50
 -18   8   0    9.40    7.20
 -18   8   0    5.60    2.90
 -18   8   0    5.10    4.20
  17  -8   0   -1.70    2.30
  17  -8   0    4.80    4.50
  17  -8   0   -0.90    4.60
  17  -8   0    5.80    3.00
  17  -8   0    8.70    4.90
  17  -8   0   -0.50    2.90
 -17   8   0   10.40    3.30
 -17   8   0    5.00    3.80
 -17   8   0    6.40    3.20
 -17   8   0   -5.60    4.20
 -17   8   0    2.30    4.10
 -17   8   0    7.70    4.50
 -17   8   0    1.10    2.90
 -17   8   0   12.80    4.70
  16  -8   0    0.00    3.00
  16  -8   0   -5.80    3.70
  16  -8   0   -0.60    2.50
  16  -8   0    1.20    3.20
  16  -8   0    6.20    4.50
 -16   8   0    2.90    2.50
 -16   8   0    4.60    4.20
 -16   8   0    0.00    2.90
 -16   8   0   -0.20    4.60
 -16   8   0   -3.80    3.50
 -16   8   0    1.00    3.80
 -16   8   0    1.10    2.90
 -16   8   0    2.90    4.70
 -16   8   0   -0.20    3.80
  15  -8   0   12.70    5.00
  15  -8   0    7.20    4.40
  15  -8   0    8.80    3.70
  15  -8   0    5.30    3.00
  15  -8   0   10.00    3.40
  15  -8   0    2.60    4.00
  15  -8   0   13.90    3.60
 -15   8   0   14.30    4.50
 -15   8   0   11.30    4.10
 -15   8   0   12.10    4.60
 -15   8   0    5.90    3.30
 -15   8   0   11.80    4.00
 -15   8   0    7.10    5.10
 -15   8   0   16.90    3.20
 -15   8   0    9.00    5.00
 -15   8   0    8.80    4.10
  14  -8   0   -4.90    2.30
  14  -8   0   -4.70    3.20
  14  -8   0   -2.00    2.90
  14  -8   0   -4.20    2.20
  14  -8   0   -5.00    2.60
  14  -8   0    0.10    2.70
  14  -8   0   -4.70    2.60
  14  -8   0    1.00    2.70
 -14   8   0   -0.80    3.30
 -14   8   0    2.10    2.40
 -14   8   0   -0.10    2.60
 -14   8   0   -2.50    2.60
 -14   8   0   -2.10    3.30
 -14   8   0   -3.10    4.30
 -14   8   0    2.70    3.40
 -14   8   0   -7.70    4.00
 -14   8   0   -1.60    3.00
  13  -8   0    5.20    2.40
  13  -8   0    5.90    3.80
  13  -8   0    3.60    2.50
  13  -8   0    7.20    4.10
  13  -8   0    9.90    2.80
  13  -8   0    5.10    2.80
  13  -8   0    3.50    3.00
  13  -8   0    4.60    3.30
 -13   8   0    6.80    3.80
 -13   8   0    3.20    4.20
 -13   8   0    3.00    3.60
 -13   8   0    4.50    3.00
 -13   8   0    8.30    2.80
 -13   8   0    7.20    4.30
 -13   8   0    5.30    3.70
 -13   8   0    9.10    3.70
 -13   8   0    8.10    2.80
  12  -8   0   12.30    3.90
  12  -8   0   13.00    3.10
  12  -8   0   10.10    3.00
  12  -8   0   10.30    3.10
  12  -8   0    8.30    4.10
  12  -8   0    7.60    3.70
  12  -8   0   12.10    3.10
 -12   8   0   12.70    3.00
 -12   8   0    9.60    2.90
 -12   8   0    4.70    2.70
 -12   8   0   11.60    2.90
 -12   8   0   11.50    3.90
 -12   8   0   13.80    4.00
 -12   8   0    4.50    3.40
 -12   8   0    4.50    3.70
 -12   8   0   10.90    4.50
  11  -8   0    4.70    3.30
  11  -8   0    0.80    1.80
  11  -8   0   -0.40    2.40
  11  -8   0    1.20    1.90
  11  -8   0    1.00    3.20
  11  -8   0    1.60    2.60
 -11   8   0    2.50    3.10
 -11   8   0    4.40    2.50
 -11   8   0    0.30    3.50
 -11   8   0   -1.60    2.50
 -11   8   0    0.10    2.60
 -11   8   0   -2.00    2.90
 -11   8   0   -0.70    3.40
 -11   8   0    3.90    3.40
 -11   8   0    2.80    2.30
  10  -8   0   18.20    3.30
  10  -8   0   15.60    3.20
  10  -8   0   19.70    4.40
  10  -8   0   24.20    4.40
  10  -8   0   17.50    3.60
  10  -8   0   21.60    3.00
 -10   8   0   23.70    4.20
 -10   8   0   16.40    4.30
 -10   8   0   16.50    4.30
 -10   8   0   21.50    3.70
 -10   8   0   28.00    4.60
 -10   8   0   21.80    3.40
 -10   8   0   24.30    3.60
 -10   8   0   27.00    5.10
   9  -8   0    3.10    3.00
   9  -8   0    1.70    2.50
   9  -8   0    4.00    2.20
   9  -8   0    2.90    2.20
   9  -8   0    1.50    2.00
   9  -8   0    7.00    3.00
  -9   8   0    2.80    3.00
  -9   8   0    6.30    2.70
  -9   8   0    5.20    3.30
  -9   8   0    3.10    3.50
  -9   8   0    5.80    2.40
  -9   8   0    9.20    3.80
  -9   8   0    6.60    3.10
  -9   8   0    4.00    2.80
  -9   8   0    4.90    3.00
   8  -8   0    6.80    2.30
   8  -8   0    2.10    2.80
   8  -8   0    3.80    2.20
   8  -8   0    5.30    2.80
   8  -8   0    3.60    2.20
   8  -8   0    5.50    3.20
  -8   8   0    6.60    2.40
  -8   8   0    6.30    3.00
  -8   8   0    5.50    3.10
  -8   8   0    8.70    2.70
  -8   8   0    5.00    2.80
  -8   8   0    5.50    2.90
  -8   8   0   -1.00    3.00
  -8   8   0    1.80    2.20
  -8   8   0    5.40    3.30
   7  -8   0    4.70    1.90
   7  -8   0    4.60    2.30
   7  -8   0    3.60    1.80
   7  -8   0    2.50    2.40
   7  -8   0    1.40    2.70
  -7   8   0    5.00    3.40
  -7   8   0    3.70    2.80
  -7   8   0    0.50    2.10
  -7   8   0    4.00    3.80
  -7   8   0    3.90    2.70
  -7   8   0    0.90    1.90
  -7   8   0    6.00    2.90
  -7   8   0    3.60    3.20
  -7   8   0    1.60    3.00
   6  -8   0    3.50    2.40
   6  -8   0    4.60    2.00
   6  -8   0   -0.30    2.40
   6  -8   0   -2.20    1.70
   6  -8   0    3.80    2.30
  -6   8   0   -0.10    2.50
  -6   8   0    1.00    1.90
  -6   8   0    4.20    1.70
  -6   8   0    4.10    2.90
  -6   8   0    0.20    2.50
  -6   8   0    7.00    2.50
  -6   8   0    4.20    2.70
  -6   8   0    2.00    2.80
  -6   8   0    0.80    2.70
  -6   8   0   -1.00    1.70
   5  -8   0    3.30    1.60
   5  -8   0    3.50    1.70
   5  -8   0    2.50    3.10
   5  -8   0   -0.50    2.50
   5  -8   0    3.60    2.80
   5  -8   0    1.40    2.40
  -5   8   0    6.80    2.50
  -5   8   0    1.60    2.20
  -5   8   0    5.50    3.00
  -5   8   0    0.00    1.80
  -5   8   0    5.00    2.60
  -5   8   0    4.30    2.60
  -5   8   0    2.50    1.70
  -5   8   0   -1.80    2.60
  -5   8   0    0.70    1.70
  -5   8   0    9.00    2.90
   4  -8   0   64.39    9.80
   4  -8   0   55.79    5.70
   4  -8   0   61.49    5.60
   4  -8   0   55.69    6.90
   4  -8   0   51.89    6.40
  -4   8   0   72.59    9.50
  -4   8   0   56.49    6.50
  -4   8   0   64.79    6.20
  -4   8   0   54.99    7.00
  -4   8   0   42.10    6.60
  -4   8   0   63.89    8.50
  -4   8   0   66.89    6.30
  -4   8   0   60.09    6.70
   3  -8   0    7.70    2.60
   3  -8   0    7.60    1.60
   3  -8   0    6.90    3.20
   3  -8   0    6.90    2.50
   3  -8   0    6.60    2.00
   3  -8   0    4.80    1.50
   3  -8   0    4.50    2.10
  -3   8   0    3.20    2.90
  -3   8   0    2.80    2.20
  -3   8   0    7.60    2.50
  -3   8   0    5.50    2.70
  -3   8   0    4.80    2.20
  -3   8   0    6.40    1.70
  -3   8   0    4.20    1.80
  -3   8   0    3.50    3.20
  -3   8   0    4.40    1.80
  -3   8   0    5.10    2.60
  -3   8   0    3.90    2.20
   2  -8   0   11.80    2.50
   2  -8   0   16.40    1.90
   2  -8   0   15.00    4.20
   2  -8   0   14.00    3.60
   2  -8   0   13.80    1.80
   2  -8   0   14.40    2.80
   2  -8   0   14.10    2.30
  -2   8   0   10.40    2.90
  -2   8   0   13.80    2.80
  -2   8   0   17.10    2.60
  -2   8   0   14.10    3.50
  -2   8   0   14.70    2.10
  -2   8   0   16.00    3.80
  -2   8   0   10.50    3.90
  -2   8   0   15.60    2.10
  -2   8   0   17.10    2.60
   1  -8   0   34.10    4.50
   1  -8   0   15.90    4.20
  -1   8   0   34.60    5.10
  -1   8   0   24.00    3.20
  -1   8   0   19.50    4.50
  -1   8   0   19.60    2.90
  -1   8   0   20.70    3.60
  -1   8   0   19.10    3.40
  -1   8   0   12.10    3.90
   0  -8   0   68.09    5.20
   0  -8   0   68.39    5.00
   0  -8   0   79.49   13.50
   0   8   0   61.19    5.60
   0   8   0   61.69    5.80
   0   8   0   78.29    8.20
   0   8   0   71.89    5.20
   0   8   0   72.69    5.80
   0   8   0   61.39    6.10
   0   8   0   76.69    9.80
   0   8   0   67.69    9.50
   0   8   0   75.09    5.50
  -1  -8   0   16.10    4.20
   1   8   0   14.00    2.20
   1   8   0   21.30    3.10
   1   8   0   17.20    4.00
   1   8   0   20.40    4.50
   1   8   0   18.70    4.70
   1   8   0   18.90    3.30
  -2  -8   0   10.20    3.70
   2   8   0    8.70    2.00
   2   8   0   11.50    1.90
   2   8   0    8.10    3.30
   2   8   0    5.60    2.90
   2   8   0   13.80    3.60
   2   8   0   10.70    1.70
   2   8   0   11.80    3.10
  -3  -8   0    5.60    1.40
  -3  -8   0   -0.70    2.90
  -3  -8   0    4.00    3.10
  -3  -8   0    5.10    1.50
   3   8   0    6.60    2.30
   3   8   0    3.60    1.70
   3   8   0    7.70    2.80
   3   8   0    4.40    1.30
   3   8   0    3.20    1.40
   3   8   0    6.90    2.80
   3   8   0    3.30    3.10
   3   8   0    7.10    3.20
   3   8   0    6.20    1.90
   3   8   0    3.50    2.20
  -4  -8   0   56.79    5.00
  -4  -8   0   58.39    4.10
  -4  -8   0   60.69    4.70
   4   8   0   53.29    6.10
   4   8   0   66.39    6.20
   4   8   0   51.09    5.50
   4   8   0   64.59    4.90
  -5  -8   0    1.00    1.60
  -5  -8   0    0.30    2.90
  -5  -8   0    3.80    1.30
  -5  -8   0    5.10    3.30
  -5  -8   0    4.80    1.80
  -5  -8   0    3.70    1.30
   5   8   0    1.70    2.60
   5   8   0    5.20    2.40
   5   8   0    2.60    1.60
   5   8   0    4.20    2.10
   5   8   0    5.10    3.10
   5   8   0    3.90    2.60
   5   8   0    1.20    2.90
   5   8   0    1.70    2.00
  -6  -8   0    2.00    1.80
  -6  -8   0    2.00    1.90
  -6  -8   0    3.00    2.90
  -6  -8   0    0.20    3.10
  -6  -8   0    2.80    1.40
  -6  -8   0    3.60    1.40
   6   8   0    0.90    2.00
   6   8   0    2.60    2.80
   6   8   0    1.50    2.70
   6   8   0    0.50    1.60
   6   8   0    1.20    2.60
   6   8   0    3.90    2.60
   6   8   0    0.40    2.70
   6   8   0    2.10    3.10
   6   8   0    0.20    1.50
   6   8   0    1.70    2.10
  -7  -8   0    1.60    1.60
  -7  -8   0    2.90    3.20
  -7  -8   0    4.00    1.70
  -7  -8   0    3.80    2.30
  -7  -8   0    2.00    2.90
  -7  -8   0    3.30    2.40
   7   8   0    4.60    2.90
   7   8   0    2.40    1.70
   7   8   0    4.40    1.80
   7   8   0    3.70    3.00
   7   8   0    1.00    2.20
   7   8   0    1.10    2.00
   7   8   0    4.20    3.10
   7   8   0    2.50    2.50
   7   8   0    2.20    3.20
   7   8   0    5.80    3.30
  -8  -8   0    6.10    1.80
  -8  -8   0    3.90    2.40
  -8  -8   0    5.70    3.40
  -8  -8   0    3.60    2.00
  -8  -8   0   -0.30    2.40
  -8  -8   0    4.60    3.80
   8   8   0    1.70    2.30
   8   8   0    1.90    2.80
   8   8   0    1.80    3.20
   8   8   0    3.30    1.80
   8   8   0    3.50    1.90
   8   8   0   -0.90    2.50
   8   8   0    5.20    3.00
   8   8   0    7.20    3.30
   8   8   0    6.80    3.10
   8   8   0    6.60    2.50
   8   8   0    2.60    2.60
  -9  -8   0    4.00    2.50
  -9  -8   0    7.80    3.60
  -9  -8   0    3.40    1.90
  -9  -8   0    7.90    4.40
  -9  -8   0    0.70    2.70
  -9  -8   0    6.00    2.10
   9   8   0    4.90    2.70
   9   8   0    2.50    3.10
   9   8   0    6.90    3.30
   9   8   0    9.50    3.00
   9   8   0    8.40    3.40
   9   8   0    6.60    2.30
   9   8   0    3.60    3.30
   9   8   0    2.00    2.50
   9   8   0    5.20    2.40
   9   8   0    4.80    2.20
   9   8   0    7.90    2.40
 -10  -8   0   20.20    3.10
 -10  -8   0   11.60    4.50
 -10  -8   0   11.60    2.40
 -10  -8   0   14.70    4.50
 -10  -8   0   19.60    3.30
  10   8   0   21.80    5.50
  10   8   0   25.70    4.10
  10   8   0   16.80    2.60
  10   8   0   20.50    4.80
  10   8   0   14.80    4.40
  10   8   0   22.50    4.00
  10   8   0   15.80    4.10
  10   8   0   23.20    3.80
 -11  -8   0    3.20    2.20
 -11  -8   0    1.70    2.00
 -11  -8   0    0.10    2.20
 -11  -8   0    1.80    2.70
 -11  -8   0   -8.60    3.30
  11   8   0   -0.60    3.40
  11   8   0    2.40    3.10
  11   8   0    2.20    3.20
  11   8   0    4.80    2.80
  11   8   0    2.90    3.10
  11   8   0   -1.90    2.40
  11   8   0    4.70    2.20
  11   8   0    0.80    3.80
  11   8   0   -1.10    2.00
  11   8   0   -2.20    2.60
 -12  -8   0    7.30    3.20
 -12  -8   0    8.00    2.50
 -12  -8   0    6.60    3.60
 -12  -8   0    7.40    3.30
 -12  -8   0    7.50    2.30
 -12  -8   0    1.70    3.80
  12   8   0   13.10    3.90
  12   8   0    8.30    3.90
  12   8   0    7.40    4.10
  12   8   0   14.30    3.50
  12   8   0    9.50    3.50
  12   8   0    2.70    4.30
  12   8   0    6.60    2.60
  12   8   0   11.80    2.70
  12   8   0    7.80    3.40
 -13  -8   0   -4.30    3.50
 -13  -8   0    4.00    3.70
 -13  -8   0    4.90    2.60
 -13  -8   0    8.90    3.10
 -13  -8   0    3.50    2.40
 -13  -8   0    5.50    3.60
  13   8   0    9.80    2.50
  13   8   0    7.90    3.20
  13   8   0    9.60    4.50
  13   8   0    7.60    5.10
  13   8   0    1.90    3.60
  13   8   0    2.20    2.40
  13   8   0    6.10    4.50
  13   8   0    5.70    3.90
 -14  -8   0   -3.50    3.20
 -14  -8   0    0.20    2.60
 -14  -8   0   -0.60    2.70
 -14  -8   0   -0.80    2.60
 -14  -8   0    0.30    2.80
 -14  -8   0    1.80    3.50
  14   8   0   -0.60    3.70
  14   8   0   -0.10    2.70
  14   8   0    1.70    2.20
  14   8   0    1.30    3.70
  14   8   0    3.40    3.50
  14   8   0   -4.70    3.10
  14   8   0   -4.00    2.40
 -15  -8   0    7.20    4.70
 -15  -8   0    6.80    2.70
 -15  -8   0   10.10    3.60
 -15  -8   0   11.20    3.10
 -15  -8   0    6.40    3.60
 -15  -8   0   13.60    4.30
  15   8   0    6.40    3.40
  15   8   0   13.70    4.60
  15   8   0    7.70    4.30
  15   8   0    8.50    2.60
  15   8   0   14.90    4.10
  15   8   0    5.10    4.60
  15   8   0   14.90    3.90
  15   8   0    9.60    4.00
 -16  -8   0   -2.20    3.20
 -16  -8   0    3.00    3.50
 -16  -8   0   -3.00    4.90
 -16  -8   0    3.90    2.90
 -16  -8   0   -2.20    2.50
 -16  -8   0    0.00    2.30
  16   8   0    0.80    4.40
  16   8   0   -0.20    3.40
  16   8   0    0.20    3.70
  16   8   0    4.40    3.50
  16   8   0    5.50    4.40
  16   8   0    4.30    4.00
  16   8   0    2.20    5.10
 -17  -8   0   10.40    3.40
 -17  -8   0    7.20    4.20
 -17  -8   0   -5.10    3.60
 -17  -8   0   -2.90    2.40
 -17  -8   0    5.20    3.90
  17   8   0   -2.80    4.00
  17   8   0    5.50    4.60
  17   8   0   12.20    4.60
  17   8   0    2.20    5.00
  17   8   0   11.70    4.30
  17   8   0    6.10    3.10
  17   8   0    2.20    4.20
  17   8   0   -0.20    3.20
 -18  -8   0    5.40    4.30
 -18  -8   0    0.60    3.10
 -18  -8   0    5.40    3.90
 -18  -8   0    2.80    4.00
  18   8   0    2.10    4.20
  18   8   0   11.70    4.80
  18   8   0    5.80    3.10
  18   8   0    0.90    4.40
  18   8   0    4.10    2.90
  18   8   0   -3.10    3.70
  18   8   0    3.60    5.00
  18   8   0    6.80    5.20
 -19  -8   0   20.80    5.30
 -19  -8   0    9.00    3.60
  19   8   0   14.40    4.00
  19   8   0   20.30    4.30
  19   8   0   24.40    6.40
  19   8   0   18.10    5.10
  19   8   0   20.60    5.50
 -20  -8   0   -1.50    4.40
 -20  -8   0    5.80    3.30
  20   8   0   -1.80    3.70
  20   8   0    5.70    3.20
  20   8   0    3.60    3.60
  20   8   0   -0.30    5.70
  20   8   0    6.20    4.90
  20   8   0    2.20    4.10
  20   8   0    5.10    4.30
 -21  -8   0   -0.20    3.80
 -21  -8   0   -0.40    4.10
 -21  -8   0   -4.40    5.20
  21   8   0   -2.10    4.90
  21   8   0  -12.60    8.30
  21   8   0    0.20    4.60
  21   8   0    0.60    3.20
  21   8   0   -1.10    4.50
  21   8   0    1.60    3.50
  21   8   0   -3.70    4.70
 -22  -8   0   -2.40    5.80
 -22  -8   0   -2.10    3.90
 -22  -8   0   -2.80    3.50
  22   8   0   -9.30    4.70
  22   8   0   -4.80    3.80
  22   8   0   -2.50    3.10
  22   8   0  -10.20    4.70
  22   8   0    1.40    5.20
  22   8   0    1.10    4.90
 -23  -8   0   -2.60    3.00
 -23  -8   0    4.50    5.30
 -23  -8   0   -5.90    4.00
 -23  -8   0   -6.20    2.90
 -23  -8   0    2.30    6.30
  23   8   0    2.00    3.60
  23   8   0    1.60    3.90
  23   8   0  -12.60    5.30
  23   8   0   -7.40    4.30
  23   8   0    3.00    6.00
  23   8   0   -4.60    4.50
 -24  -8   0    1.50    3.90
 -24  -8   0    0.70    3.50
 -24  -8   0   11.00    6.40
 -24  -8   0    1.10    3.70
  24   8   0    0.80    7.00
  24   8   0    3.30    4.00
  24   8   0    2.00    5.20
  24   8   0   10.10    5.70
  24   8   0   -4.20    3.30
  24   8   0   -0.10    5.90
  24   8   0  -11.20    4.10
 -25  -8   0   -0.10    4.30
 -25  -8   0    0.60    4.30
 -25  -8   0   -4.10    6.20
  25   8   0   -0.90    5.30
  25   8   0   -4.00    4.70
  25   8   0   -3.50    6.10
 -26  -8   0   -3.00    4.00
 -26  -8   0    7.80    7.30
 -26  -8   0   -2.20    4.90
  26   8   0   -7.20    5.00
  26   8   0  -12.60    6.90
  26   8   0  -13.50    6.60
  26   8   0  -10.40    4.50
  26   8   0   -5.60    5.20
 -27  -8   0    7.00    5.40
 -27  -8   0   -2.50    4.70
  27   8   0   11.10    6.80
  27   8   0   31.50    9.10
  27   8   0    5.30    5.80
  27   8   0   -8.20    7.10
  27   8   0   18.40    6.30
  27   8   0   13.70    8.30
 -26   9   0  -14.70    7.00
  25  -9   0    4.60    6.20
  25  -9   0   -0.20    5.10
  25  -9   0    0.90    4.40
  25  -9   0    0.30    7.00
  25  -9   0    4.80    7.30
 -25   9   0    1.80    7.10
 -25   9   0    2.30    4.20
 -25   9   0    0.40    7.30
 -25   9   0    2.90    6.20
 -25   9   0    5.00    5.40
  24  -9   0   12.40    5.40
  24  -9   0    8.70    8.20
  24  -9   0   11.80    5.20
  24  -9   0   12.10    7.30
  24  -9   0   10.70    6.50
 -24   9   0    8.80    5.60
 -24   9   0   12.80    4.30
 -24   9   0   28.20    7.90
 -24   9   0   -1.30    7.00
 -24   9   0   11.60    7.10
 -24   9   0   12.30    5.30
 -24   9   0    9.20    4.80
  23  -9   0    8.80    5.10
  23  -9   0   12.10    6.80
  23  -9   0    7.60    4.80
  23  -9   0    6.30    4.90
  23  -9   0    9.60    6.40
 -23   9   0    7.00    4.90
 -23   9   0    5.20    6.00
 -23   9   0   -3.40    4.70
 -23   9   0    9.60    6.40
 -23   9   0    1.30    6.50
 -23   9   0   12.30    6.50
 -23   9   0    6.70    4.20
  22  -9   0   -5.20    3.70
  22  -9   0   -5.40    3.70
  22  -9   0   -5.40    3.30
  22  -9   0   -6.90    4.20
 -22   9   0    2.90    3.20
 -22   9   0    3.10    4.80
 -22   9   0   -5.10    5.60
 -22   9   0    1.00    4.30
 -22   9   0   -5.60    5.50
 -22   9   0   -2.20    5.20
 -22   9   0   -5.90    3.70
  21  -9   0    0.60    5.50
  21  -9   0    0.00    4.60
  21  -9   0   -4.20    3.70
  21  -9   0   -4.60    4.10
  21  -9   0   -8.70    3.60
 -21   9   0   -9.70    4.80
 -21   9   0   -3.40    4.80
 -21   9   0   -5.90    3.70
 -21   9   0    1.10    3.90
 -21   9   0   -2.40    4.10
 -21   9   0    4.40    6.10
 -21   9   0    3.10    4.20
  20  -9   0    4.80    6.80
  20  -9   0    8.50    3.80
  20  -9   0    1.40    3.30
  20  -9   0    8.30    4.30
  20  -9   0    8.30    6.20
  20  -9   0   -0.60    4.20
 -20   9   0    5.00    3.20
 -20   9   0    4.10    5.70
 -20   9   0    5.30    4.00
 -20   9   0    5.60    4.90
 -20   9   0    7.70    5.20
 -20   9   0    9.90    5.30
 -20   9   0    2.20    4.20
 -20   9   0    2.30    3.10
  19  -9   0   14.70    4.30
  19  -9   0   11.10    4.90
  19  -9   0   19.90    6.20
  19  -9   0    8.30    4.80
  19  -9   0    0.80    3.40
 -19   9   0   19.40    3.60
 -19   9   0   13.40    5.40
 -19   9   0   -0.80    5.70
 -19   9   0   20.60    6.50
 -19   9   0    7.60    5.80
 -19   9   0    2.20    4.10
 -19   9   0   17.70    6.60
 -19   9   0    7.20    4.40
 -19   9   0   18.10    4.90
  18  -9   0   15.10    4.00
  18  -9   0   11.90    4.30
  18  -9   0   16.90    4.70
  18  -9   0    9.30    3.70
 -18   9   0   12.70    4.80
 -18   9   0   13.40    3.50
 -18   9   0    7.10    4.50
 -18   9   0    9.80    6.00
 -18   9   0   10.80    6.20
 -18   9   0    9.00    3.60
 -18   9   0   18.50    5.80
 -18   9   0   17.20    4.90
  17  -9   0    3.30    3.00
  17  -9   0    6.50    3.00
  17  -9   0   -0.40    4.40
  17  -9   0   -3.10    3.30
  17  -9   0    3.40    3.20
  17  -9   0   -1.90    3.90
 -17   9   0   -0.40    2.90
 -17   9   0    6.00    3.90
 -17   9   0   -7.90    5.90
 -17   9   0    1.10    5.30
 -17   9   0   -1.20    3.50
 -17   9   0    1.20    3.20
 -17   9   0    0.90    2.70
 -17   9   0    1.10    4.40
 -17   9   0    8.20    5.00
  16  -9   0    9.90    6.50
  16  -9   0   18.00    3.40
  16  -9   0   12.10    3.90
  16  -9   0   23.20    5.70
  16  -9   0   16.00    4.90
  16  -9   0   18.80    3.20
 -16   9   0   16.00    4.30
 -16   9   0    9.70    4.60
 -16   9   0   11.00    5.60
 -16   9   0   13.60    3.80
 -16   9   0   14.50    3.30
 -16   9   0   16.70    4.60
 -16   9   0   25.50    5.60
 -16   9   0   19.80    5.20
 -16   9   0   15.50    6.20
  15  -9   0    6.30    4.10
  15  -9   0    9.70    3.40
  15  -9   0    3.10    3.30
  15  -9   0   12.80    4.60
  15  -9   0    3.80    3.50
 -15   9   0   12.40    5.30
 -15   9   0    6.30    3.20
 -15   9   0    7.90    4.80
 -15   9   0   13.00    3.40
 -15   9   0    7.10    3.80
 -15   9   0    8.80    4.00
 -15   9   0   13.50    4.10
 -15   9   0   -0.10    4.50
  14  -9   0   14.50    4.00
  14  -9   0   15.00    3.60
  14  -9   0   24.90    5.50
  14  -9   0   18.20    3.60
 -14   9   0    9.90    4.40
 -14   9   0   19.70    4.70
 -14   9   0   28.90    6.10
 -14   9   0   24.20    5.50
 -14   9   0   22.40    4.30
 -14   9   0   21.60    3.70
 -14   9   0   21.70    3.80
 -14   9   0   24.30    5.70
  13  -9   0   25.70    5.10
  13  -9   0   17.90    4.10
  13  -9   0   17.40    3.50
  13  -9   0   18.90    3.80
  13  -9   0   18.20    3.60
  13  -9   0   14.90    4.10
 -13   9   0   21.70    6.10
 -13   9   0   30.80    8.60
 -13   9   0   24.00    4.00
 -13   9   0   19.70    3.60
 -13   9   0   14.90    5.00
 -13   9   0   28.60    5.40
 -13   9   0   18.90    5.50
 -13   9   0   13.40    4.30
 -13   9   0   18.70    5.00
  12  -9   0   33.80    5.00
  12  -9   0   35.10    5.80
  12  -9   0   33.40    4.60
 -12   9   0   65.89    8.90
 -12   9   0   59.69    9.30
 -12   9   0   39.60    6.40
 -12   9   0   39.80    6.70
 -12   9   0   38.20    6.40
 -12   9   0   27.60    5.20
 -12   9   0   30.10    4.60
  11  -9   0   16.10    4.30
  11  -9   0   31.20    5.20
  11  -9   0   21.80    4.10
  11  -9   0   23.20    4.60
  11  -9   0   21.20    5.30
  11  -9   0   21.70    3.60
 -11   9   0   23.00    4.40
 -11   9   0   20.60    3.90
 -11   9   0   28.60    6.30
 -11   9   0   28.00    3.90
 -11   9   0   33.60    5.20
 -11   9   0   18.60    4.50
 -11   9   0   11.20    4.70
 -11   9   0   30.00    5.40
 -11   9   0   21.40    3.60
  10  -9   0   19.70    3.30
  10  -9   0   25.40    4.10
  10  -9   0   23.10    3.50
  10  -9   0   26.60    4.40
  10  -9   0   24.50    4.30
  10  -9   0   28.50    5.00
 -10   9   0   26.40    5.20
 -10   9   0   13.60    4.60
 -10   9   0   30.40    5.90
 -10   9   0   27.90    4.50
 -10   9   0   26.00    4.80
 -10   9   0   25.10    3.90
 -10   9   0   23.50    3.70
 -10   9   0   29.70    4.00
 -10   9   0   34.90    5.40
   9  -9   0  107.99   11.20
   9  -9   0  141.79   10.50
   9  -9   0  138.29   11.90
   9  -9   0  138.39   13.00
   9  -9   0  135.19   10.60
   9  -9   0  141.69   12.80
  -9   9   0  147.39   10.50
  -9   9   0  134.19   17.80
  -9   9   0  141.19   14.50
  -9   9   0  140.99   11.70
  -9   9   0  129.29   11.40
  -9   9   0  159.98   12.40
  -9   9   0  129.69   10.70
   8  -9   0   26.50    4.30
   8  -9   0   27.50    3.40
   8  -9   0   24.30    3.40
   8  -9   0   23.90    4.20
   8  -9   0   26.90    4.20
  -8   9   0   48.50    6.50
  -8   9   0   20.30    4.90
  -8   9   0   29.50    5.40
  -8   9   0   27.40    6.80
  -8   9   0   49.20    7.70
  -8   9   0   26.00    3.50
  -8   9   0   33.00    4.40
  -8   9   0   19.90    4.40
   7  -9   0   58.79    7.00
   7  -9   0   82.39   10.40
   7  -9   0   62.19    7.10
  -7   9   0   59.19    8.10
  -7   9   0   41.00    6.70
  -7   9   0   64.39    7.60
  -7   9   0   69.29    8.20
  -7   9   0   67.49    8.40
  -7   9   0   72.89    7.30
   6  -9   0  139.09    9.20
   6  -9   0  139.69   12.90
   6  -9   0  137.09    9.40
   6  -9   0  155.18   12.50
   6  -9   0  131.19   12.50
   6  -9   0  141.19   10.60
  -6   9   0  142.49   10.50
  -6   9   0  165.88   11.30
  -6   9   0  146.79    9.50
  -6   9   0  141.09   12.50
  -6   9   0  152.58   14.70
  -6   9   0  149.88   12.50
  -6   9   0  140.39   11.00
  -6   9   0  158.98   10.30
  -6   9   0  136.69   18.10
   5  -9   0   13.00    2.40
   5  -9   0   19.70    2.50
   5  -9   0    9.50    2.90
   5  -9   0   14.60    2.80
   5  -9   0   11.20    3.90
   5  -9   0   12.30    3.50
  -5   9   0    7.10    3.90
  -5   9   0    4.60    2.70
  -5   9   0   19.90    3.30
  -5   9   0    8.20    4.80
  -5   9   0   13.20    4.30
  -5   9   0   18.90    3.60
  -5   9   0   14.00    2.40
  -5   9   0   20.60    3.90
  -5   9   0   20.30    4.10
  -5   9   0   14.20    2.60
   4  -9   0    4.50    3.30
   4  -9   0    7.20    2.60
   4  -9   0    5.30    1.70
   4  -9   0    6.90    3.40
   4  -9   0    5.70    1.70
   4  -9   0    3.70    2.30
   4  -9   0    5.50    2.10
  -4   9   0   -0.30    3.00
  -4   9   0    7.60    2.80
  -4   9   0    2.80    2.60
  -4   9   0    5.70    2.10
  -4   9   0    7.70    2.90
  -4   9   0    2.30    4.10
  -4   9   0    8.20    2.10
  -4   9   0    6.70    2.60
  -4   9   0    5.10    2.10
  -4   9   0    4.60    4.00
  -4   9   0    7.50    2.60
   3  -9   0   59.79    5.30
   3  -9   0   58.69    5.50
   3  -9   0   73.99    9.10
   3  -9   0   62.69    6.10
   3  -9   0   90.29   15.10
  -3   9   0   45.30    6.90
  -3   9   0   62.99    7.20
  -3   9   0   54.59    6.60
  -3   9   0   77.99   10.00
  -3   9   0   56.99    6.10
  -3   9   0   63.69    6.20
  -3   9   0   65.49    6.90
  -3   9   0   49.90    6.50
   2  -9   0  140.19    7.00
   2  -9   0  151.18   17.90
   2  -9   0  145.69    7.20
   2  -9   0  122.49    7.70
   2  -9   0  124.79    8.00
  -2   9   0  154.48   13.40
  -2   9   0  144.89   10.10
  -2   9   0  148.49    8.40
  -2   9   0  140.59   14.40
  -2   9   0  140.99    8.60
  -2   9   0  137.39   15.70
  -2   9   0  132.09    8.70
  -2   9   0  118.49   17.10
  -2   9   0  131.99    8.90
  -2   9   0  132.39    9.30
   1  -9   0   57.69    5.10
   1  -9   0   62.79    5.10
  -1   9   0   52.39    7.00
  -1   9   0   67.69    5.80
  -1   9   0   68.09    6.10
  -1   9   0   71.29    6.80
  -1   9   0   73.99   10.20
  -1   9   0   58.29    5.70
  -1   9   0   70.49    8.60
   0  -9   0    1.40    1.30
   0  -9   0    0.40    3.00
   0   9   0    1.20    2.70
   0   9   0    0.10    1.30
   0   9   0   -3.10    2.10
   0   9   0   -0.60    2.00
   0   9   0   -1.20    3.40
   0   9   0   -0.10    1.90
   0   9   0   -2.00    1.60
   0   9   0    1.00    3.50
   0   9   0   -1.90    2.00
   0   9   0   -2.30    2.80
  -1  -9   0   27.50    5.20
   1   9   0   22.20    5.30
   1   9   0   19.90    3.30
   1   9   0   24.60    4.20
   1   9   0   33.40    5.50
   1   9   0   39.90    5.60
  -2  -9   0  140.09   18.00
   2   9   0  129.19    7.30
   2   9   0  126.79    8.60
   2   9   0  132.79    8.40
   2   9   0  131.09   16.90
   2   9   0  132.39   13.20
   2   9   0  142.79   11.60
   2   9   0  103.59   13.60
   2   9   0  148.39   13.60
   3   9   0   53.79    6.50
   3   9   0   61.39    7.00
   3   9   0   70.89   10.50
   3   9   0   63.19    6.00
   3   9   0   37.10    6.20
   3   9   0   50.19    5.50
  -4  -9   0    1.90    3.10
   4   9   0    5.20    2.70
   4   9   0    3.30    2.60
   4   9   0    6.30    2.50
   4   9   0    1.20    1.80
   4   9   0    4.90    1.70
   4   9   0    8.80    3.00
   4   9   0    2.00    2.50
   4   9   0    4.70    2.00
  -5  -9   0    9.10    4.10
  -5  -9   0   14.00    1.90
   5   9   0   15.40    3.20
   5   9   0   16.50    3.20
   5   9   0    9.00    3.40
   5   9   0   10.20    2.50
   5   9   0   12.20    3.20
   5   9   0   15.80    2.20
   5   9   0   15.90    3.80
  -6  -9   0  135.29    8.20
  -6  -9   0  153.88   19.20
  -6  -9   0  139.89    8.00
   6   9   0  137.79    9.70
   6   9   0  117.89   10.40
   6   9   0  149.49    9.30
   6   9   0  126.19   11.40
   6   9   0  142.49    9.10
   6   9   0  134.69    8.80
   6   9   0  150.48   14.30
   6   9   0  150.48   14.10
   6   9   0  138.89   14.40
   6   9   0  138.69    8.60
  -7  -9   0   64.69    5.30
  -7  -9   0   39.90    6.10
  -7  -9   0   58.69    6.30
  -7  -9   0   53.39    5.10
  -7  -9   0   65.39    6.40
   7   9   0   65.79    8.00
   7   9   0   58.49    6.60
   7   9   0   45.30    6.50
   7   9   0   41.60    6.50
   7   9   0   70.09    6.10
   7   9   0   56.39    8.10
   7   9   0   56.79    8.20
   7   9   0   73.99    7.80
  -8  -9   0   15.30    4.90
   8   9   0   29.40    4.00
   8   9   0   21.90    3.40
   8   9   0   24.70    3.20
   8   9   0   20.00    4.00
   8   9   0   44.30    6.90
   8   9   0   29.60    5.00
   8   9   0   29.40    5.40
  -9  -9   0  134.09    9.70
  -9  -9   0  124.99    8.70
  -9  -9   0  139.49    8.20
  -9  -9   0  133.99   18.50
  -9  -9   0  128.59    9.30
  -9  -9   0  135.09   14.70
   9   9   0  100.69    9.50
   9   9   0  129.19    8.90
   9   9   0  145.89   14.70
   9   9   0  135.49   10.70
   9   9   0  129.49   14.50
   9   9   0  142.29    9.70
   9   9   0  126.09   14.50
   9   9   0  154.98    9.20
   9   9   0   96.29    9.80
   9   9   0  124.79   11.40
   9   9   0  134.89    9.20
 -10  -9   0   42.70    5.80
 -10  -9   0   19.00    5.30
 -10  -9   0   16.30    5.20
  10   9   0   33.00    5.10
  10   9   0   27.20    4.30
  10   9   0   22.30    3.90
  10   9   0   27.30    4.90
  10   9   0   23.30    3.80
  10   9   0   15.00    4.10
  10   9   0   20.90    4.50
 -11  -9   0   24.10    3.60
 -11  -9   0   21.60    3.30
 -11  -9   0   19.50    4.80
 -11  -9   0   19.00    2.70
 -11  -9   0   14.80    4.90
 -11  -9   0   24.30    5.30
  11   9   0   24.30    4.50
  11   9   0   13.50    4.10
  11   9   0   20.00    5.20
  11   9   0   19.00    3.60
  11   9   0   17.30    3.10
  11   9   0   30.60    5.20
  11   9   0   24.70    4.40
  11   9   0   12.30    3.80
 -12  -9   0   28.90    5.90
 -12  -9   0   27.60    5.40
 -12  -9   0   34.20    4.10
  12   9   0   24.00    4.50
  12   9   0   29.90    5.90
  12   9   0   51.99    8.00
  12   9   0   60.49    9.40
  12   9   0   38.30    6.60
  12   9   0   40.40    6.50
  12   9   0   39.90    7.90
 -13  -9   0   17.10    3.30
 -13  -9   0   17.60    2.90
 -13  -9   0   19.80    4.00
 -13  -9   0   15.60    5.30
 -13  -9   0   13.00    4.90
  13   9   0   24.20    3.50
  13   9   0   10.60    4.70
  13   9   0   18.80    5.20
  13   9   0   20.10    4.20
  13   9   0   15.90    3.80
  13   9   0   26.80    5.40
  13   9   0   15.10    5.80
  13   9   0   17.80    5.00
  13   9   0   13.90    4.10
  13   9   0   24.10    3.50
 -14  -9   0   16.40    4.10
 -14  -9   0   18.60    4.10
 -14  -9   0   17.10    3.30
 -14  -9   0   11.30    4.80
 -14  -9   0   12.40    4.60
 -14  -9   0   17.90    3.20
  14   9   0   25.10    5.40
  14   9   0   24.30    3.80
  14   9   0   18.40    4.70
  14   9   0   21.00    5.20
  14   9   0   11.80    5.10
  14   9   0   18.00    5.30
  14   9   0   16.00    5.00
  14   9   0   25.20    7.00
  14   9   0   16.90    3.30
  14   9   0   17.90    4.30
 -15  -9   0   12.50    4.10
 -15  -9   0    8.90    3.40
 -15  -9   0    5.20    5.60
 -15  -9   0   11.90    3.00
  15   9   0   13.90    3.20
  15   9   0   14.10    3.60
  15   9   0   10.70    3.20
  15   9   0   15.20    4.10
  15   9   0   13.70    4.70
  15   9   0    6.80    4.30
  15   9   0    7.40    4.80
  15   9   0    7.20    4.00
  15   9   0   11.10    5.10
 -16  -9   0   14.60    4.90
 -16  -9   0   18.80    4.90
 -16  -9   0   17.20    3.90
  16   9   0   10.20    5.30
  16   9   0   12.10    4.40
  16   9   0   14.30    3.60
  16   9   0   12.50    5.50
  16   9   0   18.30    5.50
  16   9   0   17.40    3.50
  16   9   0    9.90    4.40
  16   9   0   17.80    5.30
 -17  -9   0    4.80    4.10
 -17  -9   0    0.30    3.60
 -17  -9   0    7.10    4.10
 -17  -9   0   -0.90    3.00
  17   9   0    0.20    3.10
  17   9   0   -4.10    4.30
  17   9   0    6.40    3.20
  17   9   0    3.10    4.60
  17   9   0    0.40    4.40
  17   9   0   -5.30    4.00
  17   9   0    5.60    3.30
  17   9   0    4.70    4.90
 -18  -9   0   13.20    5.10
 -18  -9   0   13.30    3.60
 -18  -9   0   15.00    4.70
 -18  -9   0    7.00    4.80
  18   9   0   12.30    6.00
  18   9   0   18.60    4.60
  18   9   0    2.10    4.60
  18   9   0   14.20    3.80
  18   9   0    2.70    4.40
  18   9   0    9.80    3.80
  18   9   0   19.80    5.30
  18   9   0   16.80    6.00
 -19  -9   0   16.80    5.00
 -19  -9   0   17.70    5.30
 -19  -9   0   18.10    4.50
  19   9   0   15.30    3.90
  19   9   0   11.40    4.00
  19   9   0   15.50    4.90
  19   9   0   14.50    6.20
  19   9   0   23.00    6.10
  19   9   0   17.50    5.80
 -20  -9   0    7.60    4.60
 -20  -9   0    1.90    3.60
 -20  -9   0    5.40    4.10
  20   9   0   -1.00    5.90
  20   9   0   -0.30    5.20
  20   9   0    9.10    4.40
  20   9   0    1.00    5.10
  20   9   0    5.80    3.80
 -21  -9   0   -0.90    3.50
 -21  -9   0   -5.50    4.60
 -21  -9   0   -2.20    3.50
  21   9   0   -0.90    3.40
  21   9   0   -6.50    4.70
  21   9   0   -4.10    4.70
  21   9   0   -6.40    3.50
  21   9   0   -1.60    2.90
 -22  -9   0   -3.60    4.70
 -22  -9   0   -4.10    3.60
  22   9   0   -4.10    2.80
  22   9   0  -11.60    5.20
  22   9   0   -4.70    4.30
  22   9   0    1.10    6.50
  22   9   0   -6.50    3.60
  22   9   0   -3.30    4.60
 -23  -9   0    7.20    4.50
 -23  -9   0    6.60    6.20
 -23  -9   0    2.60    4.80
  23   9   0    9.60    5.50
  23   9   0   -8.10    4.10
  23   9   0   -7.30    5.40
  23   9   0    5.30    3.50
  23   9   0   -5.50    6.40
  23   9   0   -5.60    4.80
 -24  -9   0    5.30    4.70
 -24  -9   0    6.40    5.10
 -24  -9   0   11.30    6.70
  24   9   0   -7.00    4.10
  24   9   0    9.20    8.20
  24   9   0    5.80    7.10
  24   9   0    9.60    5.90
  24   9   0    7.20    4.30
  24   9   0    7.70    4.70
 -25  -9   0   -1.70    5.70
 -25  -9   0    9.10    7.30
 -25  -9   0   -1.10    4.00
  25   9   0   -4.60    4.90
  25   9   0   -8.70    7.50
  25   9   0   -2.90    4.60
  25   9   0  -10.80    8.50
  25   9   0   -8.10    8.40
 -26  -9   0   -2.80    5.20
 -26  -9   0   -3.90    4.20
  26   9   0   -8.20    6.00
  26   9   0   -4.50    4.30
  24 -10   0   -1.10    4.10
  24 -10   0   -5.30    4.90
  24 -10   0    7.70    7.10
  24 -10   0   -8.80    7.10
  24 -10   0   -7.40    5.60
 -24  10   0   -3.70    5.70
 -24  10   0   -9.30    6.70
 -24  10   0   -7.30    4.40
 -24  10   0    2.30    6.10
 -24  10   0   -4.70    3.10
  23 -10   0   -4.20    5.90
  23 -10   0   -1.40    5.00
  23 -10   0   -6.10    5.40
 -23  10   0   -2.60    7.50
 -23  10   0  -10.00    4.40
 -23  10   0   10.40    6.20
 -23  10   0   -2.50    3.70
  22 -10   0    3.90    6.60
  22 -10   0    7.40    5.00
  22 -10   0    4.80    5.50
  22 -10   0    3.70    4.30
 -22  10   0   12.20    6.50
 -22  10   0   -2.00    4.20
 -22  10   0   -7.00    6.70
 -22  10   0    2.20    5.80
 -22  10   0   12.00    6.20
 -22  10   0    5.90    5.30
 -22  10   0    3.30    4.20
  21 -10   0    1.80    3.10
  21 -10   0    2.70    4.00
  21 -10   0   -3.80    5.90
  21 -10   0   -1.60    4.00
 -21  10   0    5.60    5.60
 -21  10   0    5.90    5.00
 -21  10   0   -4.10    6.60
 -21  10   0   -8.30    5.40
 -21  10   0   -1.50    3.50
 -21  10   0   -6.10    4.60
  20 -10   0    6.00    5.60
  20 -10   0    7.70    4.10
  20 -10   0    4.20    5.30
  20 -10   0   -5.90    4.70
 -20  10   0   11.80    4.40
 -20  10   0    6.10    5.90
 -20  10   0    1.50    4.70
 -20  10   0    6.30    5.70
 -20  10   0    3.10    3.40
  19 -10   0    1.30    4.40
  19 -10   0   -3.60    3.70
 -19  10   0    6.40    3.90
 -19  10   0    0.80    4.40
 -19  10   0    4.90    4.80
 -19  10   0    2.60    5.50
 -19  10   0   -0.50    6.20
 -19  10   0   -0.70    5.20
 -19  10   0   -0.60    4.00
  18 -10   0    3.20    3.80
  18 -10   0   -5.60    4.10
  18 -10   0   -1.90    4.20
  18 -10   0    3.50    3.70
 -18  10   0    0.10    5.00
 -18  10   0    1.40    3.60
 -18  10   0   -4.60    3.40
 -18  10   0  -10.50    5.70
 -18  10   0    4.10    2.90
 -18  10   0   -1.20    4.20
 -18  10   0   -7.20    4.10
 -18  10   0  -11.50    5.20
  17 -10   0   10.10    5.10
  17 -10   0   15.50    4.40
  17 -10   0   20.10    4.70
 -17  10   0    4.30    6.00
 -17  10   0   20.70    4.10
 -17  10   0    1.40    6.30
 -17  10   0   10.20    4.50
 -17  10   0   17.30    5.00
 -17  10   0   10.90    3.70
 -17  10   0   16.50    5.00
  16 -10   0    2.90    4.30
  16 -10   0    0.50    3.30
  16 -10   0   -5.30    3.30
  16 -10   0    0.50    3.70
 -16  10   0   -3.20    2.80
 -16  10   0    1.90    4.00
 -16  10   0   11.20    4.90
 -16  10   0    4.50    3.70
 -16  10   0   -5.30    4.40
 -16  10   0    3.40    2.80
 -16  10   0   -2.30    5.00
 -16  10   0   -6.70    5.60
  15 -10   0   -0.60    3.40
  15 -10   0   -3.60    2.90
  15 -10   0   -0.60    2.90
  15 -10   0    2.00    4.00
  15 -10   0   -5.80    4.00
 -15  10   0   -0.60    4.50
 -15  10   0   -3.10    3.50
 -15  10   0   -3.70    2.70
 -15  10   0   -1.30    4.00
 -15  10   0   -0.80    2.60
 -15  10   0   -6.90    4.40
 -15  10   0   -0.10    4.90
 -15  10   0   -3.70    3.20
 -15  10   0   -1.80    3.20
  14 -10   0    2.80    4.50
  14 -10   0    2.00    3.20
  14 -10   0    2.80    3.10
  14 -10   0   -3.30    3.30
  14 -10   0   -7.40    3.40
 -14  10   0    3.20    2.90
 -14  10   0    5.50    4.20
 -14  10   0    0.30    2.70
 -14  10   0   -5.20    5.00
 -14  10   0   -3.70    3.50
 -14  10   0    8.00    8.30
 -14  10   0    7.90    3.80
 -14  10   0    0.10    3.60
 -14  10   0   -1.80    4.40
  13 -10   0   -3.90    3.50
  13 -10   0    5.10    3.00
  13 -10   0    5.30    4.00
  13 -10   0    0.60    2.80
  13 -10   0    2.50    3.30
 -13  10   0   -4.70    4.60
 -13  10   0   -4.80    3.50
 -13  10   0   -2.00    3.30
 -13  10   0    1.30    2.90
 -13  10   0   -3.10    4.40
 -13  10   0    6.20    4.40
 -13  10   0    2.00    2.50
 -13  10   0    6.10    3.70
  12 -10   0   -6.10    3.30
  12 -10   0    3.80    2.70
  12 -10   0    2.90    2.80
  12 -10   0   -1.40    3.70
  12 -10   0   -3.80    2.80
 -12  10   0   -0.80    4.30
 -12  10   0   -3.50    2.40
 -12  10   0    2.70    3.90
 -12  10   0    4.60    3.20
 -12  10   0   -4.00    2.90
 -12  10   0    1.90    3.30
 -12  10   0    4.60    3.40
 -12  10   0    9.40    4.40
  11 -10   0   17.20    3.90
  11 -10   0   17.90    4.10
  11 -10   0   12.30    3.30
  11 -10   0   22.50    4.60
  11 -10   0   21.40    4.50
  11 -10   0   20.20    3.60
 -11  10   0   10.60    4.70
 -11  10   0   27.40    4.60
 -11  10   0   30.70    6.10
 -11  10   0   29.20    4.50
 -11  10   0   26.70    4.20
 -11  10   0   32.50    5.60
 -11  10   0   34.80    4.20
 -11  10   0   23.00    5.30
 -11  10   0   11.10    4.70
  10 -10   0    0.90    3.20
  10 -10   0    0.40    2.50
  10 -10   0   -3.30    3.00
  10 -10   0    1.20    2.70
  10 -10   0   -0.30    2.30
  10 -10   0    0.20    2.40
 -10  10   0   -1.30    2.70
 -10  10   0   -2.50    3.00
 -10  10   0   -0.60    4.10
 -10  10   0   -2.20    4.20
 -10  10   0    2.10    3.50
 -10  10   0    0.50    3.10
 -10  10   0   -1.90    3.20
 -10  10   0   -3.00    3.90
 -10  10   0    0.60    2.20
   9 -10   0   10.20    3.60
   9 -10   0   15.30    3.50
   9 -10   0   10.90    2.60
   9 -10   0   17.30    3.20
   9 -10   0   12.50    3.90
  -9  10   0   17.60    3.20
  -9  10   0   21.40    4.50
  -9  10   0    9.00    4.30
  -9  10   0   20.60    6.70
  -9  10   0   17.60    4.00
  -9  10   0   13.10    3.50
  -9  10   0   19.60    3.70
  -9  10   0    6.20    3.90
  -9  10   0   22.40    4.80
   8 -10   0    1.00    3.00
   8 -10   0    2.80    2.50
   8 -10   0    0.20    2.10
   8 -10   0   -7.80    2.80
  -8  10   0   -1.50    2.10
  -8  10   0    1.40    4.40
  -8  10   0    1.00    2.60
  -8  10   0    7.90    2.90
  -8  10   0    0.10    3.10
  -8  10   0    2.60    3.10
  -8  10   0   -2.90    3.30
  -8  10   0    0.60    2.60
   7 -10   0  134.69   12.70
   7 -10   0  137.59    9.10
   7 -10   0  134.29   13.30
   7 -10   0  111.09   13.30
   7 -10   0  116.29    8.90
   7 -10   0  108.19   10.20
  -7  10   0  127.89   10.90
  -7  10   0  133.49   13.10
  -7  10   0  119.89   10.80
  -7  10   0  128.69   11.10
  -7  10   0  116.09    9.80
  -7  10   0  128.39    9.70
  -7  10   0  121.29    9.50
  -7  10   0  124.29   14.50
  -7  10   0  125.29   22.00
   6 -10   0    6.10    2.10
   6 -10   0    6.40    2.70
   6 -10   0    3.70    2.90
   6 -10   0    4.20    2.80
   6 -10   0    6.50    2.20
   6 -10   0    1.90    2.30
  -6  10   0    3.90    2.20
  -6  10   0    1.40    2.90
  -6  10   0    5.00    3.60
  -6  10   0    7.50    3.10
  -6  10   0    6.20    3.30
  -6  10   0    2.70    4.20
  -6  10   0   -2.50    2.80
  -6  10   0    9.70    2.40
  -6  10   0   -1.60    2.20
  -6  10   0    5.00    3.60
   5 -10   0   24.30    3.60
   5 -10   0   23.20    4.70
   5 -10   0   25.80    4.10
   5 -10   0   21.30    5.40
   5 -10   0   20.20    2.60
   5 -10   0   40.50    6.30
   5 -10   0   40.70    5.50
  -5  10   0   22.70    5.50
  -5  10   0   21.70    3.70
  -5  10   0   24.90    4.50
  -5  10   0   23.10    3.00
  -5  10   0   13.40    7.30
  -5  10   0   21.20    4.10
  -5  10   0   16.60    3.60
  -5  10   0   25.80    4.00
  -5  10   0   22.80    3.00
   4 -10   0    0.00    1.50
   4 -10   0   -0.30    2.40
   4 -10   0    0.70    2.00
   4 -10   0   -1.90    3.10
   4 -10   0    1.30    3.10
   4 -10   0   -2.40    1.90
  -4  10   0    0.00    2.30
  -4  10   0   -1.00    2.90
  -4  10   0   -3.60    2.40
  -4  10   0   -1.00    1.90
  -4  10   0    8.40    2.60
  -4  10   0    0.50    2.80
  -4  10   0    0.40    2.20
  -4  10   0   -3.00    3.40
   3 -10   0    5.80    2.10
   3 -10   0    5.20    3.70
   3 -10   0    4.50    1.90
  -3  10   0    4.10    2.70
  -3  10   0    5.50    3.00
  -3  10   0    6.80    3.10
  -3  10   0    5.40    4.20
  -3  10   0    5.00    2.20
  -3  10   0    6.50    2.00
  -3  10   0    1.50    2.20
  -3  10   0    2.90    2.00
  -3  10   0    4.70    3.00
  -3  10   0    6.90    2.50
  -3  10   0   -3.80    4.30
   2 -10   0    3.40    3.30
   2 -10   0    3.10    2.30
  -2  10   0    1.20    2.50
  -2  10   0    4.40    1.60
  -2  10   0    4.10    3.80
  -2  10   0    5.30    2.30
  -2  10   0   -5.40    5.40
  -2  10   0    1.10    2.10
  -2  10   0   -1.20    1.60
  -2  10   0    2.50    2.70
  -2  10   0    4.10    2.80
  -2  10   0   -1.10    2.10
   1 -10   0  104.69   17.00
  -1  10   0   76.69    8.00
  -1  10   0   78.69    9.40
  -1  10   0  116.99   14.10
  -1  10   0   83.29    5.90
  -1  10   0   93.69    6.00
  -1  10   0   57.79    6.00
  -1  10   0   75.89   11.20
   0 -10   0   38.60    7.30
   0  10   0   33.30    5.80
   0  10   0   30.30    4.90
   0  10   0   71.39    8.80
   0  10   0   59.49    7.40
   0  10   0   39.60    6.80
   0  10   0   53.99    6.90
   1  10   0   76.89    7.70
   1  10   0   98.09   14.00
   1  10   0   70.99    7.50
   1  10   0   78.19    9.80
   1  10   0   72.59   11.20
   1  10   0   83.79   11.40
  -2 -10   0    3.90    3.50
   2  10   0    5.70    3.00
   2  10   0   -2.10    4.60
   2  10   0    2.50    3.10
   2  10   0    0.90    2.40
   2  10   0   -1.40    4.20
   2  10   0    2.20    2.60
   2  10   0    4.70    2.70
  -3 -10   0    5.60    3.80
   3  10   0   -0.50    2.70
   3  10   0    4.30    3.80
   3  10   0    5.60    3.00
   3  10   0    5.50    3.70
   3  10   0   -3.60    3.00
   3  10   0    1.20    2.40
  -4 -10   0    1.30    3.00
   4  10   0    6.20    3.10
   4  10   0    1.70    2.30
   4  10   0   -2.00    3.50
   4  10   0    0.40    3.40
   4  10   0   -1.30    3.00
  -5 -10   0   23.40    5.30
   5  10   0   17.50    4.40
   5  10   0   29.10    5.50
   5  10   0   22.00    5.30
   5  10   0   28.10    4.30
   5  10   0   21.70    4.40
   5  10   0   43.20    6.30
  -6 -10   0    2.00    2.60
   6  10   0    2.80    3.40
   6  10   0   10.30    3.10
   6  10   0   -1.40    3.10
   6  10   0    3.80    2.90
   6  10   0    2.60    1.60
   6  10   0   -5.60    4.50
   6  10   0    1.80    1.80
   6  10   0    3.60    3.20
   6  10   0    4.50    2.10
  -7 -10   0  143.49   20.20
  -7 -10   0  121.19    7.00
   7  10   0  128.49   15.30
   7  10   0  133.59    8.20
   7  10   0  101.09   10.50
   7  10   0  124.09    7.50
   7  10   0  136.39   13.30
   7  10   0  118.19    8.60
   7  10   0  111.99   13.80
   7  10   0  116.99   10.60
   7  10   0  106.39    8.00
   7  10   0  113.19   10.60
   7  10   0  112.69    9.80
  -8 -10   0    0.80    4.50
  -8 -10   0    2.40    2.10
  -8 -10   0    2.10    1.90
   8  10   0    3.50    3.40
   8  10   0    1.10    2.00
   8  10   0    2.30    3.60
   8  10   0    6.60    3.20
   8  10   0   -1.60    3.20
   8  10   0    2.80    2.20
   8  10   0   -1.20    3.20
   8  10   0   -4.50    3.10
   8  10   0   -3.50    1.60
   8  10   0   -0.50    2.90
   8  10   0    4.80    2.50
  -9 -10   0    4.20    5.90
  -9 -10   0   20.10    2.90
  -9 -10   0   16.80    2.80
  -9 -10   0   15.80    2.10
   9  10   0   12.20    4.20
   9  10   0   20.80    3.70
   9  10   0   13.20    4.50
   9  10   0   19.80    4.00
   9  10   0   25.40    3.90
   9  10   0   23.10    4.60
   9  10   0   12.30    2.70
   9  10   0   17.10    2.50
   9  10   0   10.10    4.10
 -10 -10   0    0.20    2.20
 -10 -10   0   -3.70    1.50
 -10 -10   0    4.30    2.70
 -10 -10   0    0.50    2.30
 -10 -10   0   -2.30    3.00
  10  10   0   -0.70    2.10
  10  10   0    2.00    3.60
  10  10   0   -1.20    2.60
  10  10   0    1.20    3.60
  10  10   0   -2.10    3.90
  10  10   0   -5.90    2.80
  10  10   0   -5.00    1.90
  10  10   0   -1.00    2.90
  10  10   0   -3.70    3.10
 -11 -10   0   16.60    2.70
 -11 -10   0   21.20    3.80
 -11 -10   0   17.10    5.00
 -11 -10   0   17.70    3.60
  11  10   0   29.50    5.40
  11  10   0   21.40    5.20
  11  10   0   19.00    3.80
  11  10   0   18.10    3.10
  11  10   0   28.70    4.80
  11  10   0   22.00    5.80
  11  10   0   19.90    3.90
  11  10   0   16.00    7.20
 -12 -10   0    1.20    3.00
 -12 -10   0    0.30    2.40
 -12 -10   0    3.90    3.10
 -12 -10   0   -2.30    1.90
 -12 -10   0    4.60    3.20
  12  10   0   -5.20    3.50
  12  10   0   -2.90    2.40
  12  10   0    8.20    4.30
  12  10   0   -1.40    4.00
  12  10   0   -0.50    3.90
  12  10   0    1.50    3.20
  12  10   0   -2.40    2.40
  12  10   0    3.90    4.30
  12  10   0    2.30    3.70
 -13 -10   0    3.50    3.80
 -13 -10   0    3.60    4.30
 -13 -10   0    2.70    3.10
 -13 -10   0   -1.60    2.00
 -13 -10   0    0.90    2.60
  13  10   0    7.60    4.80
  13  10   0    5.60    3.80
  13  10   0    6.70    2.50
  13  10   0    1.60    2.80
  13  10   0    0.70    3.80
  13  10   0    1.00    4.00
  13  10   0    3.60    2.00
  13  10   0   -1.60    3.30
  13  10   0   -2.90    3.10
  13  10   0    5.30    4.20
 -14 -10   0    2.20    3.30
 -14 -10   0   -0.80    3.50
 -14 -10   0   -1.00    2.50
  14  10   0    0.10    4.50
  14  10   0   -1.90    3.80
  14  10   0    3.80    2.80
  14  10   0    4.20    4.40
  14  10   0    5.20    4.10
  14  10   0    2.80    3.10
  14  10   0   -0.90    3.20
  14  10   0   -0.30    2.40
  14  10   0    6.30    5.20
 -15 -10   0   -3.80    4.60
 -15 -10   0   -3.30    2.60
 -15 -10   0    0.20    3.50
  15  10   0    0.10    2.90
  15  10   0   -2.20    2.30
  15  10   0   -0.80    4.00
  15  10   0   -2.20    4.70
  15  10   0   -0.20    2.40
  15  10   0   -1.00    4.40
  15  10   0   -2.60    4.00
  15  10   0   -1.50    4.50
  15  10   0    3.40    3.90
  15  10   0   -3.50    4.30
 -16 -10   0   -1.10    3.80
 -16 -10   0   -0.60    2.70
 -16 -10   0   -1.20    3.90
  16  10   0    0.00    4.00
  16  10   0    5.80    5.10
  16  10   0    9.30    2.80
  16  10   0    2.60    4.70
  16  10   0    0.40    3.30
  16  10   0    2.00    3.00
  16  10   0    2.20    3.70
  16  10   0   -7.40    4.20
 -17 -10   0    7.70    4.50
 -17 -10   0   13.60    4.00
 -17 -10   0   18.50    4.90
 -17 -10   0   12.80    5.00
  17  10   0   14.60    5.00
  17  10   0   18.60    6.30
  17  10   0   21.50    5.70
  17  10   0   11.30    5.50
  17  10   0    4.10    4.40
  17  10   0   16.40    3.90
  17  10   0   14.60    4.70
  17  10   0   12.20    3.30
 -18 -10   0    3.70    3.80
 -18 -10   0   -1.40    3.50
 -18 -10   0   -1.50    4.20
  18  10   0   -3.60    2.80
  18  10   0    1.00    3.70
  18  10   0   -0.10    2.50
  18  10   0    1.60    5.30
  18  10   0   -8.70    4.00
  18  10   0   -2.60    5.00
  18  10   0    2.40    3.10
  18  10   0   -0.60    4.90
 -19 -10   0    1.10    3.60
 -19 -10   0    6.00    4.10
 -19 -10   0    6.70    4.90
  19  10   0    7.10    3.20
  19  10   0    7.70    4.50
  19  10   0    7.10    4.90
  19  10   0   -1.00    4.80
  19  10   0    6.50    4.80
  19  10   0    8.50    5.90
  19  10   0   -0.30    3.20
 -20 -10   0    2.40    4.90
 -20 -10   0    0.00    4.00
 -20 -10   0   -0.60    4.40
  20  10   0   -0.50    4.10
  20  10   0   -7.60    4.50
  20  10   0    4.10    4.80
  20  10   0    0.80    2.90
  20  10   0   12.70    6.20
  20  10   0    6.50    3.50
  20  10   0   -2.00    6.00
 -21 -10   0   -5.30    4.10
 -21 -10   0   -5.60    5.00
 -21 -10   0    3.00    4.40
  21  10   0    6.20    4.30
  21  10   0    6.90    4.30
  21  10   0    0.70    3.50
  21  10   0    3.90    6.10
  21  10   0   -5.30    3.80
  21  10   0   -0.30    6.20
  21  10   0   -1.70    5.40
 -22 -10   0   15.70    6.10
 -22 -10   0    5.80    4.40
 -22 -10   0    7.30    5.10
  22  10   0    1.80    4.90
  22  10   0    5.70    4.10
  22  10   0    1.90    3.40
  22  10   0    7.60    4.80
  22  10   0   14.20    7.50
  22  10   0    2.60    6.50
 -23 -10   0   -3.40    3.80
 -23 -10   0   -4.60    5.50
  23  10   0   -3.70    4.50
  23  10   0   -3.60    5.60
  23  10   0   -6.90    7.40
 -24 -10   0   -6.70    5.40
 -24 -10   0    3.40    7.10
 -24 -10   0   -3.40    4.50
  24  10   0    1.00    3.60
  24  10   0   -6.40    4.50
  24  10   0   -8.10    6.80
  24  10   0    2.40    5.60
  24  10   0  -10.90    4.60
  21 -11   0   -3.90    6.00
  21 -11   0  -11.50    4.90
  21 -11   0   -4.50    3.70
 -21  11   0   -3.80    6.10
 -21  11   0   -9.10    4.80
 -21  11   0   -4.00    6.20
 -21  11   0    0.00    4.00
  20 -11   0    1.20    5.00
  20 -11   0    9.40    4.50
 -20  11   0   21.50    7.00
 -20  11   0    7.70    3.90
 -20  11   0   -0.50    4.90
 -20  11   0  -11.40    5.80
 -20  11   0   -1.10    5.50
 -20  11   0    4.20    4.40
 -20  11   0   -3.20    5.30
  19 -11   0    1.50    4.70
  19 -11   0    3.00    4.40
  19 -11   0   13.10    6.10
 -19  11   0   10.90    5.60
 -19  11   0    6.60    3.80
 -19  11   0   -3.30    3.70
 -19  11   0    8.80    6.10
 -19  11   0   10.80    5.70
 -19  11   0   -5.90    6.40
 -19  11   0    4.40    3.80
  18 -11   0   -7.60    4.20
  18 -11   0   -2.40    3.90
  18 -11   0   -6.70    3.80
  18 -11   0    2.40    4.40
 -18  11   0   -8.60    5.50
 -18  11   0   -6.70    4.40
 -18  11   0   -4.00    3.80
 -18  11   0   -7.70    3.30
 -18  11   0   -1.70    5.50
 -18  11   0   -5.90    4.80
  17 -11   0   -5.80    3.20
  17 -11   0    0.10    4.50
 -17  11   0    4.80    5.30
 -17  11   0    1.20    3.20
 -17  11   0   -8.10    3.80
 -17  11   0   -4.70    4.20
 -17  11   0   -5.30    4.70
 -17  11   0   -2.80    5.00
 -17  11   0   -0.10    4.10
 -17  11   0   -1.10    6.20
  16 -11   0   -2.60    3.50
  16 -11   0   -0.70    3.90
  16 -11   0   -3.70    4.30
 -16  11   0  -10.00    6.00
 -16  11   0   -6.90    3.90
 -16  11   0   -1.90    3.30
 -16  11   0   -8.80    5.10
 -16  11   0   -3.10    3.90
 -16  11   0   -2.50    4.00
  15 -11   0   19.60    4.70
  15 -11   0   14.90    4.00
  15 -11   0   32.90    5.50
  15 -11   0   13.60    5.10
 -15  11   0   18.80    4.70
 -15  11   0   26.00    6.70
 -15  11   0   24.90    5.70
 -15  11   0   32.50    6.10
 -15  11   0   19.50    4.00
 -15  11   0   23.20    4.40
 -15  11   0    7.80    5.80
  14 -11   0    0.60    3.00
  14 -11   0   -6.00    5.80
  14 -11   0   -2.60    3.30
  14 -11   0    1.70    4.40
 -14  11   0    0.40    3.60
 -14  11   0    4.10    3.00
 -14  11   0    0.30    4.60
 -14  11   0   -4.50    2.70
 -14  11   0   -3.80    4.70
 -14  11   0   -4.90    4.80
  13 -11   0   -4.80    4.70
  13 -11   0   -0.70    3.00
  13 -11   0   -3.50    3.80
  13 -11   0   -2.90    3.80
  13 -11   0   -0.10    3.10
 -13  11   0    2.10    3.10
 -13  11   0    1.90    3.30
 -13  11   0   -7.00    4.80
 -13  11   0   -6.00    4.60
 -13  11   0   -3.70    2.30
 -13  11   0   -4.00    4.20
 -13  11   0    1.60    4.40
  12 -11   0   28.00    4.10
  12 -11   0   16.90    4.70
  12 -11   0   18.20    4.30
  12 -11   0   20.70    4.80
  12 -11   0   21.00    5.10
 -12  11   0   22.50    4.40
 -12  11   0   15.20    6.60
 -12  11   0   25.80    5.20
 -12  11   0   27.00    6.10
 -12  11   0   20.80    3.80
 -12  11   0   30.80    5.80
 -12  11   0   30.60    6.30
 -12  11   0   31.70    4.60
  11 -11   0   22.80    4.80
  11 -11   0   20.20    3.60
  11 -11   0   17.80    4.10
 -11  11   0   29.00    3.70
 -11  11   0   16.20    4.10
 -11  11   0   16.60    5.40
 -11  11   0   22.80    4.30
 -11  11   0   18.80    5.40
 -11  11   0   24.30    6.30
 -11  11   0   14.90    6.70
 -11  11   0   28.80    5.60
  10 -11   0    5.10    3.00
  10 -11   0    1.50    3.60
  10 -11   0    1.00    3.50
  10 -11   0    0.70    2.50
 -10  11   0    0.90    4.10
 -10  11   0    2.70    3.40
 -10  11   0    5.00    4.90
 -10  11   0   -0.30    4.00
 -10  11   0    4.80    2.30
 -10  11   0    2.60    3.30
 -10  11   0    6.80    2.90
   9 -11   0    4.60    3.60
   9 -11   0   11.10    3.90
   9 -11   0   10.20    3.60
   9 -11   0    5.50    3.70
  -9  11   0    9.90    3.90
  -9  11   0    9.10    4.10
  -9  11   0    7.40    4.40
  -9  11   0    9.30    2.60
  -9  11   0    1.90    3.80
  -9  11   0   12.40    5.60
  -9  11   0   12.30    3.30
  -9  11   0   12.90    3.70
   8 -11   0    3.00    3.60
   8 -11   0   -1.20    2.80
   8 -11   0    0.30    2.80
   8 -11   0   -5.70    3.30
   8 -11   0    0.50    3.10
  -8  11   0    3.10    3.40
  -8  11   0   -1.90    2.40
  -8  11   0   -2.00    4.20
  -8  11   0   -2.70    3.10
  -8  11   0    0.70    2.70
  -8  11   0    0.90    2.90
  -8  11   0   -4.20    3.30
  -8  11   0   -2.20    3.30
   7 -11   0   22.60    4.10
   7 -11   0   17.90    4.60
   7 -11   0   23.50    4.00
   7 -11   0   20.70    3.40
   7 -11   0   23.10    2.90
   7 -11   0   23.40    4.00
  -7  11   0   25.20    6.50
  -7  11   0   25.40    4.20
  -7  11   0   22.80    4.20
  -7  11   0   30.60    5.00
  -7  11   0   22.80    4.00
  -7  11   0   25.20    3.70
  -7  11   0   23.60    4.90
  -7  11   0   26.00    4.70
   6 -11   0    2.20    1.80
   6 -11   0   -2.00    2.10
   6 -11   0    1.30    2.70
   6 -11   0    2.30    3.50
   6 -11   0    4.20    2.40
   6 -11   0    5.10    2.60
  -6  11   0   -2.30    2.40
  -6  11   0    3.90    2.70
  -6  11   0   -1.70    2.70
  -6  11   0    6.50    3.30
  -6  11   0    4.40    3.80
  -6  11   0    2.60    3.50
  -6  11   0    1.00    2.80
  -6  11   0   -0.60    3.40
  -6  11   0    3.80    2.10
   5 -11   0   25.00    5.10
   5 -11   0   40.10    5.90
   5 -11   0   26.30    3.30
  -5  11   0   29.40    5.30
  -5  11   0   47.80    6.20
  -5  11   0   47.50    6.80
  -5  11   0   30.00    4.80
  -5  11   0   32.10    4.70
  -5  11   0   15.40    3.40
  -5  11   0   25.40    3.10
  -5  11   0   20.10    4.00
   4 -11   0    2.00    3.60
   4 -11   0    1.60    1.80
   4 -11   0   -0.90    1.90
  -4  11   0    4.70    3.40
  -4  11   0    3.70    3.40
  -4  11   0    0.50    3.20
  -4  11   0   -4.10    2.60
  -4  11   0    2.30    2.30
  -4  11   0    3.50    2.00
  -4  11   0   -3.20    2.30
  -4  11   0   -2.40    4.00
  -4  11   0   -1.30    2.00
  -4  11   0    3.60    4.60
  -3  11   0   65.29    8.30
  -3  11   0   64.79    6.30
  -3  11   0   76.69   11.40
  -3  11   0   44.90    7.60
  -3  11   0   68.19    6.30
  -3  11   0   95.69   12.30
  -3  11   0   74.59    8.30
  -3  11   0   73.59    6.30
   2 -11   0    2.00    3.20
  -2  11   0   -7.10    3.50
  -2  11   0   -3.60    4.30
  -2  11   0    2.70    3.10
  -2  11   0    5.00    3.10
  -2  11   0   -0.30    2.70
  -2  11   0   -2.20    3.10
  -2  11   0    2.70    2.20
   1 -11   0    3.40    3.80
  -1  11   0    9.20    2.70
  -1  11   0    5.70    4.80
  -1  11   0    5.40    3.00
  -1  11   0    3.80    3.30
  -1  11   0    2.80    5.60
  -1  11   0    8.50    3.40
   0 -11   0    0.60    4.00
   0  11   0   -1.00    2.30
   0  11   0   -2.00    2.90
   0  11   0   -4.30    2.80
   0  11   0   -4.20    2.60
   0  11   0   -1.70    3.90
   0  11   0   -1.40    3.20
  -1 -11   0    4.50    3.50
   1  11   0    1.00    3.40
   1  11   0    4.20    2.90
   1  11   0    3.60    4.70
   1  11   0    4.50    3.30
   1  11   0    5.90    3.90
   1  11   0   12.30    3.40
  -2 -11   0    1.60    3.30
   2  11   0   -5.30    4.10
   2  11   0   -3.90    3.00
   2  11   0   -3.20    3.00
   2  11   0   -1.30    2.80
   2  11   0   -2.30    2.70
   3  11   0   40.70    6.90
   3  11   0   51.29    7.70
   3  11   0   40.00    6.10
   3  11   0   48.80    7.20
   3  11   0   62.39    7.70
   3  11   0   53.19    7.50
  -4 -11   0    6.40    4.60
   4  11   0    4.10    4.30
   4  11   0    2.40    4.70
   4  11   0    0.10    3.20
   4  11   0   -1.70    3.20
   4  11   0   -0.10    2.80
   4  11   0   -3.40    4.30
   4  11   0   -1.70    2.90
  -5 -11   0   20.20    5.80
   5  11   0   27.40    5.60
   5  11   0   26.20    4.20
   5  11   0   26.90    4.90
   5  11   0   26.80    5.70
   5  11   0   26.60    4.40
   5  11   0   24.90    5.90
   5  11   0   23.00    5.20
  -6 -11   0    3.10    4.30
   6  11   0    0.80    3.60
   6  11   0    0.70    3.70
   6  11   0   10.80    5.90
   6  11   0    0.80    3.20
   6  11   0   -2.00    3.60
   6  11   0    4.20    2.90
   6  11   0   -4.20    3.40
  -7 -11   0   24.80    5.80
   7  11   0   25.00    7.90
   7  11   0   16.20    2.30
   7  11   0   23.20    4.80
   7  11   0   25.10    4.70
   7  11   0   30.90    5.50
   7  11   0   19.50    4.90
  -8 -11   0   -4.70    3.30
   8  11   0    1.70    3.40
   8  11   0   -1.20    1.90
   8  11   0   -2.40    3.20
   8  11   0    1.50    3.20
   8  11   0    4.60    3.30
   8  11   0   -0.80    3.20
   8  11   0    1.50    1.70
  -9 -11   0   -1.30    3.90
   9  11   0    8.30    2.50
   9  11   0   11.60    2.20
   9  11   0   20.80    4.30
   9  11   0    1.10    7.10
   9  11   0    3.70    2.20
   9  11   0   13.10    4.00
   9  11   0    7.20    3.80
   9  11   0   13.60    4.80
   9  11   0    7.20    4.00
 -10 -11   0    3.10    4.30
 -10 -11   0    0.70    2.10
 -10 -11   0    0.40    2.30
  10  11   0   -5.70    2.70
  10  11   0    2.00    2.40
  10  11   0    5.00    4.00
  10  11   0    4.40    4.00
  10  11   0    5.70    4.00
  10  11   0   10.40    3.30
  10  11   0   -1.50    4.30
  10  11   0   -0.30    2.60
  10  11   0   -6.90    4.10
  10  11   0    3.20    2.70
  10  11   0    4.00    2.20
 -11 -11   0   16.60    5.50
 -11 -11   0   20.50    3.10
 -11 -11   0   24.40    3.30
  11  11   0   17.50    3.60
  11  11   0   16.80    5.50
  11  11   0   23.90    3.00
  11  11   0   19.10    5.90
  11  11   0   14.90    3.20
  11  11   0   27.90    5.30
  11  11   0   19.90    5.40
  11  11   0   28.20    5.20
  11  11   0   15.90    4.00
 -12 -11   0   22.00    3.50
 -12 -11   0   24.10    2.80
 -12 -11   0   18.30    3.50
 -12 -11   0   22.70    6.40
 -12 -11   0   23.10    3.70
  12  11   0   23.70    6.90
  12  11   0   19.70    5.10
  12  11   0   23.20    5.30
  12  11   0   18.10    3.40
  12  11   0   16.70    4.10
  12  11   0   39.60   11.30
  12  11   0   20.30    5.80
  12  11   0   13.30    3.60
  12  11   0   25.80    3.30
  12  11   0   31.00    6.00
 -13 -11   0   -3.90    2.10
 -13 -11   0    3.20    3.40
 -13 -11   0   -0.50    2.80
  13  11   0   -3.40    3.00
  13  11   0   -3.00    3.40
  13  11   0   -8.10    5.00
  13  11   0   -1.20    3.80
  13  11   0   -1.90    2.60
  13  11   0    0.40    4.00
  13  11   0   -3.10    3.10
  13  11   0    5.80    4.60
  13  11   0   -5.10    2.20
 -14 -11   0   -1.80    2.40
 -14 -11   0    0.00    3.20
 -14 -11   0   -7.10    3.90
  14  11   0    3.30    5.00
  14  11   0    1.90    5.20
  14  11   0   -3.70    3.20
  14  11   0   -6.10    4.20
  14  11   0   -2.60    2.30
  14  11   0   -5.90    3.70
  14  11   0   -4.10    2.40
  14  11   0   -0.10    4.10
  14  11   0   -6.80    3.50
 -15 -11   0   16.10    3.50
 -15 -11   0   21.10    4.70
 -15 -11   0   17.30    5.80
 -15 -11   0   21.50    4.60
  15  11   0   13.80    3.50
  15  11   0   27.10    5.90
  15  11   0   17.20    5.50
  15  11   0   27.70    7.10
  15  11   0   16.30    6.20
  15  11   0   15.80    5.40
  15  11   0    9.00    4.40
  15  11   0   17.20    4.50
  15  11   0    9.00    3.10
 -16 -11   0   -4.00    3.40
  16  11   0  -10.10    4.40
  16  11   0   -1.10    2.40
  16  11   0   -7.50    4.80
  16  11   0   -3.90    5.10
  16  11   0   -0.20    4.70
  16  11   0   -4.90    3.50
 -17 -11   0   -4.90    3.10
 -17 -11   0   -0.70    3.60
  17  11   0    7.30    5.00
  17  11   0    0.80    2.70
  17  11   0   -7.90    5.30
  17  11   0   -6.50    4.70
  17  11   0   -4.40    3.90
  17  11   0   -0.40    4.30
  17  11   0   -6.40    3.60
  17  11   0   -1.40    3.30
 -18 -11   0   -4.40    3.80
 -18 -11   0   -8.10    4.50
  18  11   0   -4.10    2.60
  18  11   0   -4.80    5.70
  18  11   0   -2.30    3.70
  18  11   0    1.20    5.80
  18  11   0   -8.60    3.90
  18  11   0   -8.80    5.20
 -19 -11   0   -6.20    3.80
 -19 -11   0    5.40    4.90
  19  11   0   12.40    3.20
  19  11   0    5.20    5.50
  19  11   0   11.30    4.50
  19  11   0   -0.10    4.60
  19  11   0   -1.30    5.70
  19  11   0    9.90    5.20
  19  11   0    1.20    6.80
  19  11   0    6.30    6.00
  19  11   0   -2.80    7.60
 -20 -11   0    3.20    4.90
 -20 -11   0   10.20    5.80
  20  11   0    6.00    4.60
  20  11   0    5.50    5.70
  20  11   0    2.50    3.70
  20  11   0    0.30    6.80
  20  11   0   13.90    6.60
  20  11   0   15.10    6.80
  20  11   0    2.70    5.60
  20  11   0   11.90    3.80
 -21 -11   0  -12.60    6.00
 -21 -11   0    1.40    5.80
 -21 -11   0   -3.80    4.90
  21  11   0    0.60    4.20
  21  11   0   -3.40    5.70
  21  11   0  -14.30    7.00
  21  11   0    2.50    4.90
  22  11   0   -9.50    4.30
  18 -12   0    1.60    4.10
  18 -12   0    0.40    5.30
  18 -12   0   -4.90    4.60
 -18  12   0  -12.90    5.60
 -18  12   0   -9.60    3.50
 -18  12   0    5.10    8.00
  17 -12   0   -8.00    4.50
  17 -12   0   -2.80    3.80
  17 -12   0  -10.20    5.10
 -17  12   0    1.20    4.60
 -17  12   0    2.90    6.20
 -17  12   0   -1.00    3.60
 -17  12   0   -4.30    4.10
 -17  12   0   -5.40    3.10
 -17  12   0   -1.80    4.10
  16 -12   0   11.20    4.60
  16 -12   0   12.50    5.50
  16 -12   0    7.90    4.70
 -16  12   0   14.50    5.50
 -16  12   0   -6.60    6.70
 -16  12   0    8.50    4.50
 -16  12   0    2.00    3.40
 -16  12   0   13.60    5.50
 -16  12   0    7.20    4.30
 -16  12   0    0.60    6.10
  15 -12   0   -2.10    3.40
  15 -12   0   -5.80    3.50
  15 -12   0    1.40    4.80
 -15  12   0   -1.90    2.90
 -15  12   0   -6.00    5.00
 -15  12   0   -5.50    3.40
 -15  12   0    9.90    5.10
 -15  12   0  -10.20    4.90
 -15  12   0  -12.40    6.00
 -15  12   0   -8.00    3.90
 -15  12   0   -4.50    3.30
  14 -12   0   -6.20    3.50
  14 -12   0   -3.50    3.20
  14 -12   0   -2.30    4.10
 -14  12   0   -6.40    4.90
 -14  12   0    1.20    6.20
 -14  12   0   -4.00    3.60
 -14  12   0   -2.90    4.90
 -14  12   0   -2.50    2.80
 -14  12   0   -6.90    3.80
 -14  12   0   -6.00    3.30
  13 -12   0   -0.70    3.50
  13 -12   0   -7.70    3.70
  13 -12   0   -2.30    2.80
 -13  12   0   -6.10    3.70
 -13  12   0    3.20    3.50
 -13  12   0   -5.10    4.70
 -13  12   0    2.00    4.90
 -13  12   0   -8.50    5.10
 -13  12   0    1.90    5.20
 -13  12   0   -5.20    2.50
  12 -12   0   -5.00    4.10
  12 -12   0   -4.90    3.90
  12 -12   0   -3.90    3.40
 -12  12   0   -0.10    3.50
 -12  12   0   -1.30    3.70
 -12  12   0   -2.50    4.00
 -12  12   0   -2.90    4.50
 -12  12   0   -6.10    5.10
 -12  12   0    0.10    4.80
  11 -12   0   -5.10    5.20
  11 -12   0   -4.50    3.30
  11 -12   0   -5.50    3.80
  11 -12   0   -7.60    3.70
 -11  12   0   -5.30    4.60
 -11  12   0   -0.30    4.80
 -11  12   0   -4.00    3.10
 -11  12   0    4.90    4.90
 -11  12   0   -1.60    3.50
 -11  12   0   -2.50    5.10
  10 -12   0   -3.60    4.30
  10 -12   0    0.60    3.40
  10 -12   0    3.60    3.30
  10 -12   0    4.80    2.70
 -10  12   0    0.10    3.20
 -10  12   0   -2.10    3.30
 -10  12   0    2.70    4.80
 -10  12   0    0.30    5.20
 -10  12   0   -1.60    2.30
 -10  12   0    6.90    3.90
 -10  12   0    4.00    4.70
 -10  12   0    3.10    3.90
   9 -12   0   19.50    3.80
   9 -12   0   16.30    2.90
   9 -12   0    6.60    4.40
   9 -12   0   16.00    4.40
  -9  12   0   19.00    5.90
  -9  12   0    8.90    2.90
  -9  12   0   15.20    3.40
  -9  12   0   23.80    5.60
  -9  12   0   10.00    4.40
  -9  12   0   14.20    4.10
  -9  12   0   17.70    5.60
   8 -12   0   29.50    4.40
   8 -12   0   54.99    7.90
   8 -12   0   37.20    5.90
   8 -12   0   28.00    5.10
   8 -12   0   50.69    6.40
  -8  12   0   47.60    6.40
  -8  12   0   41.00    6.50
  -8  12   0   40.80    7.50
  -8  12   0   33.30    4.60
  -8  12   0   44.90    6.70
  -8  12   0   30.30    4.10
  -8  12   0   28.70    3.60
  -8  12   0   24.30    4.70
   7 -12   0   -3.00    2.50
   7 -12   0   -3.80    2.60
   7 -12   0   -5.80    3.70
  -7  12   0    2.50    3.50
  -7  12   0   -0.80    3.70
  -7  12   0   -4.50    3.00
  -7  12   0   -1.70    2.80
  -7  12   0   -4.60    4.30
   6 -12   0    1.80    2.40
   6 -12   0   -0.40    2.30
  -6  12   0    2.40    2.10
  -6  12   0    8.90    4.00
  -6  12   0    3.60    5.60
  -6  12   0   -0.90    2.20
  -6  12   0    3.70    3.10
  -6  12   0    3.60    2.60
  -6  12   0    3.80    3.90
  -6  12   0   -7.00    3.60
  -5  12   0   -4.80    1.90
  -5  12   0   -4.30    2.50
  -5  12   0   -0.40    3.50
  -5  12   0   -3.50    3.10
  -5  12   0   -1.30    2.30
  -5  12   0    5.40    5.20
   4 -12   0    0.30    4.10
  -4  12   0   -0.40    4.60
  -4  12   0    1.00    3.30
  -4  12   0   -1.80    2.90
  -4  12   0   -7.00    3.30
   3 -12   0   12.10    4.90
  -3  12   0   16.60    4.20
  -3  12   0   16.20    4.70
  -3  12   0   13.80    4.70
  -3  12   0   13.00    3.60
  -3  12   0   14.50    5.70
   2 -12   0    7.40    4.70
  -2  12   0   10.40    4.00
  -2  12   0    3.70    2.80
  -2  12   0    2.50    3.60
  -2  12   0    8.80    3.60
  -2  12   0    8.60    4.90
  -2  12   0    4.80    3.50
   1 -12   0    6.30    4.70
  -1  12   0    7.80    3.90
  -1  12   0    8.80    5.60
  -1  12   0    3.80    3.50
  -1  12   0   10.80    4.70
  -1  12   0    0.80    3.70
  -1  12   0    6.20    2.90
   0  12   0   85.89    9.40
   0  12   0   53.49    7.00
   0  12   0   63.89    8.90
   0  12   0   93.89   10.90
  -1 -12   0    8.70    4.30
   1  12   0    0.80    3.60
   1  12   0    4.80    4.60
   1  12   0    9.30    5.50
   1  12   0   -2.60    6.20
   1  12   0    5.80    3.10
   1  12   0    6.00    4.10
  -2 -12   0   10.10    4.60
   2  12   0    1.60    5.30
   2  12   0    0.00    5.30
   2  12   0    7.50    3.50
   2  12   0    0.10    3.70
   2  12   0   -4.30    4.50
   2  12   0    6.40    4.20
   2  12   0    2.10    5.60
  -3 -12   0   10.30    5.40
   3  12   0   11.70    3.90
   3  12   0    9.20    5.90
   3  12   0    6.40    4.80
   3  12   0    4.50    4.10
   3  12   0    3.60    3.80
   3  12   0   -1.10    4.60
   3  12   0   13.60    7.10
  -4 -12   0    0.20    4.40
   4  12   0   -3.20    4.50
   4  12   0    1.20    3.20
   4  12   0   -7.20    7.00
   4  12   0   -4.40    3.60
   4  12   0   -3.80    3.50
  -5 -12   0    2.40    4.30
   5  12   0   -4.50    4.40
   5  12   0    2.70    4.40
   5  12   0   -2.30    3.20
   5  12   0   -2.80    3.30
   5  12   0   -7.30    7.40
   5  12   0    0.10    3.40
   5  12   0   -7.90    3.70
   5  12   0   -3.70    3.70
  -6 -12   0    3.10    4.30
   6  12   0    9.90    3.50
   6  12   0    0.10    3.70
   6  12   0    2.60    4.50
   6  12   0    0.30    3.90
   6  12   0    1.20    3.80
   6  12   0   -3.40    6.60
   6  12   0   -4.70    3.20
   6  12   0    1.70    7.40
  -7 -12   0   -3.80    3.50
   7  12   0   -5.00    3.60
   7  12   0    4.20    5.00
   7  12   0   -5.90    3.40
   7  12   0   -3.10    3.60
   7  12   0    0.00    2.80
   7  12   0  -11.30    6.40
   7  12   0   -8.20    3.90
  -8 -12   0   23.10    6.80
   8  12   0   31.50    5.30
   8  12   0   30.50    5.80
   8  12   0   27.40    5.00
   8  12   0   33.80    6.30
   8  12   0   33.60    5.30
   8  12   0   35.80    6.40
  -9 -12   0    7.30    4.70
   9  12   0   10.10    5.20
   9  12   0   13.00    4.50
   9  12   0   14.90    5.00
   9  12   0   13.60    5.30
   9  12   0    8.10    4.20
   9  12   0   12.90    5.80
 -10 -12   0    4.50    5.00
  10  12   0    2.50    4.50
  10  12   0    2.40    4.10
  10  12   0   -3.30    4.10
  10  12   0   -2.50    3.10
  10  12   0   -1.20    1.90
  10  12   0   -5.40    4.20
 -11 -12   0   -2.00    4.00
  11  12   0    0.50    4.10
  11  12   0   -3.10    2.20
  11  12   0   -5.70    3.30
  11  12   0   -3.30    2.50
 -12 -12   0   -0.30    4.50
  12  12   0   -7.40    3.60
  12  12   0    6.40    5.10
  12  12   0   -0.50    3.10
  12  12   0    5.10    4.90
  12  12   0   -4.10    2.50
  12  12   0   -2.40    2.40
  12  12   0    1.60    4.50
  12  12   0   -5.10    3.90
 -13 -12   0   -5.50    2.30
 -13 -12   0   -1.70    4.30
 -13 -12   0    0.00    2.70
  13  12   0   -4.10    3.00
  13  12   0   -3.90    4.30
  13  12   0   -6.20    2.30
  13  12   0   -7.80    4.30
  13  12   0    2.40    3.40
  13  12   0  -11.10    5.00
  13  12   0   -8.00    4.20
 -14 -12   0   -3.00    2.80
 -14 -12   0   -2.20    4.30
 -14 -12   0   -3.40    3.10
  14  12   0   -9.20    6.90
  14  12   0   -3.60    2.90
  14  12   0   -2.40    4.70
  14  12   0   -4.20    4.80
  14  12   0   -6.90    3.10
  14  12   0   -5.90    2.50
  14  12   0   -3.30    4.70
  14  12   0   -3.40    4.70
 -15 -12   0   -8.00    3.40
 -15 -12   0   -1.90    2.60
 -15 -12   0   -1.80    4.20
  15  12   0   -4.10    4.40
  15  12   0   -5.30    2.50
  15  12   0   -8.20    5.00
  15  12   0   -3.10    4.70
  15  12   0   -3.70    5.00
 -16 -12   0    5.40    4.60
 -16 -12   0   -0.70    3.90
 -16 -12   0   -2.70    3.10
 -16 -12   0    5.10    4.30
  16  12   0    2.40    3.10
  16  12   0   12.90    6.50
  16  12   0   11.70    5.90
  16  12   0   15.20    5.80
  16  12   0   -2.40    3.80
  16  12   0    1.00    5.30
  16  12   0    0.70    3.00
  16  12   0   -8.40    4.20
 -17 -12   0  -10.90    4.50
 -17 -12   0   -3.40    4.30
  17  12   0    3.30    6.10
  17  12   0   -7.60    4.10
  17  12   0   -9.80    4.40
  17  12   0    0.40    6.40
  17  12   0   -5.60    5.10
  17  12   0   -5.40    3.30
 -18 -12   0   -5.60    4.70
 -18 -12   0   -8.20    3.60
  18  12   0   -4.90    2.50
  18  12   0   -5.20    4.20
  18  12   0   -5.50    6.30
  18  12   0   -5.30    5.10
  18  12   0   -1.80    4.00
  18  12   0   -1.50    6.20
  19  12   0   -8.40    5.40
  19  12   0   13.90    7.70
  19  12   0    0.80    4.40
  15 -13   0   -2.00    3.90
  15 -13   0   -4.10    4.20
 -15  13   0   -5.00    4.70
 -15  13   0    1.10    6.40
 -15  13   0   -0.60    5.20
 -15  13   0   -9.50    3.70
  14 -13   0   -1.90    4.10
  14 -13   0    1.30    3.70
 -14  13   0   -7.50    4.10
 -14  13   0   -8.00    6.80
 -14  13   0   -3.90    5.50
 -14  13   0   -4.30    4.20
 -14  13   0   -2.70    9.00
 -14  13   0   -1.70    3.00
  13 -13   0   -5.00    3.60
  13 -13   0   -3.10    3.90
 -13  13   0   -5.70    3.70
 -13  13   0  -11.60    6.00
 -13  13   0   -1.00    5.30
 -13  13   0   -6.10    2.70
 -13  13   0   -7.80    6.80
  12 -13   0   -4.20    3.10
  12 -13   0   -5.30    3.90
  12 -13   0    0.20    3.90
 -12  13   0    3.40    5.20
 -12  13   0   -1.40    6.60
 -12  13   0    2.10    5.30
 -12  13   0   -6.10    2.40
 -12  13   0   -5.50    4.10
 -12  13   0   -3.60    3.50
  11 -13   0   -5.30    3.60
  11 -13   0   -5.50    2.80
  11 -13   0   -1.30    3.60
 -11  13   0   -2.70    3.50
 -11  13   0   -6.80    3.70
 -11  13   0   -4.00    4.80
 -11  13   0   -1.10    4.90
  10 -13   0   -4.00    2.30
 -10  13   0   -9.50    4.30
 -10  13   0   -2.90    2.30
 -10  13   0   -4.50    3.40
 -10  13   0    5.60    5.80
 -10  13   0    2.00    5.10
 -10  13   0   -9.70    5.10
   9 -13   0   -4.00    3.40
  -9  13   0  -11.10    5.10
  -9  13   0   -2.80    3.80
  -9  13   0    2.90    4.40
  -9  13   0   -2.00    2.80
   8 -13   0   -2.20    2.50
  -8  13   0    3.00    4.40
  -8  13   0   -1.20    4.00
  -8  13   0    0.60    5.80
  -7  13   0   -3.00    3.50
  -7  13   0   -5.70    2.60
  -7  13   0   -0.30    5.10
  -7  13   0   -4.50    2.00
  -7  13   0   -4.10    2.40
  -7  13   0   -4.60    4.30
  -7  13   0   -1.20    3.60
  -6  13   0    3.40    4.50
  -6  13   0   -2.10    4.20
  -6  13   0    7.40    5.90
  -6  13   0   -1.30    4.00
  -5  13   0   17.70    5.40
  -5  13   0   13.60    4.70
  -5  13   0   13.00    4.30
  -5  13   0   13.30    5.80
  -5  13   0   20.30    4.40
  -4  13   0    7.10    4.20
  -4  13   0   17.90    5.20
  -4  13   0   16.50    6.10
  -4  13   0   13.90    5.00
  -4  13   0    9.90    4.20
   3 -13   0    6.60    4.80
  -3  13   0   -1.50    7.10
  -3  13   0    1.60    3.50
  -3  13   0   -1.80    4.20
  -3  13   0    4.90    4.80
  -3  13   0   -3.30    3.80
   2 -13   0    1.30    4.30
  -2  13   0    0.80    3.60
  -2  13   0   -5.60    4.10
  -2  13   0   -3.30    2.50
  -2  13   0    3.80    7.40
  -2  13   0    3.80    4.00
  -2  13   0   -5.50    4.60
   1 -13   0    2.70    4.30
  -1  13   0   -0.50    4.00
  -1  13   0   -6.50    3.80
  -1  13   0   -4.40    4.80
  -1  13   0   -4.60    5.90
  -1  13   0   -3.60    2.60
  -1  13   0    2.60    3.60
   0 -13   0   -0.80    3.80
   0  13   0    0.90    4.30
   0  13   0   -4.00    2.70
   0  13   0   -4.40    4.80
   0  13   0   -2.50    3.80
   0  13   0   -4.90    3.40
   0  13   0   -3.80    5.70
  -1 -13   0   -1.00    3.80
   1  13   0   -4.10    5.50
   1  13   0   -7.40    3.80
   1  13   0    2.90    5.60
   1  13   0   -4.20    4.00
   1  13   0    0.00    3.90
   1  13   0   -0.90    2.90
  -2 -13   0   -5.00    4.00
   2  13   0   -4.60    5.80
   2  13   0   -0.40    3.40
   2  13   0   -2.20    3.20
   2  13   0    9.80    4.80
   2  13   0   -3.50    5.30
  -3 -13   0    0.50    4.10
   3  13   0    0.90    3.60
   3  13   0  -10.10    5.30
   3  13   0    0.70    5.80
   3  13   0   -3.00    3.70
   3  13   0   -5.90    4.20
   3  13   0   -0.10    4.50
   3  13   0   16.60    6.70
  -4 -13   0    9.00    4.90
   4  13   0   -0.90    4.80
   4  13   0   14.40    6.70
   4  13   0   10.50    4.50
   4  13   0   -2.00    4.10
   4  13   0    8.00    5.50
   4  13   0   16.70    5.80
   4  13   0    1.70    4.60
  -5 -13   0   11.20    5.20
   5  13   0   17.40    6.50
   5  13   0    9.40    5.60
   5  13   0   -0.50    5.20
   5  13   0   15.20    4.70
   5  13   0   11.20    5.00
   5  13   0    6.20    5.20
   5  13   0   24.30    6.10
  -6 -13   0    3.80    4.80
   6  13   0    1.20    4.20
   6  13   0   11.00    4.40
   6  13   0    8.00    5.30
   6  13   0   14.60    5.10
   6  13   0    4.10    4.60
   6  13   0   -7.30    3.90
   6  13   0   -2.00    6.00
  -7 -13   0   -5.60    3.80
   7  13   0  -11.00    5.00
   7  13   0   -8.70    5.70
   7  13   0   -2.30    3.40
   7  13   0    2.60    4.80
   7  13   0   -0.60    4.10
  -8 -13   0   -1.30    4.60
   8  13   0   -4.40    4.00
   8  13   0  -13.00    5.40
   8  13   0    8.00    4.30
   8  13   0   -2.40    4.00
  -9 -13   0   -0.60    4.40
   9  13   0   -0.40    3.80
   9  13   0    0.10    4.00
   9  13   0   -8.50    6.10
   9  13   0   -1.50    4.60
 -10 -13   0   -3.10    4.70
  10  13   0   -0.90    5.00
  10  13   0   -4.90    4.30
  10  13   0   -7.30    3.60
 -11 -13   0   -7.20    4.00
  11  13   0   -5.20    4.50
  11  13   0   -5.20    4.30
  11  13   0   -5.40    3.90
 -12 -13   0   -1.60    4.70
  12  13   0   -0.80    4.80
  12  13   0   -0.60    4.20
  12  13   0   -0.80    4.70
  12  13   0   -2.00    4.50
 -13 -13   0   -7.30    4.40
  13  13   0  -10.80    4.80
  13  13   0   -4.20    5.00
  13  13   0   -8.60    4.30
  13  13   0   -1.70    4.30
 -14 -13   0    0.90    6.30
  14  13   0   -7.40    4.70
  14  13   0   -5.80    5.60
  14  13   0   -6.20    5.40
  14  13   0   -0.40    3.00
 -15 -13   0   -8.90    5.90
  15  13   0    0.20    4.50
  -9  14   0   -9.30    5.80
  -9  14   0   -7.60    3.20
  -9  14   0    0.00    6.30
  -9  14   0   -3.00    3.80
  -9  14   0   -1.90    2.50
  -8  14   0   -8.00    5.70
  -8  14   0   -9.10    5.40
  -8  14   0   -0.80    4.90
  -8  14   0    1.60    4.90
  -8  14   0   -2.80    7.70
  -7  14   0  -10.00    6.20
  -7  14   0   -4.80    5.40
  -7  14   0   -0.60    4.90
  -6  14   0   -7.50    6.30
  -6  14   0   -7.60    4.20
  -6  14   0   -0.90    4.90
  -5  14   0   -8.10    5.00
  -5  14   0   -8.00    6.10
  -5  14   0   -4.20    4.10
  -4  14   0    9.60    8.20
  -4  14   0   12.40    5.00
  -4  14   0   -1.50    4.80
  -4  14   0    3.60    4.30
  -4  14   0   -2.20    5.50
  -3  14   0   -4.20    4.20
  -3  14   0   -5.50    3.90
  -3  14   0   -4.20    6.90
  -3  14   0   -5.60    5.00
   2 -14   0    1.90    4.70
  -2  14   0   -9.90    4.60
  -2  14   0    5.20    6.10
  -2  14   0  -12.10    6.10
  -2  14   0   -4.50    4.30
  -2  14   0   -7.00    4.00
   1 -14   0   -5.60    4.10
  -1  14   0   -1.20    4.10
  -1  14   0   -7.00    4.30
  -1  14   0   -7.50    5.50
  -1  14   0   -9.20    4.40
  -1  14   0  -13.80    6.50
   0 -14   0   13.80    6.00
   0  14   0   -1.00    6.70
   0  14   0   12.90    4.70
   0  14   0    2.00    5.90
   0  14   0    8.30    3.30
   0  14   0    6.50    5.10
   0  14   0    6.10    4.60
  -1 -14   0   -5.50    3.80
   1  14   0    5.70    6.90
   1  14   0   -5.40    5.30
   1  14   0    1.60    4.60
   1  14   0   -4.20    3.30
   1  14   0  -14.30    9.60
   1  14   0    3.20    3.70
  -2 -14   0   -4.30    4.30
   2  14   0   -5.70    6.00
   2  14   0   -6.30    4.30
   2  14   0    3.90    6.50
   2  14   0   -4.00    5.70
   2  14   0    5.10    3.80
   3  14   0   -8.20    5.00
   3  14   0   -3.80    3.50
   3  14   0   -5.90    5.30
   3  14   0   -2.90    4.90
   3  14   0   13.30    6.90
   3  14   0   -5.20    3.50
  -4 -14   0    1.90    4.90
   4  14   0   -6.80    5.70
   4  14   0    4.10    4.10
   4  14   0   13.10    7.20
   4  14   0    4.50    5.70
   4  14   0    0.70    5.00
  -5 -14   0   -5.70    6.00
   5  14   0   -0.40    4.40
   5  14   0   -6.10    4.60
   5  14   0    0.80    5.70
   6  14   0  -10.10    5.70
   6  14   0    5.80    5.70
   6  14   0   -9.10    3.90
  -7 -14   0   -0.70    5.40
   7  14   0   -6.40    4.70
   7  14   0   -2.70    4.20
   7  14   0    4.80    6.10
   7  14   0   -8.40    4.00
   7  14   0   13.30    5.70
  -8 -14   0    2.30    5.30
   8  14   0   -8.50    4.60
   8  14   0    0.60    5.70
   8  14   0   -1.30    4.40
   8  14   0   -4.60    4.30
  -9 -14   0   -3.30    5.00
   9  14   0  -13.00    6.50
   9  14   0   -1.70    4.30
   9  14   0   -2.90    5.00
   9  14   0    0.50    4.70
  10  14   0    1.30    4.20
   9  14  -1   -6.00    5.00
   9  14  -1   -2.50    6.20
   9  14  -1    2.90    5.10
   9  14  -1    9.70    5.30
  -9 -14   1    4.20    5.10
   8  14  -1   -3.70    5.60
   8  14  -1  -12.10    4.70
   8  14  -1   15.90    5.40
  -8 -14   1   -6.30    4.40
   7  14  -1   -4.40    4.90
   7  14  -1   -1.30    5.20
   7  14  -1   -6.60    4.10
   7  14  -1   -5.50    5.60
   7  14  -1   -2.20    4.10
  -7 -14   1   -2.40    5.90
   6  14  -1   -5.60    5.30
   6  14  -1   13.10    6.10
   6  14  -1   -1.90    4.10
   6  14  -1  -12.50    5.40
   6  14  -1   -7.80    4.80
   5  14  -1   -1.80    4.20
   5  14  -1    6.40    6.10
   5  14  -1   -9.40    4.60
   5  14  -1   -4.00    5.00
  -5 -14   1   -4.30    5.20
   4  14  -1    9.20    4.40
   4  14  -1    5.70    4.40
   4  14  -1  -10.80    4.90
   4  14  -1  -11.20    5.20
   4  14  -1    8.80    6.10
   4  14  -1   -9.60    5.10
   4  14  -1  -11.00    5.20
   4  14  -1   13.60    6.70
  -4 -14   1    1.70    4.60
   3  14  -1   -1.70    5.50
   3  14  -1   -6.60    4.80
   3  14  -1    1.80    6.20
   3  14  -1   -7.60    3.40
   3  14  -1    7.00    7.60
   3  14  -1   -2.40    4.80
  -3 -14   1   -3.30    4.60
   2  14  -1    3.60    5.40
   2  14  -1   -4.80    4.40
   2  14  -1    6.80    6.60
   2  14  -1   -1.00    3.40
   2  14  -1    1.80    6.20
   2  14  -1   -9.40    4.30
  -2 -14   1    3.70    4.60
   1  14  -1    3.20    6.80
   1  14  -1    2.40    4.40
   1  14  -1  -19.80    8.80
   1  14  -1   -7.10    4.30
   1  14  -1   -5.40    5.50
   1  14  -1   -7.50    4.60
   1  14  -1    0.90    3.40
  -1 -14   1    4.30    5.20
   0  14  -1   -4.70    4.50
   0  14  -1    9.70    4.10
   0  14  -1    2.80    7.30
   0  14  -1   -4.80    6.40
   0  14  -1   -6.00    4.70
   0  14  -1    0.60    6.40
   0  14  -1   -0.50    4.50
   0  14  -1    5.80    2.90
   0 -14   1    0.80    4.60
  -1  14  -1   -0.10    7.70
  -1  14  -1  -16.40    7.40
  -1  14  -1   -4.30    5.90
  -1  14  -1    1.40    4.10
  -1  14  -1   -5.00    2.90
  -1  14  -1    2.30    4.40
   1 -14   1    5.80    4.90
  -2  14  -1    9.90    5.00
  -2  14  -1    4.80    7.20
  -2  14  -1   10.70    5.00
  -2  14  -1   -1.90    5.30
  -2  14  -1    5.50    5.60
  -2  14  -1   11.20    6.80
   2 -14   1    7.20    5.00
  -3  14  -1    5.50    4.40
  -3  14  -1    4.70    4.80
  -3  14  -1    4.90    5.70
  -3  14  -1   -3.00    6.40
  -4  14  -1    0.30    4.70
  -4  14  -1    2.40    7.00
  -4  14  -1    1.90    4.20
  -4  14  -1   -3.80    6.20
  -5  14  -1   -0.40    5.40
  -5  14  -1    1.60    4.90
  -5  14  -1   -0.40    5.40
  -5  14  -1   -3.40    5.30
  -6  14  -1   -6.70    5.20
  -6  14  -1   -3.20    5.60
  -6  14  -1    2.90    5.30
  -6  14  -1    0.20    4.60
  -7  14  -1    5.60    5.60
  -7  14  -1    3.10    4.70
  -7  14  -1   -0.90    6.30
  -7  14  -1   -1.40    5.40
  -8  14  -1   -7.70    5.30
  -8  14  -1  -10.10    4.80
  -8  14  -1   -5.20    2.70
   8 -14   1   -1.00    0.50
  -9  14  -1   -3.20    5.30
  -9  14  -1   -5.90    7.20
  -9  14  -1   -6.50    2.60
  -9  14  -1   -6.80    3.50
  -9  14  -1   -8.50    4.20
  15  13  -1    1.00    4.40
  15  13  -1   -2.70    2.50
  15  13  -1  -11.70    5.60
  15  13  -1   -0.40    5.80
 -15 -13   1   -6.10    5.60
  14  13  -1   -3.30    5.40
  14  13  -1   -8.40    3.80
  14  13  -1   -7.80    4.50
 -14 -13   1  -10.40    7.00
  13  13  -1   -6.10    2.70
  13  13  -1   -4.30    4.40
  13  13  -1   -4.20    3.10
  13  13  -1    0.20    5.50
  13  13  -1   -8.20    5.10
  13  13  -1   -5.20    5.10
 -13 -13   1    6.00    5.20
  12  13  -1   -7.90    4.70
  12  13  -1    1.40    4.00
  12  13  -1   -5.20    4.90
  12  13  -1    0.60    5.00
 -12 -13   1   -5.30    4.50
  11  13  -1   -3.80    3.50
  11  13  -1   -7.50    4.60
  11  13  -1  -11.40    4.80
  11  13  -1   -5.60    4.60
 -11 -13   1    3.20    4.90
  10  13  -1   -5.60    4.20
  10  13  -1    4.60    3.80
  10  13  -1   -8.10    3.50
  10  13  -1   -7.80    4.60
  10  13  -1   -2.30    4.20
 -10 -13   1   -6.00    4.10
   9  13  -1   -3.40    3.90
   9  13  -1   -7.20    3.20
   9  13  -1   11.70    4.50
   9  13  -1   -3.40    4.60
  -9 -13   1   -7.90    4.30
   8  13  -1    3.50    5.90
   8  13  -1    2.90    4.80
   8  13  -1    4.30    4.30
   8  13  -1    2.10    3.70
   8  13  -1    0.70    4.20
   8  13  -1   -9.40    5.60
  -8 -13   1    1.30    4.00
   7  13  -1   -3.60    4.90
   7  13  -1    5.30    4.50
   7  13  -1   -7.00    4.90
   7  13  -1    3.60    4.40
   7  13  -1   -0.40    5.30
   7  13  -1    5.60    4.40
   7  13  -1   -1.00    4.00
   7  13  -1   -2.60    4.30
  -7 -13   1   -2.10    4.30
   6  13  -1    2.30    4.40
   6  13  -1    0.70    5.60
   6  13  -1   11.00    4.50
   6  13  -1   23.80    5.90
   6  13  -1    2.60    4.40
   6  13  -1   12.90    4.60
   6  13  -1    3.60    4.40
  -6 -13   1   14.70    6.00
   5  13  -1   -8.80    4.00
   5  13  -1    3.90    4.80
   5  13  -1   -0.30    5.00
   5  13  -1   -4.70    4.40
   5  13  -1   -2.40    3.50
   5  13  -1   -2.20    3.80
  -5 -13   1   -4.60    3.90
   4  13  -1   -3.20    5.30
   4  13  -1   -4.60    4.00
   4  13  -1    5.80    5.20
   4  13  -1    2.80    4.20
   4  13  -1    1.90    5.60
   4  13  -1   -1.80    3.80
  -4 -13   1   -1.80    3.70
   3  13  -1   36.10    8.40
   3  13  -1   14.30    5.90
   3  13  -1   31.90    5.20
   3  13  -1   19.70    8.90
   3  13  -1   24.00    7.40
   3  13  -1   18.60    5.80
   3  13  -1   28.10    5.80
  -3 -13   1   17.80    5.70
   2  13  -1   -4.10    5.50
   2  13  -1    5.70    6.00
   2  13  -1   -2.70    4.00
   2  13  -1   -3.60    4.30
   2  13  -1   -5.70    5.30
   2  13  -1   -4.30    3.10
  -2 -13   1    3.30    4.60
   1  13  -1    7.20    4.70
   1  13  -1    6.50    5.60
   1  13  -1    3.90    3.30
   1  13  -1   -0.70    4.70
   1  13  -1    8.70    5.00
   1  13  -1   10.20    6.30
  -1 -13   1    2.20    4.50
   0  13  -1   -7.00    3.80
   0  13  -1   -2.80    2.60
   0  13  -1    5.30    4.10
   0  13  -1   -0.80    3.60
   0  13  -1   -0.60    5.70
   0  13  -1   -3.00    4.50
   0 -13   1    0.80    4.10
  -1  13  -1   30.70    5.20
  -1  13  -1   38.40    7.50
  -1  13  -1   22.20    5.00
  -1  13  -1   25.10    7.60
  -1  13  -1   24.20    4.20
  -1  13  -1   27.00    5.30
   1 -13   1   23.10    6.30
  -2  13  -1   -6.80    3.30
  -2  13  -1   -2.00    3.60
  -2  13  -1   -4.80    2.50
  -2  13  -1   -0.10    4.90
  -2  13  -1   -4.10    3.60
   2 -13   1   -2.00    4.40
  -3  13  -1   20.60    4.80
  -3  13  -1   20.00    5.10
  -3  13  -1   17.20    4.90
  -3  13  -1    8.10    6.20
  -3  13  -1    2.70    4.10
  -3  13  -1    8.30    2.80
   3 -13   1   10.00    4.80
  -4  13  -1    5.70    4.70
  -4  13  -1    6.80    4.40
  -4  13  -1    5.60    4.10
  -4  13  -1   -2.80    3.30
  -4  13  -1    8.50    5.80
  -5  13  -1    0.70    4.20
  -5  13  -1    1.40    2.30
  -5  13  -1    2.10    2.30
  -5  13  -1    8.90    6.50
  -5  13  -1    9.80    5.00
  -5  13  -1   -0.90    3.40
  -5  13  -1   -2.20    4.60
  -6  13  -1   18.40    5.50
  -6  13  -1   14.90    3.00
  -6  13  -1   18.90    6.10
  -6  13  -1   21.00    3.30
  -6  13  -1   15.50    5.40
  -6  13  -1   13.50    4.90
  -6  13  -1    9.30    2.60
  -7  13  -1    2.80    2.80
  -7  13  -1    7.70    4.50
  -7  13  -1    2.60    2.40
  -7  13  -1   16.30    6.50
  -7  13  -1   -0.20    2.80
  -7  13  -1    7.20    4.50
  -7  13  -1   -1.00    5.00
   7 -13   1    8.50    2.90
   7 -13   1    8.10    3.00
  -8  13  -1   -0.60    4.40
  -8  13  -1   -4.60    2.50
  -8  13  -1   -1.80    6.00
  -8  13  -1   -6.20    4.10
  -8  13  -1   -3.50    4.90
  -8  13  -1    0.20    2.80
   8 -13   1   -5.10    2.80
  -9  13  -1   -6.40    2.30
  -9  13  -1   -1.30    5.00
  -9  13  -1   -6.10    3.30
  -9  13  -1   -2.60    3.90
  -9  13  -1  -10.60    5.20
  -9  13  -1   -6.90    4.40
  -9  13  -1   -4.20    2.80
   9 -13   1   -2.60    2.30
 -10  13  -1   -7.10    4.90
 -10  13  -1   -1.20    2.40
 -10  13  -1    0.10    4.90
 -10  13  -1   -4.90    3.80
 -10  13  -1   -2.40    4.10
  10 -13   1   -6.20    3.10
  10 -13   1   -7.90    4.00
 -11  13  -1    6.80    5.20
 -11  13  -1   -0.60    4.00
 -11  13  -1   -7.30    4.50
 -11  13  -1   -5.30    2.50
 -11  13  -1   -7.30    4.60
  11 -13   1   -4.90    3.90
  11 -13   1   -3.90    2.60
 -12  13  -1    1.80    7.60
 -12  13  -1   -1.60    3.60
 -12  13  -1  -11.80    5.20
 -12  13  -1   -6.20    3.60
 -12  13  -1   -4.00    3.60
  12 -13   1   -4.40    3.10
  12 -13   1    1.30    3.60
  12 -13   1   -4.30    5.50
 -13  13  -1   -4.60    6.20
 -13  13  -1   -6.50    4.20
 -13  13  -1   -6.40    5.00
 -13  13  -1   -3.50    3.60
 -13  13  -1   -5.20    2.80
  13 -13   1   -4.80    3.50
  13 -13   1   -5.10    3.40
 -14  13  -1   -1.00    5.60
 -14  13  -1   -3.10    4.10
 -14  13  -1   -6.60    4.20
  14 -13   1   -6.00    4.10
  14 -13   1   -5.00    3.60
 -15  13  -1   -2.20    4.90
  15 -13   1   -7.90    4.40
  19  12  -1   -5.60    3.90
 -19 -12   1    0.20    5.20
  18  12  -1   -5.70    3.10
  18  12  -1   -5.50    4.00
  18  12  -1   -1.70    5.10
  18  12  -1   -1.80    6.40
  18  12  -1   -7.80    6.10
  18  12  -1   -0.30    4.70
  18  12  -1    0.70    5.20
 -18 -12   1   -3.30    3.80
 -18 -12   1   -4.10    5.70
 -18 -12   1    1.40    5.70
  17  12  -1   -4.20    4.10
  17  12  -1   -5.20    2.70
  17  12  -1   -0.40    6.10
  17  12  -1    1.50    5.10
  17  12  -1   -9.60    5.00
  16  12  -1   -4.70    4.10
  16  12  -1   -4.20    5.30
  16  12  -1   -6.60    3.80
  16  12  -1   -7.60    5.00
  16  12  -1   -2.20    4.90
 -16 -12   1   -3.60    4.50
 -16 -12   1   -6.60    4.10
 -16 -12   1   -2.60    3.30
  15  12  -1   -0.40    4.80
  15  12  -1   -2.00    4.10
  15  12  -1    0.90    5.50
  15  12  -1   -3.50    4.00
  15  12  -1   -1.90    2.80
  15  12  -1    9.20    5.40
 -15 -12   1   -6.30    3.20
 -15 -12   1    1.30    5.00
 -15 -12   1   -6.50    2.90
 -15 -12   1    3.00    3.70
  14  12  -1   13.70    5.10
  14  12  -1    3.40    3.70
  14  12  -1    6.90    2.90
  14  12  -1   -1.20    2.80
  14  12  -1    1.80    5.20
  14  12  -1    8.80    5.20
  14  12  -1   12.30    4.40
  14  12  -1   13.70    5.80
 -14 -12   1    6.80    3.40
 -14 -12   1   11.50    5.70
 -14 -12   1    4.60    2.70
  13  12  -1   -6.60    2.90
  13  12  -1    1.10    4.20
  13  12  -1    5.60    4.50
  13  12  -1   -3.70    3.10
  13  12  -1    5.60    5.40
 -13 -12   1   -3.20    4.20
 -13 -12   1   -2.30    2.90
 -13 -12   1   -6.20    2.60
  12  12  -1    3.20    4.50
  12  12  -1   22.40    7.80
  12  12  -1   -0.90    3.20
  12  12  -1   -4.90    2.30
  12  12  -1    8.90    4.70
  12  12  -1    6.20    4.60
  12  12  -1   -1.10    2.40
  12  12  -1   -3.80    3.60
 -12 -12   1    1.30    4.40
 -12 -12   1    2.40    2.80
 -12 -12   1   -1.80    2.40
  11  12  -1   -2.70    4.40
  11  12  -1    3.20    4.40
  11  12  -1   -3.40    2.50
  11  12  -1    1.20    6.40
  11  12  -1    3.30    3.20
  11  12  -1   -3.50    2.00
  11  12  -1    7.70    4.40
  11  12  -1    0.30    2.60
  11  12  -1    9.60    4.60
 -11 -12   1   -1.20    4.00
  10  12  -1   25.90    3.00
  10  12  -1   15.70    3.10
  10  12  -1   20.00    5.90
  10  12  -1   20.40    5.20
  10  12  -1   26.50    3.40
  10  12  -1   30.30    3.90
  10  12  -1   18.30    5.60
  10  12  -1   26.00    5.80
  10  12  -1   36.90    5.90
  10  12  -1   20.30    4.10
 -10 -12   1   17.90    5.80
   9  12  -1   -5.20    3.60
   9  12  -1   -5.30    3.50
   9  12  -1    7.20    3.80
   9  12  -1   -2.20    4.40
   9  12  -1   -0.80    3.20
   9  12  -1   -1.10    2.00
   9  12  -1   -9.30    3.90
  -9 -12   1   -0.60    4.40
   8  12  -1    1.50    3.60
   8  12  -1   10.50    4.10
   8  12  -1   -0.40    3.40
   8  12  -1   -5.10    3.80
   8  12  -1    0.30    3.70
  -8 -12   1    1.50    4.20
   7  12  -1   -0.20    3.40
   7  12  -1   -0.80    3.90
   7  12  -1   -6.50    4.90
   7  12  -1    8.20    4.60
   7  12  -1    8.00    5.20
   7  12  -1    0.60    4.10
   7  12  -1   -4.10    4.20
  -7 -12   1   -1.30    3.50
   6  12  -1    9.50    4.00
   6  12  -1    3.40    3.60
   6  12  -1    6.20    4.20
   6  12  -1    0.90    4.50
   6  12  -1    8.30    6.70
   6  12  -1   12.60    5.20
   6  12  -1    0.30    3.70
   6  12  -1    3.40    4.30
  -6 -12   1    6.60    5.00
   5  12  -1  -10.40    4.20
   5  12  -1   -1.00    4.60
   5  12  -1   -7.30    4.10
   5  12  -1    3.50    3.60
   5  12  -1   -2.60    3.90
   5  12  -1    0.80    3.50
   5  12  -1   -1.50    3.60
   5  12  -1    9.70    4.70
  -5 -12   1    4.70    4.90
   4  12  -1   -7.70    3.60
   4  12  -1    0.70    4.40
   4  12  -1   -4.20    3.80
   4  12  -1    0.10    3.20
   4  12  -1   -3.20    3.50
   4  12  -1   -3.30    5.10
   4  12  -1   -7.70    5.20
  -4 -12   1    0.30    4.10
   3  12  -1   11.50    4.20
   3  12  -1   10.00    4.30
   3  12  -1    7.50    5.70
   3  12  -1    8.50    4.50
   3  12  -1   11.10    3.80
   3  12  -1   15.10    4.50
   3  12  -1   17.80    6.10
   3  12  -1   15.50    6.20
  -3 -12   1   13.40    4.90
   2  12  -1   -6.50    3.30
   2  12  -1   -4.90    3.10
   2  12  -1    2.20    5.00
   2  12  -1   -1.10    2.90
   2  12  -1   -4.30    3.30
  -2 -12   1   -1.00    3.60
   1  12  -1   -4.00    2.60
   1  12  -1   -5.00    4.00
   1  12  -1   -4.60    4.00
   1  12  -1   -5.80    3.10
  -1 -12   1    5.30    4.20
   0  12  -1   -7.40    3.30
   0  12  -1   -1.40    2.80
   0  12  -1   -4.00    4.30
   0  12  -1   -3.60    3.30
   0 -12   1   -0.50    3.70
  -1  12  -1    7.30    3.10
  -1  12  -1    8.50    4.50
  -1  12  -1    8.20    4.10
  -1  12  -1    1.70    3.50
  -1  12  -1   14.60    4.40
  -1  12  -1    9.50    5.40
   1 -12   1    8.00    4.20
  -2  12  -1    2.60    2.70
  -2  12  -1    5.00    4.00
  -2  12  -1    6.80    5.60
  -2  12  -1    8.70    4.20
  -2  12  -1   -1.70    3.10
  -2  12  -1    5.90    3.60
   2 -12   1    4.90    4.70
  -3  12  -1    6.90    5.00
  -3  12  -1    2.30    2.20
  -3  12  -1   -4.60    3.00
  -3  12  -1    4.00    3.30
  -3  12  -1   -5.60    3.60
  -3  12  -1    5.20    4.50
   3 -12   1    3.30    4.20
  -4  12  -1    3.40    5.20
  -4  12  -1    0.40    2.50
  -4  12  -1    0.70    3.50
  -4  12  -1   -1.60    2.00
  -4  12  -1   -5.70    2.10
  -4  12  -1    1.10    3.60
  -4  12  -1   -3.20    2.70
  -4  12  -1   -0.90    2.90
   4 -12   1    3.40    4.40
  -5  12  -1   23.70    4.60
  -5  12  -1   42.80    6.10
  -5  12  -1   29.60    4.30
  -5  12  -1   37.40    6.20
  -5  12  -1   31.20    3.90
  -5  12  -1   45.40    8.40
  -5  12  -1   31.90    3.50
   5 -12   1   45.90    6.30
   5 -12   1   49.60    6.50
  -6  12  -1    1.50    3.90
  -6  12  -1   -3.70    4.60
  -6  12  -1   -5.30    2.90
  -6  12  -1   -3.70    2.70
  -6  12  -1   -7.50    3.80
  -6  12  -1    0.90    2.00
   6 -12   1   -3.70    2.50
   6 -12   1   -1.80    4.00
   6 -12   1    0.10    2.60
  -7  12  -1    0.00    3.00
  -7  12  -1   -0.20    2.20
  -7  12  -1    0.40    4.10
  -7  12  -1    1.60    3.80
  -7  12  -1   -2.90    4.20
  -7  12  -1    0.20    3.40
  -7  12  -1   -1.60    3.80
  -7  12  -1   -2.80    3.00
   7 -12   1   -0.80    3.60
   7 -12   1    0.20    1.90
   7 -12   1    4.50    3.10
   7 -12   1   -2.10    3.00
  -8  12  -1   -4.00    2.60
  -8  12  -1   -1.50    2.00
  -8  12  -1   -1.10    5.00
  -8  12  -1   -7.30    3.50
  -8  12  -1   -1.40    4.30
  -8  12  -1    1.20    3.80
  -8  12  -1   -4.00    3.10
  -8  12  -1   -0.50    3.40
   8 -12   1   -1.10    2.10
   8 -12   1   -5.30    3.10
   8 -12   1    7.90    3.60
   8 -12   1   -4.20    3.50
  -9  12  -1   37.80    7.00
  -9  12  -1   50.49    7.20
  -9  12  -1   31.00    5.70
  -9  12  -1   37.00    4.90
  -9  12  -1   41.50    8.40
  -9  12  -1   27.60    4.00
  -9  12  -1   61.09    9.40
  -9  12  -1   49.20    7.10
   9 -12   1   38.40    5.40
   9 -12   1   56.69    7.70
   9 -12   1   36.10    6.30
   9 -12   1   62.29    9.50
   9 -12   1   38.00    7.30
 -10  12  -1   15.40    6.00
 -10  12  -1    4.30    3.60
 -10  12  -1    3.60    3.10
 -10  12  -1    3.80    5.00
 -10  12  -1    7.40    5.10
 -10  12  -1    7.90    3.20
 -10  12  -1   11.20    5.30
  10 -12   1    2.30    3.10
  10 -12   1    8.70    3.30
  10 -12   1    0.90    3.80
  10 -12   1   -2.80    3.80
 -11  12  -1   -4.40    4.60
 -11  12  -1   -2.50    3.30
 -11  12  -1   -3.50    4.00
 -11  12  -1   -7.40    4.20
 -11  12  -1   -4.40    3.40
 -11  12  -1    2.20    4.50
 -11  12  -1   -6.80    5.00
  11 -12   1   -1.90    3.30
  11 -12   1   -2.10    3.60
  11 -12   1   -0.10    4.00
 -12  12  -1   17.20    6.20
 -12  12  -1   15.60    5.10
 -12  12  -1    8.70    3.20
 -12  12  -1   10.60    6.50
 -12  12  -1   16.50    6.10
 -12  12  -1    0.90    5.20
 -12  12  -1   11.80    3.60
 -12  12  -1   20.90    5.90
  12 -12   1    5.50    5.30
  12 -12   1    9.50    4.40
  12 -12   1   11.40    4.20
  12 -12   1    6.70    4.80
 -13  12  -1   -2.50    2.90
 -13  12  -1    2.30    3.50
 -13  12  -1   -6.80    6.10
 -13  12  -1    2.90    5.10
 -13  12  -1   -2.40    5.10
 -13  12  -1   -5.60    3.30
 -13  12  -1    8.70    4.90
 -13  12  -1   -1.40    4.20
  13 -12   1   -5.50    3.60
  13 -12   1   -0.60    3.60
  13 -12   1    5.60    3.40
 -14  12  -1    8.90    4.70
 -14  12  -1    8.70    4.80
 -14  12  -1    1.30    3.50
 -14  12  -1   -8.90    5.70
 -14  12  -1    1.60    3.00
 -14  12  -1    6.90    3.90
 -14  12  -1   -1.90    5.20
  14 -12   1    8.50    4.20
  14 -12   1    4.30    3.70
  14 -12   1    6.00    3.50
 -15  12  -1    5.00    2.90
 -15  12  -1    5.70    4.30
 -15  12  -1   -9.40    4.80
 -15  12  -1   -9.50    6.00
 -15  12  -1   -7.90    3.60
 -15  12  -1   -3.90    5.30
 -15  12  -1   -3.00    4.50
 -15  12  -1   -4.40    5.00
  15 -12   1   -3.60    3.70
  15 -12   1   -2.20    4.80
  15 -12   1    5.40    3.30
 -16  12  -1   31.10    4.70
 -16  12  -1   33.90   11.20
 -16  12  -1   26.70    6.00
 -16  12  -1   32.10    6.60
 -16  12  -1   32.60    5.00
 -16  12  -1   27.80    5.30
 -16  12  -1   45.80    7.90
  16 -12   1   35.10    6.70
  16 -12   1   25.20    5.10
  16 -12   1   28.10    5.20
 -17  12  -1    4.10    6.30
 -17  12  -1   17.40    5.30
 -17  12  -1   17.50    4.30
 -17  12  -1   16.20    6.00
 -17  12  -1   22.50    7.90
 -17  12  -1   16.30    8.00
 -17  12  -1   16.40    4.60
  17 -12   1   17.00    4.70
  17 -12   1   12.70    4.90
  17 -12   1   23.00    6.20
 -18  12  -1   -4.90    5.60
 -18  12  -1   -3.40    5.10
 -18  12  -1   -7.00    5.70
 -18  12  -1   -7.00    3.10
 -18  12  -1   -1.20    6.20
 -18  12  -1   -1.90    3.50
  18 -12   1   -2.60    3.80
  18 -12   1    0.70    5.80
  18 -12   1   -7.90    5.00
  22  11  -1   -6.90    5.30
  21  11  -1    0.10    5.40
  21  11  -1  -11.10    6.40
  21  11  -1   -3.50    4.10
  21  11  -1  -10.60    5.80
  21  11  -1  -11.80    6.80
  21  11  -1   -1.20    4.00
 -21 -11   1   -7.10    4.60
 -21 -11   1    0.60    5.20
  20  11  -1    2.00    3.80
  20  11  -1  -14.10    6.10
  20  11  -1   -7.60    5.50
  20  11  -1    0.40    5.60
  20  11  -1   -0.50    7.40
  20  11  -1   10.60    3.80
  20  11  -1    5.40    5.10
  20  11  -1   -1.60    3.30
 -20 -11   1    3.70    5.40
 -20 -11   1   -2.20    4.30
 -20 -11   1    3.40    4.60
  19  11  -1   -1.40    3.80
  19  11  -1   -6.30    2.80
  19  11  -1   -7.50    3.60
  19  11  -1   -6.70    3.30
  19  11  -1   -6.60    6.00
  19  11  -1   -7.20    5.10
  19  11  -1  -11.30    5.70
  19  11  -1   -3.40    5.00
 -19 -11   1   -9.30    4.60
 -19 -11   1   -2.80    4.10
 -19 -11   1   -3.50    5.30
  18  11  -1  -13.30    5.50
  18  11  -1   -1.30    5.00
  18  11  -1    7.20    5.30
  18  11  -1   -2.30    5.70
  18  11  -1    7.90    3.30
  18  11  -1    7.20    4.30
  18  11  -1   -0.90    3.80
  18  11  -1    7.70    7.00
 -18 -11   1    6.10    4.90
  17  11  -1    5.50    4.70
  17  11  -1   -4.30    3.80
  17  11  -1    6.60    2.80
  17  11  -1    3.20    6.20
  17  11  -1    7.40    4.50
  17  11  -1   11.40    5.90
 -17 -11   1    3.40    4.20
  16  11  -1    1.30    4.30
  16  11  -1    0.40    3.00
  16  11  -1    6.90    5.20
  16  11  -1   -1.00    5.20
  16  11  -1   -3.90    3.60
  16  11  -1  -11.20    4.60
  16  11  -1    6.70    5.10
  16  11  -1    8.20    4.20
 -16 -11   1   -1.10    3.80
 -16 -11   1    2.50    4.00
 -16 -11   1    0.30    3.90
  15  11  -1   -2.70    4.70
  15  11  -1   -6.10    3.70
  15  11  -1   -1.70    5.20
  15  11  -1    1.30    4.00
  15  11  -1   -5.80    5.00
  15  11  -1    7.50    4.60
  15  11  -1    1.60    2.90
  15  11  -1    0.80    2.40
 -15 -11   1    2.90    5.00
 -15 -11   1   -0.60    3.50
  14  11  -1   -4.60    3.40
  14  11  -1    0.50    5.00
  14  11  -1   -7.40    3.60
  14  11  -1   -4.50    5.50
  14  11  -1    1.70    4.90
  14  11  -1   -4.00    2.50
  14  11  -1    2.20    2.40
  14  11  -1   -4.10    4.10
 -14 -11   1   -3.70    2.60
 -14 -11   1   -1.10    3.40
  13  11  -1   -4.60    4.30
  13  11  -1   -5.40    3.30
  13  11  -1   -4.40    4.10
  13  11  -1   -5.90    3.70
  13  11  -1    0.30    2.10
  13  11  -1   -4.00    2.40
  13  11  -1   -8.80    4.10
  13  11  -1   -4.80    4.10
 -13 -11   1   -5.60    2.60
 -13 -11   1   -1.00    3.30
 -13 -11   1   -1.60    4.00
 -13 -11   1   -3.50    2.30
  12  11  -1   20.30    5.80
  12  11  -1    9.30    2.90
  12  11  -1   16.50    5.40
  12  11  -1    9.30    3.10
  12  11  -1   19.60    4.80
  12  11  -1    4.40    4.50
  12  11  -1   22.40    5.20
  12  11  -1   16.00    4.10
  12  11  -1   16.40    5.40
 -12 -11   1   19.90    3.20
 -12 -11   1   12.80    5.40
 -12 -11   1   17.60    3.50
 -12 -11   1   16.80    4.10
  11  11  -1   -4.30    3.90
  11  11  -1    3.70    3.10
  11  11  -1   -2.20    2.70
  11  11  -1   -0.50    4.00
  11  11  -1    0.20    4.60
  11  11  -1   -3.40    2.10
  11  11  -1   -1.60    2.20
  11  11  -1    0.80    4.40
  11  11  -1   -6.10    3.80
 -11 -11   1   -1.10    2.50
 -11 -11   1   -0.70    1.80
 -11 -11   1   -7.00    3.50
 -11 -11   1    1.30    2.00
 -11 -11   1    2.30    2.50
  10  11  -1   12.60    4.30
  10  11  -1   -0.60    4.40
  10  11  -1    7.20    4.50
  10  11  -1    8.70    3.30
  10  11  -1    8.40    3.20
  10  11  -1   -1.00    4.10
  10  11  -1    5.80    2.30
  10  11  -1   17.40    3.70
  10  11  -1    6.60    2.80
  10  11  -1    5.80    3.00
 -10 -11   1   11.10    2.90
 -10 -11   1   10.40    2.60
 -10 -11   1    6.20    4.30
   9  11  -1   -3.90    3.90
   9  11  -1    2.40    1.90
   9  11  -1   -0.50    2.40
   9  11  -1    0.80    4.00
   9  11  -1   -3.70    3.90
   9  11  -1   -1.40    3.50
   9  11  -1   -0.10    3.90
   9  11  -1    1.30    2.50
   9  11  -1    2.00    3.20
  -9 -11   1    1.70    4.30
  -9 -11   1   -0.10    2.10
  -9 -11   1   -2.70    2.10
   8  11  -1    1.50    1.90
   8  11  -1   -3.90    2.20
   8  11  -1   -2.10    3.50
   8  11  -1   -3.80    3.40
   8  11  -1   -2.00    3.50
   8  11  -1    5.50    3.30
   8  11  -1   -3.30    3.70
   8  11  -1    3.80    3.40
   8  11  -1    3.00    2.10
   8  11  -1    5.30    3.90
  -8 -11   1    4.30    4.40
   7  11  -1   -3.20    3.60
   7  11  -1   -2.50    3.50
   7  11  -1   -2.40    1.50
   7  11  -1   -0.10    3.80
   7  11  -1   -2.90    1.80
   7  11  -1   -2.40    1.80
   7  11  -1   -0.40    3.00
   7  11  -1    3.50    5.10
   7  11  -1    1.30    3.60
   7  11  -1   -2.80    3.50
  -7 -11   1    2.30    3.70
   6  11  -1   -0.60    2.00
   6  11  -1    0.50    3.70
   6  11  -1    0.00    1.80
   6  11  -1   -0.60    3.80
   6  11  -1    0.10    3.90
   6  11  -1    0.80    4.10
   6  11  -1    2.10    3.50
  -6 -11   1    0.80    3.80
   5  11  -1   -0.70    3.50
   5  11  -1    0.50    3.30
   5  11  -1   -6.90    3.60
   5  11  -1   -3.90    3.00
   5  11  -1   -9.60    4.30
   5  11  -1   -3.30    4.10
   5  11  -1    3.10    3.30
   5  11  -1   -2.00    3.90
  -5 -11   1    3.50    4.00
   4  11  -1    7.60    3.80
   4  11  -1   -0.60    5.10
   4  11  -1   14.20    4.70
   4  11  -1   10.40    3.50
   4  11  -1    7.40    3.20
   4  11  -1    2.40    3.20
  -4 -11   1   12.00    5.10
   3  11  -1    0.10    2.90
   3  11  -1   -2.10    3.10
   3  11  -1   -2.50    3.40
   3  11  -1   -6.10    4.40
   3  11  -1    1.70    3.00
   3  11  -1   -0.20    3.10
  -3 -11   1    3.50    3.80
   2  11  -1   -4.50    2.70
   2  11  -1   -3.00    3.00
   2  11  -1   -1.10    3.10
   2  11  -1    0.40    4.60
   2  11  -1   -0.80    3.60
   2  11  -1   -4.70    2.60
  -2 -11   1    0.30    3.40
   1  11  -1   17.50    5.10
   1  11  -1   10.80    3.80
   1  11  -1   13.60    3.70
   1  11  -1   10.10    3.10
   1  11  -1    7.40    3.90
   1  11  -1    7.60    3.80
  -1 -11   1   14.70    5.60
   0  11  -1   21.30    4.50
   0  11  -1   11.60    2.30
   0  11  -1   17.70    5.30
   0  11  -1   24.50    5.30
   0  11  -1   27.00    4.30
   0  11  -1   19.60    3.60
   0  11  -1   20.30    4.50
   0 -11   1   17.80    5.00
  -1  11  -1    6.30    3.50
  -1  11  -1    2.30    2.20
  -1  11  -1    6.50    2.00
  -1  11  -1   14.50    4.00
  -1  11  -1    4.40    4.70
  -1  11  -1   10.40    2.70
  -1  11  -1    7.10    2.10
  -1  11  -1    5.60    3.30
   1 -11   1    6.90    4.30
  -2  11  -1    2.10    3.00
  -2  11  -1   -3.00    3.50
  -2  11  -1   10.60    2.90
  -2  11  -1    5.30    2.40
  -2  11  -1    3.20    3.30
  -2  11  -1    7.70    2.40
  -2  11  -1    7.60    1.90
  -2  11  -1    3.30    4.60
  -2  11  -1    9.00    4.10
  -2  11  -1    1.00    2.00
   2 -11   1    1.00    3.20
  -3  11  -1   -1.30    1.80
  -3  11  -1    5.40    3.00
  -3  11  -1    4.60    2.20
  -3  11  -1    2.10    3.10
  -3  11  -1   -2.00    2.40
  -3  11  -1   -1.00    3.80
  -3  11  -1   -0.20    2.00
  -3  11  -1   -2.00    4.30
  -3  11  -1    1.50    2.50
  -3  11  -1    2.80    3.40
  -3  11  -1   -1.10    2.10
   3 -11   1   -0.50    1.90
   3 -11   1   -1.90    3.50
   3 -11   1   -3.10    1.90
  -4  11  -1   29.20    4.90
  -4  11  -1   27.30    3.60
  -4  11  -1   18.50    4.00
  -4  11  -1   47.30    6.30
  -4  11  -1   32.50    5.80
  -4  11  -1   50.69    6.80
  -4  11  -1   24.20    8.90
   4 -11   1   24.50    6.00
   4 -11   1   25.80    3.40
  -5  11  -1   29.30    5.00
  -5  11  -1   21.70    2.90
  -5  11  -1   22.30    3.70
  -5  11  -1   20.20    3.20
  -5  11  -1   25.30    6.50
  -5  11  -1   23.80    4.80
  -5  11  -1   33.50    5.30
   5 -11   1   15.20    4.60
   5 -11   1   17.60    4.80
   5 -11   1   16.70    3.40
   5 -11   1   23.40    2.70
   5 -11   1   21.40    3.30
  -6  11  -1   -0.30    4.20
  -6  11  -1    2.60    3.00
  -6  11  -1    5.50    3.60
  -6  11  -1    5.50    3.10
  -6  11  -1    5.00    3.00
  -6  11  -1    8.30    3.90
   6 -11   1   -2.20    3.40
   6 -11   1    4.70    3.30
   6 -11   1    2.50    2.00
   6 -11   1    4.20    3.10
   6 -11   1    0.70    2.90
  -7  11  -1   25.00    4.10
  -7  11  -1   40.10    6.30
  -7  11  -1   33.30    5.70
  -7  11  -1   23.90    4.00
  -7  11  -1   34.60    6.70
  -7  11  -1   26.40    3.60
  -7  11  -1   13.90    4.10
  -7  11  -1   35.10    5.10
   7 -11   1   19.00    3.20
   7 -11   1   31.50    4.50
   7 -11   1   26.00    4.50
   7 -11   1   23.00    3.90
   7 -11   1   24.40    4.30
   7 -11   1   17.40    4.80
  -8  11  -1   36.30    7.20
  -8  11  -1   31.50    5.00
  -8  11  -1   33.70    5.30
  -8  11  -1   56.99    8.70
  -8  11  -1   60.19    7.60
  -8  11  -1   39.00    6.30
  -8  11  -1   37.60    5.40
   8 -11   1   31.20    4.70
   8 -11   1   30.40    4.80
   8 -11   1   43.60    6.20
   8 -11   1   58.89    7.80
   8 -11   1   33.50    5.70
  -9  11  -1    2.20    3.10
  -9  11  -1    1.40    4.10
  -9  11  -1    8.30    4.20
  -9  11  -1   -2.00    2.10
  -9  11  -1    3.30    3.30
  -9  11  -1   -2.80    4.20
  -9  11  -1    4.90    4.50
  -9  11  -1    2.00    2.90
   9 -11   1    7.00    2.50
   9 -11   1    0.90    3.90
   9 -11   1    0.90    3.70
   9 -11   1    4.00    3.00
 -10  11  -1    2.70    4.20
 -10  11  -1   -7.60    4.00
 -10  11  -1   -1.20    2.90
 -10  11  -1    2.00    3.40
 -10  11  -1    3.50    4.60
 -10  11  -1    1.70    3.90
 -10  11  -1    0.90    2.40
  10 -11   1    3.50    2.60
  10 -11   1   -5.80    2.70
  10 -11   1    0.70    3.60
  10 -11   1   -2.00    3.50
  10 -11   1    4.60    3.10
 -11  11  -1    3.60    2.90
 -11  11  -1   11.30    4.90
 -11  11  -1    7.50    4.90
 -11  11  -1    4.50    2.70
 -11  11  -1    9.00    4.20
 -11  11  -1    3.50    4.40
 -11  11  -1    8.70    3.30
 -11  11  -1   15.90    5.80
  11 -11   1    7.20    3.60
  11 -11   1   11.60    3.10
  11 -11   1    3.10    4.70
  11 -11   1    4.80    4.10
 -12  11  -1    1.30    4.60
 -12  11  -1   -3.80    8.70
 -12  11  -1    7.60    4.90
 -12  11  -1    4.70    2.80
 -12  11  -1    3.50    3.60
 -12  11  -1    2.70    3.40
 -12  11  -1    0.80    3.10
 -12  11  -1   -4.90    4.20
  12 -11   1   -2.10    3.80
  12 -11   1   10.30    3.30
  12 -11   1   -3.20    4.00
  12 -11   1    5.50    3.10
 -13  11  -1    4.30    3.60
 -13  11  -1    0.00    2.60
 -13  11  -1    3.40    4.10
 -13  11  -1    4.00    4.90
 -13  11  -1   -6.60    4.80
 -13  11  -1    0.50    5.20
 -13  11  -1    1.10    3.20
  13 -11   1    2.30    4.20
  13 -11   1   -1.20    4.10
  13 -11   1    3.70    3.20
  13 -11   1   -9.60    4.80
  13 -11   1    4.40    3.20
 -14  11  -1    7.50    5.50
 -14  11  -1    9.60    5.70
 -14  11  -1    3.30    3.70
 -14  11  -1    4.50    4.80
 -14  11  -1   11.10    3.40
 -14  11  -1    0.80    5.80
 -14  11  -1   11.00    4.10
 -14  11  -1    0.60    4.20
  14 -11   1   -1.30    4.00
  14 -11   1    6.60    3.50
  14 -11   1   12.90    4.90
  14 -11   1    4.10    3.30
 -15  11  -1    6.60    5.60
 -15  11  -1    7.30    3.50
 -15  11  -1    8.10    4.50
 -15  11  -1    7.10    4.00
 -15  11  -1   14.60    6.60
 -15  11  -1   12.50    6.10
 -15  11  -1   11.90    4.60
  15 -11   1    6.70    5.20
  15 -11   1    9.70    3.80
  15 -11   1    1.50    4.40
  15 -11   1   11.50    3.70
 -16  11  -1    9.70    5.90
 -16  11  -1    3.50    3.60
 -16  11  -1   -5.00    4.90
 -16  11  -1    3.10    4.10
 -16  11  -1    6.60    4.20
 -16  11  -1   11.80    5.30
 -16  11  -1    6.10    4.60
 -16  11  -1    2.60    6.30
  16 -11   1    3.30    4.00
  16 -11   1   -2.80    4.70
  16 -11   1    0.20    4.60
  16 -11   1    4.50    4.20
 -17  11  -1   -8.40    4.10
 -17  11  -1   -7.90    5.00
 -17  11  -1    0.90    3.30
 -17  11  -1   -5.40    5.00
 -17  11  -1   -4.20    5.30
  17 -11   1    3.00    4.90
  17 -11   1   -1.40    6.10
  17 -11   1    1.20    3.60
 -18  11  -1   -1.20    3.60
 -18  11  -1   -3.70    3.70
 -18  11  -1   -4.80    5.40
 -18  11  -1    3.30    6.00
 -18  11  -1   -3.30    4.40
 -18  11  -1   -5.70    3.90
  18 -11   1   -9.50    3.50
  18 -11   1   -5.20    4.90
  18 -11   1   -1.20    3.50
 -19  11  -1   -0.30    5.10
 -19  11  -1   -2.40    5.90
 -19  11  -1   -1.20    3.50
 -19  11  -1    0.80    4.30
 -19  11  -1   -6.00    5.70
 -19  11  -1    4.50    4.10
 -19  11  -1   -2.50    3.70
  19 -11   1    2.00    4.00
  19 -11   1    3.30    6.00
  19 -11   1   -6.90    4.90
 -20  11  -1   -1.30    6.60
 -20  11  -1   12.90    7.40
 -20  11  -1   20.30    6.40
 -20  11  -1    7.80    9.50
 -20  11  -1   11.30    6.00
 -20  11  -1    4.80    4.00
 -20  11  -1   13.10    4.30
  20 -11   1    6.40    5.30
  20 -11   1    8.80    4.70
  20 -11   1   17.50    6.60
 -21  11  -1   -1.30    5.20
 -21  11  -1    3.90    4.30
 -21  11  -1   -2.20    3.50
 -21  11  -1   -2.90    5.40
 -21  11  -1  -11.20    5.50
 -21  11  -1    2.80    6.70
 -21  11  -1   -4.30    6.20
  21 -11   1   -1.50    4.30
  21 -11   1   -1.30    5.00
  21 -11   1   -7.20    6.40
  24  10  -1    2.30    5.70
  24  10  -1  -13.90    7.00
  24  10  -1   -1.00    7.20
  24  10  -1   -0.50    3.70
  24  10  -1    4.40    4.80
  24  10  -1   -7.20    4.50
 -24 -10   1   -2.20    4.60
 -24 -10   1    0.60    6.50
 -24 -10   1   -4.20    5.60
  23  10  -1   13.40    7.60
  23  10  -1    8.30    5.20
  23  10  -1    3.60    6.00
  23  10  -1   -2.10    7.50
  23  10  -1   -5.30    4.20
  23  10  -1  -10.50    6.10
  23  10  -1   -1.00    6.80
 -23 -10   1   -1.00    4.80
 -23 -10   1   -1.10    6.20
 -23 -10   1    6.60    4.70
  22  10  -1  -10.10    6.20
  22  10  -1   -7.50    3.60
  22  10  -1   -0.20    4.90
  22  10  -1   -0.50    4.40
  22  10  -1   -6.70    5.70
  22  10  -1   -0.70    3.40
 -22 -10   1   -1.60    4.50
 -22 -10   1   -7.30    3.70
 -22 -10   1   -2.30    5.30
  21  10  -1   -2.20    3.40
  21  10  -1    0.80    6.10
  21  10  -1    0.70    6.40
  21  10  -1    1.20    4.90
  21  10  -1    1.40    4.30
  21  10  -1    6.60    5.00
  21  10  -1   -6.60    3.90
  21  10  -1    0.20    2.90
 -21 -10   1   -8.60    3.90
 -21 -10   1    0.80    4.00
 -21 -10   1   -5.00    5.00
  20  10  -1  -11.50    4.60
  20  10  -1   -5.80    5.80
  20  10  -1   -0.20    3.50
  20  10  -1   -0.60    3.90
  20  10  -1    9.40    3.40
  20  10  -1    3.40    5.70
  20  10  -1    3.10    4.30
  20  10  -1    5.30    5.30
 -20 -10   1   -0.50    4.00
 -20 -10   1   -3.70    4.20
 -20 -10   1   -3.50    4.90
  19  10  -1   -7.10    3.00
  19  10  -1   -6.90    4.20
  19  10  -1   -5.10    5.00
  19  10  -1    3.10    4.40
  19  10  -1    1.70    2.90
  19  10  -1    1.70    5.00
  19  10  -1   -5.50    5.00
 -19 -10   1    1.30    3.60
 -19 -10   1   -3.50    4.40
 -19 -10   1   -3.00    3.40
  18  10  -1   18.10    6.70
  18  10  -1   16.70    5.20
  18  10  -1   12.80    5.60
  18  10  -1   18.20    3.90
  18  10  -1   13.20    3.80
  18  10  -1    7.50    5.90
  18  10  -1   13.20    4.60
  18  10  -1    8.40    5.20
  18  10  -1    1.90    4.90
 -18 -10   1    9.70    4.70
 -18 -10   1   12.60    5.40
 -18 -10   1   15.30    4.10
  17  10  -1    0.20    3.70
  17  10  -1    2.20    5.10
  17  10  -1   -2.10    2.80
  17  10  -1   -3.00    4.70
  17  10  -1    2.00    2.50
  17  10  -1   -0.10    3.60
  17  10  -1    6.10    4.80
  17  10  -1   -4.00    4.40
 -17 -10   1    2.60    4.30
 -17 -10   1    4.70    4.30
 -17 -10   1    3.90    4.50
 -17 -10   1    1.00    3.50
  16  10  -1   -0.50    4.80
  16  10  -1    2.60    5.80
  16  10  -1   -0.60    4.20
  16  10  -1    7.40    4.30
  16  10  -1   -8.30    4.40
  16  10  -1   -1.50    3.00
  16  10  -1    6.30    2.70
  16  10  -1   -4.90    4.20
 -16 -10   1   -1.00    3.90
 -16 -10   1    1.40    3.90
 -16 -10   1    6.10    4.10
 -16 -10   1    0.90    3.00
  15  10  -1    3.40    4.40
  15  10  -1   -5.90    4.30
  15  10  -1   -3.90    2.40
  15  10  -1    0.60    4.50
  15  10  -1   -0.70    3.90
  15  10  -1    0.20    4.70
  15  10  -1    1.20    3.40
  15  10  -1   -1.20    2.60
 -15 -10   1   -6.10    2.70
 -15 -10   1    2.30    3.80
  14  10  -1   11.20    4.70
  14  10  -1    8.40    3.60
  14  10  -1    2.20    3.60
  14  10  -1    7.00    4.90
  14  10  -1    8.80    4.30
  14  10  -1    0.10    3.90
  14  10  -1    5.30    2.70
  14  10  -1   -6.40    3.80
  14  10  -1    3.90    5.10
  14  10  -1    4.30    2.50
 -14 -10   1    1.30    3.80
 -14 -10   1    2.30    2.80
 -14 -10   1    3.00    3.50
  13  10  -1    0.40    4.10
  13  10  -1   -2.40    3.50
  13  10  -1   -2.10    3.70
  13  10  -1   -0.30    4.60
  13  10  -1    2.30    3.60
  13  10  -1    2.70    3.80
  13  10  -1   -0.50    2.60
  13  10  -1    3.00    3.20
  13  10  -1   -2.20    3.50
  13  10  -1    3.30    2.30
 -13 -10   1   -2.60    4.00
 -13 -10   1   -0.80    2.40
 -13 -10   1   -0.60    3.50
 -13 -10   1    0.60    2.90
  12  10  -1   -1.50    3.30
  12  10  -1   -4.70    3.50
  12  10  -1   -1.10    3.90
  12  10  -1   -2.40    3.70
  12  10  -1    3.70    4.10
  12  10  -1   -1.50    1.90
  12  10  -1   -2.80    2.70
  12  10  -1   -7.00    3.00
  12  10  -1  -11.60    5.50
 -12 -10   1   -0.30    2.40
 -12 -10   1   -7.10    3.70
 -12 -10   1   -2.60    3.30
 -12 -10   1   -0.10    2.00
 -12 -10   1   -0.90    4.60
 -12 -10   1   -0.80    2.70
  11  10  -1   -5.60    2.60
  11  10  -1   -3.90    3.60
  11  10  -1   -4.20    1.90
  11  10  -1   -2.50    4.00
  11  10  -1   -3.30    2.70
  11  10  -1    1.60    4.00
  11  10  -1    0.00    2.70
  11  10  -1   -3.00    3.40
 -11 -10   1   -1.30    1.80
 -11 -10   1   -1.30    2.20
 -11 -10   1   -1.40    3.20
 -11 -10   1    1.40    2.50
 -11 -10   1   -3.20    4.20
 -11 -10   1   -2.80    3.10
  10  10  -1   -3.50    3.60
  10  10  -1    3.60    3.90
  10  10  -1    0.60    2.40
  10  10  -1   -0.50    2.80
  10  10  -1   -0.60    2.60
  10  10  -1   -0.90    3.50
  10  10  -1   -0.20    2.60
  10  10  -1    4.30    3.40
  10  10  -1    0.50    3.10
  10  10  -1    0.50    3.30
  10  10  -1   -2.40    2.10
 -10 -10   1    0.50    2.70
 -10 -10   1    0.00    3.20
 -10 -10   1   -3.40    3.50
 -10 -10   1    1.50    2.50
 -10 -10   1   -2.90    2.40
   9  10  -1   18.00    3.50
   9  10  -1   21.30    4.60
   9  10  -1   13.10    4.10
   9  10  -1   12.60    4.70
   9  10  -1   15.00    4.20
   9  10  -1   14.00    3.00
   9  10  -1   15.50    4.40
   9  10  -1    5.20    2.90
   9  10  -1   13.70    3.60
  -9 -10   1   14.80    4.70
  -9 -10   1   20.30    3.40
  -9 -10   1   14.40    2.90
  -9 -10   1   10.30    2.10
  -9 -10   1    8.30    4.90
   8  10  -1   -1.10    3.30
   8  10  -1   -2.20    2.40
   8  10  -1   -2.40    1.80
   8  10  -1    3.50    3.20
   8  10  -1   -0.10    3.30
   8  10  -1    4.50    3.30
   8  10  -1   -2.00    3.10
   8  10  -1    4.40    3.40
   8  10  -1   -3.30    1.70
   8  10  -1   -4.80    2.90
   8  10  -1   -1.80    2.40
  -8 -10   1   -1.00    2.00
  -8 -10   1   -2.50    1.40
  -8 -10   1   -2.60    3.50
  -8 -10   1   -0.30    1.90
  -8 -10   1   -2.00    2.20
  -8 -10   1    2.00    5.60
   7  10  -1   -2.90    3.30
   7  10  -1    2.40    3.10
   7  10  -1   -2.10    3.00
   7  10  -1   -1.00    1.90
   7  10  -1   -1.70    2.20
   7  10  -1   -2.90    2.90
   7  10  -1   -1.70    1.80
   7  10  -1    2.80    3.30
   7  10  -1   -0.40    2.50
   7  10  -1   -0.10    2.60
  -7 -10   1   -0.40    3.10
  -7 -10   1   -2.90    1.60
  -7 -10   1    0.70    1.90
   6  10  -1   -0.20    3.70
   6  10  -1    5.70    3.90
   6  10  -1    3.90    3.50
   6  10  -1    2.90    3.20
   6  10  -1    2.50    2.70
   6  10  -1    4.70    2.50
   6  10  -1    2.10    3.30
   6  10  -1    2.00    3.00
   6  10  -1    2.40    1.90
   6  10  -1    4.00    1.80
   6  10  -1    3.60    2.40
  -6 -10   1    4.20    1.90
  -6 -10   1    7.70    2.00
  -6 -10   1    6.40    4.10
   5  10  -1    6.80    2.80
   5  10  -1   -0.10    2.00
   5  10  -1   -5.40    2.70
   5  10  -1    4.60    3.00
   5  10  -1    3.80    1.80
   5  10  -1    0.80    2.80
   5  10  -1   -2.10    3.40
   5  10  -1   -1.40    1.90
  -5 -10   1    3.90    1.70
  -5 -10   1    0.40    3.10
   4  10  -1    3.50    3.40
   4  10  -1    1.90    2.80
   4  10  -1    3.90    2.90
   4  10  -1   -3.10    3.00
   4  10  -1    4.50    3.20
   4  10  -1    4.80    1.70
   4  10  -1    2.50    2.10
  -4 -10   1    5.40    3.90
   3  10  -1   11.10    3.60
   3  10  -1   11.70    1.80
   3  10  -1    6.90    3.10
   3  10  -1    9.70    3.80
   3  10  -1   10.00    2.10
   3  10  -1   16.90    3.60
   3  10  -1    4.30    2.00
   3  10  -1   10.60    3.20
   3  10  -1    1.10    4.30
   3  10  -1    9.70    1.80
  -3 -10   1   10.40    4.50
   2  10  -1   14.90    3.40
   2  10  -1   15.00    2.00
   2  10  -1   11.90    2.30
   2  10  -1   16.60    2.40
   2  10  -1    6.00    3.20
   2  10  -1   17.90    4.40
   2  10  -1   18.00    3.70
   2  10  -1   14.10    1.90
   2  10  -1   18.40    3.80
   2  10  -1   14.50    5.30
  -2 -10   1    9.50    4.00
   1  10  -1   78.19    6.10
   1  10  -1   49.20    7.60
   1  10  -1   65.39    8.10
   1  10  -1   70.49    6.10
   1  10  -1   72.59   11.10
   1  10  -1   77.59    8.10
   1  10  -1   89.39    5.90
   1  10  -1   90.99   10.10
   1  10  -1   90.19   12.10
   0  10  -1    3.40    2.00
   0  10  -1    3.00    2.50
   0  10  -1    0.90    2.60
   0  10  -1   -0.50    2.20
   0  10  -1    7.90    6.30
   0  10  -1   -0.10    1.70
   0  10  -1    3.70    2.80
   0  10  -1    4.50    4.10
   0  10  -1    0.20    3.20
   0  10  -1   -1.10    2.70
   0  10  -1    3.10    1.50
   0 -10   1    3.50    3.50
   0 -10   1    1.80    1.70
  -1  10  -1   25.50    4.30
  -1  10  -1   29.90    4.40
  -1  10  -1   19.00    4.10
  -1  10  -1   13.00    7.70
  -1  10  -1   18.50    2.90
  -1  10  -1   26.80    3.80
  -1  10  -1   45.50    7.10
  -1  10  -1   23.40    5.30
   1 -10   1   21.40    5.10
   1 -10   1   27.30    4.20
  -2  10  -1   81.69    8.30
  -2  10  -1   52.39    7.90
  -2  10  -1   76.39    7.40
  -2  10  -1   71.19    6.90
  -2  10  -1   71.59    7.40
  -2  10  -1   79.99    8.00
  -2  10  -1   84.49   10.70
   2 -10   1   71.99    6.40
   2 -10   1   65.49    6.50
   2 -10   1   99.49   17.70
  -3  10  -1   -3.70    5.30
  -3  10  -1    0.20    2.40
  -3  10  -1    3.30    3.00
  -3  10  -1   -1.70    2.90
  -3  10  -1    2.00    3.10
  -3  10  -1   -1.20    2.40
  -3  10  -1   -0.80    1.90
  -3  10  -1   -1.40    2.30
  -3  10  -1    2.00    2.20
  -3  10  -1    0.80    2.00
  -3  10  -1   -2.80    3.70
   3 -10   1   -1.90    1.50
   3 -10   1   -1.60    3.30
   3 -10   1    0.10    2.10
   3 -10   1    0.10    2.10
   3 -10   1    0.40    1.50
   3 -10   1    0.00    2.80
  -4  10  -1   12.50    3.60
  -4  10  -1    7.60    3.00
  -4  10  -1   12.90    2.30
  -4  10  -1    6.30    4.00
  -4  10  -1    4.80    3.00
  -4  10  -1   14.70    3.50
  -4  10  -1   12.40    3.50
  -4  10  -1    3.00    6.80
  -4  10  -1   12.30    2.70
   4 -10   1   12.30    2.20
   4 -10   1   12.60    4.40
   4 -10   1    8.90    3.80
   4 -10   1    8.40    2.10
   4 -10   1    9.30    3.00
   4 -10   1   12.20    2.80
  -5  10  -1    8.50    3.20
  -5  10  -1   11.80    3.30
  -5  10  -1    8.40    2.20
  -5  10  -1    7.50    3.10
  -5  10  -1    2.50    2.50
  -5  10  -1    8.70    3.50
  -5  10  -1   -0.10    2.70
  -5  10  -1    5.40    3.70
  -5  10  -1    6.50    7.10
  -5  10  -1   10.00    2.30
   5 -10   1    9.60    3.00
   5 -10   1    5.10    2.80
   5 -10   1    2.70    3.60
   5 -10   1    9.20    2.20
   5 -10   1   -3.20    3.10
   5 -10   1    6.80    2.70
   5 -10   1    6.30    2.10
  -6  10  -1   -0.90    5.50
  -6  10  -1    0.90    2.00
  -6  10  -1    0.50    3.70
  -6  10  -1    4.40    2.90
  -6  10  -1   -0.80    2.10
  -6  10  -1    0.30    2.10
  -6  10  -1    5.60    2.60
  -6  10  -1    3.20    3.00
  -6  10  -1    2.10    3.40
  -6  10  -1    3.70    3.50
   6 -10   1    2.00    2.00
   6 -10   1    2.80    2.30
   6 -10   1    4.60    2.20
   6 -10   1    2.00    3.50
   6 -10   1    2.80    2.80
   6 -10   1    2.60    3.30
  -7  10  -1    2.50    2.30
  -7  10  -1    8.10    3.00
  -7  10  -1    6.90    3.50
  -7  10  -1    4.00    4.10
  -7  10  -1    8.40    3.10
  -7  10  -1    4.50    2.40
  -7  10  -1    1.80    3.80
  -7  10  -1   -6.00    5.90
  -7  10  -1    2.90    3.50
   7 -10   1    5.00    3.20
   7 -10   1    4.80    2.40
   7 -10   1    5.30    2.30
   7 -10   1    4.10    2.10
   7 -10   1    0.20    3.20
  -8  10  -1    7.20    3.80
  -8  10  -1   17.70    3.80
  -8  10  -1   21.40    4.50
  -8  10  -1   17.00    4.10
  -8  10  -1   11.60    3.90
  -8  10  -1   18.70    3.40
  -8  10  -1   14.90    2.70
  -8  10  -1   22.30    4.40
  -8  10  -1    8.40    4.80
   8 -10   1   14.30    3.10
   8 -10   1   11.30    4.00
   8 -10   1   16.90    3.40
   8 -10   1   13.50    2.80
   8 -10   1   12.20    3.60
  -9  10  -1   22.40    4.50
  -9  10  -1    8.80    4.20
  -9  10  -1   22.60    7.30
  -9  10  -1   12.20    3.80
  -9  10  -1   18.40    4.40
  -9  10  -1   22.20    3.30
  -9  10  -1   13.80    5.10
  -9  10  -1   24.60    4.20
  -9  10  -1   25.30    4.70
   9 -10   1   17.70    3.10
   9 -10   1   13.80    4.00
   9 -10   1   13.00    3.10
   9 -10   1   13.90    3.60
   9 -10   1   20.90    4.10
 -10  10  -1   99.69    9.90
 -10  10  -1  100.39   11.80
 -10  10  -1  113.89   11.30
 -10  10  -1  103.89    9.70
 -10  10  -1  103.89   11.00
 -10  10  -1  119.59   15.80
 -10  10  -1  106.89   10.90
 -10  10  -1  115.49   12.20
  10 -10   1   77.99   10.70
  10 -10   1   89.79   11.00
  10 -10   1  105.39   12.20
  10 -10   1  100.29   10.00
  10 -10   1   96.89    9.80
 -11  10  -1   10.30    3.20
 -11  10  -1    8.50    3.20
 -11  10  -1    4.30    4.20
 -11  10  -1   -1.60    3.40
 -11  10  -1    3.60    2.60
 -11  10  -1    5.80    4.30
 -11  10  -1    6.20    3.90
 -11  10  -1    1.30    3.00
 -11  10  -1    4.60    4.70
  11 -10   1    5.90    3.80
  11 -10   1    5.10    2.70
  11 -10   1    1.10    3.50
  11 -10   1    1.20    3.20
  11 -10   1    2.00    2.70
  11 -10   1    1.70    2.40
 -12  10  -1   24.20    3.40
 -12  10  -1   21.60    5.30
 -12  10  -1   24.20    5.50
 -12  10  -1   19.20    4.40
 -12  10  -1   23.00    6.00
 -12  10  -1   28.30    5.50
 -12  10  -1   23.90    4.30
 -12  10  -1   17.40    3.70
  12 -10   1   21.40    4.90
  12 -10   1   20.90    4.10
  12 -10   1   16.50    4.50
  12 -10   1   22.00    4.00
 -13  10  -1   31.10    6.80
 -13  10  -1   12.60    4.80
 -13  10  -1   23.40    4.20
 -13  10  -1   28.90    5.80
 -13  10  -1   15.40    4.60
 -13  10  -1   30.00    4.50
 -13  10  -1   27.90    4.40
 -13  10  -1   34.10    5.80
 -13  10  -1   28.50    6.10
  13 -10   1   24.30    4.30
  13 -10   1   31.30    5.80
  13 -10   1   24.00    5.20
  13 -10   1   17.10    4.90
  13 -10   1   25.30    4.20
 -14  10  -1   -3.70    2.50
 -14  10  -1    2.20    3.90
 -14  10  -1   -4.60    3.10
 -14  10  -1   -0.60    3.00
 -14  10  -1   -0.80    4.10
 -14  10  -1   -6.30    4.90
 -14  10  -1    1.30    4.20
 -14  10  -1   -6.30    4.60
 -14  10  -1   -2.10    3.40
  14 -10   1   -2.90    4.00
  14 -10   1   -2.40    3.50
  14 -10   1   -1.30    2.60
  14 -10   1   -6.00    4.00
 -15  10  -1    1.40    4.30
 -15  10  -1    5.60    3.50
 -15  10  -1    9.90    5.90
 -15  10  -1    7.10    4.80
 -15  10  -1    8.60    4.00
 -15  10  -1    5.90    5.60
 -15  10  -1    8.80    4.40
 -15  10  -1   13.90    4.60
 -15  10  -1    9.30    3.60
  15 -10   1    6.30    3.50
  15 -10   1    9.30    4.80
  15 -10   1    5.80    3.60
  15 -10   1   11.90    4.30
 -16  10  -1    0.80    3.20
 -16  10  -1    4.40    3.70
 -16  10  -1    9.50    4.60
 -16  10  -1    6.30    4.90
 -16  10  -1    9.80    5.20
 -16  10  -1   -7.00    5.10
 -16  10  -1    3.90    3.30
 -16  10  -1    5.60    5.00
  16 -10   1    0.60    4.50
  16 -10   1    4.80    3.40
  16 -10   1    5.90    3.90
 -17  10  -1   18.90    4.40
 -17  10  -1   15.30    4.30
 -17  10  -1   15.40    5.20
 -17  10  -1    6.60    5.80
 -17  10  -1    8.40    4.50
 -17  10  -1   12.30    4.70
 -17  10  -1    6.40    5.80
 -17  10  -1    6.30    6.60
  17 -10   1    4.80    3.80
  17 -10   1   12.50    5.00
  17 -10   1    9.80    5.70
  17 -10   1   16.60    4.70
 -18  10  -1   -1.60    4.00
 -18  10  -1   -0.60    4.50
 -18  10  -1   -2.40    5.90
 -18  10  -1   -0.50    4.80
 -18  10  -1   15.70    5.90
 -18  10  -1    6.10    3.60
 -18  10  -1   -2.00    6.20
 -18  10  -1    2.60    3.30
  18 -10   1    3.80    3.70
  18 -10   1    0.60    4.60
  18 -10   1   -5.40    5.00
 -19  10  -1   -2.30    4.20
 -19  10  -1   -2.90    3.70
 -19  10  -1    1.90    3.30
 -19  10  -1   -1.00    3.30
 -19  10  -1    0.70    5.10
 -19  10  -1   -2.20    5.90
 -19  10  -1  -11.00    4.80
  19 -10   1   -7.10    4.20
  19 -10   1   -3.70    3.30
  19 -10   1    2.70    4.50
 -20  10  -1    5.20    5.20
 -20  10  -1    4.20    4.00
 -20  10  -1    4.60    3.40
 -20  10  -1    6.70    5.90
 -20  10  -1   10.30    5.20
 -20  10  -1    3.50    6.60
 -20  10  -1   -0.20    4.50
  20 -10   1   -0.20    3.90
  20 -10   1    7.50    6.40
  20 -10   1   -1.60    3.70
  20 -10   1    3.50    3.40
 -21  10  -1   36.90    7.70
 -21  10  -1   18.10    6.70
 -21  10  -1   44.40    8.30
 -21  10  -1   34.90    6.80
 -21  10  -1   24.20    4.70
 -21  10  -1   30.10    5.80
 -21  10  -1   13.70    7.60
  21 -10   1   40.60    6.00
  21 -10   1   26.60    5.30
  21 -10   1   40.00    8.40
  21 -10   1   31.20    5.90
 -22  10  -1    9.50    6.70
 -22  10  -1   12.90    5.30
 -22  10  -1   15.40    6.70
 -22  10  -1    9.20    3.90
 -22  10  -1    6.30    4.70
 -22  10  -1    5.20    5.40
  22 -10   1   25.00    7.40
  22 -10   1    7.50    4.40
 -23  10  -1   30.10    7.80
 -23  10  -1   23.50    7.50
 -23  10  -1   18.40    5.10
 -23  10  -1   23.20    7.70
 -23  10  -1   11.80    5.30
 -23  10  -1   19.20    7.60
 -23  10  -1   12.50    8.00
  23 -10   1   18.00    7.40
  23 -10   1   16.10    6.00
  23 -10   1   13.10    7.80
  23 -10   1   14.90    5.90
  23 -10   1   18.10    5.40
 -24  10  -1  -19.10   12.80
  24 -10   1    1.60    7.50
  26   9  -1    0.40    5.90
  26   9  -1  -13.70    5.00
  26   9  -1   -9.90    7.80
  26   9  -1   -7.10    7.40
  26   9  -1    2.10    6.90
  26   9  -1    6.10    4.80
 -26  -9   1   -1.20    7.20
 -26  -9   1   -8.50    4.70
  25   9  -1    5.80    4.70
  25   9  -1   15.80    6.10
  25   9  -1   12.10    7.80
  25   9  -1    3.40    7.10
 -25  -9   1    8.00    5.60
 -25  -9   1    6.00    7.40
 -25  -9   1   12.50    5.80
  24   9  -1    0.50    6.20
  24   9  -1    5.80    5.10
  24   9  -1   -5.10    3.70
  24   9  -1  -10.30    3.90
  24   9  -1   -9.00    6.40
  24   9  -1   -6.60    3.80
 -24  -9   1   -7.50    5.50
 -24  -9   1   -5.80    4.50
  23   9  -1   -4.20    3.10
  23   9  -1    0.80    6.90
  23   9  -1   -2.80    4.60
  23   9  -1   -5.20    3.80
  23   9  -1    3.20    5.20
 -23  -9   1    5.50    4.30
 -23  -9   1  -10.00    5.50
 -23  -9   1   -7.60    4.20
  22   9  -1   -7.20    3.80
  22   9  -1    4.70    4.80
  22   9  -1   -4.90    3.80
  22   9  -1    3.00    3.10
  22   9  -1    0.70    6.70
  22   9  -1    0.30    4.70
  22   9  -1   -5.90    5.00
  22   9  -1   -3.10    5.50
 -22  -9   1    5.60    5.10
 -22  -9   1   -2.60    4.00
 -22  -9   1    0.40    3.80
  21   9  -1   -8.50    5.00
  21   9  -1    7.80    5.60
  21   9  -1   -1.60    5.70
  21   9  -1    0.20    3.10
  21   9  -1    1.30    3.90
  21   9  -1    3.90    3.90
  21   9  -1   -6.30    4.30
 -21  -9   1   -3.70    4.80
 -21  -9   1    4.20    4.50
 -21  -9   1   -3.00    3.40
  20   9  -1   -1.10    6.40
  20   9  -1    5.40    4.80
  20   9  -1    5.10    6.60
  20   9  -1    1.40    3.80
  20   9  -1   -8.10    4.50
  20   9  -1   -8.60    4.20
  20   9  -1    4.70    3.50
  20   9  -1   -6.20    3.00
 -20  -9   1    1.30    3.90
 -20  -9   1   -2.30    3.60
 -20  -9   1   -2.30    3.40
  19   9  -1    0.60    4.10
  19   9  -1    2.50    3.40
  19   9  -1   -7.60    5.00
  19   9  -1    9.20    3.40
  19   9  -1   -2.00    3.30
  19   9  -1  -10.10    4.70
 -19  -9   1    4.80    3.50
 -19  -9   1    4.50    4.70
 -19  -9   1   -2.30    3.60
  18   9  -1   -5.10    4.40
  18   9  -1  -10.80    4.50
  18   9  -1   -0.90    3.10
  18   9  -1    5.20    4.80
  18   9  -1    0.60    5.20
  18   9  -1    2.60    4.80
  18   9  -1   -3.00    3.80
  18   9  -1    4.90    3.10
 -18  -9   1   -4.70    3.70
 -18  -9   1    2.60    4.00
 -18  -9   1   -1.90    3.90
 -18  -9   1    4.10    3.40
  17   9  -1    1.00    4.30
  17   9  -1    3.20    3.10
  17   9  -1   19.10    5.90
  17   9  -1    8.10    4.90
  17   9  -1   16.00    5.40
  17   9  -1    9.60    4.90
  17   9  -1    7.90    3.20
  17   9  -1   15.20    6.00
 -17  -9   1   10.40    4.90
 -17  -9   1    7.00    3.50
 -17  -9   1   10.00    4.20
 -17  -9   1   12.90    4.80
  16   9  -1   11.90    4.50
  16   9  -1   -2.70    4.00
  16   9  -1    1.20    4.60
  16   9  -1    6.40    3.10
  16   9  -1   -6.70    3.70
  16   9  -1   -2.70    4.10
  16   9  -1    8.70    4.60
  16   9  -1    9.40    3.80
  16   9  -1    0.70    3.00
 -16  -9   1    3.80    3.10
 -16  -9   1    4.60    3.60
 -16  -9   1    8.20    4.30
  15   9  -1    4.60    3.20
  15   9  -1    7.50    2.70
  15   9  -1   -0.10    2.90
  15   9  -1    1.70    3.70
  15   9  -1    5.50    4.20
  15   9  -1    0.60    4.60
  15   9  -1   -3.60    3.60
  15   9  -1    0.60    3.60
  15   9  -1    2.70    4.50
 -15  -9   1    1.70    3.50
 -15  -9   1    2.90    4.10
 -15  -9   1    0.60    3.00
 -15  -9   1   -5.10    2.70
 -15  -9   1    2.30    2.30
  14   9  -1   -0.10    2.40
  14   9  -1    3.10    3.10
  14   9  -1    5.30    2.90
  14   9  -1   -0.50    2.60
  14   9  -1   -2.30    4.50
  14   9  -1    1.80    3.80
  14   9  -1   -1.50    3.30
  14   9  -1  -12.20    5.20
  14   9  -1    0.60    3.80
  14   9  -1    0.30    4.00
 -14  -9   1   -1.00    2.50
 -14  -9   1    1.60    2.30
 -14  -9   1   -1.80    3.30
 -14  -9   1   -3.50    3.30
 -14  -9   1   -4.50    3.10
  13   9  -1  145.89   15.90
  13   9  -1  118.89   12.20
  13   9  -1  112.19   10.90
  13   9  -1  103.59   13.60
  13   9  -1  124.19   11.20
  13   9  -1  128.39   10.10
  13   9  -1  121.09   14.00
  13   9  -1  114.99   10.00
  13   9  -1  113.69   16.00
 -13  -9   1  119.69   10.00
 -13  -9   1  114.29   10.30
 -13  -9   1  102.89   10.40
 -13  -9   1  116.29   18.20
  12   9  -1  177.48   16.90
  12   9  -1  172.78   16.00
  12   9  -1  162.28   11.50
  12   9  -1  171.18   16.90
  12   9  -1  149.99   11.90
  12   9  -1  173.08   13.80
  12   9  -1  165.28   15.70
  12   9  -1  170.78   11.50
 -12  -9   1  145.99   16.20
 -12  -9   1  159.48   19.90
 -12  -9   1  167.38   11.60
 -12  -9   1  135.99   14.50
 -12  -9   1  174.38   11.80
  11   9  -1   -0.10    2.60
  11   9  -1   -1.10    3.40
  11   9  -1    2.10    1.90
  11   9  -1   -0.10    3.30
  11   9  -1    5.30    3.20
  11   9  -1    2.50    3.30
  11   9  -1   -0.30    2.30
  11   9  -1    2.20    3.50
  11   9  -1   -0.40    3.20
 -11  -9   1   -2.10    2.20
 -11  -9   1   -1.90    2.80
 -11  -9   1   -7.50    3.20
 -11  -9   1    1.10    2.00
 -11  -9   1   -0.60    2.80
[truncated: 14,401,390 more chars]
