# Supplementary material for: Judicious Use of Chalcogens in Multiresonant Thermally Activated Delayed Fluorescent Emitters Leads to OLEDs with Efficiencies Exceeding 36% and Showing Mild Efficiency Roll‐Off
Source: Angew Chem Int Ed Engl. 2025 Aug 6;64(39):e202511866. doi: 10.1002/anie.202511866 (PMC12455388; doi:10.1002/anie.202511866)
Supplement: Supplementary file 3 — Supporting Information [file ANIE-64-e202511866-s003.zip › XYZ Coordinates.xyz]

BN-S

C                    -6.11634  -2.77301   7.62734 
 C                    -5.25992  -3.87999   7.48961 
 C                    -4.11022  -3.88547   6.67301 
 C                    -3.88796  -2.69967   5.96154 
 C                    -4.6844   -1.54824   6.09638 
 C                    -5.80141  -1.59337   6.92824 
 H                    -5.50159  -4.78918   8.02929 
 H                    -6.42435  -0.7119    7.027 
 C                    -2.91086  -1.0956    4.68237 
 C                    -2.02596  -0.30615   3.9487 
 C                    -2.30678   1.05561   3.74044 
 C                    -3.48073   1.59672   4.29372 
 C                    -4.34455   0.82602   5.06994 
 C                    -4.06195  -0.52089   5.28368 
 H                    -1.09955  -0.71159   3.57054 
 H                    -5.22376   1.27952   5.51866 
 C                    -2.0194   -3.50044   4.60965 
 C                    -1.19141  -3.32494   3.4931 
 C                    -2.06856  -4.75295   5.29821 
 C                    -0.29635  -4.33068   3.14157 
 H                    -1.237    -2.43837   2.88191 
 C                    -1.17716  -5.78058   4.85566 
 C                    -0.25192  -5.53872   3.83095 
 H                     0.5092   -6.25423   3.56668 
 C                    -0.5619   -8.24526   5.21228 
 C                    -1.94564  -7.20712   6.6834 
 C                     0.16101  -8.6769    4.10049 
 C                    -0.79907  -9.14858   6.28228 
 C                    -2.82928  -6.28857   7.26444 
 C                    -1.68182  -8.47979   7.22023 
 C                     0.6895   -9.97097   4.10555 
 H                     0.2921   -8.0689    3.21707 
 C                    -0.25728  -10.43171   6.26071 
 C                    -3.39262  -6.70077   8.48929 
 C                    -2.2759   -8.84127   8.42787 
 C                     0.51485  -10.86646   5.17451 
 H                     1.24846  -10.27998   3.23064 
 H                    -0.45368  -11.09785   7.09562 
 C                    -3.13336  -7.94507   9.09134 
 H                    -4.0515   -6.0076    9.00058 
 H                    -2.06629  -9.81707   8.85089 
 B                    -3.05099  -4.98732   6.46795 
 N                    -2.84764  -2.4644    5.06129 
 N                    -1.23264  -7.0255    5.49699 
 C                    -7.35737  -2.88149   8.53732 
 C                    -3.79156  -8.28596   10.44408 
 C                     1.11366  -12.28585   5.17817 
 C                    -8.17978  -1.57918   8.56578 
 H                    -7.60003  -0.73742   8.95879 
 H                    -8.54766  -1.30773   7.57083 
 H                    -9.0519   -1.70863   9.21455 
 C                    -8.2762   -4.01533   8.02376 
 H                    -8.6172   -3.81073   7.00368 
 H                    -7.76495  -4.98227   8.01563 
 H                    -9.15976  -4.11114   8.66505 
 C                    -6.91408  -3.19773   9.98564 
 H                    -7.78645  -3.27735   10.64418 
 H                    -6.36574  -4.14244   10.04672 
 H                    -6.26351  -2.40878   10.37687 
 C                     1.93329  -12.57988   3.90743 
 H                     1.31878  -12.52519   3.00291 
 H                     2.77233  -11.88565   3.79432 
 H                     2.34748  -13.59168   3.96248 
 C                     2.04901  -12.44515   6.40036 
 H                     1.51562  -12.29379   7.3435 
 H                     2.48278  -13.45132   6.42131 
 H                     2.86989  -11.72178   6.36213 
 C                    -0.02666  -13.32764   5.26782 
 H                    -0.62182  -13.20155   6.17697 
 H                    -0.70349  -13.24126   4.41165 
 H                     0.38288  -14.34412   5.2768 
 C                    -3.41307  -9.69385   10.94221 
 H                    -3.73403  -10.47403   10.24398 
 H                    -2.33412  -9.79556   11.09864 
 H                    -3.90377  -9.88948   11.90096 
 C                    -5.33123  -8.22901   10.30456 
 H                    -5.81056  -8.4677    11.2607 
 H                    -5.67785  -7.23709   9.99982 
 H                    -5.68397  -8.94842   9.55838 
 C                    -3.33499  -7.26249   11.51083 
 H                    -2.24796  -7.29036   11.63846 
 H                    -3.61143  -6.23936   11.23993 
 H                    -3.79704  -7.48723   12.4789 
 H                    -1.6146    1.6434    3.1745 
 C                    -3.82094   3.08255   4.07424 
 C                    -5.24586   3.20393   3.50288 
 H                    -5.9579    3.09415   4.29399 
 H                    -5.36614   4.1637    3.0454 
 H                    -5.40359   2.43828   2.77226 
 C                    -3.74101   3.83133   5.41758 
 H                    -2.84906   3.54352   5.93381 
 H                    -3.72442   4.88596   5.23762 
 H                    -4.59401   3.58477   6.01465 
 C                    -2.81615   3.69821   3.0828 
 H                    -1.83077   3.64908   3.49692 
 H                    -2.8438    3.15327   2.16238 
 H                    -3.07577   4.72006   2.90023 
 C                     0.66909  -4.09856   1.96443 
 C                     0.7265   -2.88128   1.1649 
 C                     1.6355   -4.9947    1.46991 
 C                     1.75985  -3.07477   0.17241 
 C                     0.01556  -1.69905   1.212 
 H                     1.8292   -5.9911    1.86598 
 C                     2.04737  -2.07962  -0.73982 
 C                     0.32101  -0.6966    0.27628 
 H                    -0.77262  -1.53682   1.96037 
 C                     1.31438  -0.88267  -0.67796 
 H                     2.82959  -2.21148  -1.50029 
 H                    -0.239     0.25008   0.30399 
 H                     1.5347   -0.08225  -1.4 
 S                     2.31289  -4.40646   0.38582 

BN-Se

 C                    -6.11634  -2.77301   7.62734 
 C                    -5.25992  -3.87999   7.48961 
 C                    -4.11022  -3.88547   6.67301 
 C                    -3.88796  -2.69967   5.96154 
 C                    -4.6844   -1.54824   6.09638 
 C                    -5.80141  -1.59337   6.92824 
 H                    -5.50159  -4.78918   8.02929 
 H                    -6.42435  -0.7119    7.027 
 C                    -2.91086  -1.0956    4.68237 
 C                    -2.02596  -0.30615   3.9487 
 C                    -2.30678   1.05561   3.74044 
 C                    -3.48073   1.59672   4.29372 
 C                    -4.34455   0.82602   5.06994 
 C                    -4.06195  -0.52089   5.28368 
 H                    -1.09955  -0.71159   3.57054 
 H                    -5.22376   1.27952   5.51866 
 C                    -2.0194   -3.50044   4.60965 
 C                    -1.19141  -3.32494   3.4931 
 C                    -2.06856  -4.75295   5.29821 
 C                    -0.29635  -4.33068   3.14157 
 H                    -1.237    -2.43837   2.88191 
 C                    -1.17716  -5.78058   4.85566 
 C                    -0.25192  -5.53872   3.83095 
 H                     0.5092   -6.25423   3.56668 
 C                    -0.5619   -8.24526   5.21228 
 C                    -1.94564  -7.20712   6.6834 
 C                     0.16101  -8.6769    4.10049 
 C                    -0.79907  -9.14858   6.28228 
 C                    -2.82928  -6.28857   7.26444 
 C                    -1.68182  -8.47979   7.22023 
 C                     0.6895   -9.97097   4.10555 
 H                     0.2921   -8.0689    3.21707 
 C                    -0.25728  -10.43171   6.26071 
 C                    -3.39262  -6.70077   8.48929 
 C                    -2.2759   -8.84127   8.42787 
 C                     0.51485  -10.86646   5.17451 
 H                     1.24846  -10.27998   3.23064 
 H                    -0.45368  -11.09785   7.09562 
 C                    -3.13336  -7.94507   9.09134 
 H                    -4.0515   -6.0076    9.00058 
 H                    -2.06629  -9.81707   8.85089 
 B                    -3.05099  -4.98732   6.46795 
 N                    -2.84764  -2.4644    5.06129 
 N                    -1.23264  -7.0255    5.49699 
 C                    -7.35737  -2.88149   8.53732 
 C                    -3.79156  -8.28596   10.44408 
 C                     1.11366  -12.28585   5.17817 
 C                    -8.17978  -1.57918   8.56578 
 H                    -7.60003  -0.73742   8.95879 
 H                    -8.54766  -1.30773   7.57083 
 H                    -9.0519   -1.70863   9.21455 
 C                    -8.2762   -4.01533   8.02376 
 H                    -8.6172   -3.81073   7.00368 
 H                    -7.76495  -4.98227   8.01563 
 H                    -9.15976  -4.11114   8.66505 
 C                    -6.91408  -3.19773   9.98564 
 H                    -7.78645  -3.27735   10.64418 
 H                    -6.36574  -4.14244   10.04672 
 H                    -6.26351  -2.40878   10.37687 
 C                     1.93329  -12.57988   3.90743 
 H                     1.31878  -12.52519   3.00291 
 H                     2.77233  -11.88565   3.79432 
 H                     2.34748  -13.59168   3.96248 
 C                     2.04901  -12.44515   6.40036 
 H                     1.51562  -12.29379   7.3435 
 H                     2.48278  -13.45132   6.42131 
 H                     2.86989  -11.72178   6.36213 
 C                    -0.02666  -13.32764   5.26782 
 H                    -0.62182  -13.20155   6.17697 
 H                    -0.70349  -13.24126   4.41165 
 H                     0.38288  -14.34412   5.2768 
 C                    -3.41307  -9.69385   10.94221 
 H                    -3.73403  -10.47403   10.24398 
 H                    -2.33412  -9.79556   11.09864 
 H                    -3.90377  -9.88948   11.90096 
 C                    -5.33123  -8.22901   10.30456 
 H                    -5.81056  -8.4677    11.2607 
 H                    -5.67785  -7.23709   9.99982 
 H                    -5.68397  -8.94842   9.55838 
 C                    -3.33499  -7.26249   11.51083 
 H                    -2.24796  -7.29036   11.63846 
 H                    -3.61143  -6.23936   11.23993 
 H                    -3.79704  -7.48723   12.4789 
 H                    -1.6146    1.6434    3.1745 
 C                    -3.82094   3.08255   4.07424 
 C                    -5.24586   3.20393   3.50288 
 H                    -5.9579    3.09415   4.29399 
 H                    -5.36614   4.1637    3.0454 
 H                    -5.40359   2.43828   2.77226 
 C                    -3.74101   3.83133   5.41758 
 H                    -2.84906   3.54352   5.93381 
 H                    -3.72442   4.88596   5.23762 
 H                    -4.59401   3.58477   6.01465 
 C                    -2.81615   3.69821   3.0828 
 H                    -1.83077   3.64908   3.49692 
 H                    -2.8438    3.15327   2.16238 
 H                    -3.07577   4.72006   2.90023 
 C                     0.66909  -4.09856   1.96443 
 C                     0.7265   -2.88128   1.1649 
 C                     1.6355   -4.9947    1.46991 
 C                     1.75985  -3.07477   0.17241 
 C                     0.01556  -1.69905   1.212 
 H                     1.8292   -5.9911    1.86598 
 C                     2.04737  -2.07962  -0.73982 
 C                     0.32101  -0.6966    0.27628 
 H                    -0.77262  -1.53682   1.96037 
 C                     1.31438  -0.88267  -0.67796 
 H                     2.82959  -2.21148  -1.50029 
 H                    -0.239     0.25008   0.30399 
 H                     1.5347   -0.08225  -1.4 
 Se                    2.31289  -4.40646   0.38582 
